# Supplementary material for: Changing Expression Profiles of Messenger RNA, MicroRNA, Long Non-coding RNA, and Circular RNA Reveal the Key Regulators and Interaction Networks of Competing Endogenous RNA in Pulmonary Fibrosis
Source: Front Genet. 2020 Sep 24;11:558095. doi: 10.3389/fgene.2020.558095 (PMC7541945; doi:10.3389/fgene.2020.558095)
Supplement: Supplementary Figure S1 — GO enrichment analysis of DE ceRNAs. (A) GO enrichment analysis of DE mRNAs. (B) GO enrichment analysis enrichment of DE lncRNAs. (C) GO enrichment analysis enrichment. [file Data_Sheet_1.zip › Table 10.XLSX]

## Sheet: GO
GO_ID	GO_Term	GO_function	GO_class	Genes	S gene number	TS gene number	B gene number	TB gene number	pvalue
GO:0030218	erythrocyte differentiation	biological_process	6	circRNA1525(Ikzf1);circRNA2441(Lyn);circRNA333(Kit);circRNA542(Epas1);circRNA545(Epas1);circRNA725(Kmt2e)	5	495	6	2740	0.000966022
GO:0017112	Rab guanyl-nucleotide exchange factor activity	molecular_function	5	circRNA1227(Dennd4a);circRNA1298(Dennd1b);circRNA2709(Ric1);circRNA2838(Dennd1b);circRNA3107(Dennd3);circRNA3110(Sbf1);circRNA3957(Sbf2);circRNA655(Dennd4c)	7	495	11	2740	0.00101741
GO:0042800	histone methyltransferase activity (H3-K4 specific	molecular_function	11	circRNA2488(AABR07059168.2);circRNA271(Ash2l);circRNA3757(Kmt2d);circRNA603(Setd3);circRNA960(Ash1l)	5	495	7	2740	0.00287866
GO:0071901	negative regulation of protein serine/threonine kinase activity	biological_process	12	circRNA1411(Ywhae);circRNA2527(Wnk1);circRNA789(Wnk1);circRNA801(Lrp6);circRNA802(Lrp6);circRNA822(Dab2ip)	4	495	5	2740	0.00451603
GO:0030055	cell-substrate junction	cellular_component	4	circRNA1106(Pgm5);circRNA1162(Tns1);circRNA2009(Tns1);circRNA2818(Dmd)	3	495	3	2740	0.00586682
GO:0071922	regulation of cohesin loading	biological_process	8	circRNA255(Wapl);circRNA2819(Hdac8);circRNA298(Rb1)	3	495	3	2740	0.00586682
GO:0010842	retina layer formation	biological_process	13	circRNA1765(Hipk2);circRNA2027(Ptprm);circRNA3198(Tspan12)	3	495	3	2740	0.00586682
GO:0042059	negative regulation of epidermal growth factor receptor signaling pathway	biological_process	13	circRNA1863(Itga1);circRNA3902(Itga1);circRNA822(Dab2ip);ciRNA178(Errfi1)	3	495	3	2740	0.00586682
GO:0034968	histone lysine methylation	biological_process	8	circRNA1478(Nsd3);circRNA1493(Setdb2);circRNA1875(Setd7);circRNA222(Nsd1);circRNA3915(Setd7);circRNA960(Ash1l)	5	495	8	2740	0.00654135
GO:0051568	histone H3-K4 methylation	biological_process	9	circRNA2488(AABR07059168.2);circRNA271(Ash2l);circRNA3757(Kmt2d);circRNA603(Setd3);circRNA960(Ash1l)	5	495	8	2740	0.00654135
GO:0070373	negative regulation of ERK1 and ERK2 cascade	biological_process	12	circRNA2152(Dlg1);circRNA2441(Lyn);circRNA2818(Dmd);circRNA2953(Ranbp9);circRNA437(Smad4);circRNA439(Smad4);circRNA822(Dab2ip);ciRNA178(Errfi1)	7	495	15	2740	0.0101732
GO:0001750	photoreceptor outer segment	cellular_component	9	circRNA1005(Ptprk);circRNA175(Ift20);circRNA2787(Myo5a);circRNA717(Gnb1)	4	495	6	2740	0.011616
GO:0001085	RNA polymerase II transcription factor binding	molecular_function	6	circRNA1388(Crebbp);circRNA1785(Tead4);circRNA437(Smad4);circRNA439(Smad4);circRNA495(Mtdh);circRNA703(Spen);circRNA710(Rere);circRNA711(Rere);circRNA712(Rere);circRNA713(Rere)	6	495	12	2740	0.0116576
GO:0030511	positive regulation of transforming growth factor beta receptor signaling pathway	biological_process	12	circRNA1388(Crebbp);circRNA1765(Hipk2);circRNA243(Itga8);circRNA2783(Rnf111);circRNA437(Smad4);circRNA439(Smad4);circRNA988(Npnt)	6	495	12	2740	0.0116576
GO:0050890	cognition	biological_process	7	circRNA1036(Cyfip1);circRNA1355(App);circRNA3876(Gpr155);circRNA626(Chd7);circRNA96(Dop1b)	5	495	9	2740	0.0125529
GO:0008344	adult locomotory behavior	biological_process	5	circRNA120(Fgf12);circRNA1355(App);circRNA1692(Prex2);circRNA1733(Pum1);circRNA1765(Hipk2)	5	495	9	2740	0.0125529
GO:0005975	carbohydrate metabolic process	biological_process	5	circRNA1106(Pgm5);circRNA1180(Man2a1);circRNA1181(Man2a1);circRNA2967(Parg);circRNA3058(B4galt6);circRNA374(Phkb);circRNA375(Phkb);circRNA381(Man2b1);circRNA4035(Glb1)	7	495	16	2740	0.0153273
GO:0046330	positive regulation of JNK cascade	biological_process	13	circRNA1178(Pja2);circRNA1355(App);circRNA1635(Stk3);circRNA170(Taok1);circRNA1765(Hipk2);circRNA3100(Stk3);circRNA822(Dab2ip)	6	495	13	2740	0.0184063
GO:0018024	histone-lysine N-methyltransferase activity	molecular_function	10	circRNA1478(Nsd3);circRNA1493(Setdb2);circRNA1875(Setd7);circRNA222(Nsd1);circRNA3915(Setd7);circRNA603(Setd3);circRNA960(Ash1l)	6	495	13	2740	0.0184063
GO:0016323	basolateral plasma membrane	cellular_component	6	circRNA1640(Ptk2);circRNA1892(Ank2);circRNA2078(Atp7a);circRNA2152(Dlg1);circRNA3167(Tek);circRNA3393(Kcnq1);circRNA3508(Heph);circRNA3599(Myo1d);circRNA455(Slc19a1);circRNA832(Stk39)	10	495	28	2740	0.0198036
GO:0009314	response to radiation	biological_process	5	circRNA1278(Smc1a);circRNA333(Kit);circRNA3429(Polh)	3	495	4	2740	0.0203035
GO:0035497	cAMP response element binding	molecular_function	9	circRNA3485(Tcf12);circRNA43(Atf6);circRNA754(Creb3l2);circRNA755(Creb3l2)	3	495	4	2740	0.0203035
GO:0048745	smooth muscle tissue development	biological_process	7	circRNA1778(Foxp1);circRNA2152(Dlg1);circRNA243(Itga8)	3	495	4	2740	0.0203035
GO:0030953	astral microtubule organization	biological_process	8	circRNA2152(Dlg1);circRNA3513(Clasp1);ciRNA261(Numa1)	3	495	4	2740	0.0203035
GO:0016407	acetyltransferase activity	molecular_function	7	circRNA1388(Crebbp);circRNA1485(Kat6b);circRNA1557(Esco1)	3	495	4	2740	0.0203035
GO:0046975	histone methyltransferase activity (H3-K36 specific	molecular_function	11	circRNA222(Nsd1);circRNA603(Setd3);circRNA960(Ash1l)	3	495	4	2740	0.0203035
GO:0062009	secondary palate development	NA	NA	circRNA1267(Tgfbr2);circRNA437(Smad4);circRNA439(Smad4);circRNA626(Chd7)	3	495	4	2740	0.0203035
GO:0090724	central region of growth cone	NA	NA	circRNA1036(Cyfip1);circRNA1403(Ndel1);circRNA1411(Ywhae)	3	495	4	2740	0.0203035
GO:0007338	single fertilization	biological_process	6	circRNA2832(Kdm5b);circRNA437(Smad4);circRNA439(Smad4);circRNA960(Ash1l)	3	495	4	2740	0.0203035
GO:0098656	anion transmembrane transport	biological_process	7	circRNA1703(Abca1);circRNA2986(Vdac2);circRNA3726(Slc26a8);circRNA639(Abca1)	3	495	4	2740	0.0203035
GO:0021955	central nervous system neuron axonogenesis	biological_process	9	circRNA1403(Ndel1);circRNA1640(Ptk2);circRNA3349(Arhgap35)	3	495	4	2740	0.0203035
GO:0001967	suckling behavior	biological_process	5	circRNA1146(Gls);circRNA1355(App);circRNA834(Ubr3)	3	495	4	2740	0.0203035
GO:0050770	regulation of axonogenesis	biological_process	9	circRNA2930(Ssh2);circRNA3137(Sipa1l1);circRNA3349(Arhgap35);circRNA999(Ust)	4	495	7	2740	0.0232659
GO:0048565	digestive tract development	biological_process	7	circRNA1267(Tgfbr2);circRNA298(Rb1);circRNA3037(Cobl);circRNA333(Kit)	4	495	7	2740	0.0232659
GO:1900006	positive regulation of dendrite development	biological_process	9	circRNA1036(Cyfip1);circRNA3037(Cobl);circRNA3565(Opa1);circRNA822(Dab2ip)	4	495	7	2740	0.0232659
GO:0043231	intracellular membrane-bounded organelle	cellular_component	8	circRNA1005(Ptprk);circRNA1087(Fgfr2);circRNA1093(Zranb1);circRNA1130(Tbc1d5);circRNA1298(Dennd1b);circRNA1513(Chic2);circRNA1561(Rnf125);circRNA164(Ankfy1);circRNA1703(Abca1);circRNA1799(Sptan1);circRNA1827(Sppl2a);circRNA1975(Slf2);circRNA207(Unc13d);circRNA2116(Hip1);circRNA2331(Bag6);circRNA2441(Lyn);circRNA262(Snx25);circRNA2711(Btaf1);circRNA2838(Dennd1b);circRNA2885(Runx1);circRNA2967(Parg…	36	495	148	2740	0.0302612
GO:0007010	cytoskeleton organization	biological_process	5	circRNA1072(Mical2);circRNA1093(Zranb1);circRNA1729(Zmym4);circRNA1741(Capzb);circRNA1892(Ank2);circRNA2994(Zmym2);circRNA3048(Arhgap10);circRNA3049(Arhgap10);circRNA3177(Zmym4);circRNA386(Arhgap10);circRNA387(Arhgap10);circRNA408(Ss18)	8	495	22	2740	0.0322097
GO:0045213	neurotransmitter receptor metabolic process	biological_process	7	circRNA1475(Fnta);circRNA2818(Dmd)	2	495	2	2740	0.0325829
GO:0039694	viral RNA genome replication	biological_process	10	circRNA1378(Pi4ka);ciRNA238(Eea1)	2	495	2	2740	0.0325829
GO:0097449	astrocyte projection	cellular_component	7	circRNA1355(App);circRNA2818(Dmd)	2	495	2	2740	0.0325829
GO:0086014	atrial cardiac muscle cell action potential	biological_process	11	circRNA1892(Ank2);circRNA3393(Kcnq1)	2	495	2	2740	0.0325829
GO:0031668	cellular response to extracellular stimulus	biological_process	6	circRNA2441(Lyn);circRNA3349(Arhgap35)	2	495	2	2740	0.0325829
GO:0016772	transferase activity, transferring phosphorus-containing groups	molecular_function	5	circRNA3664(Cds1);circRNA483(Gnptab)	2	495	2	2740	0.0325829
GO:0090164	asymmetric Golgi ribbon formation	biological_process	7	circRNA174(Myo18a);circRNA928(Golph3)	2	495	2	2740	0.0325829
GO:0008318	protein prenyltransferase activity	molecular_function	7	circRNA1475(Fnta);circRNA2993(Rabggta)	2	495	2	2740	0.0325829
GO:1903506	regulation of nucleic acid-templated transcription	biological_process	10	circRNA1836(Raly);circRNA51(Ptpn14)	2	495	2	2740	0.0325829
GO:1903363	negative regulation of cellular protein catabolic process	biological_process	9	circRNA2709(Ric1);circRNA822(Dab2ip)	2	495	2	2740	0.0325829
GO:0030031	cell projection assembly	biological_process	6	circRNA1036(Cyfip1);circRNA978(Vav3)	2	495	2	2740	0.0325829
GO:0033152	immunoglobulin V(D)J recombination	biological_process	7	circRNA1778(Foxp1);circRNA2905(Prkdc)	2	495	2	2740	0.0325829
GO:0033601	positive regulation of mammary gland epithelial cell proliferation	biological_process	7	circRNA228(Rreb1);circRNA2832(Kdm5b)	2	495	2	2740	0.0325829
GO:0003084	positive regulation of systemic arterial blood pressure	biological_process	10	circRNA200(Ace);circRNA2527(Wnk1);circRNA789(Wnk1)	2	495	2	2740	0.0325829
GO:1900242	regulation of synaptic vesicle endocytosis	biological_process	11	circRNA1495(Ppp3cc);circRNA1555(Rock1);circRNA3652(Ppp3cc)	2	495	2	2740	0.0325829
GO:0010470	regulation of gastrulation	biological_process	8	circRNA108(Phldb2);circRNA3513(Clasp1)	2	495	2	2740	0.0325829
GO:0098742	cell-cell adhesion via plasma-membrane adhesion molecules	biological_process	6	circRNA2266(Adgrl3);circRNA2267(Adgrl3);circRNA3018(Adgrl3);circRNA331(Adgrl3);circRNA3644(Unc5d);circRNA3670(Adgrl3)	2	495	2	2740	0.0325829
GO:0048729	tissue morphogenesis	biological_process	5	circRNA2152(Dlg1);circRNA437(Smad4);circRNA439(Smad4)	2	495	2	2740	0.0325829
GO:0045123	cellular extravasation	biological_process	5	circRNA1863(Itga1);circRNA2334(Itgb2);circRNA3902(Itga1)	2	495	2	2740	0.0325829
GO:0043304	regulation of mast cell degranulation	biological_process	10	circRNA207(Unc13d);circRNA2441(Lyn)	2	495	2	2740	0.0325829
GO:2000601	positive regulation of Arp2/3 complex-mediated actin nucleation	biological_process	15	circRNA1036(Cyfip1);circRNA1159(Abi2)	2	495	2	2740	0.0325829
GO:0023016	signal transduction by trans-phosphorylation	biological_process	9	circRNA2527(Wnk1);circRNA789(Wnk1);circRNA832(Stk39)	2	495	2	2740	0.0325829
GO:0005682	U5 snRNP	cellular_component	9	circRNA3289(Prpf6);ciRNA51(Snrnp200)	2	495	2	2740	0.0325829
GO:1904261	positive regulation of basement membrane assembly involved in embryonic body morphogenesis	NA	NA	circRNA108(Phldb2);circRNA3513(Clasp1)	2	495	2	2740	0.0325829
GO:0086009	membrane repolarization	biological_process	7	circRNA2795(Atp1b3);circRNA3393(Kcnq1)	2	495	2	2740	0.0325829
GO:0004663	Rab geranylgeranyltransferase activity	molecular_function	9	circRNA1475(Fnta);circRNA2993(Rabggta)	2	495	2	2740	0.0325829
GO:0071559	response to transforming growth factor beta	biological_process	5	circRNA1555(Rock1);circRNA437(Smad4);circRNA439(Smad4)	2	495	2	2740	0.0325829
GO:0048669	collateral sprouting in absence of injury	biological_process	8	circRNA1355(App);circRNA3037(Cobl)	2	495	2	2740	0.0325829
GO:1905606	regulation of presynapse assembly	NA	NA	circRNA1355(App);circRNA1710(Ptprd)	2	495	2	2740	0.0325829
GO:0032593	insulin-responsive compartment	cellular_component	12	circRNA2787(Myo5a);circRNA655(Dennd4c)	2	495	2	2740	0.0325829
GO:0045616	regulation of keratinocyte differentiation	biological_process	10	circRNA1555(Rock1);ciRNA178(Errfi1)	2	495	2	2740	0.0325829
GO:1904251	regulation of bile acid metabolic process	NA	NA	circRNA333(Kit);circRNA869(Pank2);circRNA870(Pank2);circRNA871(Pank2)	2	495	2	2740	0.0325829
GO:0043631	RNA polyadenylation	biological_process	11	circRNA3294(Tent2);circRNA3779(Papola)	2	495	2	2740	0.0325829
GO:0032453	histone demethylase activity (H3-K4 specific	molecular_function	6	circRNA1(Kdm5d);circRNA2832(Kdm5b)	2	495	2	2740	0.0325829
GO:0048188	Set1C/COMPASS complex	cellular_component	9	circRNA271(Ash2l);circRNA2942(Bptf)	2	495	2	2740	0.0325829
GO:0042629	mast cell granule	cellular_component	12	circRNA2441(Lyn);circRNA333(Kit)	2	495	2	2740	0.0325829
GO:0043069	negative regulation of programmed cell death	biological_process	8	circRNA333(Kit);circRNA3863(Tm7sf3)	2	495	2	2740	0.0325829
GO:0042048	olfactory behavior	biological_process	6	circRNA626(Chd7);circRNA834(Ubr3)	2	495	2	2740	0.0325829
GO:0048194	Golgi vesicle budding	biological_process	8	circRNA174(Myo18a);circRNA928(Golph3)	2	495	2	2740	0.0325829
GO:0015937	coenzyme A biosynthetic process	biological_process	11	circRNA1213(Acat1);circRNA869(Pank2);circRNA870(Pank2);circRNA871(Pank2)	2	495	2	2740	0.0325829
GO:1901612	cardiolipin binding	molecular_function	7	circRNA3565(Opa1);circRNA760(Gsdme)	2	495	2	2740	0.0325829
GO:0006878	cellular copper ion homeostasis	biological_process	11	circRNA1355(App);circRNA2078(Atp7a)	2	495	2	2740	0.0325829
GO:0018022	peptidyl-lysine methylation	biological_process	7	circRNA1875(Setd7);circRNA3915(Setd7);circRNA603(Setd3)	2	495	2	2740	0.0325829
GO:0034144	negative regulation of toll-like receptor 4 signaling pathway	biological_process	11	circRNA2441(Lyn);circRNA822(Dab2ip)	2	495	2	2740	0.0325829
GO:0018342	protein prenylation	biological_process	8	circRNA1475(Fnta);circRNA2993(Rabggta)	2	495	2	2740	0.0325829
GO:0019388	galactose catabolic process	biological_process	9	circRNA1106(Pgm5);circRNA4035(Glb1)	2	495	2	2740	0.0325829
GO:0010761	fibroblast migration	biological_process	9	circRNA1162(Tns1);circRNA2009(Tns1);circRNA3920(Pip5k1a)	2	495	2	2740	0.0325829
GO:0021587	cerebellum morphogenesis	biological_process	12	circRNA2664(Xrcc1);circRNA801(Lrp6);circRNA802(Lrp6)	2	495	2	2740	0.0325829
GO:0018344	protein geranylgeranylation	biological_process	9	circRNA1475(Fnta);circRNA2993(Rabggta)	2	495	2	2740	0.0325829
GO:0007059	chromosome segregation	biological_process	5	circRNA1116(Mms19);circRNA1403(Ndel1);circRNA1493(Setdb2);circRNA198(Tlk2);circRNA2066(Ddx3x)	5	495	11	2740	0.0335747
GO:0006986	response to unfolded protein	biological_process	6	circRNA1198(Herpud2);circRNA1297(Ubxn4);circRNA43(Atf6);circRNA754(Creb3l2);circRNA755(Creb3l2);circRNA822(Dab2ip)	5	495	11	2740	0.0335747
GO:0007601	visual perception	biological_process	9	circRNA2292(Bbs2);circRNA2787(Myo5a);circRNA3565(Opa1);circRNA43(Atf6);circRNA542(Epas1);circRNA545(Epas1)	5	495	11	2740	0.0335747
GO:0019902	phosphatase binding	molecular_function	6	circRNA1640(Ptk2);circRNA2152(Dlg1);circRNA2527(Wnk1);circRNA2974(Ell);circRNA3957(Sbf2);circRNA727(Magi2);circRNA789(Wnk1)	6	495	15	2740	0.0388951
GO:0008150	biological_process	biological_process	2	circRNA1023(Sympk);circRNA1084(Srcap);circRNA1101(Trpm6);circRNA1106(Pgm5);circRNA1160(Ino80d);circRNA1227(Dennd4a);circRNA132(Clec16a);circRNA1345(Med13l);circRNA1395(Aff4);circRNA1478(Nsd3);circRNA148(Aff4);circRNA1513(Chic2);circRNA1517(Klhl5);circRNA155(Akap10);circRNA1631(Tmtc2);circRNA1637(Efr3a);circRNA1726(Ago3);circRNA1741(Capzb);circRNA1805(Mbd5);circRNA1826(Ppip5k1);circRNA1875(Setd7);…	70	495	321	2740	0.0398358
GO:0003700	DNA-binding transcription factor activity	molecular_function	4	circRNA1238(Zfp280d);circRNA1395(Aff4);circRNA148(Aff4);circRNA1525(Ikzf1);circRNA1560(Zfp521);circRNA1586(Nfatc1);circRNA1778(Foxp1);circRNA1785(Tead4);circRNA1909(Zc3h4);circRNA1984(Satb1);circRNA228(Rreb1);circRNA2596(Znfx1);circRNA2762(Fli1);circRNA2884(Bach1);circRNA2885(Runx1);circRNA3050(Ctcf);circRNA3051(Nfatc3);circRNA3209(Prdm5);circRNA3485(Tcf12);circRNA3563(Zfp148);circRNA437(Smad4);c…	26	495	103	2740	0.0399159
GO:0005882	intermediate filament	cellular_component	11	circRNA198(Tlk2);circRNA1994(Dst);circRNA2483(Aldh4a1);circRNA2787(Myo5a)	4	495	8	2740	0.0399904
GO:0030134	COPII-coated ER to Golgi transport vesicle	cellular_component	12	circRNA1355(App);circRNA272(Ddhd2);circRNA807(Ergic2);circRNA985(Sec24b)	4	495	8	2740	0.0399904
GO:0006378	mRNA polyadenylation	biological_process	12	circRNA1023(Sympk);circRNA1355(App);circRNA3779(Papola);circRNA411(Wdr33);circRNA412(Wdr33)	4	495	8	2740	0.0399904
GO:0022604	regulation of cell morphogenesis	biological_process	8	circRNA1093(Zranb1);circRNA1729(Zmym4);circRNA1741(Capzb);circRNA2994(Zmym2);circRNA3177(Zmym4)	4	495	8	2740	0.0399904
GO:0007628	adult walking behavior	biological_process	6	circRNA1765(Hipk2);circRNA501(Oxr1);circRNA626(Chd7)	3	495	5	2740	0.0439846
GO:0035327	transcriptionally active chromatin	cellular_component	12	circRNA1395(Aff4);circRNA148(Aff4);circRNA2974(Ell);circRNA725(Kmt2e)	3	495	5	2740	0.0439846
GO:0008278	cohesin complex	cellular_component	11	circRNA1252(Stag1);circRNA1254(Stag1);circRNA1278(Smc1a);circRNA255(Wapl)	3	495	5	2740	0.0439846
GO:0044666	MLL3/4 complex	cellular_component	9	circRNA2488(AABR07059168.2);circRNA271(Ash2l);circRNA3757(Kmt2d)	3	495	5	2740	0.0439846
GO:0002027	regulation of heart rate	biological_process	10	circRNA1892(Ank2);circRNA2818(Dmd);circRNA542(Epas1);circRNA545(Epas1)	3	495	5	2740	0.0439846
GO:1900029	positive regulation of ruffle assembly	biological_process	9	circRNA1036(Cyfip1);circRNA1403(Ndel1);circRNA3037(Cobl)	3	495	5	2740	0.0439846
GO:0006517	protein deglycosylation	biological_process	8	circRNA1180(Man2a1);circRNA1181(Man2a1);circRNA1976(Oga);circRNA381(Man2b1)	3	495	5	2740	0.0439846
GO:0007062	sister chromatid cohesion	biological_process	6	circRNA1278(Smc1a);circRNA1557(Esco1);circRNA2819(Hdac8)	3	495	5	2740	0.0439846
GO:0045944	positive regulation of transcription by RNA polymerase II	biological_process	13	circRNA1252(Stag1);circRNA1254(Stag1);circRNA1355(App);circRNA1424(Cdk12);circRNA1525(Ikzf1);circRNA1586(Nfatc1);circRNA1765(Hipk2);circRNA1778(Foxp1);circRNA1785(Tead4);circRNA2066(Ddx3x);circRNA228(Rreb1);circRNA2398(Ncoa1);circRNA2488(AABR07059168.2);circRNA2548(Fubp3);circRNA271(Ash2l);circRNA2762(Fli1);circRNA2819(Hdac8);circRNA2884(Bach1);circRNA2885(Runx1);circRNA2905(Prkdc);circRNA2942(Bp…	46	495	202	2740	0.0462454
GO:0030032	lamellipodium assembly	biological_process	7	circRNA1036(Cyfip1);circRNA1741(Capzb);circRNA333(Kit);circRNA928(Golph3);circRNA978(Vav3)	5	495	12	2740	0.0492299
GO:0001227	transcriptional repressor activity, RNA polymerase II transcription regulatory region sequence-specific DNA binding	molecular_function	6	circRNA1984(Satb1);circRNA1(Kdm5d);circRNA2832(Kdm5b);circRNA3051(Nfatc3);circRNA3349(Arhgap35)	5	495	12	2740	0.0492299
GO:0000785	chromatin	cellular_component	11	circRNA1137(Ubr2);circRNA1252(Stag1);circRNA1254(Stag1);circRNA1464(Mau2);circRNA1557(Esco1);circRNA1975(Slf2);circRNA1984(Satb1);circRNA255(Wapl);circRNA3439(Orc2);circRNA725(Kmt2e);circRNA754(Creb3l2);circRNA755(Creb3l2)	10	495	32	2740	0.0494218
GO:0044212	transcription regulatory region DNA binding	molecular_function	8	circRNA1424(Cdk12);circRNA1525(Ikzf1);circRNA1778(Foxp1);circRNA1785(Tead4);circRNA271(Ash2l);circRNA2885(Runx1);circRNA3050(Ctcf);circRNA3209(Prdm5);circRNA3485(Tcf12);circRNA3563(Zfp148);circRNA3757(Kmt2d);circRNA437(Smad4);circRNA439(Smad4);circRNA754(Creb3l2);circRNA755(Creb3l2)	13	495	45	2740	0.0495981
GO:0044877	protein-containing complex binding	molecular_function	4	circRNA1036(Cyfip1);circRNA1159(Abi2);circRNA1278(Smc1a);circRNA1403(Ndel1);circRNA1411(Ywhae);circRNA1640(Ptk2);circRNA1673(Strn3);circRNA1799(Sptan1);circRNA195(Nsf);circRNA1975(Slf2);circRNA2334(Itgb2);circRNA2398(Ncoa1);circRNA2441(Lyn);circRNA2789(Lca5);circRNA2818(Dmd);circRNA3349(Arhgap35);circRNA3499(Scap);circRNA717(Gnb1);circRNA815(Sptan1);circRNA822(Dab2ip);ciRNA261(Numa1)	20	495	77	2740	0.051037
GO:0030198	extracellular matrix organization	biological_process	6	circRNA1355(App);circRNA1640(Ptk2);circRNA1907(Serac1);circRNA243(Itga8);circRNA988(Npnt);ciRNA209(Col4a3)	6	495	16	2740	0.0530358
GO:0016525	negative regulation of angiogenesis	biological_process	11	circRNA1555(Rock1);circRNA2027(Ptprm);circRNA3071(Tcf4);circRNA3167(Tek);circRNA822(Dab2ip);ciRNA209(Col4a3)	6	495	16	2740	0.0530358
GO:0005575	cellular_component	cellular_component	2	circRNA1023(Sympk);circRNA1084(Srcap);circRNA1101(Trpm6);circRNA1106(Pgm5);circRNA1160(Ino80d);circRNA120(Fgf12);circRNA1227(Dennd4a);circRNA132(Clec16a);circRNA1345(Med13l);circRNA1395(Aff4);circRNA1478(Nsd3);circRNA148(Aff4);circRNA1513(Chic2);circRNA1517(Klhl5);circRNA155(Akap10);circRNA1631(Tmtc2);circRNA1637(Efr3a);circRNA1651(Ano6);circRNA1726(Ago3);circRNA1805(Mbd5);circRNA1826(Ppip5k1);ci…	75	495	353	2740	0.0577601
GO:0016798	hydrolase activity, acting on glycosyl bonds	molecular_function	5	circRNA1180(Man2a1);circRNA1181(Man2a1);circRNA381(Man2b1);circRNA4035(Glb1);circRNA781(Edem1)	4	495	9	2740	0.0619404
GO:0072659	protein localization to plasma membrane	biological_process	6	circRNA1555(Rock1);circRNA1637(Efr3a);circRNA175(Ift20);circRNA1892(Ank2);circRNA2152(Dlg1);circRNA2787(Myo5a);circRNA2795(Atp1b3);circRNA3832(Fam126a);circRNA3920(Pip5k1a);circRNA594(Ttc7b);circRNA655(Dennd4c);circRNA801(Lrp6);circRNA802(Lrp6)	12	495	42	2740	0.062529
GO:0045121	membrane raft	cellular_component	5	circRNA1267(Tgfbr2);circRNA1355(App);circRNA1703(Abca1);circRNA1863(Itga1);circRNA1892(Ank2);circRNA2078(Atp7a);circRNA2152(Dlg1);circRNA2441(Lyn);circRNA2818(Dmd);circRNA3167(Tek);circRNA3393(Kcnq1);circRNA3902(Itga1);circRNA639(Abca1)	11	495	38	2740	0.0670627
GO:0006812	cation transport	biological_process	6	circRNA1101(Trpm6);circRNA1651(Ano6);circRNA2078(Atp7a);circRNA2899(Atp13a4);circRNA979(Slc30a7)	5	495	13	2740	0.0684946
GO:0035861	site of double-strand break	cellular_component	11	circRNA1864(Wdr70);circRNA1937(Rnf169);circRNA1975(Slf2);circRNA2517(Aplf);circRNA3429(Polh)	5	495	13	2740	0.0684946
GO:0043627	response to estrogen	biological_process	7	circRNA1267(Tgfbr2);circRNA271(Ash2l);circRNA3167(Tek);circRNA3757(Kmt2d);circRNA413(Ctnna1);ciRNA301(Ctnna1)	5	495	13	2740	0.0684946
GO:0031624	ubiquitin conjugating enzyme binding	molecular_function	7	circRNA1261(Arih2);circRNA1561(Rnf125);circRNA2994(Zmym2);circRNA3021(Dcun1d4);circRNA3125(Rnf144a);circRNA340(Dcun1d4)	5	495	13	2740	0.0684946
GO:0005847	mRNA cleavage and polyadenylation specificity factor complex	cellular_component	14	circRNA3920(Pip5k1a);circRNA411(Wdr33);circRNA412(Wdr33);circRNA489(Cpsf6)	3	495	6	2740	0.0763531
GO:0016010	dystrophin-associated glycoprotein complex	cellular_component	7	circRNA1106(Pgm5);circRNA2818(Dmd);circRNA391(Sntb2)	3	495	6	2740	0.0763531
GO:0005758	mitochondrial intermembrane space	cellular_component	12	circRNA2441(Lyn);circRNA3565(Opa1);circRNA869(Pank2);circRNA870(Pank2);circRNA871(Pank2)	3	495	6	2740	0.0763531
GO:0032433	filopodium tip	cellular_component	7	circRNA1036(Cyfip1);circRNA1159(Abi2);circRNA2787(Myo5a)	3	495	6	2740	0.0763531
GO:0043001	Golgi to plasma membrane protein transport	biological_process	9	circRNA2292(Bbs2);circRNA2470(Macf1);circRNA3802(Macf1);circRNA3803(Macf1);circRNA928(Golph3);ciRNA40(Macf1)	3	495	6	2740	0.0763531
GO:0051262	protein tetramerization	biological_process	9	circRNA1101(Trpm6);circRNA3957(Sbf2);circRNA489(Cpsf6)	3	495	6	2740	0.0763531
GO:0001650	fibrillar center	cellular_component	13	circRNA1200(Arhgap32);circRNA1395(Aff4);circRNA1424(Cdk12);circRNA148(Aff4);circRNA1624(Txnrd1);circRNA1(Kdm5d);circRNA228(Rreb1);circRNA4010(Arhgap32);circRNA411(Wdr33);circRNA412(Wdr33);circRNA495(Mtdh)	8	495	26	2740	0.081392
GO:0017137	Rab GTPase binding	molecular_function	9	circRNA1130(Tbc1d5);circRNA1298(Dennd1b);circRNA132(Clec16a);circRNA164(Ankfy1);circRNA175(Ift20);circRNA207(Unc13d);circRNA2709(Ric1);circRNA2787(Myo5a);circRNA2838(Dennd1b);circRNA2993(Rabggta);circRNA3024(Tbc1d1);circRNA3492(Tbc1d2b);circRNA3728(Tbc1d22b)	12	495	44	2740	0.0848752
GO:0003779	actin binding	molecular_function	6	circRNA1072(Mical2);circRNA1640(Ptk2);circRNA1741(Capzb);circRNA174(Myo18a);circRNA1799(Sptan1);circRNA1994(Dst);circRNA2070(Shroom2);circRNA2116(Hip1);circRNA2470(Macf1);circRNA2787(Myo5a);circRNA2818(Dmd);circRNA2930(Ssh2);circRNA2975(Klhl2);circRNA3037(Cobl);circRNA3072(Myo5b);circRNA3599(Myo1d);circRNA3802(Macf1);circRNA3803(Macf1);circRNA674(Ipp);circRNA72(Hip1);circRNA815(Sptan1);circRNA982…	18	495	72	2740	0.0852002
GO:0051787	misfolded protein binding	molecular_function	5	circRNA2331(Bag6);circRNA781(Edem1)	2	495	3	2740	0.086015
GO:0044322	endoplasmic reticulum quality control compartment	cellular_component	11	circRNA1164(Rhbdd1);circRNA781(Edem1)	2	495	3	2740	0.086015
GO:0090160	Golgi to lysosome transport	biological_process	8	circRNA164(Ankfy1);circRNA1790(Ccdc91)	2	495	3	2740	0.086015
GO:0035065	regulation of histone acetylation	biological_process	10	circRNA3050(Ctcf);circRNA783(Setd5)	2	495	3	2740	0.086015
GO:0006820	anion transport	biological_process	6	circRNA2986(Vdac2);circRNA3726(Slc26a8)	2	495	3	2740	0.086015
GO:1903690	negative regulation of wound healing, spreading of epidermal cells	biological_process	11	circRNA108(Phldb2);circRNA3513(Clasp1)	2	495	3	2740	0.086015
GO:0090521	glomerular visceral epithelial cell migration	biological_process	10	circRNA370(Nup93);circRNA817(Nup188)	2	495	3	2740	0.086015
GO:0034647	histone demethylase activity (H3-trimethyl-K4 specific	molecular_function	7	circRNA1(Kdm5d);circRNA2832(Kdm5b)	2	495	3	2740	0.086015
GO:0006661	phosphatidylinositol biosynthetic process	biological_process	8	circRNA3664(Cds1);circRNA3920(Pip5k1a)	2	495	3	2740	0.086015
GO:0016458	gene silencing	biological_process	9	circRNA1084(Srcap);circRNA3393(Kcnq1)	2	495	3	2740	0.086015
GO:0008024	cyclin/CDK positive transcription elongation factor complex	cellular_component	14	circRNA1424(Cdk12);circRNA298(Rb1)	2	495	3	2740	0.086015
GO:0030101	natural killer cell activation	biological_process	6	circRNA2331(Bag6);circRNA2334(Itgb2)	2	495	3	2740	0.086015
GO:0033093	Weibel-Palade body	cellular_component	13	circRNA207(Unc13d);circRNA796(Vwf);circRNA797(Vwf)	2	495	3	2740	0.086015
GO:0032480	negative regulation of type I interferon production	biological_process	8	circRNA1561(Rnf125);circRNA208(Nploc4)	2	495	3	2740	0.086015
GO:0005671	Ada2/Gcn5/Ada3 transcription activator complex	cellular_component	9	circRNA2633(Ubap2l);circRNA2901(Yeats2)	2	495	3	2740	0.086015
GO:0051983	regulation of chromosome segregation	biological_process	6	circRNA1733(Pum1);circRNA255(Wapl)	2	495	3	2740	0.086015
GO:0031293	membrane protein intracellular domain proteolysis	biological_process	8	circRNA1164(Rhbdd1);circRNA1827(Sppl2a)	2	495	3	2740	0.086015
GO:0019217	regulation of fatty acid metabolic process	biological_process	10	circRNA3499(Scap);circRNA869(Pank2);circRNA870(Pank2);circRNA871(Pank2)	2	495	3	2740	0.086015
GO:0016577	histone demethylation	biological_process	10	circRNA1(Kdm5d);circRNA2832(Kdm5b)	2	495	3	2740	0.086015
GO:0043030	regulation of macrophage activation	biological_process	7	circRNA1178(Pja2);circRNA174(Myo18a)	2	495	3	2740	0.086015
GO:0004559	alpha-mannosidase activity	molecular_function	8	circRNA1180(Man2a1);circRNA1181(Man2a1);circRNA381(Man2b1)	2	495	3	2740	0.086015
GO:0060059	embryonic retina morphogenesis in camera-type eye	biological_process	8	circRNA1765(Hipk2);circRNA801(Lrp6);circRNA802(Lrp6)	2	495	3	2740	0.086015
GO:0006085	acetyl-CoA biosynthetic process	biological_process	8	circRNA1213(Acat1);circRNA3608(Acly)	2	495	3	2740	0.086015
GO:0030903	notochord development	biological_process	8	circRNA3037(Cobl);ciRNA209(Col4a3)	2	495	3	2740	0.086015
GO:0070579	methylcytosine dioxygenase activity	molecular_function	7	circRNA3214(Tet3);circRNA992(Tet2)	2	495	3	2740	0.086015
GO:0030098	lymphocyte differentiation	biological_process	8	circRNA1525(Ikzf1);circRNA2905(Prkdc)	2	495	3	2740	0.086015
GO:0006825	copper ion transport	biological_process	9	circRNA2078(Atp7a);circRNA3508(Heph)	2	495	3	2740	0.086015
GO:0044853	plasma membrane raft	cellular_component	7	circRNA2334(Itgb2);circRNA3599(Myo1d)	2	495	3	2740	0.086015
GO:0018027	peptidyl-lysine dimethylation	biological_process	8	circRNA1875(Setd7);circRNA3915(Setd7);circRNA603(Setd3)	2	495	3	2740	0.086015
GO:0032060	bleb assembly	biological_process	7	circRNA1555(Rock1);circRNA1651(Ano6)	2	495	3	2740	0.086015
GO:0045180	basal cortex	cellular_component	11	circRNA108(Phldb2);circRNA3513(Clasp1)	2	495	3	2740	0.086015
GO:2000780	negative regulation of double-strand break repair	biological_process	12	circRNA1166(Trip12);circRNA1937(Rnf169)	2	495	3	2740	0.086015
GO:0070972	protein localization to endoplasmic reticulum	biological_process	8	circRNA1892(Ank2);circRNA312(Ubac2);circRNA313(Ubac2)	2	495	3	2740	0.086015
GO:0034720	histone H3-K4 demethylation	biological_process	12	circRNA1(Kdm5d);circRNA2832(Kdm5b)	2	495	3	2740	0.086015
GO:1901981	phosphatidylinositol phosphate binding	molecular_function	7	circRNA1298(Dennd1b);circRNA164(Ankfy1);circRNA2838(Dennd1b)	2	495	3	2740	0.086015
GO:0060463	lung lobe morphogenesis	biological_process	10	circRNA1267(Tgfbr2);circRNA985(Sec24b)	2	495	3	2740	0.086015
GO:0030534	adult behavior	biological_process	5	circRNA2292(Bbs2);circRNA3115(Nrxn1);circRNA549(Nrxn1)	2	495	3	2740	0.086015
GO:0060389	pathway-restricted SMAD protein phosphorylation	biological_process	9	circRNA1267(Tgfbr2);circRNA492(Usp15)	2	495	3	2740	0.086015
GO:0034236	protein kinase A catalytic subunit binding	molecular_function	8	circRNA1178(Pja2);circRNA3393(Kcnq1)	2	495	3	2740	0.086015
GO:0036302	atrioventricular canal development	biological_process	9	circRNA437(Smad4);circRNA439(Smad4);circRNA626(Chd7)	2	495	3	2740	0.086015
GO:0006211	5-methylcytosine catabolic process	biological_process	8	circRNA3214(Tet3);circRNA992(Tet2)	2	495	3	2740	0.086015
GO:0002446	neutrophil mediated immunity	biological_process	7	circRNA200(Ace);circRNA725(Kmt2e)	2	495	3	2740	0.086015
GO:0034088	maintenance of mitotic sister chromatid cohesion	biological_process	10	circRNA1464(Mau2);circRNA298(Rb1)	2	495	3	2740	0.086015
GO:0035234	ectopic germ cell programmed cell death	biological_process	6	circRNA2905(Prkdc);circRNA333(Kit)	2	495	3	2740	0.086015
GO:0050901	leukocyte tethering or rolling	biological_process	6	circRNA1555(Rock1);circRNA928(Golph3)	2	495	3	2740	0.086015
GO:0032968	positive regulation of transcription elongation from RNA polymerase II promoter	biological_process	11	circRNA1424(Cdk12);circRNA2974(Ell)	2	495	3	2740	0.086015
GO:0039536	negative regulation of RIG-I signaling pathway	biological_process	9	circRNA1561(Rnf125);circRNA208(Nploc4)	2	495	3	2740	0.086015
GO:0006013	mannose metabolic process	biological_process	9	circRNA1180(Man2a1);circRNA1181(Man2a1);circRNA381(Man2b1)	2	495	3	2740	0.086015
GO:0061053	somite development	biological_process	7	circRNA3961(Rbbp6);circRNA399(Nup133)	2	495	3	2740	0.086015
GO:0045295	gamma-catenin binding	molecular_function	5	circRNA1005(Ptprk);circRNA413(Ctnna1);ciRNA301(Ctnna1)	2	495	3	2740	0.086015
GO:0031987	locomotion involved in locomotory behavior	biological_process	5	circRNA2266(Adgrl3);circRNA2267(Adgrl3);circRNA2787(Myo5a);circRNA3018(Adgrl3);circRNA331(Adgrl3);circRNA3670(Adgrl3)	2	495	3	2740	0.086015
GO:0048663	neuron fate commitment	biological_process	10	circRNA1560(Zfp521);circRNA437(Smad4);circRNA439(Smad4)	2	495	3	2740	0.086015
GO:1903206	negative regulation of hydrogen peroxide-induced cell death	biological_process	9	circRNA2678(Pde8a);circRNA370(Nup93)	2	495	3	2740	0.086015
GO:0048733	sebaceous gland development	biological_process	9	circRNA437(Smad4);circRNA439(Smad4);circRNA960(Ash1l)	2	495	3	2740	0.086015
GO:0035909	aorta morphogenesis	biological_process	11	circRNA626(Chd7);circRNA985(Sec24b)	2	495	3	2740	0.086015
GO:0042073	intraciliary transport	biological_process	7	circRNA175(Ift20);circRNA2789(Lca5)	2	495	3	2740	0.086015
GO:0002162	dystroglycan binding	molecular_function	6	circRNA2818(Dmd);circRNA3513(Clasp1)	2	495	3	2740	0.086015
GO:0033157	regulation of intracellular protein transport	biological_process	7	circRNA1403(Ndel1);circRNA3716(Sh3tc2)	2	495	3	2740	0.086015
GO:0043268	positive regulation of potassium ion transport	biological_process	10	circRNA2152(Dlg1);circRNA832(Stk39)	2	495	3	2740	0.086015
GO:2000721	positive regulation of transcription from RNA polymerase II promoter involved in smooth muscle cell differentiation	biological_process	14	circRNA243(Itga8);circRNA988(Npnt)	2	495	3	2740	0.086015
GO:0090102	cochlea development	biological_process	11	circRNA175(Ift20);circRNA3565(Opa1)	2	495	3	2740	0.086015
GO:0008015	blood circulation	biological_process	7	circRNA2762(Fli1);circRNA626(Chd7)	2	495	3	2740	0.086015
GO:0008190	eukaryotic initiation factor 4E binding	molecular_function	6	circRNA2066(Ddx3x);circRNA3062(Eif4ebp3)	2	495	3	2740	0.086015
GO:0010880	regulation of release of sequestered calcium ion into cytosol by sarcoplasmic reticulum	biological_process	16	circRNA2818(Dmd);circRNA626(Chd7)	2	495	3	2740	0.086015
GO:0010881	regulation of cardiac muscle contraction by regulation of the release of sequestered calcium ion	biological_process	11	circRNA1892(Ank2);circRNA2818(Dmd)	2	495	3	2740	0.086015
GO:0071459	protein localization to chromosome, centromeric region	biological_process	9	circRNA298(Rb1);circRNA3050(Ctcf)	2	495	3	2740	0.086015
GO:0071596	ubiquitin-dependent protein catabolic process via the N-end rule pathway	biological_process	11	circRNA1137(Ubr2);circRNA834(Ubr3)	2	495	3	2740	0.086015
GO:0014033	neural crest cell differentiation	biological_process	9	circRNA437(Smad4);circRNA439(Smad4);circRNA801(Lrp6);circRNA802(Lrp6)	2	495	3	2740	0.086015
GO:0008198	ferrous iron binding	molecular_function	9	circRNA3508(Heph);circRNA992(Tet2)	2	495	3	2740	0.086015
GO:0010719	negative regulation of epithelial to mesenchymal transition	biological_process	12	circRNA2702(Sdhaf2);circRNA822(Dab2ip)	2	495	3	2740	0.086015
GO:0061038	uterus morphogenesis	biological_process	7	circRNA2832(Kdm5b);circRNA960(Ash1l)	2	495	3	2740	0.086015
GO:0004867	serine-type endopeptidase inhibitor activity	molecular_function	7	circRNA1355(App);circRNA1653(Crim1);circRNA3113(Crim1)	2	495	3	2740	0.086015
GO:0047555	3',5'-cyclic-GMP phosphodiesterase activity	molecular_function	10	circRNA2644(Pde5a);circRNA2678(Pde8a)	2	495	3	2740	0.086015
GO:0050909	sensory perception of taste	biological_process	9	circRNA2483(Aldh4a1);circRNA717(Gnb1)	2	495	3	2740	0.086015
GO:0019897	extrinsic component of plasma membrane	cellular_component	7	ciRNA238(Eea1);ciRNA261(Numa1)	2	495	3	2740	0.086015
GO:0004652	polynucleotide adenylyltransferase activity	molecular_function	8	circRNA3294(Tent2);circRNA3779(Papola)	2	495	3	2740	0.086015
GO:0071397	cellular response to cholesterol	biological_process	9	circRNA1703(Abca1);circRNA639(Abca1);circRNA801(Lrp6);circRNA802(Lrp6)	2	495	3	2740	0.086015
GO:0008509	anion transmembrane transporter activity	molecular_function	7	circRNA1703(Abca1);circRNA3726(Slc26a8);circRNA639(Abca1)	2	495	3	2740	0.086015
GO:0051567	histone H3-K9 methylation	biological_process	9	circRNA1493(Setdb2);circRNA3209(Prdm5)	2	495	3	2740	0.086015
GO:0032516	positive regulation of phosphoprotein phosphatase activity	biological_process	11	circRNA1863(Itga1);circRNA3902(Itga1);circRNA727(Magi2)	2	495	3	2740	0.086015
GO:0043552	positive regulation of phosphatidylinositol 3-kinase activity	biological_process	10	circRNA2441(Lyn);circRNA3167(Tek);circRNA3262(Ambra1);circRNA978(Vav3)	4	495	10	2740	0.088946
GO:0001658	branching involved in ureteric bud morphogenesis	biological_process	8	circRNA2152(Dlg1);circRNA437(Smad4);circRNA439(Smad4);circRNA706(Ctnnbip1);circRNA988(Npnt)	4	495	10	2740	0.088946
GO:0010923	negative regulation of phosphatase activity	biological_process	10	circRNA2527(Wnk1);circRNA2974(Ell);circRNA3599(Myo1d);circRNA588(Zfyve1);circRNA789(Wnk1)	4	495	10	2740	0.088946
GO:0035329	hippo signaling	biological_process	8	circRNA1178(Pja2);circRNA1191(Amotl1);circRNA1635(Stk3);circRNA1785(Tead4);circRNA3100(Stk3)	4	495	10	2740	0.088946
GO:0060395	SMAD protein signal transduction	biological_process	10	circRNA1765(Hipk2);circRNA370(Nup93);circRNA437(Smad4);circRNA439(Smad4);circRNA727(Magi2)	4	495	10	2740	0.088946
GO:0006511	ubiquitin-dependent protein catabolic process	biological_process	9	circRNA1127(Cacul1);circRNA1137(Ubr2);circRNA1166(Trip12);circRNA1261(Arih2);circRNA1359(Ttc3);circRNA1361(Ttc3);circRNA1561(Rnf125);circRNA1761(Ube2h);circRNA208(Nploc4);circRNA2331(Bag6);circRNA2783(Rnf111);circRNA3041(Usp34);circRNA3125(Rnf144a);circRNA3279(Itch);circRNA3961(Rbbp6);circRNA492(Usp15);circRNA664(Usp24);circRNA701(Ubr4);circRNA720(Ube3c);circRNA834(Ubr3);circRNA940(Rnf13)	20	495	82	2740	0.0892787
GO:0003712	transcription coregulator activity	molecular_function	5	circRNA1345(Med13l);circRNA1388(Crebbp);circRNA1836(Raly);circRNA2128(Med13l);circRNA222(Nsd1);circRNA437(Smad4);circRNA439(Smad4);circRNA51(Ptpn14)	6	495	18	2740	0.089526
GO:0007179	transforming growth factor beta receptor signaling pathway	biological_process	10	circRNA1005(Ptprk);circRNA1267(Tgfbr2);circRNA1640(Ptk2);circRNA1765(Hipk2);circRNA437(Smad4);circRNA439(Smad4);circRNA492(Usp15)	6	495	18	2740	0.089526
GO:0006470	protein dephosphorylation	biological_process	8	circRNA1005(Ptprk);circRNA1218(Ptpn9);circRNA1495(Ppp3cc);circRNA1710(Ptprd);circRNA2027(Ptprm);circRNA2702(Sdhaf2);circRNA2930(Ssh2);circRNA3494(Ppp2r3a);circRNA3652(Ppp3cc);circRNA3887(Ptpra);circRNA494(Ppm1h);circRNA51(Ptpn14)	11	495	40	2740	0.0919543
GO:0061630	ubiquitin protein ligase activity	molecular_function	7	circRNA1137(Ubr2);circRNA1178(Pja2);circRNA1261(Arih2);circRNA1561(Rnf125);circRNA2783(Rnf111);circRNA3125(Rnf144a);circRNA3279(Itch);circRNA3961(Rbbp6);circRNA40(Cop1);circRNA512(Fbxl6);circRNA834(Ubr3);circRNA940(Rnf13)	12	495	45	2740	0.0977032
GO:0032259	methylation	biological_process	4	circRNA1478(Nsd3);circRNA1875(Setd7);circRNA222(Nsd1);circRNA2488(AABR07059168.2);circRNA347(Zcchc4);circRNA3915(Setd7);circRNA603(Setd3);circRNA621(Pcmtd1);circRNA960(Ash1l)	8	495	27	2740	0.0982472
GO:0000978	RNA polymerase II proximal promoter sequence-specific DNA binding	molecular_function	11	circRNA1778(Foxp1);circRNA222(Nsd1);circRNA228(Rreb1);circRNA2548(Fubp3);circRNA2762(Fli1);circRNA2885(Runx1);circRNA3050(Ctcf);circRNA3051(Nfatc3);circRNA3071(Tcf4);circRNA3209(Prdm5);circRNA3485(Tcf12);circRNA3563(Zfp148);circRNA437(Smad4);circRNA439(Smad4);circRNA43(Atf6);circRNA626(Chd7);circRNA746(Nrf1);circRNA754(Creb3l2);circRNA755(Creb3l2);circRNA952(Mef2d)	18	495	74	2740	0.105482
GO:0005654	nucleoplasm	cellular_component	11	circRNA1023(Sympk);circRNA105(Cblb);circRNA1087(Fgfr2);circRNA1090(Tacc2);circRNA1093(Zranb1);circRNA1116(Mms19);circRNA1166(Trip12);circRNA1200(Arhgap32);circRNA1252(Stag1);circRNA1254(Stag1);circRNA1261(Arih2);circRNA1278(Smc1a);circRNA1367(Boc);circRNA1388(Crebbp);circRNA1464(Mau2);circRNA1493(Setdb2);circRNA1525(Ikzf1);circRNA1586(Nfatc1);circRNA1624(Txnrd1);circRNA1654(Prkd3);circRNA1673(Str…	90	495	445	2740	0.110904
GO:0001228	transcriptional activator activity, RNA polymerase II transcription regulatory region sequence-specific DNA binding	molecular_function	6	circRNA1252(Stag1);circRNA1254(Stag1);circRNA228(Rreb1);circRNA2885(Runx1);circRNA3050(Ctcf);circRNA437(Smad4);circRNA439(Smad4);circRNA754(Creb3l2);circRNA755(Creb3l2)	6	495	19	2740	0.111805
GO:0005634	nucleus	cellular_component	9	circRNA1072(Mical2);circRNA1087(Fgfr2);circRNA1093(Zranb1);circRNA1116(Mms19);circRNA1160(Ino80d);circRNA1166(Trip12);circRNA120(Fgf12);circRNA1238(Zfp280d);circRNA1249(Xrn1);circRNA1252(Stag1);circRNA1254(Stag1);circRNA1259(Rbm6);circRNA1261(Arih2);circRNA1278(Smc1a);circRNA1297(Ubxn4);circRNA1345(Med13l);circRNA1359(Ttc3);circRNA1361(Ttc3);circRNA1388(Crebbp);circRNA1395(Aff4);circRNA1411(Ywhae…	174	495	897	2740	0.113142
GO:0000226	microtubule cytoskeleton organization	biological_process	6	circRNA108(Phldb2);circRNA1090(Tacc2);circRNA1403(Ndel1);circRNA1640(Ptk2);circRNA170(Taok1);circRNA3269(Ttbk2);circRNA3513(Clasp1);circRNA4032(Map4);circRNA408(Ss18);circRNA606(Mark3);circRNA858(Ttbk2)	10	495	37	2740	0.115632
GO:0031175	neuron projection development	biological_process	6	circRNA1005(Ptprk);circRNA1036(Cyfip1);circRNA1355(App);circRNA1403(Ndel1);circRNA1555(Rock1);circRNA2027(Ptprm);circRNA2441(Lyn);circRNA2861(Fry);circRNA298(Rb1);circRNA4032(Map4)	10	495	37	2740	0.115632
GO:0001077	transcriptional activator activity, RNA polymerase II proximal promoter sequence-specific DNA binding	molecular_function	7	circRNA2548(Fubp3);circRNA2762(Fli1);circRNA3051(Nfatc3);circRNA3071(Tcf4);circRNA3485(Tcf12);circRNA437(Smad4);circRNA439(Smad4);circRNA542(Epas1);circRNA545(Epas1);circRNA746(Nrf1);circRNA754(Creb3l2);circRNA755(Creb3l2);circRNA952(Mef2d)	10	495	37	2740	0.115632
GO:0005790	smooth endoplasmic reticulum	cellular_component	10	circRNA1355(App);circRNA3599(Myo1d);circRNA850(Ryr3)	3	495	7	2740	0.116169
GO:0008203	cholesterol metabolic process	biological_process	8	circRNA1355(App);circRNA1703(Abca1);circRNA3499(Scap);circRNA639(Abca1)	3	495	7	2740	0.116169
GO:0033173	calcineurin-NFAT signaling cascade	biological_process	10	circRNA1495(Ppp3cc);circRNA1586(Nfatc1);circRNA3051(Nfatc3);circRNA3652(Ppp3cc);circRNA441(Nfatc1)	3	495	7	2740	0.116169
GO:0036120	cellular response to platelet-derived growth factor stimulus	biological_process	8	circRNA1103(Pcsk5);circRNA2078(Atp7a);ciRNA178(Errfi1)	3	495	7	2740	0.116169
GO:0051893	regulation of focal adhesion assembly	biological_process	10	circRNA1640(Ptk2);circRNA2470(Macf1);circRNA3513(Clasp1);circRNA3802(Macf1);circRNA3803(Macf1);ciRNA40(Macf1)	3	495	7	2740	0.116169
GO:0032435	negative regulation of proteasomal ubiquitin-dependent protein catabolic process	biological_process	12	circRNA132(Clec16a);circRNA198(Tlk2);circRNA2331(Bag6)	3	495	7	2740	0.116169
GO:0030001	metal ion transport	biological_process	7	circRNA1101(Trpm6);circRNA2078(Atp7a);circRNA2795(Atp1b3)	3	495	7	2740	0.116169
GO:0030904	retromer complex	cellular_component	6	circRNA1130(Tbc1d5);circRNA164(Ankfy1);circRNA655(Dennd4c)	3	495	7	2740	0.116169
GO:0000775	chromosome, centromeric region	cellular_component	12	circRNA1403(Ndel1);circRNA2596(Znfx1);circRNA3050(Ctcf)	3	495	7	2740	0.116169
GO:0014704	intercalated disc	cellular_component	6	circRNA1106(Pgm5);circRNA1640(Ptk2);circRNA413(Ctnna1);ciRNA301(Ctnna1)	3	495	7	2740	0.116169
GO:0017056	structural constituent of nuclear pore	molecular_function	4	circRNA370(Nup93);circRNA399(Nup133);circRNA817(Nup188)	3	495	7	2740	0.116169
GO:0051402	neuron apoptotic process	biological_process	9	circRNA1355(App);circRNA298(Rb1);circRNA501(Oxr1)	3	495	7	2740	0.116169
GO:0035371	microtubule plus-end	cellular_component	12	circRNA2787(Myo5a);circRNA27(Nckap5);circRNA2828(Nckap5);ciRNA261(Numa1)	3	495	7	2740	0.116169
GO:0072358	cardiovascular system development	biological_process	7	circRNA1778(Foxp1);circRNA3393(Kcnq1);circRNA985(Sec24b)	3	495	7	2740	0.116169
GO:0008168	methyltransferase activity	molecular_function	6	circRNA1478(Nsd3);circRNA1875(Setd7);circRNA2118(Bud23);circRNA222(Nsd1);circRNA2488(AABR07059168.2);circRNA347(Zcchc4);circRNA3915(Setd7);circRNA603(Setd3);circRNA960(Ash1l)	8	495	28	2740	0.116917
GO:0007224	smoothened signaling pathway	biological_process	8	circRNA1267(Tgfbr2);circRNA1367(Boc);circRNA175(Ift20);circRNA1765(Hipk2);circRNA2121(Atp6v0a2)	5	495	15	2740	0.117535
GO:0016459	myosin complex	cellular_component	11	circRNA174(Myo18a);circRNA2787(Myo5a);circRNA3072(Myo5b);circRNA3599(Myo1d)	4	495	11	2740	0.120587
GO:0001669	acrosomal vesicle	cellular_component	12	circRNA1863(Itga1);circRNA2986(Vdac2);circRNA333(Kit);circRNA3902(Itga1);circRNA413(Ctnna1);ciRNA301(Ctnna1)	4	495	11	2740	0.120587
GO:0050680	negative regulation of epithelial cell proliferation	biological_process	6	circRNA1087(Fgfr2);circRNA2152(Dlg1);circRNA298(Rb1);circRNA822(Dab2ip)	4	495	11	2740	0.120587
GO:0001725	stress fiber	cellular_component	12	circRNA1106(Pgm5);circRNA1640(Ptk2);circRNA3167(Tek);circRNA982(Synpo2)	4	495	11	2740	0.120587
GO:0048013	ephrin receptor signaling pathway	biological_process	10	circRNA1640(Ptk2);circRNA2868(Ephb4);circRNA3137(Sipa1l1);circRNA408(Ss18)	4	495	11	2740	0.120587
GO:0003682	chromatin binding	molecular_function	4	circRNA1252(Stag1);circRNA1254(Stag1);circRNA1278(Smc1a);circRNA1388(Crebbp);circRNA142(Pwwp2a);circRNA1778(Foxp1);circRNA1805(Mbd5);circRNA1843(Ncoa5);circRNA1875(Setd7);circRNA1984(Satb1);circRNA1(Kdm5d);circRNA2398(Ncoa1);circRNA2546(Brd3);circRNA2762(Fli1);circRNA2819(Hdac8);circRNA2832(Kdm5b);circRNA3050(Ctcf);circRNA3051(Nfatc3);circRNA3071(Tcf4);circRNA332(Polr2b);circRNA3915(Setd7);circRN…	23	495	100	2740	0.121715
GO:0005178	integrin binding	molecular_function	6	circRNA1640(Ptk2);circRNA2334(Itgb2);circRNA2441(Lyn);circRNA2818(Dmd);circRNA796(Vwf);circRNA797(Vwf);circRNA988(Npnt);ciRNA209(Col4a3)	7	495	24	2740	0.12651
GO:0006355	regulation of transcription, DNA-templated	biological_process	11	circRNA1238(Zfp280d);circRNA1388(Crebbp);circRNA1395(Aff4);circRNA1485(Kat6b);circRNA148(Aff4);circRNA1560(Zfp521);circRNA1586(Nfatc1);circRNA1778(Foxp1);circRNA1785(Tead4);circRNA1875(Setd7);circRNA1984(Satb1);circRNA2145(Gtf2e1);circRNA228(Rreb1);circRNA2342(Ascc1);circRNA2398(Ncoa1);circRNA2548(Fubp3);circRNA2596(Znfx1);circRNA2762(Fli1);circRNA2818(Dmd);circRNA2884(Bach1);circRNA2885(Runx1);c…	34	495	157	2740	0.136899
GO:0004721	phosphoprotein phosphatase activity	molecular_function	8	circRNA1005(Ptprk);circRNA1218(Ptpn9);circRNA1495(Ppp3cc);circRNA1710(Ptprd);circRNA2027(Ptprm);circRNA3652(Ppp3cc);circRNA3887(Ptpra);circRNA494(Ppm1h);circRNA51(Ptpn14)	8	495	29	2740	0.13734
GO:0000977	RNA polymerase II regulatory region sequence-specific DNA binding	molecular_function	10	circRNA1586(Nfatc1);circRNA1984(Satb1);circRNA228(Rreb1);circRNA2320(Prdm6);circRNA2885(Runx1);circRNA3066(Prdm6);circRNA3349(Arhgap35);circRNA437(Smad4);circRNA439(Smad4);circRNA43(Atf6);circRNA441(Nfatc1);circRNA952(Mef2d)	9	495	34	2740	0.145463
GO:0005543	phospholipid binding	molecular_function	5	circRNA2056(Rasa2);circRNA2116(Hip1);circRNA259(Psd3);circRNA3349(Arhgap35);circRNA3447(Agap1);circRNA72(Hip1)	5	495	16	2740	0.146852
GO:0005694	chromosome	cellular_component	9	circRNA1278(Smc1a);circRNA1403(Ndel1);circRNA1424(Cdk12);circRNA1493(Setdb2);circRNA1557(Esco1);circRNA1875(Setd7);circRNA2855(Ints7);circRNA3915(Setd7)	7	495	25	2740	0.149894
GO:0003677	DNA binding	molecular_function	6	circRNA1084(Srcap);circRNA1238(Zfp280d);circRNA1355(App);circRNA1485(Kat6b);circRNA1493(Setdb2);circRNA1525(Ikzf1);circRNA1560(Zfp521);circRNA1586(Nfatc1);circRNA1765(Hipk2);circRNA1778(Foxp1);circRNA1785(Tead4);circRNA1805(Mbd5);circRNA1974(AABR07006860.1);circRNA1984(Satb1);circRNA1(Kdm5d);circRNA2015(Sp140);circRNA2066(Ddx3x);circRNA2398(Ncoa1);circRNA2453(Bnc2);circRNA2762(Fli1);circRNA2832(K…	43	495	205	2740	0.151288
GO:0090188	negative regulation of pancreatic juice secretion	biological_process	9	circRNA2527(Wnk1);circRNA789(Wnk1);circRNA832(Stk39)	2	495	4	2740	0.151727
GO:0002092	positive regulation of receptor internalization	biological_process	9	circRNA1130(Tbc1d5);circRNA727(Magi2)	2	495	4	2740	0.151727
GO:0035612	AP-2 adaptor complex binding	molecular_function	6	circRNA1130(Tbc1d5);circRNA2116(Hip1);circRNA72(Hip1)	2	495	4	2740	0.151727
GO:0035914	skeletal muscle cell differentiation	biological_process	7	circRNA298(Rb1);circRNA952(Mef2d)	2	495	4	2740	0.151727
GO:0086005	ventricular cardiac muscle cell action potential	biological_process	11	circRNA1892(Ank2);circRNA3393(Kcnq1)	2	495	4	2740	0.151727
GO:0080111	DNA demethylation	biological_process	11	circRNA3214(Tet3);circRNA992(Tet2)	2	495	4	2740	0.151727
GO:0045786	negative regulation of cell cycle	biological_process	6	circRNA1005(Ptprk);circRNA298(Rb1)	2	495	4	2740	0.151727
GO:1903288	positive regulation of potassium ion import	biological_process	10	circRNA2527(Wnk1);circRNA2795(Atp1b3);circRNA789(Wnk1)	2	495	4	2740	0.151727
GO:0048596	embryonic camera-type eye morphogenesis	biological_process	9	circRNA1765(Hipk2);circRNA801(Lrp6);circRNA802(Lrp6)	2	495	4	2740	0.151727
GO:0010717	regulation of epithelial to mesenchymal transition	biological_process	11	circRNA108(Phldb2);circRNA3513(Clasp1)	2	495	4	2740	0.151727
GO:0030318	melanocyte differentiation	biological_process	10	circRNA2787(Myo5a);circRNA333(Kit)	2	495	4	2740	0.151727
GO:0042118	endothelial cell activation	biological_process	6	circRNA3071(Tcf4);circRNA437(Smad4);circRNA439(Smad4)	2	495	4	2740	0.151727
GO:0060412	ventricular septum morphogenesis	biological_process	12	circRNA1267(Tgfbr2);circRNA437(Smad4);circRNA439(Smad4)	2	495	4	2740	0.151727
GO:2001243	negative regulation of intrinsic apoptotic signaling pathway	biological_process	10	circRNA2066(Ddx3x);circRNA2986(Vdac2)	2	495	4	2740	0.151727
GO:0007512	adult heart development	biological_process	9	circRNA626(Chd7);circRNA952(Mef2d)	2	495	4	2740	0.151727
GO:0046833	positive regulation of RNA export from nucleus	biological_process	10	circRNA420(Rbm27);circRNA421(Rbm27);circRNA422(Rbm27);circRNA489(Cpsf6)	2	495	4	2740	0.151727
GO:0097755	positive regulation of blood vessel diameter	NA	NA	circRNA1640(Ptk2);circRNA2027(Ptprm)	2	495	4	2740	0.151727
GO:0034620	cellular response to unfolded protein	biological_process	7	circRNA1164(Rhbdd1);circRNA3863(Tm7sf3)	2	495	4	2740	0.151727
GO:0031209	SCAR complex	cellular_component	9	circRNA1036(Cyfip1);circRNA1159(Abi2)	2	495	4	2740	0.151727
GO:0060306	regulation of membrane repolarization	biological_process	8	circRNA1411(Ywhae);circRNA3393(Kcnq1)	2	495	4	2740	0.151727
GO:0045070	positive regulation of viral genome replication	biological_process	9	circRNA2066(Ddx3x);circRNA2492(Srpk2);circRNA724(Srpk2)	2	495	4	2740	0.151727
GO:0014894	response to denervation involved in regulation of muscle adaptation	biological_process	11	circRNA2818(Dmd);circRNA2885(Runx1)	2	495	4	2740	0.151727
GO:0048333	mesodermal cell differentiation	biological_process	7	circRNA1087(Fgfr2);circRNA243(Itga8)	2	495	4	2740	0.151727
GO:1902083	negative regulation of peptidyl-cysteine S-nitrosylation	biological_process	10	circRNA2818(Dmd);circRNA501(Oxr1)	2	495	4	2740	0.151727
GO:0070507	regulation of microtubule cytoskeleton organization	biological_process	7	circRNA108(Phldb2);circRNA3513(Clasp1)	2	495	4	2740	0.151727
GO:0033628	regulation of cell adhesion mediated by integrin	biological_process	6	circRNA1640(Ptk2);circRNA2441(Lyn)	2	495	4	2740	0.151727
GO:0003416	endochondral bone growth	biological_process	11	circRNA1087(Fgfr2);circRNA2453(Bnc2)	2	495	4	2740	0.151727
GO:0040018	positive regulation of multicellular organism growth	biological_process	7	circRNA2292(Bbs2);circRNA626(Chd7)	2	495	4	2740	0.151727
GO:2000651	positive regulation of sodium ion transmembrane transporter activity	biological_process	10	circRNA2527(Wnk1);circRNA2818(Dmd);circRNA789(Wnk1)	2	495	4	2740	0.151727
GO:0050801	ion homeostasis	biological_process	7	circRNA2527(Wnk1);circRNA789(Wnk1);circRNA832(Stk39)	2	495	4	2740	0.151727
GO:0030061	mitochondrial crista	cellular_component	14	circRNA2441(Lyn);circRNA3565(Opa1)	2	495	4	2740	0.151727
GO:0000185	activation of MAPKKK activity	biological_process	13	circRNA2666(Map4k1);circRNA822(Dab2ip)	2	495	4	2740	0.151727
GO:0070016	armadillo repeat domain binding	molecular_function	6	circRNA1673(Strn3);circRNA706(Ctnnbip1)	2	495	4	2740	0.151727
GO:0005665	RNA polymerase II, core complex	cellular_component	10	circRNA332(Polr2b);circRNA889(Chd6);circRNA890(Chd6)	2	495	4	2740	0.151727
GO:0060252	positive regulation of glial cell proliferation	biological_process	11	circRNA1640(Ptk2);circRNA2441(Lyn)	2	495	4	2740	0.151727
GO:0030183	B cell differentiation	biological_process	9	circRNA931(Tpd52);circRNA956(Gon4l)	2	495	4	2740	0.151727
GO:0043586	tongue development	biological_process	9	circRNA2453(Bnc2);circRNA333(Kit)	2	495	4	2740	0.151727
GO:0010452	histone H3-K36 methylation	biological_process	9	circRNA222(Nsd1);circRNA603(Setd3)	2	495	4	2740	0.151727
GO:0021756	striatum development	biological_process	13	circRNA1778(Foxp1);circRNA2292(Bbs2)	2	495	4	2740	0.151727
GO:0042771	intrinsic apoptotic signaling pathway in response to DNA damage by p53 class mediator	biological_process	10	circRNA1765(Hipk2);circRNA2331(Bag6)	2	495	4	2740	0.151727
GO:0042311	vasodilation	biological_process	9	circRNA1863(Itga1);circRNA2292(Bbs2);circRNA3902(Itga1)	2	495	4	2740	0.151727
GO:0035562	negative regulation of chromatin binding	biological_process	7	circRNA255(Wapl);circRNA2711(Btaf1)	2	495	4	2740	0.151727
GO:0034453	microtubule anchoring	biological_process	7	circRNA1306(Cep350);circRNA3513(Clasp1)	2	495	4	2740	0.151727
GO:0060349	bone morphogenesis	biological_process	9	circRNA2301(Glg1);circRNA801(Lrp6);circRNA802(Lrp6)	2	495	4	2740	0.151727
GO:0006349	regulation of gene expression by genetic imprinting	biological_process	8	circRNA3050(Ctcf);circRNA3393(Kcnq1)	2	495	4	2740	0.151727
GO:0005797	Golgi medial cisterna	cellular_component	13	circRNA1103(Pcsk5);circRNA1180(Man2a1);circRNA1181(Man2a1)	2	495	4	2740	0.151727
GO:0042472	inner ear morphogenesis	biological_process	10	circRNA243(Itga8);circRNA626(Chd7)	2	495	4	2740	0.151727
GO:0034713	type I transforming growth factor beta receptor binding	molecular_function	8	circRNA1267(Tgfbr2);circRNA262(Snx25)	2	495	4	2740	0.151727
GO:0051693	actin filament capping	biological_process	12	circRNA1741(Capzb);circRNA1799(Sptan1);circRNA815(Sptan1)	2	495	4	2740	0.151727
GO:0010820	positive regulation of T cell chemotaxis	biological_process	9	circRNA2527(Wnk1);circRNA789(Wnk1);circRNA832(Stk39)	2	495	4	2740	0.151727
GO:0060326	cell chemotaxis	biological_process	8	circRNA1863(Itga1);circRNA333(Kit);circRNA3902(Itga1);circRNA3920(Pip5k1a);circRNA575(Dock4)	4	495	12	2740	0.156265
GO:0046854	phosphatidylinositol phosphorylation	biological_process	10	circRNA1378(Pi4ka);circRNA3832(Fam126a);circRNA3920(Pip5k1a);circRNA594(Ttc7b)	4	495	12	2740	0.156265
GO:0031012	extracellular matrix	cellular_component	3	circRNA1087(Fgfr2);circRNA1907(Serac1);circRNA2301(Glg1);circRNA3116(Ltbp1);circRNA3849(Adamts9);circRNA796(Vwf);circRNA797(Vwf);circRNA988(Npnt);ciRNA209(Col4a3)	8	495	30	2740	0.159425
GO:0001578	microtubule bundle formation	biological_process	7	circRNA27(Nckap5);circRNA2828(Nckap5);circRNA3513(Clasp1);ciRNA261(Numa1)	3	495	8	2740	0.161876
GO:0043621	protein self-association	molecular_function	5	circRNA1778(Foxp1);circRNA3071(Tcf4);circRNA99(Dyrk1a)	3	495	8	2740	0.161876
GO:0097718	disordered domain specific binding	NA	NA	circRNA2787(Myo5a);circRNA298(Rb1);ciRNA261(Numa1)	3	495	8	2740	0.161876
GO:0050808	synapse organization	biological_process	5	circRNA1355(App);circRNA2787(Myo5a);circRNA2843(Hmcn1);circRNA36(Hmcn1)	3	495	8	2740	0.161876
GO:0030317	flagellated sperm motility	biological_process	7	circRNA3148(Dnah11);circRNA3726(Slc26a8);circRNA960(Ash1l)	3	495	8	2740	0.161876
GO:0001541	ovarian follicle development	biological_process	8	circRNA333(Kit);circRNA413(Ctnna1);circRNA437(Smad4);circRNA439(Smad4);ciRNA301(Ctnna1)	3	495	8	2740	0.161876
GO:0003684	damaged DNA binding	molecular_function	7	circRNA1388(Crebbp);circRNA2664(Xrcc1);circRNA3429(Polh)	3	495	8	2740	0.161876
GO:0060828	regulation of canonical Wnt signaling pathway	biological_process	10	circRNA175(Ift20);circRNA1953(Fam53b);circRNA732(Cdk14)	3	495	8	2740	0.161876
GO:0008654	phospholipid biosynthetic process	biological_process	6	circRNA3664(Cds1);circRNA3920(Pip5k1a);circRNA565(Mboat2)	3	495	8	2740	0.161876
GO:0050681	androgen receptor binding	molecular_function	9	circRNA1(Kdm5d);circRNA222(Nsd1);circRNA3289(Prpf6)	3	495	8	2740	0.161876
GO:0030593	neutrophil chemotaxis	biological_process	7	circRNA1863(Itga1);circRNA2334(Itgb2);circRNA3902(Itga1);circRNA978(Vav3)	3	495	8	2740	0.161876
GO:0034237	protein kinase A regulatory subunit binding	molecular_function	6	circRNA1178(Pja2);circRNA3393(Kcnq1);circRNA3936(Akap7)	3	495	8	2740	0.161876
GO:0032420	stereocilium	cellular_component	7	circRNA175(Ift20);circRNA2292(Bbs2);circRNA575(Dock4)	3	495	8	2740	0.161876
GO:0007369	gastrulation	biological_process	8	circRNA1267(Tgfbr2);circRNA1624(Txnrd1);circRNA437(Smad4);circRNA439(Smad4)	3	495	8	2740	0.161876
GO:0050679	positive regulation of epithelial cell proliferation	biological_process	6	circRNA1778(Foxp1);circRNA2078(Atp7a);circRNA822(Dab2ip)	3	495	8	2740	0.161876
GO:0003341	cilium movement	biological_process	7	circRNA1546(Hydin);circRNA3148(Dnah11);circRNA3169(Wdr78);circRNA663(Wdr78)	3	495	8	2740	0.161876
GO:0009306	protein secretion	biological_process	6	circRNA2903(Tango2);circRNA483(Gnptab);circRNA928(Golph3)	3	495	8	2740	0.161876
GO:0007026	negative regulation of microtubule depolymerization	biological_process	9	circRNA170(Taok1);circRNA3269(Ttbk2);circRNA3513(Clasp1);circRNA858(Ttbk2)	3	495	8	2740	0.161876
GO:0007565	female pregnancy	biological_process	5	circRNA1103(Pcsk5);circRNA1320(Cr1l);circRNA529(Slc38a1)	3	495	8	2740	0.161876
GO:0030507	spectrin binding	molecular_function	6	circRNA1799(Sptan1);circRNA1892(Ank2);circRNA717(Gnb1);circRNA815(Sptan1)	3	495	8	2740	0.161876
GO:0031434	mitogen-activated protein kinase kinase binding	molecular_function	8	circRNA200(Ace);circRNA2152(Dlg1);circRNA822(Dab2ip)	3	495	8	2740	0.161876
GO:0046332	SMAD binding	molecular_function	5	circRNA1267(Tgfbr2);circRNA1765(Hipk2);circRNA2783(Rnf111);circRNA3485(Tcf12);circRNA492(Usp15);circRNA727(Magi2)	6	495	21	2740	0.163732
GO:0005923	bicellular tight junction	cellular_component	6	circRNA1191(Amotl1);circRNA2070(Shroom2);circRNA2152(Dlg1);circRNA495(Mtdh);circRNA727(Magi2);circRNA779(Magi1)	6	495	21	2740	0.163732
GO:0045892	negative regulation of transcription, DNA-templated	biological_process	12	circRNA1005(Ptprk);circRNA1485(Kat6b);circRNA1673(Strn3);circRNA1778(Foxp1);circRNA1909(Zc3h4);circRNA228(Rreb1);circRNA2320(Prdm6);circRNA258(Gatad2a);circRNA2832(Kdm5b);circRNA2901(Yeats2);circRNA298(Rb1);circRNA3050(Ctcf);circRNA3066(Prdm6);circRNA3209(Prdm5);circRNA3349(Arhgap35);circRNA3563(Zfp148);circRNA3744(Sbno2);circRNA3862(Sox5);circRNA437(Smad4);circRNA439(Smad4);circRNA703(Spen);circ…	21	495	94	2740	0.167819
GO:0004725	protein tyrosine phosphatase activity	molecular_function	9	circRNA1005(Ptprk);circRNA1218(Ptpn9);circRNA1710(Ptprd);circRNA2027(Ptprm);circRNA2930(Ssh2);circRNA3887(Ptpra);circRNA51(Ptpn14)	7	495	26	2740	0.175132
GO:0035335	peptidyl-tyrosine dephosphorylation	biological_process	9	circRNA1005(Ptprk);circRNA1218(Ptpn9);circRNA1710(Ptprd);circRNA2027(Ptprm);circRNA2930(Ssh2);circRNA3887(Ptpra);circRNA51(Ptpn14)	7	495	26	2740	0.175132
GO:0030097	hemopoiesis	biological_process	6	circRNA1598(Rtkn2);circRNA2441(Lyn);circRNA2885(Runx1);circRNA333(Kit);circRNA464(Rtkn2);circRNA542(Epas1);circRNA545(Epas1)	5	495	17	2740	0.178911
GO:0009952	anterior/posterior pattern specification	biological_process	8	circRNA1765(Hipk2);circRNA2942(Bptf);circRNA437(Smad4);circRNA439(Smad4);circRNA706(Ctnnbip1);circRNA801(Lrp6);circRNA802(Lrp6)	5	495	17	2740	0.178911
GO:0030182	neuron differentiation	biological_process	9	circRNA1765(Hipk2);circRNA2818(Dmd);circRNA2885(Runx1);circRNA298(Rb1);circRNA3294(Tent2)	5	495	17	2740	0.178911
GO:0007166	cell surface receptor signaling pathway	biological_process	7	circRNA105(Cblb);circRNA2266(Adgrl3);circRNA2267(Adgrl3);circRNA3018(Adgrl3);circRNA3198(Tspan12);circRNA331(Adgrl3);circRNA3670(Adgrl3);circRNA378(Adgre5);ciRNA209(Col4a3)	5	495	17	2740	0.178911
GO:0001889	liver development	biological_process	8	circRNA1180(Man2a1);circRNA1181(Man2a1);circRNA1213(Acat1);circRNA2078(Atp7a);circRNA240(Upf2);circRNA3037(Cobl)	5	495	17	2740	0.178911
GO:0071279	cellular response to cobalt ion	biological_process	8	circRNA2078(Atp7a)	1	495	1	2740	0.180657
GO:0030981	cortical microtubule cytoskeleton	cellular_component	12	circRNA3513(Clasp1)	1	495	1	2740	0.180657
GO:0051563	smooth endoplasmic reticulum calcium ion homeostasis	biological_process	12	circRNA1355(App)	1	495	1	2740	0.180657
GO:1905437	positive regulation of histone H3-K4 trimethylation	NA	NA	circRNA725(Kmt2e)	1	495	1	2740	0.180657
GO:0015871	choline transport	biological_process	9	circRNA2448(Slc44a1)	1	495	1	2740	0.180657
GO:0017186	peptidyl-pyroglutamic acid biosynthetic process, using glutaminyl-peptide cyclotransferase	biological_process	10	circRNA3350(Qpctl)	1	495	1	2740	0.180657
GO:0004660	protein farnesyltransferase activity	molecular_function	8	circRNA1475(Fnta)	1	495	1	2740	0.180657
GO:0032762	mast cell cytokine production	biological_process	7	circRNA333(Kit)	1	495	1	2740	0.180657
GO:0004534	5'-3' exoribonuclease activity	molecular_function	10	circRNA1249(Xrn1);circRNA2793(Xrn1)	1	495	1	2740	0.180657
GO:0060003	copper ion export	biological_process	8	circRNA2078(Atp7a)	1	495	1	2740	0.180657
GO:0003190	atrioventricular valve formation	biological_process	12	circRNA437(Smad4);circRNA439(Smad4)	1	495	1	2740	0.180657
GO:0072674	multinuclear osteoclast differentiation	biological_process	10	circRNA3744(Sbno2)	1	495	1	2740	0.180657
GO:0097466	ubiquitin-dependent glycoprotein ERAD pathway	biological_process	8	circRNA781(Edem1)	1	495	1	2740	0.180657
GO:0090244	Wnt signaling pathway involved in somitogenesis	biological_process	9	circRNA801(Lrp6);circRNA802(Lrp6)	1	495	1	2740	0.180657
GO:1903775	regulation of DNA double-strand break processing	NA	NA	circRNA1864(Wdr70)	1	495	1	2740	0.180657
GO:0004758	serine C-palmitoyltransferase activity	molecular_function	9	circRNA3774(Sptlc2)	1	495	1	2740	0.180657
GO:1905065	positive regulation of vascular smooth muscle cell differentiation	NA	NA	circRNA333(Kit)	1	495	1	2740	0.180657
GO:0034235	GPI anchor binding	molecular_function	7	circRNA1837(Pigu)	1	495	1	2740	0.180657
GO:0004523	RNA-DNA hybrid ribonuclease activity	molecular_function	10	circRNA2998(Rnaseh2b)	1	495	1	2740	0.180657
GO:0042157	lipoprotein metabolic process	biological_process	6	circRNA1703(Abca1);circRNA639(Abca1)	1	495	1	2740	0.180657
GO:0070667	negative regulation of mast cell proliferation	biological_process	7	circRNA2441(Lyn)	1	495	1	2740	0.180657
GO:0072423	response to DNA damage checkpoint signaling	biological_process	8	circRNA1278(Smc1a)	1	495	1	2740	0.180657
GO:0060314	regulation of ryanodine-sensitive calcium-release channel activity	biological_process	10	circRNA2818(Dmd)	1	495	1	2740	0.180657
GO:0006868	glutamine transport	biological_process	7	circRNA529(Slc38a1)	1	495	1	2740	0.180657
GO:0086004	regulation of cardiac muscle cell contraction	biological_process	9	circRNA1892(Ank2)	1	495	1	2740	0.180657
GO:0009259	ribonucleotide metabolic process	biological_process	10	circRNA2998(Rnaseh2b)	1	495	1	2740	0.180657
GO:0045916	negative regulation of complement activation	biological_process	7	circRNA1320(Cr1l)	1	495	1	2740	0.180657
GO:0002513	tolerance induction to self antigen	biological_process	5	circRNA2441(Lyn)	1	495	1	2740	0.180657
GO:0008146	sulfotransferase activity	molecular_function	6	circRNA999(Ust)	1	495	1	2740	0.180657
GO:0051643	endoplasmic reticulum localization	biological_process	6	circRNA2787(Myo5a)	1	495	1	2740	0.180657
GO:0045178	basal part of cell	cellular_component	5	circRNA1863(Itga1);circRNA3902(Itga1)	1	495	1	2740	0.180657
GO:0016830	carbon-carbon lyase activity	molecular_function	5	circRNA1213(Acat1)	1	495	1	2740	0.180657
GO:1990086	lens fiber cell apoptotic process	biological_process	9	circRNA1267(Tgfbr2)	1	495	1	2740	0.180657
GO:0032119	sequestering of zinc ion	biological_process	12	circRNA979(Slc30a7)	1	495	1	2740	0.180657
GO:0008228	opsonization	biological_process	5	circRNA107(Cd47)	1	495	1	2740	0.180657
GO:0043186	P granule	cellular_component	10	circRNA205(Helz)	1	495	1	2740	0.180657
GO:0030369	ICAM-3 receptor activity	molecular_function	6	circRNA2334(Itgb2)	1	495	1	2740	0.180657
GO:1901301	regulation of cargo loading into COPII-coated vesicle	biological_process	10	circRNA985(Sec24b)	1	495	1	2740	0.180657
GO:0002431	Fc receptor mediated stimulatory signaling pathway	biological_process	7	circRNA2441(Lyn)	1	495	1	2740	0.180657
GO:1904153	negative regulation of retrograde protein transport, ER to cytosol	NA	NA	circRNA312(Ubac2);circRNA313(Ubac2)	1	495	1	2740	0.180657
GO:2001229	negative regulation of response to gamma radiation	biological_process	9	circRNA2905(Prkdc)	1	495	1	2740	0.180657
GO:0035616	histone H2B conserved C-terminal lysine deubiquitination	biological_process	10	circRNA492(Usp15)	1	495	1	2740	0.180657
GO:0030485	smooth muscle contractile fiber	cellular_component	10	circRNA988(Npnt)	1	495	1	2740	0.180657
GO:0016231	beta-N-acetylglucosaminidase activity	molecular_function	9	circRNA1976(Oga)	1	495	1	2740	0.180657
GO:0019107	myristoyltransferase activity	molecular_function	7	circRNA194(Nmt1);circRNA2940(Nmt1)	1	495	1	2740	0.180657
GO:1903422	negative regulation of synaptic vesicle recycling	biological_process	11	circRNA1036(Cyfip1)	1	495	1	2740	0.180657
GO:0034687	integrin alphaL-beta2 complex	cellular_component	9	circRNA2334(Itgb2)	1	495	1	2740	0.180657
GO:1903136	cuprous ion binding	molecular_function	9	circRNA2078(Atp7a)	1	495	1	2740	0.180657
GO:0018394	peptidyl-lysine acetylation	biological_process	10	circRNA1557(Esco1)	1	495	1	2740	0.180657
GO:0019908	nuclear cyclin-dependent protein kinase holoenzyme complex	cellular_component	8	circRNA1424(Cdk12)	1	495	1	2740	0.180657
GO:0030553	cGMP binding	molecular_function	9	circRNA2644(Pde5a)	1	495	1	2740	0.180657
GO:0097326	melanocyte adhesion	biological_process	8	circRNA333(Kit)	1	495	1	2740	0.180657
GO:1904028	positive regulation of collagen fibril organization	NA	NA	circRNA298(Rb1)	1	495	1	2740	0.180657
GO:0033633	negative regulation of cell-cell adhesion mediated by integrin	biological_process	7	circRNA2527(Wnk1);circRNA789(Wnk1)	1	495	1	2740	0.180657
GO:0002669	positive regulation of T cell anergy	biological_process	8	circRNA3279(Itch)	1	495	1	2740	0.180657
GO:0043682	copper-transporting ATPase activity	molecular_function	15	circRNA2078(Atp7a)	1	495	1	2740	0.180657
GO:1990812	growth cone filopodium	NA	NA	circRNA1355(App)	1	495	1	2740	0.180657
GO:0046697	decidualization	biological_process	8	circRNA960(Ash1l)	1	495	1	2740	0.180657
GO:0006991	response to sterol depletion	biological_process	5	circRNA2441(Lyn)	1	495	1	2740	0.180657
GO:0086001	cardiac muscle cell action potential	biological_process	7	circRNA2818(Dmd)	1	495	1	2740	0.180657
GO:1905908	positive regulation of amyloid fibril formation	NA	NA	circRNA1355(App)	1	495	1	2740	0.180657
GO:0030913	paranodal junction assembly	biological_process	12	circRNA1892(Ank2)	1	495	1	2740	0.180657
GO:0090118	receptor-mediated endocytosis involved in cholesterol transport	biological_process	7	circRNA801(Lrp6);circRNA802(Lrp6)	1	495	1	2740	0.180657
GO:0034629	cellular protein-containing complex localization	biological_process	7	circRNA2152(Dlg1)	1	495	1	2740	0.180657
GO:0021517	ventral spinal cord development	biological_process	10	circRNA1778(Foxp1)	1	495	1	2740	0.180657
GO:0015116	sulfate transmembrane transporter activity	molecular_function	9	circRNA3726(Slc26a8)	1	495	1	2740	0.180657
GO:0032252	secretory granule localization	biological_process	7	circRNA2787(Myo5a)	1	495	1	2740	0.180657
GO:0032272	negative regulation of protein polymerization	biological_process	8	circRNA2986(Vdac2)	1	495	1	2740	0.180657
GO:0070208	protein heterotrimerization	biological_process	10	circRNA717(Gnb1)	1	495	1	2740	0.180657
GO:0031711	bradykinin receptor binding	molecular_function	7	circRNA200(Ace)	1	495	1	2740	0.180657
GO:0061430	bone trabecula morphogenesis	biological_process	6	circRNA3744(Sbno2)	1	495	1	2740	0.180657
GO:1990072	TRAPPIII protein complex	cellular_component	11	circRNA1563(Trappc8)	1	495	1	2740	0.180657
GO:0031404	chloride ion binding	molecular_function	6	circRNA200(Ace)	1	495	1	2740	0.180657
GO:0033686	positive regulation of luteinizing hormone secretion	biological_process	13	circRNA437(Smad4);circRNA439(Smad4)	1	495	1	2740	0.180657
GO:0002360	T cell lineage commitment	biological_process	10	circRNA2905(Prkdc)	1	495	1	2740	0.180657
GO:0036376	sodium ion export across plasma membrane	biological_process	9	circRNA2795(Atp1b3)	1	495	1	2740	0.180657
GO:0050910	detection of mechanical stimulus involved in sensory perception of sound	biological_process	10	circRNA333(Kit)	1	495	1	2740	0.180657
GO:0150003	regulation of spontaneous synaptic transmission	NA	NA	circRNA1355(App)	1	495	1	2740	0.180657
GO:0061857	endoplasmic reticulum stress-induced pre-emptive quality control	NA	NA	circRNA2331(Bag6)	1	495	1	2740	0.180657
GO:0060443	mammary gland morphogenesis	biological_process	10	circRNA1267(Tgfbr2)	1	495	1	2740	0.180657
GO:0002046	opsin binding	molecular_function	5	circRNA175(Ift20)	1	495	1	2740	0.180657
GO:0110061	regulation of angiotensin-activated signaling pathway	NA	NA	circRNA1555(Rock1)	1	495	1	2740	0.180657
GO:1902846	positive regulation of mitotic spindle elongation	biological_process	11	ciRNA261(Numa1)	1	495	1	2740	0.180657
GO:0031251	PAN complex	cellular_component	9	circRNA2863(Pan3);circRNA58(Pan3)	1	495	1	2740	0.180657
GO:0097022	lymphocyte migration into lymph node	biological_process	7	circRNA2527(Wnk1);circRNA789(Wnk1)	1	495	1	2740	0.180657
GO:1904766	negative regulation of macroautophagy by TORC1 signaling	NA	NA	circRNA132(Clec16a)	1	495	1	2740	0.180657
GO:0106003	amyloid-beta complex	NA	NA	circRNA1555(Rock1)	1	495	1	2740	0.180657
GO:0031702	type 1 angiotensin receptor binding	molecular_function	8	circRNA717(Gnb1)	1	495	1	2740	0.180657
GO:0004689	phosphorylase kinase activity	molecular_function	10	circRNA374(Phkb);circRNA375(Phkb)	1	495	1	2740	0.180657
GO:1904016	response to Thyroglobulin triiodothyronine	NA	NA	circRNA4035(Glb1)	1	495	1	2740	0.180657
GO:0005375	copper ion transmembrane transporter activity	molecular_function	11	circRNA2078(Atp7a)	1	495	1	2740	0.180657
GO:2000864	regulation of estradiol secretion	biological_process	13	circRNA2832(Kdm5b)	1	495	1	2740	0.180657
GO:0043208	glycosphingolipid binding	molecular_function	6	circRNA2441(Lyn)	1	495	1	2740	0.180657
GO:0060763	mammary duct terminal end bud growth	biological_process	10	circRNA2832(Kdm5b)	1	495	1	2740	0.180657
GO:2001199	negative regulation of dendritic cell differentiation	biological_process	10	circRNA1848(Zbtb46)	1	495	1	2740	0.180657
GO:0072675	osteoclast fusion	biological_process	11	circRNA3744(Sbno2)	1	495	1	2740	0.180657
GO:1903709	uterine gland development	biological_process	6	circRNA960(Ash1l)	1	495	1	2740	0.180657
GO:0043203	axon hillock	cellular_component	9	circRNA1403(Ndel1)	1	495	1	2740	0.180657
GO:0060426	lung vasculature development	biological_process	9	ciRNA178(Errfi1)	1	495	1	2740	0.180657
GO:0090287	regulation of cellular response to growth factor stimulus	biological_process	8	circRNA2818(Dmd)	1	495	1	2740	0.180657
GO:0044803	multi-organism membrane organization	biological_process	4	circRNA1378(Pi4ka)	1	495	1	2740	0.180657
GO:0097623	potassium ion export across plasma membrane	biological_process	9	circRNA3393(Kcnq1)	1	495	1	2740	0.180657
GO:0040001	establishment of mitotic spindle localization	biological_process	8	circRNA3513(Clasp1)	1	495	1	2740	0.180657
GO:1902992	negative regulation of amyloid precursor protein catabolic process	biological_process	9	circRNA1555(Rock1)	1	495	1	2740	0.180657
GO:0022627	cytosolic small ribosomal subunit	cellular_component	12	circRNA2066(Ddx3x)	1	495	1	2740	0.180657
GO:0071874	cellular response to norepinephrine stimulus	biological_process	9	circRNA1355(App)	1	495	1	2740	0.180657
GO:0002663	positive regulation of B cell tolerance induction	biological_process	7	circRNA1267(Tgfbr2)	1	495	1	2740	0.180657
GO:0071818	BAT3 complex	cellular_component	12	circRNA2331(Bag6)	1	495	1	2740	0.180657
GO:0140031	phosphorylation-dependent protein binding	NA	NA	circRNA2441(Lyn)	1	495	1	2740	0.180657
GO:0002762	negative regulation of myeloid leukocyte differentiation	biological_process	10	circRNA2441(Lyn)	1	495	1	2740	0.180657
GO:0070828	heterochromatin organization	biological_process	7	circRNA1875(Setd7);circRNA3915(Setd7)	1	495	1	2740	0.180657
GO:1903135	cupric ion binding	molecular_function	9	circRNA3850(Sumf1)	1	495	1	2740	0.180657
GO:0016441	posttranscriptional gene silencing	biological_process	9	circRNA1733(Pum1)	1	495	1	2740	0.180657
GO:0015369	calcium:proton antiporter activity	molecular_function	11	circRNA3030(Letm1)	1	495	1	2740	0.180657
GO:0006958	complement activation, classical pathway	biological_process	10	circRNA1320(Cr1l)	1	495	1	2740	0.180657
GO:0060438	trachea development	biological_process	8	circRNA1546(Hydin)	1	495	1	2740	0.180657
GO:0004336	galactosylceramidase activity	molecular_function	7	circRNA2419(Galc)	1	495	1	2740	0.180657
GO:0044301	climbing fiber	cellular_component	8	circRNA822(Dab2ip)	1	495	1	2740	0.180657
GO:0004806	triglyceride lipase activity	molecular_function	7	circRNA272(Ddhd2)	1	495	1	2740	0.180657
GO:0001672	regulation of chromatin assembly or disassembly	biological_process	8	circRNA198(Tlk2)	1	495	1	2740	0.180657
GO:0031585	regulation of inositol 1,4,5-trisphosphate-sensitive calcium-release channel activity	biological_process	9	circRNA2787(Myo5a)	1	495	1	2740	0.180657
GO:0120147	Formylglycine-generating oxidase activity	NA	NA	circRNA3850(Sumf1)	1	495	1	2740	0.180657
GO:0016233	telomere capping	biological_process	10	circRNA2905(Prkdc)	1	495	1	2740	0.180657
GO:0003985	acetyl-CoA C-acetyltransferase activity	molecular_function	9	circRNA1213(Acat1)	1	495	1	2740	0.180657
GO:0034066	RIC1-RGP1 guanyl-nucleotide exchange factor complex	cellular_component	11	circRNA2709(Ric1)	1	495	1	2740	0.180657
GO:0002553	histamine secretion by mast cell	biological_process	10	circRNA2441(Lyn)	1	495	1	2740	0.180657
GO:0022614	membrane to membrane docking	biological_process	6	circRNA1555(Rock1)	1	495	1	2740	0.180657
GO:0071348	cellular response to interleukin-11	biological_process	8	circRNA3744(Sbno2)	1	495	1	2740	0.180657
GO:0007225	patched ligand maturation	biological_process	7	circRNA49(Disp1)	1	495	1	2740	0.180657
GO:0004821	histidine-tRNA ligase activity	molecular_function	8	circRNA418(Hars2)	1	495	1	2740	0.180657
GO:0046914	transition metal ion binding	molecular_function	7	circRNA1355(App)	1	495	1	2740	0.180657
GO:0043011	myeloid dendritic cell differentiation	biological_process	9	circRNA1267(Tgfbr2)	1	495	1	2740	0.180657
GO:0048771	tissue remodeling	biological_process	5	circRNA626(Chd7)	1	495	1	2740	0.180657
GO:0097575	lateral cell cortex	cellular_component	11	ciRNA261(Numa1)	1	495	1	2740	0.180657
GO:0001939	female pronucleus	cellular_component	11	circRNA3214(Tet3)	1	495	1	2740	0.180657
GO:1904877	positive regulation of DNA ligase activity	NA	NA	circRNA2664(Xrcc1)	1	495	1	2740	0.180657
GO:0016264	gap junction assembly	biological_process	8	circRNA413(Ctnna1);ciRNA301(Ctnna1)	1	495	1	2740	0.180657
GO:0016722	oxidoreductase activity, oxidizing metal ions	molecular_function	5	circRNA3508(Heph)	1	495	1	2740	0.180657
GO:0070816	phosphorylation of RNA polymerase II C-terminal domain	biological_process	13	circRNA1424(Cdk12)	1	495	1	2740	0.180657
GO:0097224	sperm connecting piece	cellular_component	9	circRNA1720(Spata6)	1	495	1	2740	0.180657
GO:2001038	regulation of cellular response to drug	biological_process	7	circRNA2398(Ncoa1)	1	495	1	2740	0.180657
GO:0004379	glycylpeptide N-tetradecanoyltransferase activity	molecular_function	8	circRNA194(Nmt1);circRNA2940(Nmt1)	1	495	1	2740	0.180657
GO:0003344	pericardium morphogenesis	biological_process	8	circRNA801(Lrp6);circRNA802(Lrp6)	1	495	1	2740	0.180657
GO:0045650	negative regulation of macrophage differentiation	biological_process	11	circRNA1848(Zbtb46)	1	495	1	2740	0.180657
GO:0036066	protein O-linked fucosylation	biological_process	10	circRNA3108(Mfng);circRNA3109(Mfng)	1	495	1	2740	0.180657
GO:0048103	somatic stem cell division	biological_process	7	circRNA333(Kit)	1	495	1	2740	0.180657
GO:2000626	negative regulation of miRNA catabolic process	biological_process	12	circRNA3294(Tent2)	1	495	1	2740	0.180657
GO:1905450	negative regulation of Fc-gamma receptor signaling pathway involved in phagocytosis	NA	NA	circRNA107(Cd47)	1	495	1	2740	0.180657
GO:0030432	peristalsis	biological_process	10	circRNA2152(Dlg1)	1	495	1	2740	0.180657
GO:0004572	mannosyl-oligosaccharide 1,3-1,6-alpha-mannosidase activity	molecular_function	10	circRNA1180(Man2a1);circRNA1181(Man2a1)	1	495	1	2740	0.180657
GO:0001113	transcriptional open complex formation at RNA polymerase II promoter	biological_process	11	circRNA2145(Gtf2e1)	1	495	1	2740	0.180657
GO:0034062	5'-3' RNA polymerase activity	molecular_function	7	circRNA3294(Tent2)	1	495	1	2740	0.180657
GO:0060623	regulation of chromosome condensation	biological_process	12	circRNA255(Wapl)	1	495	1	2740	0.180657
GO:0071817	MMXD complex	cellular_component	10	circRNA1116(Mms19)	1	495	1	2740	0.180657
GO:0015106	bicarbonate transmembrane transporter activity	molecular_function	9	circRNA3726(Slc26a8)	1	495	1	2740	0.180657
GO:0006582	melanin metabolic process	biological_process	7	circRNA2787(Myo5a)	1	495	1	2740	0.180657
GO:0086008	voltage-gated potassium channel activity involved in cardiac muscle cell action potential repolarization	molecular_function	12	circRNA3393(Kcnq1)	1	495	1	2740	0.180657
GO:0051798	positive regulation of hair follicle development	biological_process	12	ciRNA261(Numa1)	1	495	1	2740	0.180657
GO:0018076	N-terminal peptidyl-lysine acetylation	biological_process	11	circRNA1388(Crebbp)	1	495	1	2740	0.180657
GO:0000083	regulation of transcription involved in G1/S transition of mitotic cell cycle	biological_process	13	circRNA2884(Bach1)	1	495	1	2740	0.180657
GO:0044292	dendrite terminus	cellular_component	8	circRNA175(Ift20)	1	495	1	2740	0.180657
GO:0032330	regulation of chondrocyte differentiation	biological_process	8	circRNA2301(Glg1)	1	495	1	2740	0.180657
GO:0019532	oxalate transport	biological_process	10	circRNA3726(Slc26a8)	1	495	1	2740	0.180657
GO:0043415	positive regulation of skeletal muscle tissue regeneration	biological_process	8	circRNA1267(Tgfbr2)	1	495	1	2740	0.180657
GO:2001200	positive regulation of dendritic cell differentiation	biological_process	10	circRNA1848(Zbtb46)	1	495	1	2740	0.180657
GO:0046121	deoxyribonucleoside catabolic process	biological_process	9	circRNA804(Dera)	1	495	1	2740	0.180657
GO:1900746	regulation of vascular endothelial growth factor signaling pathway	biological_process	11	circRNA3071(Tcf4)	1	495	1	2740	0.180657
GO:0055118	negative regulation of cardiac muscle contraction	biological_process	11	circRNA2644(Pde5a)	1	495	1	2740	0.180657
GO:0030548	acetylcholine receptor regulator activity	molecular_function	4	circRNA1475(Fnta)	1	495	1	2740	0.180657
GO:2001045	negative regulation of integrin-mediated signaling pathway	biological_process	10	circRNA413(Ctnna1);ciRNA301(Ctnna1)	1	495	1	2740	0.180657
GO:0036372	opsin transport	biological_process	7	circRNA175(Ift20)	1	495	1	2740	0.180657
GO:1902636	kinociliary basal body	cellular_component	13	circRNA175(Ift20)	1	495	1	2740	0.180657
GO:0060453	regulation of gastric acid secretion	biological_process	8	circRNA3393(Kcnq1)	1	495	1	2740	0.180657
GO:0050916	sensory perception of sweet taste	biological_process	10	circRNA2483(Aldh4a1)	1	495	1	2740	0.180657
GO:0060374	mast cell differentiation	biological_process	9	circRNA333(Kit)	1	495	1	2740	0.180657
GO:0000126	transcription factor TFIIIB complex	cellular_component	10	circRNA913(Bdp1)	1	495	1	2740	0.180657
GO:0005914	spot adherens junction	cellular_component	6	circRNA1106(Pgm5)	1	495	1	2740	0.180657
GO:1904643	response to curcumin	NA	NA	circRNA3565(Opa1)	1	495	1	2740	0.180657
GO:1900078	positive regulation of cellular response to insulin stimulus	biological_process	11	circRNA3565(Opa1)	1	495	1	2740	0.180657
GO:0008892	guanine deaminase activity	molecular_function	7	circRNA1104(Gda)	1	495	1	2740	0.180657
GO:0086070	SA node cell to atrial cardiac muscle cell communication	biological_process	7	circRNA1892(Ank2)	1	495	1	2740	0.180657
GO:0071409	cellular response to cycloheximide	biological_process	8	circRNA1249(Xrn1);circRNA2793(Xrn1)	1	495	1	2740	0.180657
GO:0042415	norepinephrine metabolic process	biological_process	7	circRNA542(Epas1);circRNA545(Epas1)	1	495	1	2740	0.180657
GO:0042304	regulation of fatty acid biosynthetic process	biological_process	10	circRNA3499(Scap)	1	495	1	2740	0.180657
GO:0090025	regulation of monocyte chemotaxis	biological_process	7	circRNA2441(Lyn)	1	495	1	2740	0.180657
GO:0010248	establishment or maintenance of transmembrane electrochemical gradient	biological_process	7	circRNA2795(Atp1b3)	1	495	1	2740	0.180657
GO:1903286	regulation of potassium ion import	biological_process	9	circRNA2152(Dlg1)	1	495	1	2740	0.180657
GO:0099601	regulation of neurotransmitter receptor activity	NA	NA	circRNA1475(Fnta)	1	495	1	2740	0.180657
GO:0005247	voltage-gated chloride channel activity	molecular_function	11	circRNA1651(Ano6)	1	495	1	2740	0.180657
GO:0071816	tail-anchored membrane protein insertion into ER membrane	biological_process	7	circRNA2331(Bag6)	1	495	1	2740	0.180657
GO:1901020	negative regulation of calcium ion transmembrane transporter activity	biological_process	10	circRNA1411(Ywhae)	1	495	1	2740	0.180657
GO:0050436	microfibril binding	molecular_function	4	circRNA3116(Ltbp1)	1	495	1	2740	0.180657
GO:0051388	positive regulation of neurotrophin TRK receptor signaling pathway	biological_process	12	circRNA1036(Cyfip1)	1	495	1	2740	0.180657
GO:1904349	positive regulation of small intestine smooth muscle contraction	NA	NA	circRNA333(Kit)	1	495	1	2740	0.180657
GO:0060429	epithelium development	biological_process	6	circRNA626(Chd7)	1	495	1	2740	0.180657
GO:0050795	regulation of behavior	biological_process	4	circRNA1805(Mbd5);circRNA826(Mbd5)	1	495	1	2740	0.180657
GO:1904959	regulation of cytochrome-c oxidase activity	NA	NA	circRNA2078(Atp7a)	1	495	1	2740	0.180657
GO:0001093	TFIIB-class transcription factor binding	molecular_function	8	circRNA3071(Tcf4)	1	495	1	2740	0.180657
GO:1903699	tarsal gland development	biological_process	10	circRNA960(Ash1l)	1	495	1	2740	0.180657
GO:0002666	positive regulation of T cell tolerance induction	biological_process	7	circRNA1267(Tgfbr2)	1	495	1	2740	0.180657
GO:1902304	positive regulation of potassium ion export	biological_process	10	circRNA1651(Ano6)	1	495	1	2740	0.180657
GO:0010735	positive regulation of transcription via serum response element binding	biological_process	14	circRNA1072(Mical2)	1	495	1	2740	0.180657
GO:0060857	establishment of glial blood-brain barrier	biological_process	9	circRNA2818(Dmd)	1	495	1	2740	0.180657
GO:1903760	regulation of voltage-gated potassium channel activity involved in ventricular cardiac muscle cell action potential repolarization	NA	NA	circRNA2152(Dlg1)	1	495	1	2740	0.180657
GO:0006683	galactosylceramide catabolic process	biological_process	10	circRNA2419(Galc)	1	495	1	2740	0.180657
GO:0002377	immunoglobulin production	biological_process	5	circRNA2905(Prkdc)	1	495	1	2740	0.180657
GO:0090178	regulation of establishment of planar polarity involved in neural tube closure	biological_process	14	circRNA985(Sec24b)	1	495	1	2740	0.180657
GO:0060956	endocardial cell differentiation	biological_process	10	circRNA437(Smad4);circRNA439(Smad4)	1	495	1	2740	0.180657
GO:1904527	negative regulation of microtubule binding	NA	NA	circRNA3269(Ttbk2);circRNA858(Ttbk2)	1	495	1	2740	0.180657
GO:0097749	membrane tubulation	NA	NA	circRNA3565(Opa1)	1	495	1	2740	0.180657
GO:0004594	pantothenate kinase activity	molecular_function	7	circRNA869(Pank2);circRNA870(Pank2);circRNA871(Pank2)	1	495	1	2740	0.180657
GO:0033700	phospholipid efflux	biological_process	9	circRNA1703(Abca1);circRNA639(Abca1)	1	495	1	2740	0.180657
GO:0031274	positive regulation of pseudopodium assembly	biological_process	9	circRNA333(Kit)	1	495	1	2740	0.180657
GO:0090624	endoribonuclease activity, cleaving miRNA-paired mRNA	NA	NA	circRNA1726(Ago3)	1	495	1	2740	0.180657
GO:0015350	methotrexate transmembrane transporter activity	molecular_function	5	circRNA455(Slc19a1)	1	495	1	2740	0.180657
GO:0033299	secretion of lysosomal enzymes	biological_process	7	circRNA483(Gnptab)	1	495	1	2740	0.180657
GO:0002639	positive regulation of immunoglobulin production	biological_process	8	circRNA1778(Foxp1)	1	495	1	2740	0.180657
GO:0099151	regulation of postsynaptic density assembly	NA	NA	circRNA1710(Ptprd)	1	495	1	2740	0.180657
GO:0018343	protein farnesylation	biological_process	9	circRNA1475(Fnta)	1	495	1	2740	0.180657
GO:0005391	sodium:potassium-exchanging ATPase activity	molecular_function	16	circRNA2795(Atp1b3)	1	495	1	2740	0.180657
GO:0032589	neuron projection membrane	cellular_component	8	circRNA2843(Hmcn1);circRNA36(Hmcn1)	1	495	1	2740	0.180657
GO:0032027	myosin light chain binding	molecular_function	7	circRNA1720(Spata6)	1	495	1	2740	0.180657
GO:0032970	regulation of actin filament-based process	biological_process	6	circRNA1555(Rock1)	1	495	1	2740	0.180657
GO:0060177	regulation of angiotensin metabolic process	biological_process	7	circRNA200(Ace)	1	495	1	2740	0.180657
GO:0030644	cellular chloride ion homeostasis	biological_process	10	circRNA1640(Ptk2)	1	495	1	2740	0.180657
GO:0021930	cerebellar granule cell precursor proliferation	biological_process	13	circRNA710(Rere);circRNA711(Rere);circRNA712(Rere);circRNA713(Rere)	1	495	1	2740	0.180657
GO:2001173	regulation of histone H2B conserved C-terminal lysine ubiquitination	biological_process	12	circRNA1864(Wdr70)	1	495	1	2740	0.180657
GO:0042982	amyloid precursor protein metabolic process	biological_process	6	circRNA2152(Dlg1)	1	495	1	2740	0.180657
GO:0043515	kinetochore binding	molecular_function	6	circRNA3513(Clasp1)	1	495	1	2740	0.180657
GO:0000414	regulation of histone H3-K36 methylation	biological_process	10	circRNA222(Nsd1)	1	495	1	2740	0.180657
GO:0006550	isoleucine catabolic process	biological_process	9	circRNA1213(Acat1)	1	495	1	2740	0.180657
GO:0048588	developmental cell growth	biological_process	6	circRNA1261(Arih2)	1	495	1	2740	0.180657
GO:0007617	mating behavior	biological_process	6	circRNA1355(App)	1	495	1	2740	0.180657
GO:0097728	9+0 motile cilium	NA	NA	circRNA3148(Dnah11)	1	495	1	2740	0.180657
GO:0014809	regulation of skeletal muscle contraction by regulation of release of sequestered calcium ion	biological_process	11	circRNA2818(Dmd)	1	495	1	2740	0.180657
GO:0002320	lymphoid progenitor cell differentiation	biological_process	8	circRNA333(Kit)	1	495	1	2740	0.180657
GO:1904628	cellular response to phorbol 13-acetate 12-myristate	NA	NA	circRNA2666(Map4k1)	1	495	1	2740	0.180657
GO:0060535	trachea cartilage morphogenesis	biological_process	10	circRNA801(Lrp6);circRNA802(Lrp6)	1	495	1	2740	0.180657
GO:0005219	ryanodine-sensitive calcium-release channel activity	molecular_function	12	circRNA850(Ryr3)	1	495	1	2740	0.180657
GO:0060022	hard palate development	biological_process	5	circRNA2152(Dlg1)	1	495	1	2740	0.180657
GO:0043691	reverse cholesterol transport	biological_process	8	circRNA1703(Abca1);circRNA639(Abca1)	1	495	1	2740	0.180657
GO:0097045	phosphatidylserine exposure on blood platelet	biological_process	9	circRNA1651(Ano6)	1	495	1	2740	0.180657
GO:0016435	rRNA (guanine) methyltransferase activity	molecular_function	9	circRNA2118(Bud23)	1	495	1	2740	0.180657
GO:0010636	positive regulation of mitochondrial fusion	biological_process	8	circRNA3565(Opa1)	1	495	1	2740	0.180657
GO:0045132	meiotic chromosome segregation	biological_process	6	circRNA255(Wapl)	1	495	1	2740	0.180657
GO:0061733	peptide-lysine-N-acetyltransferase activity	NA	NA	circRNA1557(Esco1)	1	495	1	2740	0.180657
GO:0090443	FAR/SIN/STRIPAK complex	cellular_component	5	circRNA1673(Strn3)	1	495	1	2740	0.180657
GO:0003198	epithelial to mesenchymal transition involved in endocardial cushion formation	biological_process	12	circRNA437(Smad4);circRNA439(Smad4)	1	495	1	2740	0.180657
GO:0072229	metanephric proximal convoluted tubule development	biological_process	11	circRNA1213(Acat1)	1	495	1	2740	0.180657
GO:1901249	regulation of lung goblet cell differentiation	biological_process	11	circRNA1778(Foxp1)	1	495	1	2740	0.180657
GO:0000939	condensed chromosome inner kinetochore	cellular_component	11	circRNA3439(Orc2)	1	495	1	2740	0.180657
GO:0040030	regulation of molecular function, epigenetic	biological_process	5	circRNA3050(Ctcf)	1	495	1	2740	0.180657
GO:0072355	histone H3-T3 phosphorylation	biological_process	11	circRNA602(Vrk1)	1	495	1	2740	0.180657
GO:0072133	metanephric mesenchyme morphogenesis	biological_process	12	circRNA437(Smad4);circRNA439(Smad4)	1	495	1	2740	0.180657
GO:0120134	proximal portion of axoneme	NA	NA	circRNA3148(Dnah11)	1	495	1	2740	0.180657
GO:0002638	negative regulation of immunoglobulin production	biological_process	8	circRNA2905(Prkdc)	1	495	1	2740	0.180657
GO:0008080	N-acetyltransferase activity	molecular_function	8	circRNA1557(Esco1)	1	495	1	2740	0.180657
GO:0000012	single strand break repair	biological_process	10	circRNA2664(Xrcc1)	1	495	1	2740	0.180657
GO:0042551	neuron maturation	biological_process	11	circRNA298(Rb1)	1	495	1	2740	0.180657
GO:0034678	integrin alpha8-beta1 complex	cellular_component	9	circRNA988(Npnt)	1	495	1	2740	0.180657
GO:0002944	cyclin K-CDK12 complex	cellular_component	8	circRNA1424(Cdk12)	1	495	1	2740	0.180657
GO:0071284	cellular response to lead ion	biological_process	8	circRNA2078(Atp7a)	1	495	1	2740	0.180657
GO:0017111	nucleoside-triphosphatase activity	molecular_function	8	circRNA2066(Ddx3x)	1	495	1	2740	0.180657
GO:0036510	trimming of terminal mannose on C branch	NA	NA	circRNA781(Edem1)	1	495	1	2740	0.180657
GO:0006537	glutamate biosynthetic process	biological_process	10	circRNA1146(Gls)	1	495	1	2740	0.180657
GO:0070382	exocytic vesicle	cellular_component	12	circRNA207(Unc13d)	1	495	1	2740	0.180657
GO:0019433	triglyceride catabolic process	biological_process	9	circRNA272(Ddhd2)	1	495	1	2740	0.180657
GO:0033540	fatty acid beta-oxidation using acyl-CoA oxidase	biological_process	11	circRNA867(Acoxl)	1	495	1	2740	0.180657
GO:0097028	dendritic cell differentiation	biological_process	8	circRNA2441(Lyn)	1	495	1	2740	0.180657
GO:0007176	regulation of epidermal growth factor-activated receptor activity	biological_process	11	circRNA1355(App)	1	495	1	2740	0.180657
GO:0010529	negative regulation of transposition	biological_process	7	circRNA1137(Ubr2)	1	495	1	2740	0.180657
GO:0005964	phosphorylase kinase complex	cellular_component	9	circRNA374(Phkb);circRNA375(Phkb)	1	495	1	2740	0.180657
GO:2000271	positive regulation of fibroblast apoptotic process	biological_process	11	circRNA3436(Stk17b)	1	495	1	2740	0.180657
GO:0034702	ion channel complex	cellular_component	7	circRNA3393(Kcnq1)	1	495	1	2740	0.180657
GO:0051303	establishment of chromosome localization	biological_process	6	circRNA1403(Ndel1)	1	495	1	2740	0.180657
GO:0032299	ribonuclease H2 complex	cellular_component	7	circRNA2998(Rnaseh2b)	1	495	1	2740	0.180657
GO:0008290	F-actin capping protein complex	cellular_component	11	circRNA1741(Capzb)	1	495	1	2740	0.180657
GO:0016668	oxidoreductase activity, acting on a sulfur group of donors, NAD(P) as acceptor	molecular_function	6	circRNA1624(Txnrd1)	1	495	1	2740	0.180657
GO:1905168	positive regulation of double-strand break repair via homologous recombination	NA	NA	circRNA1116(Mms19)	1	495	1	2740	0.180657
GO:0034188	apolipoprotein A-I receptor activity	molecular_function	5	circRNA1703(Abca1);circRNA639(Abca1)	1	495	1	2740	0.180657
GO:0006826	iron ion transport	biological_process	9	circRNA3508(Heph)	1	495	1	2740	0.180657
GO:0043489	RNA stabilization	biological_process	10	circRNA3294(Tent2)	1	495	1	2740	0.180657
GO:0110104	mRNA alternative polyadenylation	NA	NA	circRNA489(Cpsf6)	1	495	1	2740	0.180657
GO:0016461	unconventional myosin complex	cellular_component	12	circRNA2787(Myo5a)	1	495	1	2740	0.180657
GO:1905007	positive regulation of epithelial to mesenchymal transition involved in endocardial cushion formation	NA	NA	circRNA1267(Tgfbr2)	1	495	1	2740	0.180657
GO:0031005	filamin binding	molecular_function	6	circRNA982(Synpo2)	1	495	1	2740	0.180657
GO:0008378	galactosyltransferase activity	molecular_function	7	circRNA3058(B4galt6)	1	495	1	2740	0.180657
GO:0002328	pro-B cell differentiation	biological_process	9	circRNA2905(Prkdc)	1	495	1	2740	0.180657
GO:0097484	dendrite extension	biological_process	8	circRNA1036(Cyfip1)	1	495	1	2740	0.180657
GO:0016052	carbohydrate catabolic process	biological_process	6	circRNA804(Dera)	1	495	1	2740	0.180657
GO:0060539	diaphragm development	biological_process	8	circRNA49(Disp1)	1	495	1	2740	0.180657
GO:0032767	copper-dependent protein binding	molecular_function	5	circRNA2078(Atp7a)	1	495	1	2740	0.180657
GO:1902282	voltage-gated potassium channel activity involved in ventricular cardiac muscle cell action potential repolarization	molecular_function	13	circRNA3393(Kcnq1)	1	495	1	2740	0.180657
GO:0018158	protein oxidation	biological_process	8	circRNA3850(Sumf1)	1	495	1	2740	0.180657
GO:0099023	tethering complex	NA	NA	circRNA982(Synpo2)	1	495	1	2740	0.180657
GO:1905820	positive regulation of chromosome separation	NA	NA	ciRNA261(Numa1)	1	495	1	2740	0.180657
GO:0008272	sulfate transport	biological_process	8	circRNA3726(Slc26a8)	1	495	1	2740	0.180657
GO:0097629	extrinsic component of omegasome membrane	cellular_component	9	circRNA588(Zfyve1)	1	495	1	2740	0.180657
GO:0043035	chromatin insulator sequence binding	molecular_function	6	circRNA3050(Ctcf)	1	495	1	2740	0.180657
GO:0050819	negative regulation of coagulation	biological_process	7	circRNA2620(Anxa5)	1	495	1	2740	0.180657
GO:0045925	positive regulation of female receptivity	biological_process	9	circRNA2398(Ncoa1)	1	495	1	2740	0.180657
GO:0060352	cell adhesion molecule production	biological_process	5	circRNA928(Golph3)	1	495	1	2740	0.180657
GO:0072563	endothelial microparticle	cellular_component	7	circRNA2620(Anxa5)	1	495	1	2740	0.180657
GO:0003180	aortic valve morphogenesis	biological_process	11	circRNA298(Rb1)	1	495	1	2740	0.180657
GO:0018008	N-terminal peptidyl-glycine N-myristoylation	biological_process	11	circRNA194(Nmt1);circRNA2940(Nmt1)	1	495	1	2740	0.180657
GO:1904343	positive regulation of colon smooth muscle contraction	NA	NA	circRNA333(Kit)	1	495	1	2740	0.180657
GO:0061140	lung secretory cell differentiation	biological_process	9	circRNA1778(Foxp1)	1	495	1	2740	0.180657
GO:2000809	positive regulation of synaptic vesicle clustering	biological_process	6	circRNA727(Magi2)	1	495	1	2740	0.180657
GO:1990966	ATP generation from poly-ADP-D-ribose	NA	NA	circRNA2967(Parg)	1	495	1	2740	0.180657
GO:1901250	negative regulation of lung goblet cell differentiation	biological_process	12	circRNA1778(Foxp1)	1	495	1	2740	0.180657
GO:0045875	negative regulation of sister chromatid cohesion	biological_process	8	circRNA255(Wapl)	1	495	1	2740	0.180657
GO:0009060	aerobic respiration	biological_process	8	circRNA869(Pank2);circRNA870(Pank2);circRNA871(Pank2)	1	495	1	2740	0.180657
GO:0034392	negative regulation of smooth muscle cell apoptotic process	biological_process	12	circRNA801(Lrp6);circRNA802(Lrp6)	1	495	1	2740	0.180657
GO:0070522	ERCC4-ERCC1 complex	cellular_component	12	circRNA2664(Xrcc1)	1	495	1	2740	0.180657
GO:0034380	high-density lipoprotein particle assembly	biological_process	7	circRNA1703(Abca1);circRNA639(Abca1)	1	495	1	2740	0.180657
GO:0003878	ATP citrate synthase activity	molecular_function	7	circRNA3608(Acly)	1	495	1	2740	0.180657
GO:1903767	sweet taste receptor complex	NA	NA	circRNA2483(Aldh4a1)	1	495	1	2740	0.180657
GO:1990168	protein K33-linked deubiquitination	biological_process	11	circRNA1093(Zranb1)	1	495	1	2740	0.180657
GO:1990428	miRNA transport	biological_process	6	circRNA1267(Tgfbr2)	1	495	1	2740	0.180657
GO:0002551	mast cell chemotaxis	biological_process	6	circRNA333(Kit)	1	495	1	2740	0.180657
GO:0031592	centrosomal corona	cellular_component	10	circRNA3513(Clasp1)	1	495	1	2740	0.180657
GO:0002523	leukocyte migration involved in inflammatory response	biological_process	5	circRNA2334(Itgb2)	1	495	1	2740	0.180657
GO:1990569	UDP-N-acetylglucosamine transmembrane transport	biological_process	8	circRNA3927(Slc35a3)	1	495	1	2740	0.180657
GO:0016709	oxidoreductase activity, acting on paired donors, with incorporation or reduction of molecular oxygen, NAD(P)H as one donor, and incorporation of one atom of oxygen	molecular_function	6	circRNA1072(Mical2)	1	495	1	2740	0.180657
GO:2000617	positive regulation of histone H3-K9 acetylation	biological_process	12	circRNA437(Smad4);circRNA439(Smad4)	1	495	1	2740	0.180657
GO:0003226	right ventricular compact myocardium morphogenesis	biological_process	14	circRNA626(Chd7)	1	495	1	2740	0.180657
GO:0086011	membrane repolarization during action potential	biological_process	8	circRNA3393(Kcnq1)	1	495	1	2740	0.180657
GO:0017059	serine C-palmitoyltransferase complex	cellular_component	12	circRNA3774(Sptlc2)	1	495	1	2740	0.180657
GO:0006175	dATP biosynthetic process	biological_process	12	circRNA278(Adk)	1	495	1	2740	0.180657
GO:2001255	positive regulation of histone H3-K36 trimethylation	biological_process	10	circRNA1478(Nsd3)	1	495	1	2740	0.180657
GO:1990874	vascular smooth muscle cell proliferation	NA	NA	circRNA1103(Pcsk5)	1	495	1	2740	0.180657
GO:0050798	activated T cell proliferation	biological_process	8	circRNA1984(Satb1)	1	495	1	2740	0.180657
GO:0004001	adenosine kinase activity	molecular_function	9	circRNA278(Adk)	1	495	1	2740	0.180657
GO:2001258	negative regulation of cation channel activity	biological_process	10	circRNA120(Fgf12)	1	495	1	2740	0.180657
GO:0019829	cation-transporting ATPase activity	molecular_function	14	circRNA2078(Atp7a)	1	495	1	2740	0.180657
GO:0097195	pilomotor reflex	biological_process	6	circRNA988(Npnt)	1	495	1	2740	0.180657
GO:0099545	trans-synaptic signaling by trans-synaptic complex	NA	NA	circRNA1710(Ptprd)	1	495	1	2740	0.180657
GO:0036148	phosphatidylglycerol acyl-chain remodeling	biological_process	10	circRNA1907(Serac1)	1	495	1	2740	0.180657
GO:0071930	negative regulation of transcription involved in G1/S transition of mitotic cell cycle	biological_process	13	circRNA298(Rb1)	1	495	1	2740	0.180657
GO:0030854	positive regulation of granulocyte differentiation	biological_process	11	circRNA2885(Runx1)	1	495	1	2740	0.180657
GO:2000563	positive regulation of CD4-positive, alpha-beta T cell proliferation	biological_process	11	circRNA1267(Tgfbr2)	1	495	1	2740	0.180657
GO:0002155	regulation of thyroid hormone mediated signaling pathway	biological_process	9	circRNA2398(Ncoa1)	1	495	1	2740	0.180657
GO:0010460	positive regulation of heart rate	biological_process	11	circRNA3393(Kcnq1)	1	495	1	2740	0.180657
GO:1903025	regulation of RNA polymerase II regulatory region sequence-specific DNA binding	biological_process	8	circRNA222(Nsd1)	1	495	1	2740	0.180657
GO:0045236	CXCR chemokine receptor binding	molecular_function	8	circRNA3279(Itch)	1	495	1	2740	0.180657
GO:0002369	T cell cytokine production	biological_process	8	circRNA2152(Dlg1)	1	495	1	2740	0.180657
GO:2000646	positive regulation of receptor catabolic process	biological_process	8	circRNA3279(Itch)	1	495	1	2740	0.180657
GO:0043914	NADPH:sulfur oxidoreductase activity	molecular_function	5	circRNA1072(Mical2)	1	495	1	2740	0.180657
GO:1902358	sulfate transmembrane transport	biological_process	9	circRNA3726(Slc26a8)	1	495	1	2740	0.180657
GO:0000445	THO complex part of transcription export complex	cellular_component	12	circRNA21(Thoc2)	1	495	1	2740	0.180657
GO:0033829	O-fucosylpeptide 3-beta-N-acetylglucosaminyltransferase activity	molecular_function	8	circRNA3108(Mfng);circRNA3109(Mfng)	1	495	1	2740	0.180657
GO:1904646	cellular response to amyloid-beta	NA	NA	circRNA1355(App)	1	495	1	2740	0.180657
GO:0048859	formation of anatomical boundary	biological_process	6	circRNA437(Smad4);circRNA439(Smad4)	1	495	1	2740	0.180657
GO:0006044	N-acetylglucosamine metabolic process	biological_process	8	circRNA1976(Oga)	1	495	1	2740	0.180657
GO:0044389	ubiquitin-like protein ligase binding	molecular_function	6	circRNA3279(Itch)	1	495	1	2740	0.180657
GO:0061470	T follicular helper cell differentiation	biological_process	13	circRNA1778(Foxp1)	1	495	1	2740	0.180657
GO:0033625	positive regulation of integrin activation	biological_process	8	circRNA1103(Pcsk5)	1	495	1	2740	0.180657
GO:0003842	1-pyrroline-5-carboxylate dehydrogenase activity	molecular_function	7	circRNA2483(Aldh4a1)	1	495	1	2740	0.180657
GO:1905793	protein localization to pericentriolar material	NA	NA	circRNA1368(Golgb1)	1	495	1	2740	0.180657
GO:0050855	regulation of B cell receptor signaling pathway	biological_process	9	circRNA2441(Lyn)	1	495	1	2740	0.180657
GO:0070304	positive regulation of stress-activated protein kinase signaling cascade	biological_process	10	circRNA2441(Lyn)	1	495	1	2740	0.180657
GO:0051180	vitamin transport	biological_process	5	circRNA455(Slc19a1)	1	495	1	2740	0.180657
GO:1903597	negative regulation of gap junction assembly	biological_process	10	circRNA200(Ace)	1	495	1	2740	0.180657
GO:1990718	axonemal central pair projection	NA	NA	circRNA1546(Hydin)	1	495	1	2740	0.180657
GO:0086080	protein binding involved in heterotypic cell-cell adhesion	molecular_function	5	circRNA107(Cd47)	1	495	1	2740	0.180657
GO:0000827	inositol-1,3,4,5,6-pentakisphosphate kinase activity	molecular_function	7	circRNA1826(Ppip5k1)	1	495	1	2740	0.180657
GO:0090556	phosphatidylserine-translocating ATPase activity	molecular_function	13	circRNA1703(Abca1);circRNA639(Abca1)	1	495	1	2740	0.180657
GO:1905206	positive regulation of hydrogen peroxide-induced cell death	NA	NA	circRNA1778(Foxp1)	1	495	1	2740	0.180657
GO:0000808	origin recognition complex	cellular_component	11	circRNA3439(Orc2)	1	495	1	2740	0.180657
GO:0034760	negative regulation of iron ion transmembrane transport	biological_process	9	circRNA2078(Atp7a)	1	495	1	2740	0.180657
GO:0060155	platelet dense granule organization	biological_process	7	circRNA1703(Abca1);circRNA639(Abca1)	1	495	1	2740	0.180657
GO:0009264	deoxyribonucleotide catabolic process	biological_process	10	circRNA804(Dera)	1	495	1	2740	0.180657
GO:0070317	negative regulation of G0 to G1 transition	biological_process	9	circRNA822(Dab2ip)	1	495	1	2740	0.180657
GO:0070476	rRNA (guanine-N7)-methylation	biological_process	15	circRNA2118(Bud23)	1	495	1	2740	0.180657
GO:0097361	CIA complex	cellular_component	11	circRNA1116(Mms19)	1	495	1	2740	0.180657
GO:0034136	negative regulation of toll-like receptor 2 signaling pathway	biological_process	11	circRNA2441(Lyn)	1	495	1	2740	0.180657
GO:0021553	olfactory nerve development	biological_process	10	circRNA626(Chd7)	1	495	1	2740	0.180657
GO:0070898	RNA polymerase III transcriptional preinitiation complex assembly	biological_process	11	circRNA913(Bdp1)	1	495	1	2740	0.180657
GO:0032400	melanosome localization	biological_process	7	circRNA2787(Myo5a)	1	495	1	2740	0.180657
GO:1901184	regulation of ERBB signaling pathway	biological_process	11	circRNA3716(Sh3tc2)	1	495	1	2740	0.180657
GO:0030702	chromatin silencing at centromere	biological_process	14	circRNA2596(Znfx1)	1	495	1	2740	0.180657
GO:2000170	positive regulation of peptidyl-cysteine S-nitrosylation	biological_process	10	circRNA200(Ace)	1	495	1	2740	0.180657
GO:0046912	transferase activity, transferring acyl groups, acyl groups converted into alkyl on transfer	molecular_function	6	circRNA3608(Acly)	1	495	1	2740	0.180657
GO:0004658	propionyl-CoA carboxylase activity	molecular_function	7	circRNA1506(Pcca)	1	495	1	2740	0.180657
GO:0016513	core-binding factor complex	cellular_component	10	circRNA2885(Runx1)	1	495	1	2740	0.180657
GO:0003976	UDP-N-acetylglucosamine-lysosomal-enzyme N-acetylglucosaminephosphotransferase activity	molecular_function	7	circRNA483(Gnptab)	1	495	1	2740	0.180657
GO:1902365	positive regulation of protein localization to spindle pole body	biological_process	5	ciRNA261(Numa1)	1	495	1	2740	0.180657
GO:0004661	protein geranylgeranyltransferase activity	molecular_function	8	circRNA1475(Fnta)	1	495	1	2740	0.180657
GO:0038108	negative regulation of appetite by leptin-mediated signaling pathway	biological_process	10	circRNA2292(Bbs2)	1	495	1	2740	0.180657
GO:0005664	nuclear origin of replication recognition complex	cellular_component	13	circRNA3439(Orc2)	1	495	1	2740	0.180657
GO:0005965	protein farnesyltransferase complex	cellular_component	9	circRNA1475(Fnta)	1	495	1	2740	0.180657
GO:0032559	adenyl ribonucleotide binding	molecular_function	8	circRNA3757(Kmt2d)	1	495	1	2740	0.180657
GO:0032878	regulation of establishment or maintenance of cell polarity	biological_process	6	circRNA3167(Tek)	1	495	1	2740	0.180657
GO:0099568	cytoplasmic region	NA	NA	circRNA2334(Itgb2)	1	495	1	2740	0.180657
GO:0043273	CTPase activity	molecular_function	9	circRNA2066(Ddx3x)	1	495	1	2740	0.180657
GO:0048037	cofactor binding	molecular_function	4	circRNA3608(Acly)	1	495	1	2740	0.180657
GO:0001940	male pronucleus	cellular_component	11	circRNA3214(Tet3)	1	495	1	2740	0.180657
GO:0042769	DNA damage response, detection of DNA damage	biological_process	7	circRNA2242(Nek1)	1	495	1	2740	0.180657
GO:0051641	cellular localization	biological_process	4	circRNA3599(Myo1d)	1	495	1	2740	0.180657
GO:1905419	sperm flagellum movement involved in flagellated sperm motility	NA	NA	circRNA3148(Dnah11)	1	495	1	2740	0.180657
GO:0004679	AMP-activated protein kinase activity	molecular_function	9	circRNA3757(Kmt2d)	1	495	1	2740	0.180657
GO:2000588	positive regulation of platelet-derived growth factor receptor-beta signaling pathway	biological_process	13	circRNA2116(Hip1);circRNA72(Hip1)	1	495	1	2740	0.180657
GO:0060296	regulation of cilium beat frequency involved in ciliary motility	biological_process	10	circRNA2292(Bbs2)	1	495	1	2740	0.180657
GO:1990462	omegasome	cellular_component	9	circRNA588(Zfyve1)	1	495	1	2740	0.180657
GO:0072134	nephrogenic mesenchyme morphogenesis	biological_process	12	circRNA437(Smad4);circRNA439(Smad4)	1	495	1	2740	0.180657
GO:0033041	sweet taste receptor activity	molecular_function	8	circRNA2483(Aldh4a1)	1	495	1	2740	0.180657
GO:1903307	positive regulation of regulated secretory pathway	biological_process	9	circRNA207(Unc13d)	1	495	1	2740	0.180657
GO:0002429	immune response-activating cell surface receptor signaling pathway	biological_process	6	circRNA2331(Bag6)	1	495	1	2740	0.180657
GO:0090312	positive regulation of protein deacetylation	biological_process	11	circRNA99(Dyrk1a)	1	495	1	2740	0.180657
GO:0035745	T-helper 2 cell cytokine production	biological_process	10	circRNA1298(Dennd1b);circRNA2838(Dennd1b)	1	495	1	2740	0.180657
GO:0071838	cell proliferation in bone marrow	biological_process	5	circRNA200(Ace)	1	495	1	2740	0.180657
GO:0043184	vascular endothelial growth factor receptor 2 binding	molecular_function	8	circRNA822(Dab2ip)	1	495	1	2740	0.180657
GO:1990851	Wnt-Frizzled-LRP5/6 complex	NA	NA	circRNA801(Lrp6);circRNA802(Lrp6)	1	495	1	2740	0.180657
GO:0034553	mitochondrial respiratory chain complex II assembly	biological_process	7	circRNA2702(Sdhaf2)	1	495	1	2740	0.180657
GO:0046881	positive regulation of follicle-stimulating hormone secretion	biological_process	13	circRNA437(Smad4);circRNA439(Smad4)	1	495	1	2740	0.180657
GO:0046642	negative regulation of alpha-beta T cell proliferation	biological_process	10	circRNA3279(Itch)	1	495	1	2740	0.180657
GO:0098890	extrinsic component of postsynaptic membrane	NA	NA	circRNA2116(Hip1);circRNA72(Hip1)	1	495	1	2740	0.180657
GO:0061469	regulation of type B pancreatic cell proliferation	biological_process	6	ciRNA178(Errfi1)	1	495	1	2740	0.180657
GO:0055028	cortical microtubule	cellular_component	10	ciRNA261(Numa1)	1	495	1	2740	0.180657
GO:0050900	leukocyte migration	biological_process	4	circRNA1555(Rock1)	1	495	1	2740	0.180657
GO:1990448	exon-exon junction complex binding	molecular_function	6	circRNA489(Cpsf6)	1	495	1	2740	0.180657
GO:0097118	neuroligin clustering involved in postsynaptic membrane assembly	biological_process	6	circRNA727(Magi2)	1	495	1	2740	0.180657
GO:0061890	positive regulation of astrocyte activation	NA	NA	circRNA1355(App)	1	495	1	2740	0.180657
GO:0002528	regulation of vascular permeability involved in acute inflammatory response	biological_process	9	circRNA706(Ctnnbip1)	1	495	1	2740	0.180657
GO:0072546	ER membrane protein complex	cellular_component	14	circRNA503(Emc2)	1	495	1	2740	0.180657
GO:0031380	nuclear RNA-directed RNA polymerase complex	cellular_component	9	circRNA2596(Znfx1)	1	495	1	2740	0.180657
GO:0001011	transcription factor activity, sequence-specific DNA binding, RNA polymerase recruiting	molecular_function	5	circRNA3071(Tcf4)	1	495	1	2740	0.180657
GO:0060713	labyrinthine layer morphogenesis	biological_process	7	circRNA2398(Ncoa1)	1	495	1	2740	0.180657
GO:0002573	myeloid leukocyte differentiation	biological_process	8	circRNA333(Kit)	1	495	1	2740	0.180657
GO:0048662	negative regulation of smooth muscle cell proliferation	biological_process	6	circRNA706(Ctnnbip1)	1	495	1	2740	0.180657
GO:0042476	odontogenesis	biological_process	9	circRNA2787(Myo5a)	1	495	1	2740	0.180657
GO:0060123	regulation of growth hormone secretion	biological_process	11	circRNA626(Chd7)	1	495	1	2740	0.180657
GO:0008241	peptidyl-dipeptidase activity	molecular_function	8	circRNA200(Ace)	1	495	1	2740	0.180657
GO:0099617	matrix side of mitochondrial inner membrane	NA	NA	circRNA2818(Dmd)	1	495	1	2740	0.180657
GO:0016199	axon midline choice point recognition	biological_process	9	circRNA1355(App)	1	495	1	2740	0.180657
GO:0010133	proline catabolic process to glutamate	biological_process	11	circRNA2483(Aldh4a1)	1	495	1	2740	0.180657
GO:0045651	positive regulation of macrophage differentiation	biological_process	11	circRNA298(Rb1)	1	495	1	2740	0.180657
GO:0033268	node of Ranvier	cellular_component	9	circRNA2152(Dlg1)	1	495	1	2740	0.180657
GO:0046473	phosphatidic acid metabolic process	biological_process	9	circRNA3001(Dgkh);circRNA3657(Dgkh)	1	495	1	2740	0.180657
GO:0005041	low-density lipoprotein particle receptor activity	molecular_function	6	circRNA801(Lrp6);circRNA802(Lrp6)	1	495	1	2740	0.180657
GO:0033151	V(D)J recombination	biological_process	6	circRNA2905(Prkdc)	1	495	1	2740	0.180657
GO:1905720	cytoplasmic microtubule bundle	NA	NA	ciRNA261(Numa1)	1	495	1	2740	0.180657
GO:0004008	copper-exporting ATPase activity	molecular_function	16	circRNA2078(Atp7a)	1	495	1	2740	0.180657
GO:0045540	regulation of cholesterol biosynthetic process	biological_process	10	circRNA3499(Scap)	1	495	1	2740	0.180657
GO:0030917	midbrain-hindbrain boundary development	biological_process	10	circRNA801(Lrp6);circRNA802(Lrp6)	1	495	1	2740	0.180657
GO:1990188	euchromatin binding	molecular_function	5	circRNA271(Ash2l)	1	495	1	2740	0.180657
GO:1903764	regulation of potassium ion export across plasma membrane	NA	NA	circRNA2152(Dlg1)	1	495	1	2740	0.180657
GO:0005969	serine-pyruvate aminotransferase complex	cellular_component	9	ciRNA238(Eea1)	1	495	1	2740	0.180657
GO:0042158	lipoprotein biosynthetic process	biological_process	7	circRNA1703(Abca1);circRNA639(Abca1)	1	495	1	2740	0.180657
GO:0031134	sister chromatid biorientation	biological_process	10	circRNA298(Rb1)	1	495	1	2740	0.180657
GO:1900747	negative regulation of vascular endothelial growth factor signaling pathway	biological_process	12	circRNA822(Dab2ip)	1	495	1	2740	0.180657
GO:0050794	regulation of cellular process	biological_process	4	circRNA2527(Wnk1);circRNA789(Wnk1)	1	495	1	2740	0.180657
GO:0038026	reelin-mediated signaling pathway	biological_process	8	circRNA822(Dab2ip)	1	495	1	2740	0.180657
GO:0043589	skin morphogenesis	biological_process	9	ciRNA178(Errfi1)	1	495	1	2740	0.180657
GO:0055048	anastral spindle assembly	biological_process	9	ciRNA261(Numa1)	1	495	1	2740	0.180657
GO:0035194	posttranscriptional gene silencing by RNA	biological_process	10	circRNA205(Helz)	1	495	1	2740	0.180657
GO:1905305	negative regulation of cardiac myofibril assembly	NA	NA	circRNA437(Smad4);circRNA439(Smad4)	1	495	1	2740	0.180657
GO:0007141	male meiosis I	biological_process	7	circRNA1137(Ubr2)	1	495	1	2740	0.180657
GO:1904154	positive regulation of retrograde protein transport, ER to cytosol	NA	NA	circRNA781(Edem1)	1	495	1	2740	0.180657
GO:0015220	choline transmembrane transporter activity	molecular_function	7	circRNA2448(Slc44a1)	1	495	1	2740	0.180657
GO:0014005	microglia development	biological_process	11	circRNA1355(App)	1	495	1	2740	0.180657
GO:1904637	cellular response to ionomycin	NA	NA	circRNA1778(Foxp1)	1	495	1	2740	0.180657
GO:0006403	RNA localization	biological_process	5	circRNA3289(Prpf6)	1	495	1	2740	0.180657
GO:0008442	3-hydroxyisobutyrate dehydrogenase activity	molecular_function	7	circRNA761(Hibadh)	1	495	1	2740	0.180657
GO:1904378	maintenance of unfolded protein involved in ERAD pathway	NA	NA	circRNA2331(Bag6)	1	495	1	2740	0.180657
GO:0031588	nucleotide-activated protein kinase complex	cellular_component	7	circRNA3757(Kmt2d)	1	495	1	2740	0.180657
GO:0005020	stem cell factor receptor activity	molecular_function	10	circRNA333(Kit)	1	495	1	2740	0.180657
GO:0032401	establishment of melanosome localization	biological_process	8	circRNA2070(Shroom2)	1	495	1	2740	0.180657
GO:0070566	adenylyltransferase activity	molecular_function	7	circRNA3294(Tent2)	1	495	1	2740	0.180657
GO:1990635	proximal dendrite	NA	NA	circRNA1103(Pcsk5)	1	495	1	2740	0.180657
GO:0098910	regulation of atrial cardiac muscle cell action potential	biological_process	12	circRNA1892(Ank2)	1	495	1	2740	0.180657
GO:0035175	histone kinase activity (H3-S10 specific	molecular_function	10	circRNA602(Vrk1)	1	495	1	2740	0.180657
GO:0006427	histidyl-tRNA aminoacylation	biological_process	13	circRNA418(Hars2)	1	495	1	2740	0.180657
GO:0072431	signal transduction involved in mitotic G1 DNA damage checkpoint	biological_process	14	circRNA2905(Prkdc)	1	495	1	2740	0.180657
GO:0036501	UFD1-NPL4 complex	NA	NA	circRNA208(Nploc4)	1	495	1	2740	0.180657
GO:0051958	methotrexate transport	biological_process	10	circRNA455(Slc19a1)	1	495	1	2740	0.180657
GO:0001757	somite specification	biological_process	10	circRNA3037(Cobl)	1	495	1	2740	0.180657
GO:0090044	positive regulation of tubulin deacetylation	biological_process	12	circRNA1475(Fnta)	1	495	1	2740	0.180657
GO:0033592	RNA strand annealing activity	molecular_function	8	circRNA2066(Ddx3x)	1	495	1	2740	0.180657
GO:0043315	positive regulation of neutrophil degranulation	biological_process	11	circRNA2334(Itgb2)	1	495	1	2740	0.180657
GO:1990032	parallel fiber	cellular_component	9	circRNA822(Dab2ip)	1	495	1	2740	0.180657
GO:0036020	endolysosome membrane	cellular_component	11	circRNA132(Clec16a)	1	495	1	2740	0.180657
GO:0035189	Rb-E2F complex	cellular_component	10	circRNA298(Rb1)	1	495	1	2740	0.180657
GO:0070202	regulation of establishment of protein localization to chromosome	biological_process	6	circRNA126(Spidr)	1	495	1	2740	0.180657
GO:0034698	response to gonadotropin	biological_process	6	circRNA1103(Pcsk5)	1	495	1	2740	0.180657
GO:0036091	positive regulation of transcription from RNA polymerase II promoter in response to oxidative stress	biological_process	15	circRNA889(Chd6);circRNA890(Chd6)	1	495	1	2740	0.180657
GO:0070699	type II activin receptor binding	molecular_function	9	circRNA727(Magi2)	1	495	1	2740	0.180657
GO:0002265	astrocyte activation involved in immune response	biological_process	6	circRNA1355(App)	1	495	1	2740	0.180657
GO:0019034	viral replication complex	cellular_component	15	circRNA1378(Pi4ka)	1	495	1	2740	0.180657
GO:0001572	lactosylceramide biosynthetic process	biological_process	9	circRNA3058(B4galt6)	1	495	1	2740	0.180657
GO:0031466	Cul5-RING ubiquitin ligase complex	cellular_component	9	circRNA1261(Arih2)	1	495	1	2740	0.180657
GO:0030616	transforming growth factor beta receptor, common-partner cytoplasmic mediator activity	molecular_function	7	circRNA437(Smad4);circRNA439(Smad4)	1	495	1	2740	0.180657
GO:0010749	regulation of nitric oxide mediated signal transduction	biological_process	10	circRNA2644(Pde5a)	1	495	1	2740	0.180657
GO:0002326	B cell lineage commitment	biological_process	10	circRNA2905(Prkdc)	1	495	1	2740	0.180657
GO:0010836	negative regulation of protein ADP-ribosylation	biological_process	11	circRNA2664(Xrcc1)	1	495	1	2740	0.180657
GO:1905394	retromer complex binding	NA	NA	circRNA1130(Tbc1d5)	1	495	1	2740	0.180657
GO:0046786	viral replication complex formation and maintenance	biological_process	8	circRNA1378(Pi4ka)	1	495	1	2740	0.180657
GO:0060004	reflex	biological_process	5	circRNA1984(Satb1)	1	495	1	2740	0.180657
GO:0043303	mast cell degranulation	biological_process	9	circRNA333(Kit)	1	495	1	2740	0.180657
GO:0047391	alkylglycerophosphoethanolamine phosphodiesterase activity	molecular_function	8	circRNA717(Gnb1)	1	495	1	2740	0.180657
GO:0038027	apolipoprotein A-I-mediated signaling pathway	biological_process	8	circRNA1703(Abca1);circRNA639(Abca1)	1	495	1	2740	0.180657
GO:0035279	mRNA cleavage involved in gene silencing by miRNA	biological_process	12	circRNA1726(Ago3)	1	495	1	2740	0.180657
GO:0050702	interleukin-1 beta secretion	biological_process	9	circRNA1703(Abca1);circRNA639(Abca1)	1	495	1	2740	0.180657
GO:1903028	positive regulation of opsonization	biological_process	7	circRNA174(Myo18a)	1	495	1	2740	0.180657
GO:0002684	positive regulation of immune system process	biological_process	5	circRNA2905(Prkdc)	1	495	1	2740	0.180657
GO:0015679	plasma membrane copper ion transport	biological_process	8	circRNA2078(Atp7a)	1	495	1	2740	0.180657
GO:1990603	dark adaptation	NA	NA	circRNA3294(Tent2)	1	495	1	2740	0.180657
GO:0045742	positive regulation of epidermal growth factor receptor signaling pathway	biological_process	13	circRNA2116(Hip1);circRNA72(Hip1)	1	495	1	2740	0.180657
GO:0008426	protein kinase C inhibitor activity	molecular_function	8	circRNA1411(Ywhae)	1	495	1	2740	0.180657
GO:0031111	negative regulation of microtubule polymerization or depolymerization	biological_process	9	circRNA3513(Clasp1)	1	495	1	2740	0.180657
GO:0021814	cell motility involved in cerebral cortex radial glia guided migration	biological_process	13	circRNA822(Dab2ip)	1	495	1	2740	0.180657
GO:0061819	telomeric DNA-containing double minutes formation	NA	NA	circRNA2664(Xrcc1)	1	495	1	2740	0.180657
GO:0070053	thrombospondin receptor activity	molecular_function	5	circRNA107(Cd47)	1	495	1	2740	0.180657
GO:0070265	necrotic cell death	biological_process	6	circRNA760(Gsdme)	1	495	1	2740	0.180657
GO:0070697	activin receptor binding	molecular_function	8	circRNA727(Magi2)	1	495	1	2740	0.180657
GO:0021859	pyramidal neuron differentiation	biological_process	10	circRNA3644(Unc5d)	1	495	1	2740	0.180657
GO:0006978	DNA damage response, signal transduction by p53 class mediator resulting in transcription of p21 class mediator	biological_process	10	circRNA1765(Hipk2)	1	495	1	2740	0.180657
GO:0061484	hematopoietic stem cell homeostasis	biological_process	7	circRNA2633(Ubap2l)	1	495	1	2740	0.180657
GO:0002651	positive regulation of tolerance induction to self antigen	biological_process	7	circRNA1267(Tgfbr2)	1	495	1	2740	0.180657
GO:0033522	histone H2A ubiquitination	biological_process	10	circRNA1137(Ubr2)	1	495	1	2740	0.180657
GO:0015935	small ribosomal subunit	cellular_component	11	circRNA3314(Dap3)	1	495	1	2740	0.180657
GO:2000872	positive regulation of progesterone secretion	biological_process	8	circRNA2885(Runx1)	1	495	1	2740	0.180657
GO:0051294	establishment of spindle orientation	biological_process	8	circRNA3513(Clasp1)	1	495	1	2740	0.180657
GO:0097193	intrinsic apoptotic signaling pathway	biological_process	8	circRNA2066(Ddx3x)	1	495	1	2740	0.180657
GO:1905609	positive regulation of smooth muscle cell-matrix adhesion	NA	NA	circRNA1103(Pcsk5)	1	495	1	2740	0.180657
GO:1902033	regulation of hematopoietic stem cell proliferation	biological_process	8	circRNA200(Ace)	1	495	1	2740	0.180657
GO:0043374	CD8-positive, alpha-beta T cell differentiation	biological_process	11	circRNA1984(Satb1)	1	495	1	2740	0.180657
GO:0060113	inner ear receptor cell differentiation	biological_process	11	circRNA760(Gsdme)	1	495	1	2740	0.180657
GO:0008271	secondary active sulfate transmembrane transporter activity	molecular_function	7	circRNA3726(Slc26a8)	1	495	1	2740	0.180657
GO:0019865	immunoglobulin binding	molecular_function	6	circRNA796(Vwf);circRNA797(Vwf)	1	495	1	2740	0.180657
GO:0002432	granuloma formation	biological_process	5	circRNA207(Unc13d)	1	495	1	2740	0.180657
GO:0004139	deoxyribose-phosphate aldolase activity	molecular_function	7	circRNA804(Dera)	1	495	1	2740	0.180657
GO:0090009	primitive streak formation	biological_process	10	circRNA801(Lrp6);circRNA802(Lrp6)	1	495	1	2740	0.180657
GO:0009311	oligosaccharide metabolic process	biological_process	7	circRNA1175(St8sia4)	1	495	1	2740	0.180657
GO:1990316	Atg1/ULK1 kinase complex	cellular_component	9	circRNA1130(Tbc1d5)	1	495	1	2740	0.180657
GO:0015108	chloride transmembrane transporter activity	molecular_function	9	circRNA3726(Slc26a8)	1	495	1	2740	0.180657
GO:0002774	Fc receptor mediated inhibitory signaling pathway	biological_process	9	circRNA2441(Lyn)	1	495	1	2740	0.180657
GO:0000390	spliceosomal complex disassembly	biological_process	12	circRNA192(Dhx8)	1	495	1	2740	0.180657
GO:1902532	negative regulation of intracellular signal transduction	biological_process	9	circRNA2441(Lyn)	1	495	1	2740	0.180657
GO:0048625	myoblast fate commitment	biological_process	9	circRNA542(Epas1);circRNA545(Epas1)	1	495	1	2740	0.180657
GO:0070012	oligopeptidase activity	molecular_function	6	circRNA1403(Ndel1)	1	495	1	2740	0.180657
GO:0045657	positive regulation of monocyte differentiation	biological_process	11	circRNA706(Ctnnbip1)	1	495	1	2740	0.180657
GO:0035630	bone mineralization involved in bone maturation	biological_process	7	circRNA1651(Ano6)	1	495	1	2740	0.180657
GO:0031440	regulation of mRNA 3'-end processing	biological_process	12	circRNA3779(Papola)	1	495	1	2740	0.180657
GO:1903278	positive regulation of sodium ion export across plasma membrane	biological_process	11	circRNA2795(Atp1b3)	1	495	1	2740	0.180657
GO:1905795	cellular response to puromycin	NA	NA	circRNA1249(Xrn1);circRNA2793(Xrn1)	1	495	1	2740	0.180657
GO:0015165	pyrimidine nucleotide-sugar transmembrane transporter activity	molecular_function	9	circRNA3927(Slc35a3)	1	495	1	2740	0.180657
GO:0006147	guanine catabolic process	biological_process	11	circRNA1104(Gda)	1	495	1	2740	0.180657
GO:0016936	galactoside binding	molecular_function	5	circRNA4035(Glb1)	1	495	1	2740	0.180657
GO:0042536	negative regulation of tumor necrosis factor biosynthetic process	biological_process	9	ciRNA178(Errfi1)	1	495	1	2740	0.180657
GO:0097550	transcriptional preinitiation complex	cellular_component	5	circRNA2145(Gtf2e1)	1	495	1	2740	0.180657
GO:0060433	bronchus development	biological_process	8	circRNA1267(Tgfbr2)	1	495	1	2740	0.180657
GO:0048608	reproductive structure development	biological_process	5	circRNA2152(Dlg1)	1	495	1	2740	0.180657
GO:0060434	bronchus morphogenesis	biological_process	9	circRNA1267(Tgfbr2)	1	495	1	2740	0.180657
GO:0007007	inner mitochondrial membrane organization	biological_process	7	circRNA3565(Opa1)	1	495	1	2740	0.180657
GO:0004565	beta-galactosidase activity	molecular_function	8	circRNA4035(Glb1)	1	495	1	2740	0.180657
GO:0090725	peripheral region of growth cone	NA	NA	circRNA1036(Cyfip1)	1	495	1	2740	0.180657
GO:0046790	virion binding	molecular_function	4	circRNA1765(Hipk2)	1	495	1	2740	0.180657
GO:0035519	protein K29-linked ubiquitination	biological_process	12	circRNA3279(Itch)	1	495	1	2740	0.180657
GO:0090482	vitamin transmembrane transporter activity	molecular_function	5	circRNA455(Slc19a1)	1	495	1	2740	0.180657
GO:0061418	regulation of transcription from RNA polymerase II promoter in response to hypoxia	biological_process	14	circRNA2884(Bach1)	1	495	1	2740	0.180657
GO:0034137	positive regulation of toll-like receptor 2 signaling pathway	biological_process	11	circRNA1178(Pja2)	1	495	1	2740	0.180657
GO:0061040	female gonad morphogenesis	biological_process	9	circRNA437(Smad4);circRNA439(Smad4)	1	495	1	2740	0.180657
GO:0046511	sphinganine biosynthetic process	biological_process	7	circRNA3774(Sptlc2)	1	495	1	2740	0.180657
GO:0001225	RNA polymerase II transcription coactivator binding	molecular_function	8	circRNA1586(Nfatc1);circRNA441(Nfatc1)	1	495	1	2740	0.180657
GO:0035696	monocyte extravasation	biological_process	6	circRNA107(Cd47)	1	495	1	2740	0.180657
GO:0010041	response to iron(III) ion	biological_process	8	circRNA2078(Atp7a)	1	495	1	2740	0.180657
GO:2001141	regulation of RNA biosynthetic process	biological_process	9	circRNA2398(Ncoa1)	1	495	1	2740	0.180657
GO:0051413	response to cortisone	biological_process	9	circRNA4035(Glb1)	1	495	1	2740	0.180657
GO:0032933	SREBP signaling pathway	biological_process	14	circRNA3499(Scap)	1	495	1	2740	0.180657
GO:0001574	ganglioside biosynthetic process	biological_process	9	circRNA1175(St8sia4)	1	495	1	2740	0.180657
GO:0019210	kinase inhibitor activity	molecular_function	5	circRNA801(Lrp6);circRNA802(Lrp6)	1	495	1	2740	0.180657
GO:0034115	negative regulation of heterotypic cell-cell adhesion	biological_process	7	circRNA2527(Wnk1);circRNA789(Wnk1)	1	495	1	2740	0.180657
GO:0060394	negative regulation of pathway-restricted SMAD protein phosphorylation	biological_process	11	circRNA262(Snx25)	1	495	1	2740	0.180657
GO:0016603	glutaminyl-peptide cyclotransferase activity	molecular_function	7	circRNA3350(Qpctl)	1	495	1	2740	0.180657
GO:1901385	regulation of voltage-gated calcium channel activity	biological_process	10	circRNA2818(Dmd)	1	495	1	2740	0.180657
GO:0016885	ligase activity, forming carbon-carbon bonds	molecular_function	5	circRNA1213(Acat1)	1	495	1	2740	0.180657
GO:0019531	oxalate transmembrane transporter activity	molecular_function	9	circRNA3726(Slc26a8)	1	495	1	2740	0.180657
GO:0002674	negative regulation of acute inflammatory response	biological_process	9	circRNA960(Ash1l)	1	495	1	2740	0.180657
GO:0072619	interleukin-21 secretion	biological_process	8	circRNA1778(Foxp1)	1	495	1	2740	0.180657
GO:0003828	alpha-N-acetylneuraminate alpha-2,8-sialyltransferase activity	molecular_function	7	circRNA1175(St8sia4)	1	495	1	2740	0.180657
GO:2000741	positive regulation of mesenchymal stem cell differentiation	biological_process	10	circRNA3862(Sox5)	1	495	1	2740	0.180657
GO:0003251	positive regulation of cell proliferation involved in heart valve morphogenesis	biological_process	7	circRNA437(Smad4);circRNA439(Smad4)	1	495	1	2740	0.180657
GO:0018293	protein-FAD linkage	biological_process	9	circRNA2702(Sdhaf2)	1	495	1	2740	0.180657
GO:0003430	growth plate cartilage chondrocyte growth	biological_process	8	circRNA1267(Tgfbr2)	1	495	1	2740	0.180657
GO:0090085	regulation of protein deubiquitination	biological_process	11	circRNA3279(Itch)	1	495	1	2740	0.180657
GO:0016747	transferase activity, transferring acyl groups other than amino-acyl groups	molecular_function	6	circRNA1213(Acat1)	1	495	1	2740	0.180657
GO:0090554	phosphatidylcholine-translocating ATPase activity	molecular_function	13	circRNA1703(Abca1);circRNA639(Abca1)	1	495	1	2740	0.180657
GO:0086013	membrane repolarization during cardiac muscle cell action potential	biological_process	9	circRNA3393(Kcnq1)	1	495	1	2740	0.180657
GO:0035545	determination of left/right asymmetry in nervous system	biological_process	10	circRNA3148(Dnah11)	1	495	1	2740	0.180657
GO:1905317	inferior endocardial cushion morphogenesis	NA	NA	circRNA1267(Tgfbr2)	1	495	1	2740	0.180657
GO:0002543	activation of blood coagulation via clotting cascade	biological_process	9	circRNA1651(Ano6)	1	495	1	2740	0.180657
GO:0008065	establishment of blood-nerve barrier	biological_process	10	circRNA2818(Dmd)	1	495	1	2740	0.180657
GO:0003274	endocardial cushion fusion	biological_process	6	circRNA1267(Tgfbr2)	1	495	1	2740	0.180657
GO:0005890	sodium:potassium-exchanging ATPase complex	cellular_component	8	circRNA2795(Atp1b3)	1	495	1	2740	0.180657
GO:0098908	regulation of neuronal action potential	biological_process	8	circRNA120(Fgf12)	1	495	1	2740	0.180657
GO:0032184	SUMO polymer binding	molecular_function	7	circRNA2783(Rnf111)	1	495	1	2740	0.180657
GO:1905765	negative regulation of protection from non-homologous end joining at telomere	NA	NA	circRNA2664(Xrcc1)	1	495	1	2740	0.180657
GO:0035523	protein K29-linked deubiquitination	biological_process	11	circRNA1093(Zranb1)	1	495	1	2740	0.180657
GO:0060026	convergent extension	biological_process	7	circRNA801(Lrp6);circRNA802(Lrp6)	1	495	1	2740	0.180657
GO:0090481	pyrimidine nucleotide-sugar transmembrane transport	biological_process	7	circRNA3927(Slc35a3)	1	495	1	2740	0.180657
GO:0032502	developmental process	biological_process	3	circRNA3031(Nudcd3)	1	495	1	2740	0.180657
GO:0019417	sulfur oxidation	biological_process	6	circRNA1072(Mical2)	1	495	1	2740	0.180657
GO:0021629	olfactory nerve structural organization	biological_process	12	circRNA2818(Dmd)	1	495	1	2740	0.180657
GO:0002371	dendritic cell cytokine production	biological_process	6	circRNA333(Kit)	1	495	1	2740	0.180657
GO:0097016	L27 domain binding	molecular_function	6	circRNA2152(Dlg1)	1	495	1	2740	0.180657
GO:0036324	vascular endothelial growth factor receptor-2 signaling pathway	biological_process	11	circRNA822(Dab2ip)	1	495	1	2740	0.180657
GO:1990599	3' overhang single-stranded DNA endodeoxyribonuclease activity	NA	NA	circRNA2664(Xrcc1)	1	495	1	2740	0.180657
GO:0002790	peptide secretion	biological_process	7	circRNA1703(Abca1);circRNA639(Abca1)	1	495	1	2740	0.180657
GO:0060485	mesenchyme development	biological_process	8	circRNA2453(Bnc2)	1	495	1	2740	0.180657
GO:0005763	mitochondrial small ribosomal subunit	cellular_component	13	circRNA3314(Dap3)	1	495	1	2740	0.180657
GO:1905408	negative regulation of creatine transmembrane transporter activity	NA	NA	circRNA832(Stk39)	1	495	1	2740	0.180657
GO:0072354	histone kinase activity (H3-T3 specific	molecular_function	10	circRNA602(Vrk1)	1	495	1	2740	0.180657
GO:0002768	immune response-regulating cell surface receptor signaling pathway	biological_process	7	circRNA2441(Lyn)	1	495	1	2740	0.180657
GO:0038093	Fc receptor signaling pathway	biological_process	8	circRNA333(Kit)	1	495	1	2740	0.180657
GO:1990535	neuron projection maintenance	biological_process	6	circRNA1355(App)	1	495	1	2740	0.180657
GO:0014819	regulation of skeletal muscle contraction	biological_process	10	circRNA2818(Dmd)	1	495	1	2740	0.180657
GO:0002327	immature B cell differentiation	biological_process	10	circRNA333(Kit)	1	495	1	2740	0.180657
GO:0038162	erythropoietin-mediated signaling pathway	biological_process	9	circRNA333(Kit)	1	495	1	2740	0.180657
GO:0070050	neuron cellular homeostasis	biological_process	6	circRNA170(Taok1)	1	495	1	2740	0.180657
GO:0044308	axonal spine	cellular_component	9	ciRNA238(Eea1)	1	495	1	2740	0.180657
GO:0043199	sulfate binding	molecular_function	6	circRNA437(Smad4);circRNA439(Smad4)	1	495	1	2740	0.180657
GO:0021691	cerebellar Purkinje cell layer maturation	biological_process	14	circRNA710(Rere);circRNA711(Rere);circRNA712(Rere);circRNA713(Rere)	1	495	1	2740	0.180657
GO:0000117	regulation of transcription involved in G2/M transition of mitotic cell cycle	biological_process	13	circRNA2884(Bach1)	1	495	1	2740	0.180657
GO:0033142	progesterone receptor binding	molecular_function	9	circRNA2398(Ncoa1)	1	495	1	2740	0.180657
GO:1903518	positive regulation of single strand break repair	biological_process	12	circRNA2664(Xrcc1)	1	495	1	2740	0.180657
GO:0003906	DNA-(apurinic or apyrimidinic site) endonuclease activity	molecular_function	9	circRNA2517(Aplf)	1	495	1	2740	0.180657
GO:0032640	tumor necrosis factor production	biological_process	7	circRNA1355(App)	1	495	1	2740	0.180657
GO:1903036	positive regulation of response to wounding	biological_process	7	circRNA2078(Atp7a)	1	495	1	2740	0.180657
GO:0003220	left ventricular cardiac muscle tissue morphogenesis	biological_process	13	circRNA437(Smad4);circRNA439(Smad4)	1	495	1	2740	0.180657
GO:0005673	transcription factor TFIIE complex	cellular_component	10	circRNA2145(Gtf2e1)	1	495	1	2740	0.180657
GO:0006290	pyrimidine dimer repair	biological_process	10	circRNA3429(Polh)	1	495	1	2740	0.180657
GO:0090330	regulation of platelet aggregation	biological_process	8	circRNA2441(Lyn)	1	495	1	2740	0.180657
GO:2000649	regulation of sodium ion transmembrane transporter activity	biological_process	9	circRNA120(Fgf12)	1	495	1	2740	0.180657
GO:0034349	glial cell apoptotic process	biological_process	9	circRNA298(Rb1)	1	495	1	2740	0.180657
GO:0006473	protein acetylation	biological_process	9	circRNA1388(Crebbp)	1	495	1	2740	0.180657
GO:1901985	positive regulation of protein acetylation	biological_process	11	circRNA170(Taok1)	1	495	1	2740	0.180657
GO:0060235	lens induction in camera-type eye	biological_process	9	circRNA1765(Hipk2)	1	495	1	2740	0.180657
GO:0036438	maintenance of lens transparency	biological_process	7	circRNA832(Stk39)	1	495	1	2740	0.180657
GO:1901098	positive regulation of autophagosome maturation	biological_process	8	circRNA132(Clec16a)	1	495	1	2740	0.180657
GO:0005504	fatty acid binding	molecular_function	5	circRNA867(Acoxl)	1	495	1	2740	0.180657
GO:0031081	nuclear pore distribution	biological_process	6	circRNA399(Nup133)	1	495	1	2740	0.180657
GO:0000435	positive regulation of transcription from RNA polymerase II promoter by galactose	biological_process	15	circRNA2398(Ncoa1)	1	495	1	2740	0.180657
GO:0032926	negative regulation of activin receptor signaling pathway	biological_process	12	circRNA727(Magi2)	1	495	1	2740	0.180657
GO:0120072	positive regulation of pyloric antrum smooth muscle contraction	NA	NA	circRNA333(Kit)	1	495	1	2740	0.180657
GO:0043426	MRF binding	molecular_function	7	circRNA1388(Crebbp)	1	495	1	2740	0.180657
GO:0098915	membrane repolarization during ventricular cardiac muscle cell action potential	biological_process	10	circRNA3393(Kcnq1)	1	495	1	2740	0.180657
GO:0051647	nucleus localization	biological_process	6	circRNA2818(Dmd)	1	495	1	2740	0.180657
GO:0004649	poly(ADP-ribose) glycohydrolase activity	molecular_function	7	circRNA2967(Parg)	1	495	1	2740	0.180657
GO:0060053	neurofilament cytoskeleton	cellular_component	11	circRNA1403(Ndel1)	1	495	1	2740	0.180657
GO:1905913	negative regulation of calcium ion export across plasma membrane	NA	NA	circRNA1411(Ywhae)	1	495	1	2740	0.180657
GO:0031060	regulation of histone methylation	biological_process	8	circRNA3050(Ctcf)	1	495	1	2740	0.180657
GO:0002407	dendritic cell chemotaxis	biological_process	6	circRNA1651(Ano6)	1	495	1	2740	0.180657
GO:1990120	messenger ribonucleoprotein complex assembly	biological_process	9	circRNA489(Cpsf6)	1	495	1	2740	0.180657
GO:0043422	protein kinase B binding	molecular_function	8	circRNA2233(Appl1)	1	495	1	2740	0.180657
GO:0005968	Rab-protein geranylgeranyltransferase complex	cellular_component	9	circRNA2993(Rabggta)	1	495	1	2740	0.180657
GO:0007175	negative regulation of epidermal growth factor-activated receptor activity	biological_process	12	ciRNA178(Errfi1)	1	495	1	2740	0.180657
GO:0099563	modification of synaptic structure	NA	NA	circRNA1036(Cyfip1)	1	495	1	2740	0.180657
GO:0005953	CAAX-protein geranylgeranyltransferase complex	cellular_component	7	circRNA1475(Fnta)	1	495	1	2740	0.180657
GO:1902860	propionyl-CoA biosynthetic process	biological_process	8	circRNA1213(Acat1)	1	495	1	2740	0.180657
GO:0032549	ribonucleoside binding	molecular_function	6	circRNA332(Polr2b)	1	495	1	2740	0.180657
GO:0043405	regulation of MAP kinase activity	biological_process	12	circRNA1424(Cdk12)	1	495	1	2740	0.180657
GO:0006543	glutamine catabolic process	biological_process	10	circRNA1146(Gls)	1	495	1	2740	0.180657
GO:0098907	regulation of SA node cell action potential	biological_process	10	circRNA1892(Ank2)	1	495	1	2740	0.180657
GO:0015186	L-glutamine transmembrane transporter activity	molecular_function	10	circRNA529(Slc38a1)	1	495	1	2740	0.180657
GO:0016281	eukaryotic translation initiation factor 4F complex	cellular_component	9	circRNA699(Eif4g3)	1	495	1	2740	0.180657
GO:0071243	cellular response to arsenic-containing substance	biological_process	6	circRNA2066(Ddx3x)	1	495	1	2740	0.180657
GO:0033504	floor plate development	biological_process	10	circRNA3037(Cobl)	1	495	1	2740	0.180657
GO:0015884	folic acid transport	biological_process	10	circRNA455(Slc19a1)	1	495	1	2740	0.180657
GO:0003997	acyl-CoA oxidase activity	molecular_function	7	circRNA867(Acoxl)	1	495	1	2740	0.180657
GO:0032356	oxidized DNA binding	molecular_function	8	circRNA2664(Xrcc1)	1	495	1	2740	0.180657
GO:1903893	positive regulation of ATF6-mediated unfolded protein response	NA	NA	circRNA43(Atf6)	1	495	1	2740	0.180657
GO:0042180	cellular ketone metabolic process	biological_process	5	circRNA194(Nmt1);circRNA2940(Nmt1)	1	495	1	2740	0.180657
GO:0046356	acetyl-CoA catabolic process	biological_process	7	circRNA1213(Acat1)	1	495	1	2740	0.180657
GO:0099089	establishment of endoplasmic reticulum localization to postsynapse	NA	NA	circRNA2787(Myo5a)	1	495	1	2740	0.180657
GO:0051570	regulation of histone H3-K9 methylation	biological_process	10	circRNA1875(Setd7);circRNA3915(Setd7)	1	495	1	2740	0.180657
GO:0007019	microtubule depolymerization	biological_process	8	circRNA27(Nckap5);circRNA2828(Nckap5)	1	495	1	2740	0.180657
GO:0008518	folate:anion antiporter activity	molecular_function	7	circRNA455(Slc19a1)	1	495	1	2740	0.180657
GO:0033003	regulation of mast cell activation	biological_process	7	circRNA2441(Lyn)	1	495	1	2740	0.180657
GO:0016256	N-glycan processing to lysosome	biological_process	11	circRNA483(Gnptab)	1	495	1	2740	0.180657
GO:0019534	toxin transmembrane transporter activity	molecular_function	4	circRNA801(Lrp6);circRNA802(Lrp6)	1	495	1	2740	0.180657
GO:0034421	post-translational protein acetylation	biological_process	10	circRNA1557(Esco1)	1	495	1	2740	0.180657
GO:0004791	thioredoxin-disulfide reductase activity	molecular_function	7	circRNA1624(Txnrd1)	1	495	1	2740	0.180657
GO:0044727	DNA demethylation of male pronucleus	biological_process	14	circRNA3214(Tet3)	1	495	1	2740	0.180657
GO:0021747	cochlear nucleus development	biological_process	13	circRNA985(Sec24b)	1	495	1	2740	0.180657
GO:0006366	transcription by RNA polymerase II	biological_process	11	circRNA1252(Stag1);circRNA1254(Stag1);circRNA228(Rreb1);circRNA2548(Fubp3);circRNA2762(Fli1);circRNA2884(Bach1);circRNA2885(Runx1);circRNA2974(Ell);circRNA3050(Ctcf);circRNA3051(Nfatc3);circRNA332(Polr2b);circRNA3485(Tcf12);circRNA542(Epas1);circRNA545(Epas1);circRNA746(Nrf1);circRNA754(Creb3l2);circRNA755(Creb3l2);circRNA952(Mef2d)	15	495	65	2740	0.182234
GO:0045893	positive regulation of transcription, DNA-templated	biological_process	12	circRNA1116(Mms19);circRNA1388(Crebbp);circRNA1478(Nsd3);circRNA1485(Kat6b);circRNA1586(Nfatc1);circRNA1765(Hipk2);circRNA1778(Foxp1);circRNA1875(Setd7);circRNA222(Nsd1);circRNA2548(Fubp3);circRNA2762(Fli1);circRNA2783(Rnf111);circRNA2885(Runx1);circRNA3050(Ctcf);circRNA3051(Nfatc3);circRNA3209(Prdm5);circRNA3485(Tcf12);circRNA3700(Banp);circRNA3915(Setd7);circRNA408(Ss18);circRNA437(Smad4);circR…	24	495	111	2740	0.190887
GO:0070936	protein K48-linked ubiquitination	biological_process	12	circRNA1261(Arih2);circRNA1359(Ttc3);circRNA1361(Ttc3);circRNA1761(Ube2h);circRNA3279(Itch)	4	495	13	2740	0.195274
GO:0060041	retina development in camera-type eye	biological_process	11	circRNA3294(Tent2);circRNA3565(Opa1);circRNA626(Chd7);circRNA717(Gnb1)	4	495	13	2740	0.195274
GO:0005801	cis-Golgi network	cellular_component	9	circRNA1180(Man2a1);circRNA1181(Man2a1);circRNA1368(Golgb1);circRNA175(Ift20);circRNA583(Trappc6b)	4	495	13	2740	0.195274
GO:0007611	learning or memory	biological_process	5	circRNA1159(Abi2);circRNA1355(App);circRNA3148(Dnah11);circRNA381(Man2b1)	4	495	13	2740	0.195274
GO:0008286	insulin receptor signaling pathway	biological_process	10	circRNA1403(Ndel1);circRNA2233(Appl1);circRNA2570(Zfp106);circRNA3887(Ptpra)	4	495	13	2740	0.195274
GO:0046982	protein heterodimerization activity	molecular_function	6	circRNA1267(Tgfbr2);circRNA1278(Smc1a);circRNA1411(Ywhae);circRNA1778(Foxp1);circRNA2116(Hip1);circRNA2118(Bud23);circRNA2334(Itgb2);circRNA2993(Rabggta);circRNA3071(Tcf4);circRNA3455(Gucy1a2);circRNA3485(Tcf12);circRNA3857(Ano2);circRNA413(Ctnna1);circRNA437(Smad4);circRNA439(Smad4);circRNA43(Atf6);circRNA542(Epas1);circRNA545(Epas1);circRNA72(Hip1);circRNA799(Ano2);circRNA931(Tpd52);circRNA952(…	18	495	81	2740	0.1978
GO:0000139	Golgi membrane	cellular_component	11	circRNA1178(Pja2);circRNA1180(Man2a1);circRNA1181(Man2a1);circRNA1561(Rnf125);circRNA174(Myo18a);circRNA2301(Glg1);circRNA2709(Ric1);circRNA3499(Scap);circRNA3927(Slc35a3);circRNA400(Galnt2);circRNA40(Cop1);circRNA483(Gnptab);circRNA928(Golph3);circRNA940(Rnf13);ciRNA261(Numa1)	14	495	61	2740	0.198883
GO:0003674	molecular_function	molecular_function	2	circRNA1023(Sympk);circRNA1084(Srcap);circRNA1103(Pcsk5);circRNA1106(Pgm5);circRNA1117(Dnmbp);circRNA1160(Ino80d);circRNA1227(Dennd4a);circRNA1249(Xrn1);circRNA132(Clec16a);circRNA1345(Med13l);circRNA1395(Aff4);circRNA1478(Nsd3);circRNA148(Aff4);circRNA1513(Chic2);circRNA1517(Klhl5);circRNA155(Akap10);circRNA1631(Tmtc2);circRNA1637(Efr3a);circRNA1651(Ano6);circRNA1726(Ago3);circRNA1741(Capzb);cir…	79	495	402	2740	0.20383
GO:0051291	protein heterooligomerization	biological_process	9	circRNA1525(Ikzf1);circRNA3757(Kmt2d);circRNA413(Ctnna1);ciRNA301(Ctnna1)	3	495	9	2740	0.211843
GO:0005795	Golgi stack	cellular_component	11	circRNA400(Galnt2);circRNA588(Zfyve1);circRNA602(Vrk1)	3	495	9	2740	0.211843
GO:0008305	integrin complex	cellular_component	8	circRNA1863(Itga1);circRNA2334(Itgb2);circRNA243(Itga8);circRNA3902(Itga1)	3	495	9	2740	0.211843
GO:0042470	melanosome	cellular_component	12	circRNA1411(Ywhae);circRNA2787(Myo5a);circRNA2795(Atp1b3)	3	495	9	2740	0.211843
GO:0005681	spliceosomal complex	cellular_component	8	circRNA3289(Prpf6);circRNA954(Khdc4);ciRNA51(Snrnp200)	3	495	9	2740	0.211843
GO:0044295	axonal growth cone	cellular_component	7	circRNA1036(Cyfip1);circRNA1367(Boc);circRNA3037(Cobl)	3	495	9	2740	0.211843
GO:0010613	positive regulation of cardiac muscle hypertrophy	biological_process	11	circRNA1555(Rock1);circRNA1640(Ptk2);circRNA2644(Pde5a)	3	495	9	2740	0.211843
GO:0006821	chloride transport	biological_process	8	circRNA1651(Ano6);circRNA3726(Slc26a8);circRNA3857(Ano2);circRNA799(Ano2)	3	495	9	2740	0.211843
GO:0006919	activation of cysteine-type endopeptidase activity involved in apoptotic process	biological_process	14	circRNA2116(Hip1);circRNA637(Anp32b);circRNA72(Hip1);ciRNA209(Col4a3)	3	495	9	2740	0.211843
GO:0048286	lung alveolus development	biological_process	9	circRNA1180(Man2a1);circRNA1181(Man2a1);circRNA3034(Tns3);ciRNA178(Errfi1)	3	495	9	2740	0.211843
GO:0005938	cell cortex	cellular_component	9	circRNA1087(Fgfr2);circRNA1200(Arhgap32);circRNA1799(Sptan1);circRNA2843(Hmcn1);circRNA2861(Fry);circRNA3037(Cobl);circRNA3279(Itch);circRNA3513(Clasp1);circRNA36(Hmcn1);circRNA4010(Arhgap32);circRNA815(Sptan1);ciRNA261(Numa1)	9	495	37	2740	0.212105
GO:0021987	cerebral cortex development	biological_process	13	circRNA1090(Tacc2);circRNA2292(Bbs2);circRNA2398(Ncoa1);circRNA2818(Dmd);circRNA801(Lrp6);circRNA802(Lrp6)	5	495	18	2740	0.21329
GO:0043410	positive regulation of MAPK cascade	biological_process	11	circRNA1087(Fgfr2);circRNA1555(Rock1);circRNA333(Kit);circRNA760(Gsdme);circRNA822(Dab2ip)	5	495	18	2740	0.21329
GO:0005623	cell	cellular_component	3	circRNA131(Txndc11);circRNA1624(Txnrd1);circRNA2070(Shroom2);circRNA2899(Atp13a4);circRNA3185(Vps13d);circRNA3574(Txndc11)	5	495	18	2740	0.21329
GO:0016477	cell migration	biological_process	7	circRNA1005(Ptprk);circRNA107(Cd47);circRNA1093(Zranb1);circRNA1159(Abi2);circRNA1403(Ndel1);circRNA174(Myo18a);circRNA2070(Shroom2);circRNA2334(Itgb2);circRNA3034(Tns3);circRNA3349(Arhgap35);circRNA928(Golph3);circRNA978(Vav3)	12	495	52	2740	0.217094
GO:0046777	protein autophosphorylation	biological_process	9	circRNA1087(Fgfr2);circRNA1424(Cdk12);circRNA1640(Ptk2);circRNA2441(Lyn);circRNA2527(Wnk1);circRNA2666(Map4k1);circRNA2868(Ephb4);circRNA3167(Tek);circRNA333(Kit);circRNA3436(Stk17b);circRNA602(Vrk1);circRNA789(Wnk1);circRNA832(Stk39);circRNA99(Dyrk1a)	13	495	57	2740	0.217336
GO:0005794	Golgi apparatus	cellular_component	9	circRNA1103(Pcsk5);circRNA1130(Tbc1d5);circRNA1175(St8sia4);circRNA1178(Pja2);circRNA1180(Man2a1);circRNA1181(Man2a1);circRNA1200(Arhgap32);circRNA132(Clec16a);circRNA1355(App);circRNA1368(Golgb1);circRNA1513(Chic2);circRNA1587(Atp9b);circRNA1652(Arf3);circRNA1673(Strn3);circRNA1703(Abca1);circRNA175(Ift20);circRNA1790(Ccdc91);circRNA2078(Atp7a);circRNA2116(Hip1);circRNA2152(Dlg1);circRNA2301(Glg…	44	495	218	2740	0.222897
GO:0060307	regulation of ventricular cardiac muscle cell membrane repolarization	biological_process	9	circRNA1892(Ank2);circRNA3393(Kcnq1)	2	495	5	2740	0.223555
GO:0034098	VCP-NPL4-UFD1 AAA ATPase complex	cellular_component	12	circRNA1561(Rnf125);circRNA208(Nploc4)	2	495	5	2740	0.223555
GO:0061631	ubiquitin conjugating enzyme activity	molecular_function	7	circRNA1761(Ube2h);circRNA720(Ube3c)	2	495	5	2740	0.223555
GO:0010591	regulation of lamellipodium assembly	biological_process	8	circRNA1741(Capzb);circRNA2930(Ssh2)	2	495	5	2740	0.223555
GO:0080182	histone H3-K4 trimethylation	biological_process	10	circRNA3214(Tet3);circRNA992(Tet2)	2	495	5	2740	0.223555
GO:0044306	neuron projection terminus	cellular_component	7	circRNA1218(Ptpn9);circRNA2818(Dmd)	2	495	5	2740	0.223555
GO:1902476	chloride transmembrane transport	biological_process	9	circRNA1651(Ano6);circRNA3726(Slc26a8)	2	495	5	2740	0.223555
GO:0098655	cation transmembrane transport	biological_process	7	circRNA1101(Trpm6);circRNA979(Slc30a7)	2	495	5	2740	0.223555
GO:0090161	Golgi ribbon formation	biological_process	6	circRNA174(Myo18a);circRNA928(Golph3)	2	495	5	2740	0.223555
GO:0044257	cellular protein catabolic process	biological_process	7	circRNA3107(Dennd3);circRNA822(Dab2ip)	2	495	5	2740	0.223555
GO:0032452	histone demethylase activity	molecular_function	5	circRNA1(Kdm5d);circRNA2832(Kdm5b)	2	495	5	2740	0.223555
GO:1901224	positive regulation of NIK/NF-kappaB signaling	biological_process	10	circRNA1355(App);circRNA1726(Ago3)	2	495	5	2740	0.223555
GO:0050730	regulation of peptidyl-tyrosine phosphorylation	biological_process	9	circRNA1355(App);circRNA2334(Itgb2)	2	495	5	2740	0.223555
GO:0040008	regulation of growth	biological_process	4	circRNA1267(Tgfbr2);circRNA822(Dab2ip)	2	495	5	2740	0.223555
GO:0048863	stem cell differentiation	biological_process	7	circRNA1733(Pum1);circRNA333(Kit)	2	495	5	2740	0.223555
GO:0010288	response to lead ion	biological_process	7	circRNA1355(App);circRNA2078(Atp7a)	2	495	5	2740	0.223555
GO:0050896	response to stimulus	biological_process	3	circRNA2483(Aldh4a1);circRNA3565(Opa1)	2	495	5	2740	0.223555
GO:0016279	protein-lysine N-methyltransferase activity	molecular_function	9	circRNA1875(Setd7);circRNA3915(Setd7);circRNA603(Setd3)	2	495	5	2740	0.223555
GO:0050776	regulation of immune response	biological_process	5	circRNA1298(Dennd1b);circRNA1827(Sppl2a);circRNA2838(Dennd1b)	2	495	5	2740	0.223555
GO:0044294	dendritic growth cone	cellular_component	7	circRNA1036(Cyfip1);circRNA3037(Cobl)	2	495	5	2740	0.223555
GO:0031333	negative regulation of protein complex assembly	biological_process	7	circRNA2066(Ddx3x);circRNA706(Ctnnbip1)	2	495	5	2740	0.223555
GO:0006275	regulation of DNA replication	biological_process	10	circRNA1557(Esco1);circRNA3961(Rbbp6)	2	495	5	2740	0.223555
GO:0018026	peptidyl-lysine monomethylation	biological_process	8	circRNA1875(Setd7);circRNA3915(Setd7);circRNA603(Setd3)	2	495	5	2740	0.223555
GO:0007252	I-kappaB phosphorylation	biological_process	9	circRNA788(Erc1);circRNA822(Dab2ip)	2	495	5	2740	0.223555
GO:1901673	regulation of mitotic spindle assembly	biological_process	10	circRNA1252(Stag1);circRNA1254(Stag1);circRNA1278(Smc1a)	2	495	5	2740	0.223555
GO:0034113	heterotypic cell-cell adhesion	biological_process	7	circRNA107(Cd47);circRNA2334(Itgb2)	2	495	5	2740	0.223555
GO:0004693	cyclin-dependent protein serine/threonine kinase activity	molecular_function	9	circRNA1424(Cdk12);circRNA732(Cdk14)	2	495	5	2740	0.223555
GO:0042594	response to starvation	biological_process	5	circRNA1130(Tbc1d5);circRNA1213(Acat1)	2	495	5	2740	0.223555
GO:0043687	post-translational protein modification	biological_process	8	circRNA1164(Rhbdd1);circRNA3850(Sumf1)	2	495	5	2740	0.223555
GO:0060444	branching involved in mammary gland duct morphogenesis	biological_process	8	circRNA2832(Kdm5b);circRNA801(Lrp6);circRNA802(Lrp6)	2	495	5	2740	0.223555
GO:0031435	mitogen-activated protein kinase kinase kinase binding	molecular_function	8	circRNA1267(Tgfbr2);circRNA822(Dab2ip)	2	495	5	2740	0.223555
GO:0019208	phosphatase regulator activity	molecular_function	4	circRNA3110(Sbf1);circRNA3957(Sbf2)	2	495	5	2740	0.223555
GO:0045053	protein retention in Golgi apparatus	biological_process	7	circRNA3185(Vps13d);circRNA928(Golph3)	2	495	5	2740	0.223555
GO:0009880	embryonic pattern specification	biological_process	7	circRNA49(Disp1);circRNA801(Lrp6);circRNA802(Lrp6)	2	495	5	2740	0.223555
GO:0048667	cell morphogenesis involved in neuron differentiation	biological_process	11	circRNA298(Rb1);circRNA3616(Unk)	2	495	5	2740	0.223555
GO:1905064	negative regulation of vascular smooth muscle cell differentiation	NA	NA	circRNA1586(Nfatc1);circRNA3051(Nfatc3);circRNA441(Nfatc1)	2	495	5	2740	0.223555
GO:0004857	enzyme inhibitor activity	molecular_function	4	circRNA1653(Crim1);circRNA2861(Fry);circRNA3113(Crim1)	2	495	5	2740	0.223555
GO:0008064	regulation of actin polymerization or depolymerization	biological_process	9	circRNA2930(Ssh2);circRNA3349(Arhgap35)	2	495	5	2740	0.223555
GO:0035162	embryonic hemopoiesis	biological_process	7	circRNA1267(Tgfbr2);circRNA333(Kit)	2	495	5	2740	0.223555
GO:0016581	NuRD complex	cellular_component	14	circRNA2233(Appl1);circRNA258(Gatad2a)	2	495	5	2740	0.223555
GO:0071044	histone mRNA catabolic process	biological_process	11	circRNA1249(Xrn1);circRNA2793(Xrn1);circRNA3294(Tent2)	2	495	5	2740	0.223555
GO:0006491	N-glycan processing	biological_process	10	circRNA1175(St8sia4);circRNA1180(Man2a1);circRNA1181(Man2a1)	2	495	5	2740	0.223555
GO:0048193	Golgi vesicle transport	biological_process	6	circRNA1790(Ccdc91);circRNA583(Trappc6b)	2	495	5	2740	0.223555
GO:0000146	microfilament motor activity	molecular_function	10	circRNA2787(Myo5a);circRNA3599(Myo1d)	2	495	5	2740	0.223555
GO:0032414	positive regulation of ion transmembrane transporter activity	biological_process	9	circRNA2527(Wnk1);circRNA789(Wnk1);circRNA832(Stk39)	2	495	5	2740	0.223555
GO:0007596	blood coagulation	biological_process	6	circRNA1651(Ano6);circRNA796(Vwf);circRNA797(Vwf)	2	495	5	2740	0.223555
GO:0033619	membrane protein proteolysis	biological_process	7	circRNA1164(Rhbdd1);circRNA1827(Sppl2a)	2	495	5	2740	0.223555
GO:0048066	developmental pigmentation	biological_process	5	circRNA2787(Myo5a);circRNA333(Kit)	2	495	5	2740	0.223555
GO:1990869	cellular response to chemokine	NA	NA	circRNA2527(Wnk1);circRNA789(Wnk1);circRNA832(Stk39)	2	495	5	2740	0.223555
GO:0070530	K63-linked polyubiquitin modification-dependent protein binding	molecular_function	8	circRNA1093(Zranb1);circRNA1937(Rnf169)	2	495	5	2740	0.223555
GO:0010501	RNA secondary structure unwinding	biological_process	9	circRNA1726(Ago3);circRNA2066(Ddx3x)	2	495	5	2740	0.223555
GO:0046540	U4/U6 x U5 tri-snRNP complex	cellular_component	9	circRNA3289(Prpf6);ciRNA51(Snrnp200)	2	495	5	2740	0.223555
GO:0016358	dendrite development	biological_process	7	circRNA1159(Abi2);circRNA1355(App)	2	495	5	2740	0.223555
GO:0008625	extrinsic apoptotic signaling pathway via death domain receptors	biological_process	9	circRNA2066(Ddx3x);circRNA822(Dab2ip)	2	495	5	2740	0.223555
GO:0045503	dynein light chain binding	molecular_function	6	circRNA3148(Dnah11);circRNA3169(Wdr78);circRNA663(Wdr78)	2	495	5	2740	0.223555
GO:0042327	positive regulation of phosphorylation	biological_process	9	circRNA1355(App);circRNA2441(Lyn)	2	495	5	2740	0.223555
GO:0007159	leukocyte cell-cell adhesion	biological_process	7	circRNA1555(Rock1);circRNA2334(Itgb2)	2	495	5	2740	0.223555
GO:0007339	binding of sperm to zona pellucida	biological_process	8	circRNA2633(Ubap2l);circRNA2986(Vdac2)	2	495	5	2740	0.223555
GO:0005875	microtubule associated complex	cellular_component	11	circRNA1403(Ndel1);circRNA1475(Fnta)	2	495	5	2740	0.223555
GO:0051602	response to electrical stimulus	biological_process	5	circRNA1036(Cyfip1);circRNA3565(Opa1)	2	495	5	2740	0.223555
GO:0044233	ER-mitochondrion membrane contact site	cellular_component	13	circRNA1907(Serac1);circRNA588(Zfyve1)	2	495	5	2740	0.223555
GO:0070534	protein K63-linked ubiquitination	biological_process	12	circRNA1261(Arih2);circRNA3279(Itch)	2	495	5	2740	0.223555
GO:0032147	activation of protein kinase activity	biological_process	12	circRNA1267(Tgfbr2);circRNA2152(Dlg1);circRNA2242(Nek1);circRNA2527(Wnk1);circRNA2666(Map4k1);circRNA789(Wnk1);circRNA832(Stk39)	6	495	23	2740	0.223918
GO:0007015	actin filament organization	biological_process	7	circRNA2070(Shroom2);circRNA2116(Hip1);circRNA2152(Dlg1);circRNA264(Fat1);circRNA266(Fat1);circRNA3410(Sorbs1);circRNA413(Ctnna1);circRNA72(Hip1);ciRNA301(Ctnna1)	6	495	23	2740	0.223918
GO:0019900	kinase binding	molecular_function	6	circRNA2152(Dlg1);circRNA2678(Pde8a);circRNA298(Rb1);circRNA3565(Opa1);circRNA3920(Pip5k1a);circRNA822(Dab2ip);ciRNA178(Errfi1)	7	495	28	2740	0.230416
GO:0004842	ubiquitin-protein transferase activity	molecular_function	6	circRNA105(Cblb);circRNA1166(Trip12);circRNA1178(Pja2);circRNA1261(Arih2);circRNA1359(Ttc3);circRNA1361(Ttc3);circRNA1761(Ube2h);circRNA3125(Rnf144a);circRNA3279(Itch);circRNA3961(Rbbp6);circRNA701(Ubr4);circRNA720(Ube3c);circRNA759(Mkrn1);circRNA763(Herc6);circRNA834(Ubr3);circRNA940(Rnf13)	15	495	68	2740	0.234761
GO:0051015	actin filament binding	molecular_function	7	circRNA1741(Capzb);circRNA174(Myo18a);circRNA2070(Shroom2);circRNA2116(Hip1);circRNA2470(Macf1);circRNA2787(Myo5a);circRNA3072(Myo5b);circRNA3599(Myo1d);circRNA3802(Macf1);circRNA3803(Macf1);circRNA413(Ctnna1);circRNA72(Hip1);ciRNA301(Ctnna1);ciRNA40(Macf1)	9	495	38	2740	0.236662
GO:0008584	male gonad development	biological_process	8	circRNA2398(Ncoa1);circRNA333(Kit);circRNA413(Ctnna1);circRNA437(Smad4);circRNA439(Smad4);ciRNA301(Ctnna1)	4	495	14	2740	0.236855
GO:0060021	roof of mouth development	biological_process	5	circRNA2453(Bnc2);circRNA626(Chd7);circRNA637(Anp32b);circRNA801(Lrp6);circRNA802(Lrp6)	4	495	14	2740	0.236855
GO:0005902	microvillus	cellular_component	6	circRNA175(Ift20);circRNA2078(Atp7a);circRNA2292(Bbs2);circRNA3167(Tek)	4	495	14	2740	0.236855
GO:0030030	cell projection organization	biological_process	5	circRNA1741(Capzb);circRNA2121(Atp6v0a2);circRNA2292(Bbs2);circRNA243(Itga8)	4	495	14	2740	0.236855
GO:0035097	histone methyltransferase complex	cellular_component	8	circRNA1(Kdm5d);circRNA271(Ash2l);circRNA2832(Kdm5b);circRNA3757(Kmt2d)	4	495	14	2740	0.236855
GO:0003713	transcription coactivator activity	molecular_function	6	circRNA1116(Mms19);circRNA1388(Crebbp);circRNA1478(Nsd3);circRNA1765(Hipk2);circRNA2398(Ncoa1);circRNA2488(AABR07059168.2);circRNA3289(Prpf6);circRNA408(Ss18);circRNA495(Mtdh);circRNA603(Setd3);circRNA710(Rere);circRNA711(Rere);circRNA712(Rere);circRNA713(Rere)	11	495	48	2740	0.238129
GO:0035556	intracellular signal transduction	biological_process	7	circRNA1117(Dnmbp);circRNA1162(Tns1);circRNA1555(Rock1);circRNA1586(Nfatc1);circRNA1635(Stk3);circRNA1654(Prkd3);circRNA1692(Prex2);circRNA198(Tlk2);circRNA2009(Tns1);circRNA2056(Rasa2);circRNA2066(Ddx3x);circRNA2441(Lyn);circRNA2492(Srpk2);circRNA2527(Wnk1);circRNA2666(Map4k1);circRNA291(Spata13);circRNA3001(Dgkh);circRNA3034(Tns3);circRNA3100(Stk3);circRNA333(Kit);circRNA3436(Stk17b);circRNA345…	26	495	125	2740	0.24002
GO:0048365	Rac GTPase binding	molecular_function	10	circRNA1036(Cyfip1);circRNA1159(Abi2);circRNA2078(Atp7a);circRNA490(Srgap1);circRNA575(Dock4)	5	495	19	2740	0.249534
GO:0004888	transmembrane signaling receptor activity	molecular_function	5	circRNA1087(Fgfr2);circRNA2266(Adgrl3);circRNA2267(Adgrl3);circRNA2868(Ephb4);circRNA3018(Adgrl3);circRNA3167(Tek);circRNA331(Adgrl3);circRNA333(Kit);circRNA3670(Adgrl3);circRNA378(Adgre5)	6	495	24	2740	0.256387
GO:0000981	RNA polymerase II transcription factor activity, sequence-specific DNA binding	molecular_function	5	circRNA1729(Zmym4);circRNA2762(Fli1);circRNA2885(Runx1);circRNA2994(Zmym2);circRNA3071(Tcf4);circRNA3177(Zmym4);circRNA952(Mef2d)	6	495	24	2740	0.256387
GO:0018107	peptidyl-threonine phosphorylation	biological_process	9	circRNA1267(Tgfbr2);circRNA1765(Hipk2);circRNA3269(Ttbk2);circRNA602(Vrk1);circRNA832(Stk39);circRNA858(Ttbk2);circRNA99(Dyrk1a)	6	495	24	2740	0.256387
GO:0005516	calmodulin binding	molecular_function	5	circRNA1495(Ppp3cc);circRNA1673(Strn3);circRNA1799(Sptan1);circRNA2787(Myo5a);circRNA3393(Kcnq1);circRNA3599(Myo1d);circRNA3652(Ppp3cc);circRNA374(Phkb);circRNA375(Phkb);circRNA815(Sptan1)	7	495	29	2740	0.260031
GO:0046983	protein dimerization activity	molecular_function	5	circRNA1651(Ano6);circRNA2398(Ncoa1);circRNA3071(Tcf4);circRNA3485(Tcf12);circRNA3857(Ano2);circRNA542(Epas1);circRNA545(Epas1);circRNA799(Ano2);circRNA952(Mef2d)	7	495	29	2740	0.260031
GO:0004713	protein tyrosine kinase activity	molecular_function	8	circRNA1087(Fgfr2);circRNA1640(Ptk2);circRNA2441(Lyn);circRNA2868(Ephb4);circRNA3167(Tek);circRNA333(Kit);circRNA99(Dyrk1a)	7	495	29	2740	0.260031
GO:0007229	integrin-mediated signaling pathway	biological_process	8	circRNA107(Cd47);circRNA1640(Ptk2);circRNA1863(Itga1);circRNA2334(Itgb2);circRNA243(Itga8);circRNA3849(Adamts9);circRNA3902(Itga1);circRNA978(Vav3)	7	495	29	2740	0.260031
GO:0016791	phosphatase activity	molecular_function	7	circRNA1005(Ptprk);circRNA1218(Ptpn9);circRNA1710(Ptprd);circRNA2027(Ptprm);circRNA2930(Ssh2);circRNA3887(Ptpra);circRNA51(Ptpn14)	7	495	29	2740	0.260031
GO:0007275	multicellular organism development	biological_process	5	circRNA1320(Cr1l);circRNA1403(Ndel1);circRNA1546(Hydin);circRNA1640(Ptk2);circRNA2070(Shroom2);circRNA3485(Tcf12);circRNA3726(Slc26a8);circRNA710(Rere);circRNA711(Rere);circRNA712(Rere);circRNA713(Rere);circRNA754(Creb3l2);circRNA755(Creb3l2);circRNA801(Lrp6);circRNA802(Lrp6);circRNA822(Dab2ip)	11	495	49	2740	0.260769
GO:0043014	alpha-tubulin binding	molecular_function	7	circRNA1403(Ndel1);circRNA1475(Fnta);circRNA170(Taok1)	3	495	10	2740	0.264513
GO:1904754	positive regulation of vascular associated smooth muscle cell migration	NA	NA	circRNA1103(Pcsk5);circRNA2078(Atp7a);circRNA575(Dock4)	3	495	10	2740	0.264513
GO:0048146	positive regulation of fibroblast proliferation	biological_process	6	circRNA255(Wapl);circRNA2905(Prkdc);circRNA2998(Rnaseh2b)	3	495	10	2740	0.264513
GO:0019905	syntaxin binding	molecular_function	6	circRNA1703(Abca1);circRNA1799(Sptan1);circRNA195(Nsf);circRNA639(Abca1);circRNA815(Sptan1)	3	495	10	2740	0.264513
GO:0000987	proximal promoter sequence-specific DNA binding	molecular_function	10	circRNA1388(Crebbp);circRNA298(Rb1);circRNA437(Smad4);circRNA439(Smad4)	3	495	10	2740	0.264513
GO:0006813	potassium ion transport	biological_process	8	circRNA195(Nsf);circRNA2795(Atp1b3);circRNA3393(Kcnq1)	3	495	10	2740	0.264513
GO:0071889	14-3-3 protein binding	molecular_function	5	circRNA3728(Tbc1d22b);circRNA822(Dab2ip);circRNA982(Synpo2)	3	495	10	2740	0.264513
GO:0016604	nuclear body	cellular_component	13	circRNA1252(Stag1);circRNA1254(Stag1);circRNA1388(Crebbp);circRNA1464(Mau2);circRNA1586(Nfatc1);circRNA1640(Ptk2);circRNA1765(Hipk2);circRNA192(Dhx8);circRNA1984(Satb1);circRNA2762(Fli1);circRNA2855(Ints7);circRNA3110(Sbf1);circRNA3209(Prdm5);circRNA3700(Banp);circRNA441(Nfatc1);circRNA495(Mtdh)	14	495	65	2740	0.275818
GO:0071013	catalytic step 2 spliceosome	cellular_component	9	circRNA1836(Raly);circRNA192(Dhx8);circRNA3289(Prpf6);ciRNA51(Snrnp200)	4	495	15	2740	0.280244
GO:0030176	integral component of endoplasmic reticulum membrane	cellular_component	13	circRNA1164(Rhbdd1);circRNA43(Atf6);circRNA781(Edem1);circRNA807(Ergic2)	4	495	15	2740	0.280244
GO:0007268	chemical synaptic transmission	biological_process	7	circRNA1146(Gls);circRNA120(Fgf12);circRNA2787(Myo5a);circRNA801(Lrp6);circRNA802(Lrp6)	4	495	15	2740	0.280244
GO:0032091	negative regulation of protein binding	biological_process	7	circRNA1023(Sympk);circRNA1555(Rock1);circRNA200(Ace);circRNA706(Ctnnbip1)	4	495	15	2740	0.280244
GO:0016605	PML body	cellular_component	14	circRNA1765(Hipk2);circRNA1984(Satb1);circRNA298(Rb1);circRNA2994(Zmym2);circRNA710(Rere);circRNA711(Rere);circRNA712(Rere);circRNA713(Rere)	5	495	20	2740	0.287176
GO:0005667	transcription factor complex	cellular_component	7	circRNA1785(Tead4);circRNA2342(Ascc1);circRNA2905(Prkdc);circRNA298(Rb1);circRNA3051(Nfatc3);circRNA3071(Tcf4);circRNA3485(Tcf12);circRNA437(Smad4);circRNA439(Smad4);circRNA542(Epas1);circRNA545(Epas1)	9	495	40	2740	0.288492
GO:0032092	positive regulation of protein binding	biological_process	7	circRNA1355(App);circRNA1635(Stk3);circRNA1765(Hipk2);circRNA200(Ace);circRNA3100(Stk3);circRNA3108(Mfng);circRNA3109(Mfng);circRNA606(Mark3)	6	495	25	2740	0.290017
GO:0043087	regulation of GTPase activity	biological_process	14	circRNA2056(Rasa2);circRNA3110(Sbf1);circRNA3137(Sipa1l1);circRNA3957(Sbf2);circRNA583(Trappc6b);circRNA822(Dab2ip);circRNA978(Vav3)	7	495	30	2740	0.29065
GO:0043548	phosphatidylinositol 3-kinase binding	molecular_function	5	circRNA1640(Ptk2);circRNA822(Dab2ip)	2	495	6	2740	0.297155
GO:0050431	transforming growth factor beta binding	molecular_function	6	circRNA1267(Tgfbr2);circRNA3116(Ltbp1)	2	495	6	2740	0.297155
GO:0046875	ephrin receptor binding	molecular_function	6	circRNA2441(Lyn);circRNA3137(Sipa1l1)	2	495	6	2740	0.297155
GO:0006635	fatty acid beta-oxidation	biological_process	10	circRNA1213(Acat1);circRNA867(Acoxl)	2	495	6	2740	0.297155
GO:0042130	negative regulation of T cell proliferation	biological_process	9	circRNA2152(Dlg1);circRNA2644(Pde5a)	2	495	6	2740	0.297155
GO:0005876	spindle microtubule	cellular_component	10	circRNA3513(Clasp1);ciRNA261(Numa1)	2	495	6	2740	0.297155
GO:0007064	mitotic sister chromatid cohesion	biological_process	9	circRNA1278(Smc1a);circRNA1464(Mau2)	2	495	6	2740	0.297155
GO:0030122	AP-2 adaptor complex	cellular_component	13	circRNA1130(Tbc1d5);circRNA2116(Hip1);circRNA72(Hip1)	2	495	6	2740	0.297155
GO:0031526	brush border membrane	cellular_component	8	circRNA1101(Trpm6);circRNA2078(Atp7a)	2	495	6	2740	0.297155
GO:0035196	production of miRNAs involved in gene silencing by miRNA	biological_process	12	circRNA1726(Ago3);circRNA1733(Pum1)	2	495	6	2740	0.297155
GO:0031663	lipopolysaccharide-mediated signaling pathway	biological_process	8	circRNA2441(Lyn);circRNA495(Mtdh)	2	495	6	2740	0.297155
GO:0042254	ribosome biogenesis	biological_process	6	circRNA813(Ddx31);ciRNA249(Rpl7a)	2	495	6	2740	0.297155
GO:0032367	intracellular cholesterol transport	biological_process	8	circRNA1703(Abca1);circRNA1907(Serac1);circRNA639(Abca1)	2	495	6	2740	0.297155
GO:0051018	protein kinase A binding	molecular_function	5	circRNA155(Akap10);circRNA2181(Akap10);circRNA3936(Akap7)	2	495	6	2740	0.297155
GO:0000777	condensed chromosome kinetochore	cellular_component	10	circRNA1403(Ndel1);circRNA399(Nup133)	2	495	6	2740	0.297155
GO:0002053	positive regulation of mesenchymal cell proliferation	biological_process	7	circRNA1267(Tgfbr2);circRNA1778(Foxp1)	2	495	6	2740	0.297155
GO:0050769	positive regulation of neurogenesis	biological_process	10	circRNA1180(Man2a1);circRNA1181(Man2a1);circRNA703(Spen)	2	495	6	2740	0.297155
GO:2001275	positive regulation of glucose import in response to insulin stimulus	biological_process	7	circRNA3565(Opa1);circRNA3920(Pip5k1a)	2	495	6	2740	0.297155
GO:0042531	positive regulation of tyrosine phosphorylation of STAT protein	biological_process	11	circRNA2441(Lyn);circRNA333(Kit)	2	495	6	2740	0.297155
GO:0051010	microtubule plus-end binding	molecular_function	8	circRNA3513(Clasp1);ciRNA261(Numa1)	2	495	6	2740	0.297155
GO:0006406	mRNA export from nucleus	biological_process	7	circRNA21(Thoc2);circRNA399(Nup133)	2	495	6	2740	0.297155
GO:0055072	iron ion homeostasis	biological_process	11	circRNA3508(Heph);circRNA542(Epas1);circRNA545(Epas1)	2	495	6	2740	0.297155
GO:0046580	negative regulation of Ras protein signal transduction	biological_process	11	circRNA2056(Rasa2);circRNA822(Dab2ip)	2	495	6	2740	0.297155
GO:0060425	lung morphogenesis	biological_process	9	circRNA1267(Tgfbr2);circRNA985(Sec24b)	2	495	6	2740	0.297155
GO:0070584	mitochondrion morphogenesis	biological_process	6	circRNA3565(Opa1);circRNA869(Pank2);circRNA870(Pank2);circRNA871(Pank2)	2	495	6	2740	0.297155
GO:0045747	positive regulation of Notch signaling pathway	biological_process	10	circRNA3108(Mfng);circRNA3109(Mfng);circRNA333(Kit)	2	495	6	2740	0.297155
GO:0007163	establishment or maintenance of cell polarity	biological_process	5	circRNA264(Fat1);circRNA266(Fat1);circRNA413(Ctnna1);ciRNA301(Ctnna1)	2	495	6	2740	0.297155
GO:0044344	cellular response to fibroblast growth factor stimulus	biological_process	8	circRNA1087(Fgfr2);circRNA2832(Kdm5b)	2	495	6	2740	0.297155
GO:0030968	endoplasmic reticulum unfolded protein response	biological_process	8	circRNA43(Atf6);circRNA754(Creb3l2);circRNA755(Creb3l2)	2	495	6	2740	0.297155
GO:0035855	megakaryocyte development	biological_process	9	circRNA2762(Fli1);circRNA333(Kit)	2	495	6	2740	0.297155
GO:0060391	positive regulation of SMAD protein signal transduction	biological_process	12	circRNA370(Nup93);circRNA437(Smad4);circRNA439(Smad4)	2	495	6	2740	0.297155
GO:0006906	vesicle fusion	biological_process	6	circRNA978(Vav3);ciRNA238(Eea1)	2	495	6	2740	0.297155
GO:0046621	negative regulation of organ growth	biological_process	7	circRNA1635(Stk3);circRNA1640(Ptk2);circRNA3100(Stk3)	2	495	6	2740	0.297155
GO:0006303	double-strand break repair via nonhomologous end joining	biological_process	11	circRNA2664(Xrcc1);circRNA2905(Prkdc)	2	495	6	2740	0.297155
GO:0071949	FAD binding	molecular_function	7	circRNA1072(Mical2);circRNA867(Acoxl)	2	495	6	2740	0.297155
GO:0033365	protein localization to organelle	biological_process	7	circRNA1892(Ank2);circRNA2292(Bbs2)	2	495	6	2740	0.297155
GO:0008023	transcription elongation factor complex	cellular_component	13	circRNA1395(Aff4);circRNA148(Aff4);circRNA2974(Ell)	2	495	6	2740	0.297155
GO:0045921	positive regulation of exocytosis	biological_process	8	circRNA207(Unc13d);circRNA3513(Clasp1)	2	495	6	2740	0.297155
GO:0000159	protein phosphatase type 2A complex	cellular_component	7	circRNA1673(Strn3);circRNA3494(Ppp2r3a)	2	495	6	2740	0.297155
GO:0050882	voluntary musculoskeletal movement	biological_process	7	circRNA1765(Hipk2);circRNA2664(Xrcc1)	2	495	6	2740	0.297155
GO:0002088	lens development in camera-type eye	biological_process	11	circRNA1267(Tgfbr2);circRNA2152(Dlg1)	2	495	6	2740	0.297155
GO:0045111	intermediate filament cytoskeleton	cellular_component	10	circRNA108(Phldb2);circRNA1178(Pja2)	2	495	6	2740	0.297155
GO:0016573	histone acetylation	biological_process	9	circRNA1388(Crebbp);circRNA1485(Kat6b)	2	495	6	2740	0.297155
GO:1990837	sequence-specific double-stranded DNA binding	NA	NA	circRNA2832(Kdm5b);circRNA2885(Runx1)	2	495	6	2740	0.297155
GO:0031267	small GTPase binding	molecular_function	7	circRNA1703(Abca1);circRNA639(Abca1);ciRNA178(Errfi1)	2	495	6	2740	0.297155
GO:0051497	negative regulation of stress fiber assembly	biological_process	10	circRNA108(Phldb2);circRNA3513(Clasp1)	2	495	6	2740	0.297155
GO:0005774	vacuolar membrane	cellular_component	11	circRNA381(Man2b1);circRNA3957(Sbf2)	2	495	6	2740	0.297155
GO:0006911	phagocytosis, engulfment	biological_process	6	circRNA1703(Abca1);circRNA3435(Gulp1);circRNA639(Abca1)	2	495	6	2740	0.297155
GO:0007416	synapse assembly	biological_process	6	circRNA1752(Pclo);circRNA2266(Adgrl3);circRNA2267(Adgrl3);circRNA3018(Adgrl3);circRNA331(Adgrl3);circRNA3670(Adgrl3)	2	495	6	2740	0.297155
GO:0005229	intracellular calcium activated chloride channel activity	molecular_function	9	circRNA1651(Ano6);circRNA3857(Ano2);circRNA799(Ano2)	2	495	6	2740	0.297155
GO:0055088	lipid homeostasis	biological_process	7	circRNA2388(Thada);circRNA867(Acoxl)	2	495	6	2740	0.297155
GO:0016817	hydrolase activity, acting on acid anhydrides	molecular_function	5	circRNA626(Chd7);circRNA889(Chd6);circRNA890(Chd6)	2	495	6	2740	0.297155
GO:0034185	apolipoprotein binding	molecular_function	5	circRNA1703(Abca1);circRNA639(Abca1);circRNA801(Lrp6);circRNA802(Lrp6)	2	495	6	2740	0.297155
GO:0043325	phosphatidylinositol-3,4-bisphosphate binding	molecular_function	9	circRNA2116(Hip1);circRNA588(Zfyve1);circRNA72(Hip1)	2	495	6	2740	0.297155
GO:0097284	hepatocyte apoptotic process	biological_process	9	circRNA1635(Stk3);circRNA298(Rb1);circRNA3100(Stk3)	2	495	6	2740	0.297155
GO:0071347	cellular response to interleukin-1	biological_process	8	circRNA107(Cd47);circRNA822(Dab2ip)	2	495	6	2740	0.297155
GO:0048786	presynaptic active zone	cellular_component	6	circRNA1752(Pclo);circRNA788(Erc1)	2	495	6	2740	0.297155
GO:0010596	negative regulation of endothelial cell migration	biological_process	12	circRNA2027(Ptprm);circRNA822(Dab2ip)	2	495	6	2740	0.297155
GO:0006811	ion transport	biological_process	5	circRNA1101(Trpm6);circRNA2078(Atp7a);circRNA2121(Atp6v0a2);circRNA2527(Wnk1);circRNA2795(Atp1b3);circRNA2986(Vdac2);circRNA3030(Letm1);circRNA3393(Kcnq1);circRNA3508(Heph);circRNA529(Slc38a1);circRNA789(Wnk1);circRNA850(Ryr3);circRNA979(Slc30a7)	12	495	56	2740	0.304176
GO:0018105	peptidyl-serine phosphorylation	biological_process	9	circRNA1267(Tgfbr2);circRNA1765(Hipk2);circRNA198(Tlk2);circRNA2527(Wnk1);circRNA2666(Map4k1);circRNA2905(Prkdc);circRNA3269(Ttbk2);circRNA602(Vrk1);circRNA606(Mark3);circRNA789(Wnk1);circRNA832(Stk39);circRNA858(Ttbk2);circRNA99(Dyrk1a)	11	495	51	2740	0.308013
GO:0006469	negative regulation of protein kinase activity	biological_process	11	circRNA2527(Wnk1);circRNA298(Rb1);circRNA789(Wnk1);circRNA801(Lrp6);circRNA802(Lrp6)	3	495	11	2740	0.318486
GO:0010634	positive regulation of epithelial cell migration	biological_process	11	circRNA1267(Tgfbr2);circRNA228(Rreb1);circRNA3513(Clasp1)	3	495	11	2740	0.318486
GO:0010508	positive regulation of autophagy	biological_process	8	circRNA1555(Rock1);circRNA3262(Ambra1);circRNA495(Mtdh)	3	495	11	2740	0.318486
GO:0022008	neurogenesis	biological_process	7	circRNA175(Ift20);circRNA2320(Prdm6);circRNA3066(Prdm6);circRNA399(Nup133)	3	495	11	2740	0.318486
GO:0051321	meiotic cell cycle	biological_process	4	circRNA1278(Smc1a);circRNA3726(Slc26a8);ciRNA261(Numa1)	3	495	11	2740	0.318486
GO:0038083	peptidyl-tyrosine autophosphorylation	biological_process	10	circRNA1640(Ptk2);circRNA2441(Lyn);circRNA99(Dyrk1a)	3	495	11	2740	0.318486
GO:0034613	cellular protein localization	biological_process	6	circRNA1892(Ank2);circRNA2818(Dmd);circRNA413(Ctnna1);ciRNA301(Ctnna1)	3	495	11	2740	0.318486
GO:0071300	cellular response to retinoic acid	biological_process	7	circRNA1087(Fgfr2);circRNA1703(Abca1);circRNA2441(Lyn);circRNA639(Abca1)	3	495	11	2740	0.318486
GO:0030141	secretory granule	cellular_component	11	circRNA2078(Atp7a);circRNA2787(Myo5a);circRNA2818(Dmd)	3	495	11	2740	0.318486
GO:0007626	locomotory behavior	biological_process	4	circRNA1355(App);circRNA272(Ddhd2);circRNA626(Chd7)	3	495	11	2740	0.318486
GO:0030971	receptor tyrosine kinase binding	molecular_function	6	circRNA1475(Fnta);circRNA51(Ptpn14);circRNA575(Dock4)	3	495	11	2740	0.318486
GO:0050727	regulation of inflammatory response	biological_process	7	circRNA2441(Lyn);circRNA3744(Sbno2);circRNA832(Stk39)	3	495	11	2740	0.318486
GO:0006493	protein O-linked glycosylation	biological_process	9	circRNA3214(Tet3);circRNA400(Galnt2);circRNA992(Tet2)	3	495	11	2740	0.318486
GO:0032266	phosphatidylinositol-3-phosphate binding	molecular_function	8	circRNA2116(Hip1);circRNA571(Snx13);circRNA72(Hip1);circRNA822(Dab2ip)	3	495	11	2740	0.318486
GO:0045773	positive regulation of axon extension	biological_process	10	circRNA1036(Cyfip1);circRNA1403(Ndel1);circRNA2470(Macf1);circRNA3802(Macf1);circRNA3803(Macf1);ciRNA40(Macf1)	3	495	11	2740	0.318486
GO:0097431	mitotic spindle pole	cellular_component	11	circRNA1252(Stag1);circRNA1254(Stag1);circRNA1278(Smc1a);ciRNA261(Numa1)	3	495	11	2740	0.318486
GO:0005089	Rho guanyl-nucleotide exchange factor activity	molecular_function	5	circRNA1117(Dnmbp);circRNA1323(Arhgef18);circRNA1692(Prex2);circRNA291(Spata13);circRNA778(Fgd5);circRNA909(Arhgef28);circRNA978(Vav3);circRNA990(AABR07013464.1)	8	495	36	2740	0.318933
GO:0014070	response to organic cyclic compound	biological_process	6	circRNA1213(Acat1);circRNA1267(Tgfbr2);circRNA1640(Ptk2);circRNA2441(Lyn);circRNA413(Ctnna1);circRNA992(Tet2);ciRNA301(Ctnna1)	6	495	26	2740	0.324482
GO:0000151	ubiquitin ligase complex	cellular_component	7	circRNA1137(Ubr2);circRNA1261(Arih2);circRNA2953(Ranbp9);circRNA3021(Dcun1d4);circRNA3125(Rnf144a);circRNA340(Dcun1d4);circRNA834(Ubr3)	6	495	26	2740	0.324482
GO:0005770	late endosome	cellular_component	10	circRNA132(Clec16a);circRNA1827(Sppl2a);circRNA2078(Atp7a);circRNA2787(Myo5a);circRNA3393(Kcnq1);circRNA819(Mvb12b)	6	495	26	2740	0.324482
GO:0002039	p53 binding	molecular_function	5	circRNA1388(Crebbp);circRNA1561(Rnf125);circRNA1875(Setd7);circRNA3700(Banp);circRNA3915(Setd7)	4	495	16	2740	0.324709
GO:0030900	forebrain development	biological_process	10	circRNA1355(App);circRNA1778(Foxp1);circRNA3349(Arhgap35);circRNA3599(Myo1d)	4	495	16	2740	0.324709
GO:0008542	visual learning	biological_process	8	circRNA1355(App);circRNA175(Ift20);circRNA272(Ddhd2);circRNA333(Kit)	4	495	16	2740	0.324709
GO:0000932	P-body	cellular_component	10	circRNA1249(Xrn1);circRNA1726(Ago3);circRNA1733(Pum1);circRNA2793(Xrn1);circRNA2863(Pan3);circRNA58(Pan3)	4	495	16	2740	0.324709
GO:0043204	perikaryon	cellular_component	7	circRNA1103(Pcsk5);circRNA1863(Itga1);circRNA2078(Atp7a);circRNA243(Itga8);circRNA3902(Itga1)	4	495	16	2740	0.324709
GO:0031514	motile cilium	cellular_component	7	circRNA175(Ift20);circRNA2292(Bbs2);circRNA3148(Dnah11);circRNA3352(Catsperg)	4	495	16	2740	0.324709
GO:0008152	metabolic process	biological_process	3	circRNA1180(Man2a1);circRNA1181(Man2a1);circRNA381(Man2b1);circRNA4035(Glb1);circRNA781(Edem1)	4	495	16	2740	0.324709
GO:0007160	cell-matrix adhesion	biological_process	6	circRNA1863(Itga1);circRNA2334(Itgb2);circRNA243(Itga8);circRNA3902(Itga1);circRNA988(Npnt)	4	495	16	2740	0.324709
GO:0051897	positive regulation of protein kinase B signaling	biological_process	10	circRNA1635(Stk3);circRNA1640(Ptk2);circRNA3100(Stk3);circRNA3167(Tek);circRNA495(Mtdh)	4	495	16	2740	0.324709
GO:0010033	response to organic substance	biological_process	5	circRNA1267(Tgfbr2);circRNA1640(Ptk2);circRNA2620(Anxa5);circRNA2664(Xrcc1);circRNA3167(Tek)	5	495	21	2740	0.325752
GO:0045087	innate immune response	biological_process	5	circRNA1178(Pja2);circRNA1320(Cr1l);circRNA2066(Ddx3x);circRNA2441(Lyn);circRNA3062(Eif4ebp3)	5	495	21	2740	0.325752
GO:0005604	basement membrane	cellular_component	6	circRNA2152(Dlg1);circRNA2843(Hmcn1);circRNA36(Hmcn1);circRNA3789(Megf9);circRNA988(Npnt);ciRNA209(Col4a3)	5	495	21	2740	0.325752
GO:0000902	cell morphogenesis	biological_process	7	circRNA1036(Cyfip1);circRNA1741(Capzb);circRNA21(Thoc2);circRNA2861(Fry);circRNA408(Ss18)	5	495	21	2740	0.325752
GO:0001078	transcriptional repressor activity, RNA polymerase II proximal promoter sequence-specific DNA binding	molecular_function	7	circRNA1388(Crebbp);circRNA2884(Bach1);circRNA3050(Ctcf);circRNA3209(Prdm5);circRNA3563(Zfp148)	5	495	21	2740	0.325752
GO:0043497	regulation of protein heterodimerization activity	biological_process	7	circRNA822(Dab2ip)	1	495	2	2740	0.328731
GO:0006607	NLS-bearing protein import into nucleus	biological_process	7	circRNA1857(Tnpo1);circRNA3901(Tnpo1)	1	495	2	2740	0.328731
GO:0060042	retina morphogenesis in camera-type eye	biological_process	12	circRNA1180(Man2a1);circRNA1181(Man2a1)	1	495	2	2740	0.328731
GO:0003254	regulation of membrane depolarization	biological_process	5	circRNA120(Fgf12)	1	495	2	2740	0.328731
GO:0061649	ubiquitin modification-dependent histone binding	molecular_function	6	circRNA492(Usp15)	1	495	2	2740	0.328731
GO:1904428	negative regulation of tubulin deacetylation	NA	NA	circRNA2861(Fry)	1	495	2	2740	0.328731
GO:0055117	regulation of cardiac muscle contraction	biological_process	10	circRNA1892(Ank2)	1	495	2	2740	0.328731
GO:1990763	arrestin family protein binding	NA	NA	circRNA3279(Itch)	1	495	2	2740	0.328731
GO:0004605	phosphatidate cytidylyltransferase activity	molecular_function	8	circRNA3664(Cds1)	1	495	2	2740	0.328731
GO:0060372	regulation of atrial cardiac muscle cell membrane repolarization	biological_process	9	circRNA3393(Kcnq1)	1	495	2	2740	0.328731
GO:0014067	negative regulation of phosphatidylinositol 3-kinase signaling	biological_process	12	circRNA822(Dab2ip)	1	495	2	2740	0.328731
GO:0007406	negative regulation of neuroblast proliferation	biological_process	10	circRNA413(Ctnna1);ciRNA301(Ctnna1)	1	495	2	2740	0.328731
GO:0051490	negative regulation of filopodium assembly	biological_process	9	circRNA1741(Capzb)	1	495	2	2740	0.328731
GO:2000406	positive regulation of T cell migration	biological_process	8	circRNA1355(App)	1	495	2	2740	0.328731
GO:2000616	negative regulation of histone H3-K9 acetylation	biological_process	12	circRNA2819(Hdac8)	1	495	2	2740	0.328731
GO:0035363	histone locus body	cellular_component	14	circRNA2974(Ell)	1	495	2	2740	0.328731
GO:0034721	histone H3-K4 demethylation, trimethyl-H3-K4-specific	biological_process	13	circRNA2832(Kdm5b)	1	495	2	2740	0.328731
GO:0036503	ERAD pathway	NA	NA	circRNA1164(Rhbdd1)	1	495	2	2740	0.328731
GO:0043122	regulation of I-kappaB kinase/NF-kappaB signaling	biological_process	9	circRNA822(Dab2ip)	1	495	2	2740	0.328731
GO:0033743	peptide-methionine (R)-S-oxide reductase activity	molecular_function	7	circRNA1633(Msrb3)	1	495	2	2740	0.328731
GO:0006610	ribosomal protein import into nucleus	biological_process	7	circRNA1857(Tnpo1);circRNA3901(Tnpo1)	1	495	2	2740	0.328731
GO:1990761	growth cone lamellipodium	NA	NA	circRNA1355(App)	1	495	2	2740	0.328731
GO:0043987	histone H3-S10 phosphorylation	biological_process	11	circRNA602(Vrk1)	1	495	2	2740	0.328731
GO:0008053	mitochondrial fusion	biological_process	6	circRNA3565(Opa1)	1	495	2	2740	0.328731
GO:0003081	regulation of systemic arterial blood pressure by renin-angiotensin	biological_process	12	circRNA200(Ace)	1	495	2	2740	0.328731
GO:0005773	vacuole	cellular_component	9	circRNA4035(Glb1)	1	495	2	2740	0.328731
GO:0071494	cellular response to UV-C	biological_process	9	circRNA3429(Polh)	1	495	2	2740	0.328731
GO:0060452	positive regulation of cardiac muscle contraction	biological_process	11	circRNA3393(Kcnq1)	1	495	2	2740	0.328731
GO:0043371	negative regulation of CD4-positive, alpha-beta T cell differentiation	biological_process	13	circRNA2885(Runx1)	1	495	2	2740	0.328731
GO:0044321	response to leptin	biological_process	6	circRNA2292(Bbs2)	1	495	2	2740	0.328731
GO:0055059	asymmetric neuroblast division	biological_process	11	circRNA3862(Sox5)	1	495	2	2740	0.328731
GO:0050663	cytokine secretion	biological_process	7	circRNA2441(Lyn)	1	495	2	2740	0.328731
GO:0032051	clathrin light chain binding	molecular_function	6	circRNA2116(Hip1);circRNA72(Hip1)	1	495	2	2740	0.328731
GO:0072015	glomerular visceral epithelial cell development	biological_process	11	circRNA370(Nup93)	1	495	2	2740	0.328731
GO:1990266	neutrophil migration	biological_process	7	circRNA2334(Itgb2)	1	495	2	2740	0.328731
GO:0038146	chemokine (C-X-C motif) ligand 12 signaling pathway	biological_process	10	circRNA832(Stk39)	1	495	2	2740	0.328731
GO:0061590	calcium activated phosphatidylcholine scrambling	biological_process	8	circRNA1651(Ano6)	1	495	2	2740	0.328731
GO:0001055	RNA polymerase II activity	molecular_function	9	circRNA332(Polr2b)	1	495	2	2740	0.328731
GO:0014824	artery smooth muscle contraction	biological_process	10	circRNA2292(Bbs2)	1	495	2	2740	0.328731
GO:0003181	atrioventricular valve morphogenesis	biological_process	11	circRNA1267(Tgfbr2)	1	495	2	2740	0.328731
GO:0002064	epithelial cell development	biological_process	8	circRNA1546(Hydin)	1	495	2	2740	0.328731
GO:0035253	ciliary rootlet	cellular_component	11	circRNA1355(App)	1	495	2	2740	0.328731
GO:0001097	TFIIH-class transcription factor binding	molecular_function	8	circRNA2145(Gtf2e1)	1	495	2	2740	0.328731
GO:0002318	myeloid progenitor cell differentiation	biological_process	8	circRNA333(Kit)	1	495	2	2740	0.328731
GO:0061614	pri-miRNA transcription by RNA polymerase II	biological_process	12	circRNA437(Smad4);circRNA439(Smad4)	1	495	2	2740	0.328731
GO:0035261	external genitalia morphogenesis	biological_process	8	circRNA801(Lrp6);circRNA802(Lrp6)	1	495	2	2740	0.328731
GO:0034699	response to luteinizing hormone	biological_process	7	circRNA1103(Pcsk5)	1	495	2	2740	0.328731
GO:0040015	negative regulation of multicellular organism growth	biological_process	7	circRNA2292(Bbs2)	1	495	2	2740	0.328731
GO:0097720	calcineurin-mediated signaling	NA	NA	circRNA1495(Ppp3cc);circRNA3652(Ppp3cc)	1	495	2	2740	0.328731
GO:0099560	synaptic membrane adhesion	NA	NA	circRNA1710(Ptprd)	1	495	2	2740	0.328731
GO:0010839	negative regulation of keratinocyte proliferation	biological_process	7	circRNA1005(Ptprk)	1	495	2	2740	0.328731
GO:0090045	positive regulation of deacetylase activity	biological_process	7	circRNA1475(Fnta)	1	495	2	2740	0.328731
GO:1903608	protein localization to cytoplasmic stress granule	biological_process	8	circRNA2066(Ddx3x)	1	495	2	2740	0.328731
GO:1905150	regulation of voltage-gated sodium channel activity	NA	NA	circRNA120(Fgf12)	1	495	2	2740	0.328731
GO:0004614	phosphoglucomutase activity	molecular_function	7	circRNA1106(Pgm5)	1	495	2	2740	0.328731
GO:1904504	positive regulation of lipophagy	NA	NA	circRNA3774(Sptlc2)	1	495	2	2740	0.328731
GO:0071435	potassium ion export	biological_process	8	circRNA3393(Kcnq1)	1	495	2	2740	0.328731
GO:0000940	condensed chromosome outer kinetochore	cellular_component	11	circRNA399(Nup133)	1	495	2	2740	0.328731
GO:0034666	integrin alpha2-beta1 complex	cellular_component	9	circRNA2441(Lyn)	1	495	2	2740	0.328731
GO:0005109	frizzled binding	molecular_function	7	circRNA801(Lrp6);circRNA802(Lrp6)	1	495	2	2740	0.328731
GO:0032024	positive regulation of insulin secretion	biological_process	11	circRNA3863(Tm7sf3)	1	495	2	2740	0.328731
GO:0042623	ATPase activity, coupled	molecular_function	10	circRNA195(Nsf)	1	495	2	2740	0.328731
GO:0030579	ubiquitin-dependent SMAD protein catabolic process	biological_process	10	circRNA2783(Rnf111)	1	495	2	2740	0.328731
GO:0048763	calcium-induced calcium release activity	molecular_function	12	circRNA850(Ryr3)	1	495	2	2740	0.328731
GO:0005726	perichromatin fibrils	cellular_component	14	circRNA489(Cpsf6)	1	495	2	2740	0.328731
GO:0046427	positive regulation of JAK-STAT cascade	biological_process	10	circRNA333(Kit)	1	495	2	2740	0.328731
GO:0051571	positive regulation of histone H3-K4 methylation	biological_process	11	circRNA437(Smad4);circRNA439(Smad4)	1	495	2	2740	0.328731
GO:0016868	intramolecular transferase activity, phosphotransferases	molecular_function	6	circRNA1106(Pgm5)	1	495	2	2740	0.328731
GO:0070997	neuron death	biological_process	6	circRNA779(Magi1)	1	495	2	2740	0.328731
GO:0031314	extrinsic component of mitochondrial inner membrane	cellular_component	14	circRNA3565(Opa1)	1	495	2	2740	0.328731
GO:0060282	positive regulation of oocyte development	biological_process	11	circRNA2644(Pde5a)	1	495	2	2740	0.328731
GO:0044300	cerebellar mossy fiber	cellular_component	8	circRNA822(Dab2ip)	1	495	2	2740	0.328731
GO:0008035	high-density lipoprotein particle binding	molecular_function	7	circRNA1703(Abca1);circRNA639(Abca1)	1	495	2	2740	0.328731
GO:0033194	response to hydroperoxide	biological_process	6	circRNA2664(Xrcc1)	1	495	2	2740	0.328731
GO:0004659	prenyltransferase activity	molecular_function	6	circRNA2993(Rabggta)	1	495	2	2740	0.328731
GO:0014042	positive regulation of neuron maturation	biological_process	12	circRNA3565(Opa1)	1	495	2	2740	0.328731
GO:0036038	MKS complex	cellular_component	10	circRNA2121(Atp6v0a2)	1	495	2	2740	0.328731
GO:0071474	cellular hyperosmotic response	biological_process	7	ciRNA178(Errfi1)	1	495	2	2740	0.328731
GO:0072012	glomerulus vasculature development	biological_process	11	circRNA3167(Tek)	1	495	2	2740	0.328731
GO:0007033	vacuole organization	biological_process	5	circRNA1180(Man2a1);circRNA1181(Man2a1)	1	495	2	2740	0.328731
GO:0004359	glutaminase activity	molecular_function	7	circRNA1146(Gls)	1	495	2	2740	0.328731
GO:0072201	negative regulation of mesenchymal cell proliferation	biological_process	7	circRNA706(Ctnnbip1)	1	495	2	2740	0.328731
GO:0071837	HMG box domain binding	molecular_function	6	circRNA3485(Tcf12)	1	495	2	2740	0.328731
GO:0007200	phospholipase C-activating G-protein coupled receptor signaling pathway	biological_process	9	circRNA717(Gnb1)	1	495	2	2740	0.328731
GO:0004322	ferroxidase activity	molecular_function	7	circRNA3508(Heph)	1	495	2	2740	0.328731
GO:0042795	snRNA transcription by RNA polymerase II	biological_process	12	circRNA2974(Ell)	1	495	2	2740	0.328731
GO:0021794	thalamus development	biological_process	12	circRNA801(Lrp6);circRNA802(Lrp6)	1	495	2	2740	0.328731
GO:0006686	sphingomyelin biosynthetic process	biological_process	8	circRNA3774(Sptlc2)	1	495	2	2740	0.328731
GO:0043367	CD4-positive, alpha-beta T cell differentiation	biological_process	11	circRNA1984(Satb1)	1	495	2	2740	0.328731
GO:0071281	cellular response to iron ion	biological_process	8	circRNA2078(Atp7a)	1	495	2	2740	0.328731
GO:0050673	epithelial cell proliferation	biological_process	5	circRNA333(Kit)	1	495	2	2740	0.328731
GO:1904211	membrane protein proteolysis involved in retrograde protein transport, ER to cytosol	NA	NA	circRNA1164(Rhbdd1)	1	495	2	2740	0.328731
GO:0006574	valine catabolic process	biological_process	9	circRNA761(Hibadh)	1	495	2	2740	0.328731
GO:0090026	positive regulation of monocyte chemotaxis	biological_process	8	circRNA1651(Ano6)	1	495	2	2740	0.328731
GO:0035148	tube formation	biological_process	8	circRNA822(Dab2ip)	1	495	2	2740	0.328731
GO:0051124	synaptic growth at neuromuscular junction	biological_process	7	circRNA1355(App)	1	495	2	2740	0.328731
GO:0070723	response to cholesterol	biological_process	8	circRNA1267(Tgfbr2)	1	495	2	2740	0.328731
GO:0030893	meiotic cohesin complex	cellular_component	12	circRNA1278(Smc1a)	1	495	2	2740	0.328731
GO:0034186	apolipoprotein A-I binding	molecular_function	6	circRNA1703(Abca1);circRNA639(Abca1)	1	495	2	2740	0.328731
GO:0000578	embryonic axis specification	biological_process	8	circRNA3037(Cobl)	1	495	2	2740	0.328731
GO:0097676	histone H3-K36 dimethylation	biological_process	10	circRNA960(Ash1l)	1	495	2	2740	0.328731
GO:2000234	positive regulation of rRNA processing	biological_process	13	circRNA2118(Bud23)	1	495	2	2740	0.328731
GO:0007100	mitotic centrosome separation	biological_process	11	circRNA1403(Ndel1)	1	495	2	2740	0.328731
GO:0005588	collagen type V trimer	cellular_component	7	ciRNA209(Col4a3)	1	495	2	2740	0.328731
GO:0005123	death receptor binding	molecular_function	8	circRNA822(Dab2ip)	1	495	2	2740	0.328731
GO:0030540	female genitalia development	biological_process	7	circRNA626(Chd7)	1	495	2	2740	0.328731
GO:0051151	negative regulation of smooth muscle cell differentiation	biological_process	10	circRNA2320(Prdm6);circRNA3066(Prdm6)	1	495	2	2740	0.328731
GO:0000266	mitochondrial fission	biological_process	6	circRNA3565(Opa1)	1	495	2	2740	0.328731
GO:0051443	positive regulation of ubiquitin-protein transferase activity	biological_process	13	circRNA3021(Dcun1d4);circRNA340(Dcun1d4)	1	495	2	2740	0.328731
GO:0006101	citrate metabolic process	biological_process	9	circRNA3608(Acly)	1	495	2	2740	0.328731
GO:1900223	positive regulation of amyloid-beta clearance	biological_process	7	circRNA1555(Rock1)	1	495	2	2740	0.328731
GO:0043378	positive regulation of CD8-positive, alpha-beta T cell differentiation	biological_process	13	circRNA2885(Runx1)	1	495	2	2740	0.328731
GO:1901525	negative regulation of mitophagy	biological_process	10	circRNA132(Clec16a)	1	495	2	2740	0.328731
GO:0000795	synaptonemal complex	cellular_component	13	circRNA255(Wapl)	1	495	2	2740	0.328731
GO:0005883	neurofilament	cellular_component	9	circRNA2818(Dmd)	1	495	2	2740	0.328731
GO:0044458	motile cilium assembly	biological_process	7	circRNA1720(Spata6)	1	495	2	2740	0.328731
GO:0003283	atrial septum development	biological_process	11	circRNA1892(Ank2)	1	495	2	2740	0.328731
GO:0007599	hemostasis	biological_process	6	circRNA796(Vwf);circRNA797(Vwf)	1	495	2	2740	0.328731
GO:0031464	Cul4A-RING E3 ubiquitin ligase complex	cellular_component	10	circRNA40(Cop1)	1	495	2	2740	0.328731
GO:0031618	nuclear pericentric heterochromatin	cellular_component	15	circRNA1525(Ikzf1)	1	495	2	2740	0.328731
GO:1990776	response to angiotensin	NA	NA	circRNA1555(Rock1)	1	495	2	2740	0.328731
GO:0070293	renal absorption	biological_process	7	circRNA3393(Kcnq1)	1	495	2	2740	0.328731
GO:0002467	germinal center formation	biological_process	7	circRNA207(Unc13d)	1	495	2	2740	0.328731
GO:0098780	response to mitochondrial depolarisation	NA	NA	circRNA3262(Ambra1)	1	495	2	2740	0.328731
GO:1905205	positive regulation of connective tissue replacement	NA	NA	circRNA1555(Rock1)	1	495	2	2740	0.328731
GO:1990715	mRNA CDS binding	NA	NA	circRNA3616(Unk)	1	495	2	2740	0.328731
GO:0015923	mannosidase activity	molecular_function	7	circRNA1180(Man2a1);circRNA1181(Man2a1)	1	495	2	2740	0.328731
GO:0071947	protein deubiquitination involved in ubiquitin-dependent protein catabolic process	biological_process	10	circRNA1093(Zranb1)	1	495	2	2740	0.328731
GO:0034648	histone demethylase activity (H3-dimethyl-K4 specific	molecular_function	7	circRNA2832(Kdm5b)	1	495	2	2740	0.328731
GO:0006506	GPI anchor biosynthetic process	biological_process	9	circRNA1837(Pigu)	1	495	2	2740	0.328731
GO:0008091	spectrin	cellular_component	11	circRNA1799(Sptan1);circRNA815(Sptan1)	1	495	2	2740	0.328731
GO:0006167	AMP biosynthetic process	biological_process	11	circRNA278(Adk)	1	495	2	2740	0.328731
GO:0021545	cranial nerve development	biological_process	9	circRNA626(Chd7)	1	495	2	2740	0.328731
GO:0018393	internal peptidyl-lysine acetylation	biological_process	11	circRNA2331(Bag6)	1	495	2	2740	0.328731
GO:0070851	growth factor receptor binding	molecular_function	6	circRNA1355(App)	1	495	2	2740	0.328731
GO:0046324	regulation of glucose import	biological_process	10	circRNA2233(Appl1)	1	495	2	2740	0.328731
GO:0043584	nose development	biological_process	8	circRNA626(Chd7)	1	495	2	2740	0.328731
GO:0017127	cholesterol transporter activity	molecular_function	7	circRNA1703(Abca1);circRNA639(Abca1)	1	495	2	2740	0.328731
GO:0032966	negative regulation of collagen biosynthetic process	biological_process	8	ciRNA178(Errfi1)	1	495	2	2740	0.328731
GO:0002576	platelet degranulation	biological_process	7	circRNA2441(Lyn)	1	495	2	2740	0.328731
GO:0000220	vacuolar proton-transporting V-type ATPase, V0 domain	cellular_component	11	circRNA2121(Atp6v0a2)	1	495	2	2740	0.328731
GO:0001046	core promoter sequence-specific DNA binding	molecular_function	10	circRNA746(Nrf1)	1	495	2	2740	0.328731
GO:0090207	regulation of triglyceride metabolic process	biological_process	9	circRNA869(Pank2);circRNA870(Pank2);circRNA871(Pank2)	1	495	2	2740	0.328731
GO:0016569	covalent chromatin modification	biological_process	8	circRNA783(Setd5)	1	495	2	2740	0.328731
GO:1990440	positive regulation of transcription from RNA polymerase II promoter in response to endoplasmic reticulum stress	biological_process	15	circRNA43(Atf6)	1	495	2	2740	0.328731
GO:0007140	male meiotic nuclear division	biological_process	6	circRNA1137(Ubr2)	1	495	2	2740	0.328731
GO:0051660	establishment of centrosome localization	biological_process	6	circRNA2152(Dlg1)	1	495	2	2740	0.328731
GO:1904680	peptide transmembrane transporter activity	NA	NA	circRNA49(Disp1)	1	495	2	2740	0.328731
GO:0005849	mRNA cleavage factor complex	cellular_component	13	circRNA489(Cpsf6)	1	495	2	2740	0.328731
GO:0032471	negative regulation of endoplasmic reticulum calcium ion concentration	biological_process	12	circRNA2388(Thada)	1	495	2	2740	0.328731
GO:0016589	NURF complex	cellular_component	13	circRNA2942(Bptf)	1	495	2	2740	0.328731
GO:0031581	hemidesmosome assembly	biological_process	8	circRNA1994(Dst)	1	495	2	2740	0.328731
GO:2000670	positive regulation of dendritic cell apoptotic process	biological_process	12	circRNA2441(Lyn)	1	495	2	2740	0.328731
GO:0097428	protein maturation by iron-sulfur cluster transfer	biological_process	7	circRNA1116(Mms19)	1	495	2	2740	0.328731
GO:0001833	inner cell mass cell proliferation	biological_process	12	circRNA1403(Ndel1)	1	495	2	2740	0.328731
GO:1904017	cellular response to Thyroglobulin triiodothyronine	NA	NA	circRNA2398(Ncoa1)	1	495	2	2740	0.328731
GO:0044611	nuclear pore inner ring	cellular_component	13	circRNA817(Nup188)	1	495	2	2740	0.328731
GO:0071900	regulation of protein serine/threonine kinase activity	biological_process	11	circRNA3757(Kmt2d)	1	495	2	2740	0.328731
GO:1901018	positive regulation of potassium ion transmembrane transporter activity	biological_process	10	circRNA2795(Atp1b3)	1	495	2	2740	0.328731
GO:0071028	nuclear mRNA surveillance	biological_process	11	circRNA1249(Xrn1);circRNA2793(Xrn1)	1	495	2	2740	0.328731
GO:2000574	regulation of microtubule motor activity	biological_process	7	circRNA1403(Ndel1)	1	495	2	2740	0.328731
GO:0033179	proton-transporting V-type ATPase, V0 domain	cellular_component	7	circRNA2121(Atp6v0a2)	1	495	2	2740	0.328731
GO:0048755	branching morphogenesis of a nerve	biological_process	6	circRNA710(Rere);circRNA711(Rere);circRNA712(Rere);circRNA713(Rere)	1	495	2	2740	0.328731
GO:0050815	phosphoserine residue binding	molecular_function	7	circRNA1411(Ywhae)	1	495	2	2740	0.328731
GO:0030853	negative regulation of granulocyte differentiation	biological_process	11	circRNA1848(Zbtb46)	1	495	2	2740	0.328731
GO:0030992	intraciliary transport particle B	cellular_component	6	circRNA175(Ift20)	1	495	2	2740	0.328731
GO:0007130	synaptonemal complex assembly	biological_process	8	circRNA2331(Bag6)	1	495	2	2740	0.328731
GO:0097194	execution phase of apoptosis	biological_process	8	circRNA170(Taok1)	1	495	2	2740	0.328731
GO:0010518	positive regulation of phospholipase activity	biological_process	8	circRNA1087(Fgfr2)	1	495	2	2740	0.328731
GO:0005587	collagen type IV trimer	cellular_component	7	ciRNA209(Col4a3)	1	495	2	2740	0.328731
GO:0060992	response to fungicide	biological_process	6	circRNA2832(Kdm5b)	1	495	2	2740	0.328731
GO:1905832	positive regulation of spindle assembly	NA	NA	ciRNA261(Numa1)	1	495	2	2740	0.328731
GO:1903140	regulation of establishment of endothelial barrier	biological_process	11	circRNA1555(Rock1)	1	495	2	2740	0.328731
GO:0035701	hematopoietic stem cell migration	biological_process	8	circRNA333(Kit)	1	495	2	2740	0.328731
GO:1903055	positive regulation of extracellular matrix organization	biological_process	8	circRNA298(Rb1)	1	495	2	2740	0.328731
GO:0060100	positive regulation of phagocytosis, engulfment	biological_process	5	circRNA1651(Ano6)	1	495	2	2740	0.328731
GO:0003149	membranous septum morphogenesis	biological_process	13	circRNA1267(Tgfbr2)	1	495	2	2740	0.328731
GO:0048820	hair follicle maturation	biological_process	11	circRNA2787(Myo5a)	1	495	2	2740	0.328731
GO:0005845	mRNA cap binding complex	cellular_component	7	circRNA1036(Cyfip1)	1	495	2	2740	0.328731
GO:0003360	brainstem development	biological_process	5	circRNA437(Smad4);circRNA439(Smad4)	1	495	2	2740	0.328731
GO:1900408	negative regulation of cellular response to oxidative stress	biological_process	8	circRNA501(Oxr1)	1	495	2	2740	0.328731
GO:0000423	mitophagy	biological_process	8	circRNA3262(Ambra1)	1	495	2	2740	0.328731
GO:0097165	nuclear stress granule	cellular_component	9	circRNA1023(Sympk)	1	495	2	2740	0.328731
GO:0071921	cohesin loading	biological_process	7	circRNA1464(Mau2)	1	495	2	2740	0.328731
GO:0045116	protein neddylation	biological_process	10	circRNA3021(Dcun1d4);circRNA340(Dcun1d4)	1	495	2	2740	0.328731
GO:0071704	organic substance metabolic process	biological_process	4	circRNA1106(Pgm5)	1	495	2	2740	0.328731
GO:0034622	cellular protein-containing complex assembly	biological_process	7	circRNA2818(Dmd)	1	495	2	2740	0.328731
GO:0018242	protein O-linked glycosylation via serine	biological_process	10	circRNA400(Galnt2)	1	495	2	2740	0.328731
GO:0007288	sperm axoneme assembly	biological_process	10	circRNA2292(Bbs2)	1	495	2	2740	0.328731
GO:0060043	regulation of cardiac muscle cell proliferation	biological_process	6	circRNA1778(Foxp1)	1	495	2	2740	0.328731
GO:0010332	response to gamma radiation	biological_process	7	circRNA2905(Prkdc)	1	495	2	2740	0.328731
GO:0031253	cell projection membrane	cellular_component	7	circRNA2152(Dlg1)	1	495	2	2740	0.328731
GO:1901800	positive regulation of proteasomal protein catabolic process	biological_process	11	circRNA822(Dab2ip)	1	495	2	2740	0.328731
GO:0099072	regulation of postsynaptic membrane neurotransmitter receptor levels	NA	NA	circRNA1411(Ywhae)	1	495	2	2740	0.328731
GO:0048014	Tie signaling pathway	biological_process	10	circRNA3167(Tek)	1	495	2	2740	0.328731
GO:0008240	tripeptidyl-peptidase activity	molecular_function	8	circRNA200(Ace)	1	495	2	2740	0.328731
GO:0030056	hemidesmosome	cellular_component	5	circRNA1994(Dst)	1	495	2	2740	0.328731
GO:0048549	positive regulation of pinocytosis	biological_process	8	circRNA164(Ankfy1)	1	495	2	2740	0.328731
GO:0031616	spindle pole centrosome	cellular_component	10	ciRNA261(Numa1)	1	495	2	2740	0.328731
GO:0015701	bicarbonate transport	biological_process	8	circRNA3726(Slc26a8)	1	495	2	2740	0.328731
GO:0010614	negative regulation of cardiac muscle hypertrophy	biological_process	11	circRNA437(Smad4);circRNA439(Smad4)	1	495	2	2740	0.328731
GO:0008593	regulation of Notch signaling pathway	biological_process	9	circRNA3108(Mfng);circRNA3109(Mfng)	1	495	2	2740	0.328731
GO:0044304	main axon	cellular_component	9	circRNA1355(App)	1	495	2	2740	0.328731
GO:0022409	positive regulation of cell-cell adhesion	biological_process	6	circRNA107(Cd47)	1	495	2	2740	0.328731
GO:0006121	mitochondrial electron transport, succinate to ubiquinone	biological_process	16	circRNA2702(Sdhaf2)	1	495	2	2740	0.328731
GO:1901097	negative regulation of autophagosome maturation	biological_process	8	circRNA132(Clec16a)	1	495	2	2740	0.328731
GO:0009792	embryo development ending in birth or egg hatching	biological_process	7	circRNA834(Ubr3)	1	495	2	2740	0.328731
GO:0003214	cardiac left ventricle morphogenesis	biological_process	12	circRNA1267(Tgfbr2)	1	495	2	2740	0.328731
GO:0000995	RNA polymerase III general transcription initiation factor activity	molecular_function	5	circRNA913(Bdp1)	1	495	2	2740	0.328731
GO:0046688	response to copper ion	biological_process	7	circRNA2078(Atp7a)	1	495	2	2740	0.328731
GO:0034665	integrin alpha1-beta1 complex	cellular_component	9	circRNA1863(Itga1);circRNA3902(Itga1)	1	495	2	2740	0.328731
GO:0008321	Ral guanyl-nucleotide exchange factor activity	molecular_function	5	circRNA1302(Rgl1)	1	495	2	2740	0.328731
GO:0097150	neuronal stem cell population maintenance	biological_process	10	circRNA408(Ss18)	1	495	2	2740	0.328731
GO:0048524	positive regulation of viral process	biological_process	6	circRNA819(Mvb12b)	1	495	2	2740	0.328731
GO:0034184	positive regulation of maintenance of mitotic sister chromatid cohesion	biological_process	12	circRNA1975(Slf2)	1	495	2	2740	0.328731
GO:0061588	calcium activated phospholipid scrambling	biological_process	7	circRNA1651(Ano6)	1	495	2	2740	0.328731
GO:2000059	negative regulation of ubiquitin-dependent protein catabolic process	biological_process	12	circRNA1765(Hipk2)	1	495	2	2740	0.328731
GO:0061589	calcium activated phosphatidylserine scrambling	biological_process	8	circRNA1651(Ano6)	1	495	2	2740	0.328731
GO:0003988	acetyl-CoA C-acyltransferase activity	molecular_function	8	circRNA1213(Acat1)	1	495	2	2740	0.328731
GO:0023052	signaling	biological_process	3	circRNA2233(Appl1)	1	495	2	2740	0.328731
GO:1904382	mannose trimming involved in glycoprotein ERAD pathway	NA	NA	circRNA781(Edem1)	1	495	2	2740	0.328731
GO:0010107	potassium ion import	biological_process	8	circRNA2795(Atp1b3)	1	495	2	2740	0.328731
GO:0036444	calcium import into the mitochondrion	biological_process	8	circRNA3565(Opa1)	1	495	2	2740	0.328731
GO:0023051	regulation of signaling	biological_process	4	circRNA105(Cblb)	1	495	2	2740	0.328731
GO:0070447	positive regulation of oligodendrocyte progenitor proliferation	biological_process	11	circRNA2441(Lyn)	1	495	2	2740	0.328731
GO:0051451	myoblast migration	biological_process	9	circRNA1555(Rock1)	1	495	2	2740	0.328731
GO:0060439	trachea morphogenesis	biological_process	9	circRNA1267(Tgfbr2)	1	495	2	2740	0.328731
GO:0003374	dynamin family protein polymerization involved in mitochondrial fission	biological_process	7	circRNA3565(Opa1)	1	495	2	2740	0.328731
GO:0001206	transcriptional repressor activity, RNA polymerase II distal enhancer sequence-specific binding	molecular_function	7	circRNA2884(Bach1)	1	495	2	2740	0.328731
GO:0002093	auditory receptor cell morphogenesis	biological_process	13	circRNA985(Sec24b)	1	495	2	2740	0.328731
GO:0098789	pre-mRNA cleavage required for polyadenylation	NA	NA	circRNA489(Cpsf6)	1	495	2	2740	0.328731
GO:0032691	negative regulation of interleukin-1 beta production	biological_process	9	ciRNA178(Errfi1)	1	495	2	2740	0.328731
GO:0042765	GPI-anchor transamidase complex	cellular_component	14	circRNA1837(Pigu)	1	495	2	2740	0.328731
GO:0008527	taste receptor activity	molecular_function	7	circRNA2483(Aldh4a1)	1	495	2	2740	0.328731
GO:0001162	RNA polymerase II intronic transcription regulatory region sequence-specific DNA binding	molecular_function	11	circRNA1909(Zc3h4)	1	495	2	2740	0.328731
GO:0015301	anion:anion antiporter activity	molecular_function	8	circRNA3726(Slc26a8)	1	495	2	2740	0.328731
GO:0061156	pulmonary artery morphogenesis	biological_process	11	circRNA985(Sec24b)	1	495	2	2740	0.328731
GO:0021799	cerebral cortex radially oriented cell migration	biological_process	11	circRNA1403(Ndel1)	1	495	2	2740	0.328731
GO:0004860	protein kinase inhibitor activity	molecular_function	6	circRNA2527(Wnk1);circRNA789(Wnk1)	1	495	2	2740	0.328731
GO:1905232	cellular response to L-glutamate	NA	NA	circRNA3565(Opa1)	1	495	2	2740	0.328731
GO:0006359	regulation of transcription by RNA polymerase III	biological_process	12	circRNA913(Bdp1)	1	495	2	2740	0.328731
GO:0002457	T cell antigen processing and presentation	biological_process	8	circRNA1(Kdm5d)	1	495	2	2740	0.328731
GO:1901315	negative regulation of histone H2A K63-linked ubiquitination	biological_process	13	circRNA1166(Trip12)	1	495	2	2740	0.328731
GO:0097324	melanocyte migration	biological_process	10	circRNA333(Kit)	1	495	2	2740	0.328731
GO:0005828	kinetochore microtubule	cellular_component	11	circRNA3513(Clasp1)	1	495	2	2740	0.328731
GO:0008385	IkappaB kinase complex	cellular_component	11	circRNA788(Erc1)	1	495	2	2740	0.328731
GO:0012507	ER to Golgi transport vesicle membrane	cellular_component	13	circRNA3499(Scap)	1	495	2	2740	0.328731
GO:0008238	exopeptidase activity	molecular_function	7	circRNA200(Ace)	1	495	2	2740	0.328731
GO:0051964	negative regulation of synapse assembly	biological_process	8	circRNA1640(Ptk2)	1	495	2	2740	0.328731
GO:1990745	EARP complex	NA	NA	circRNA736(Vps50);circRNA737(Vps50)	1	495	2	2740	0.328731
GO:0042796	snRNA transcription by RNA polymerase III	biological_process	12	circRNA2974(Ell)	1	495	2	2740	0.328731
GO:0008088	axo-dendritic transport	biological_process	8	circRNA1355(App)	1	495	2	2740	0.328731
GO:1902817	negative regulation of protein localization to microtubule	biological_process	7	circRNA3269(Ttbk2);circRNA858(Ttbk2)	1	495	2	2740	0.328731
GO:0060052	neurofilament cytoskeleton organization	biological_process	7	circRNA1403(Ndel1)	1	495	2	2740	0.328731
GO:0016799	hydrolase activity, hydrolyzing N-glycosyl compounds	molecular_function	6	circRNA1180(Man2a1);circRNA1181(Man2a1)	1	495	2	2740	0.328731
GO:0006020	inositol metabolic process	biological_process	6	circRNA1826(Ppip5k1)	1	495	2	2740	0.328731
GO:0035061	interchromatin granule	cellular_component	14	circRNA489(Cpsf6)	1	495	2	2740	0.328731
GO:0070022	transforming growth factor beta receptor complex	cellular_component	8	circRNA1267(Tgfbr2)	1	495	2	2740	0.328731
GO:1902275	regulation of chromatin organization	biological_process	7	circRNA783(Setd5)	1	495	2	2740	0.328731
GO:0042256	mature ribosome assembly	biological_process	7	circRNA2066(Ddx3x)	1	495	2	2740	0.328731
GO:0070668	positive regulation of mast cell proliferation	biological_process	7	circRNA2441(Lyn)	1	495	2	2740	0.328731
GO:0019075	virus maturation	biological_process	7	circRNA819(Mvb12b)	1	495	2	2740	0.328731
GO:0009083	branched-chain amino acid catabolic process	biological_process	8	circRNA761(Hibadh)	1	495	2	2740	0.328731
GO:0038007	netrin-activated signaling pathway	biological_process	8	circRNA3644(Unc5d)	1	495	2	2740	0.328731
GO:0032182	ubiquitin-like protein binding	molecular_function	5	circRNA3021(Dcun1d4);circRNA340(Dcun1d4)	1	495	2	2740	0.328731
GO:0050707	regulation of cytokine secretion	biological_process	8	circRNA2441(Lyn)	1	495	2	2740	0.328731
GO:0003356	regulation of cilium beat frequency	biological_process	9	circRNA3148(Dnah11)	1	495	2	2740	0.328731
GO:0042297	vocal learning	biological_process	9	circRNA3115(Nrxn1);circRNA549(Nrxn1)	1	495	2	2740	0.328731
GO:2000766	negative regulation of cytoplasmic translation	biological_process	10	circRNA3616(Unk)	1	495	2	2740	0.328731
GO:0033857	diphosphoinositol-pentakisphosphate kinase activity	molecular_function	7	circRNA1826(Ppip5k1)	1	495	2	2740	0.328731
GO:0006301	postreplication repair	biological_process	10	circRNA3429(Polh)	1	495	2	2740	0.328731
GO:0071280	cellular response to copper ion	biological_process	8	circRNA2078(Atp7a)	1	495	2	2740	0.328731
GO:0009414	response to water deprivation	biological_process	5	circRNA2818(Dmd)	1	495	2	2740	0.328731
GO:0048515	spermatid differentiation	biological_process	8	circRNA1164(Rhbdd1)	1	495	2	2740	0.328731
GO:0003383	apical constriction	biological_process	8	circRNA1555(Rock1)	1	495	2	2740	0.328731
GO:0034767	positive regulation of ion transmembrane transport	biological_process	8	circRNA1651(Ano6)	1	495	2	2740	0.328731
GO:1904447	folate import across plasma membrane	NA	NA	circRNA455(Slc19a1)	1	495	2	2740	0.328731
GO:1900086	positive regulation of peptidyl-tyrosine autophosphorylation	biological_process	11	circRNA200(Ace)	1	495	2	2740	0.328731
GO:0071340	skeletal muscle acetylcholine-gated channel clustering	biological_process	7	circRNA1475(Fnta)	1	495	2	2740	0.328731
GO:0061676	importin-alpha family protein binding	NA	NA	circRNA298(Rb1)	1	495	2	2740	0.328731
GO:0005958	DNA-dependent protein kinase-DNA ligase 4 complex	cellular_component	11	circRNA2905(Prkdc)	1	495	2	2740	0.328731
GO:1900024	regulation of substrate adhesion-dependent cell spreading	biological_process	10	circRNA1640(Ptk2)	1	495	2	2740	0.328731
GO:0004112	cyclic-nucleotide phosphodiesterase activity	molecular_function	8	circRNA2644(Pde5a)	1	495	2	2740	0.328731
GO:0090245	axis elongation involved in somitogenesis	biological_process	10	circRNA801(Lrp6);circRNA802(Lrp6)	1	495	2	2740	0.328731
GO:0032809	neuronal cell body membrane	cellular_component	8	circRNA822(Dab2ip)	1	495	2	2740	0.328731
GO:0034497	protein localization to phagophore assembly site	biological_process	7	circRNA1563(Trappc8)	1	495	2	2740	0.328731
GO:0061591	calcium activated galactosylceramide scrambling	biological_process	8	circRNA1651(Ano6)	1	495	2	2740	0.328731
GO:0061673	mitotic spindle astral microtubule	cellular_component	11	ciRNA261(Numa1)	1	495	2	2740	0.328731
GO:0046931	pore complex assembly	biological_process	8	circRNA1651(Ano6)	1	495	2	2740	0.328731
GO:0010369	chromocenter	cellular_component	12	circRNA1805(Mbd5);circRNA826(Mbd5)	1	495	2	2740	0.328731
GO:0030301	cholesterol transport	biological_process	7	circRNA1703(Abca1);circRNA639(Abca1)	1	495	2	2740	0.328731
GO:0055091	phospholipid homeostasis	biological_process	9	circRNA1703(Abca1);circRNA639(Abca1)	1	495	2	2740	0.328731
GO:0065004	protein-DNA complex assembly	biological_process	8	circRNA3071(Tcf4)	1	495	2	2740	0.328731
GO:0055074	calcium ion homeostasis	biological_process	10	circRNA1631(Tmtc2)	1	495	2	2740	0.328731
GO:2001046	positive regulation of integrin-mediated signaling pathway	biological_process	10	circRNA1103(Pcsk5)	1	495	2	2740	0.328731
GO:0005042	netrin receptor activity	molecular_function	6	circRNA3644(Unc5d)	1	495	2	2740	0.328731
GO:0000290	deadenylation-dependent decapping of nuclear-transcribed mRNA	biological_process	12	circRNA2863(Pan3);circRNA58(Pan3)	1	495	2	2740	0.328731
GO:0045656	negative regulation of monocyte differentiation	biological_process	11	circRNA1848(Zbtb46)	1	495	2	2740	0.328731
GO:0043553	negative regulation of phosphatidylinositol 3-kinase activity	biological_process	10	circRNA822(Dab2ip)	1	495	2	2740	0.328731
GO:0061351	neural precursor cell proliferation	biological_process	5	circRNA175(Ift20)	1	495	2	2740	0.328731
GO:0097025	MPP7-DLG1-LIN7 complex	cellular_component	7	circRNA2152(Dlg1)	1	495	2	2740	0.328731
GO:0038109	Kit signaling pathway	biological_process	10	circRNA333(Kit)	1	495	2	2740	0.328731
GO:0043024	ribosomal small subunit binding	molecular_function	5	circRNA2066(Ddx3x)	1	495	2	2740	0.328731
GO:0030050	vesicle transport along actin filament	biological_process	7	circRNA2787(Myo5a)	1	495	2	2740	0.328731
GO:0002378	immunoglobulin biosynthetic process	biological_process	6	circRNA400(Galnt2)	1	495	2	2740	0.328731
GO:0032258	protein localization by the Cvt pathway	biological_process	8	circRNA1563(Trappc8)	1	495	2	2740	0.328731
GO:0002902	regulation of B cell apoptotic process	biological_process	12	circRNA2441(Lyn)	1	495	2	2740	0.328731
GO:0046952	ketone body catabolic process	biological_process	6	circRNA1213(Acat1)	1	495	2	2740	0.328731
GO:0046069	cGMP catabolic process	biological_process	12	circRNA2644(Pde5a)	1	495	2	2740	0.328731
GO:0032444	activin responsive factor complex	cellular_component	10	circRNA437(Smad4);circRNA439(Smad4)	1	495	2	2740	0.328731
GO:0071354	cellular response to interleukin-6	biological_process	8	circRNA3744(Sbno2)	1	495	2	2740	0.328731
GO:0051797	regulation of hair follicle development	biological_process	11	circRNA437(Smad4);circRNA439(Smad4)	1	495	2	2740	0.328731
GO:0050684	regulation of mRNA processing	biological_process	11	circRNA2492(Srpk2);circRNA724(Srpk2)	1	495	2	2740	0.328731
GO:0060048	cardiac muscle contraction	biological_process	9	circRNA3393(Kcnq1)	1	495	2	2740	0.328731
GO:0033210	leptin-mediated signaling pathway	biological_process	9	circRNA2292(Bbs2)	1	495	2	2740	0.328731
GO:0042438	melanin biosynthetic process	biological_process	8	circRNA2787(Myo5a)	1	495	2	2740	0.328731
GO:0003417	growth plate cartilage development	biological_process	12	circRNA1267(Tgfbr2)	1	495	2	2740	0.328731
GO:0048070	regulation of developmental pigmentation	biological_process	6	circRNA333(Kit)	1	495	2	2740	0.328731
GO:0071466	cellular response to xenobiotic stimulus	biological_process	6	circRNA298(Rb1)	1	495	2	2740	0.328731
GO:0035509	negative regulation of myosin-light-chain-phosphatase activity	biological_process	12	circRNA1555(Rock1)	1	495	2	2740	0.328731
GO:1902309	negative regulation of peptidyl-serine dephosphorylation	biological_process	11	circRNA1411(Ywhae)	1	495	2	2740	0.328731
GO:0060706	cell differentiation involved in embryonic placenta development	biological_process	7	circRNA1635(Stk3);circRNA3100(Stk3)	1	495	2	2740	0.328731
GO:0046974	histone methyltransferase activity (H3-K9 specific	molecular_function	11	circRNA1493(Setdb2)	1	495	2	2740	0.328731
GO:0012501	programmed cell death	biological_process	6	circRNA3436(Stk17b)	1	495	2	2740	0.328731
GO:0050912	detection of chemical stimulus involved in sensory perception of taste	biological_process	10	circRNA2483(Aldh4a1)	1	495	2	2740	0.328731
GO:0060369	positive regulation of Fc receptor mediated stimulatory signaling pathway	biological_process	9	circRNA2441(Lyn)	1	495	2	2740	0.328731
GO:0040029	regulation of gene expression, epigenetic	biological_process	8	circRNA3050(Ctcf)	1	495	2	2740	0.328731
GO:0008090	retrograde axonal transport	biological_process	9	circRNA1403(Ndel1)	1	495	2	2740	0.328731
GO:0007276	gamete generation	biological_process	5	circRNA3563(Zfp148)	1	495	2	2740	0.328731
GO:0042471	ear morphogenesis	biological_process	9	circRNA626(Chd7)	1	495	2	2740	0.328731
GO:0043219	lateral loop	cellular_component	6	circRNA2152(Dlg1)	1	495	2	2740	0.328731
GO:1901381	positive regulation of potassium ion transmembrane transport	biological_process	9	circRNA3393(Kcnq1)	1	495	2	2740	0.328731
GO:0001527	microfibril	cellular_component	7	circRNA3116(Ltbp1)	1	495	2	2740	0.328731
GO:0061072	iris morphogenesis	biological_process	12	circRNA1765(Hipk2)	1	495	2	2740	0.328731
GO:0031985	Golgi cisterna	cellular_component	12	circRNA928(Golph3)	1	495	2	2740	0.328731
GO:0051425	PTB domain binding	molecular_function	6	circRNA1355(App)	1	495	2	2740	0.328731
GO:0036128	CatSper complex	cellular_component	8	circRNA3352(Catsperg)	1	495	2	2740	0.328731
GO:0030091	protein repair	biological_process	7	circRNA1633(Msrb3)	1	495	2	2740	0.328731
GO:1902667	regulation of axon guidance	biological_process	6	circRNA676(Zswim5)	1	495	2	2740	0.328731
GO:0032489	regulation of Cdc42 protein signal transduction	biological_process	12	circRNA1703(Abca1);circRNA639(Abca1)	1	495	2	2740	0.328731
GO:0060411	cardiac septum morphogenesis	biological_process	11	circRNA626(Chd7)	1	495	2	2740	0.328731
GO:0033153	T cell receptor V(D)J recombination	biological_process	7	circRNA2905(Prkdc)	1	495	2	2740	0.328731
GO:0098888	extrinsic component of presynaptic membrane	NA	NA	circRNA2116(Hip1);circRNA72(Hip1)	1	495	2	2740	0.328731
GO:0071712	ER-associated misfolded protein catabolic process	biological_process	12	circRNA2331(Bag6)	1	495	2	2740	0.328731
GO:0060428	lung epithelium development	biological_process	9	ciRNA178(Errfi1)	1	495	2	2740	0.328731
GO:0046068	cGMP metabolic process	biological_process	12	circRNA2644(Pde5a)	1	495	2	2740	0.328731
GO:0009743	response to carbohydrate	biological_process	6	circRNA2441(Lyn)	1	495	2	2740	0.328731
GO:0051371	muscle alpha-actinin binding	molecular_function	8	circRNA982(Synpo2)	1	495	2	2740	0.328731
GO:0002281	macrophage activation involved in immune response	biological_process	8	circRNA3744(Sbno2)	1	495	2	2740	0.328731
GO:0090694	Scc2-Scc4 cohesin loading complex	NA	NA	circRNA1464(Mau2)	1	495	2	2740	0.328731
GO:0098639	collagen binding involved in cell-matrix adhesion	molecular_function	7	circRNA1863(Itga1);circRNA3902(Itga1)	1	495	2	2740	0.328731
GO:0048680	positive regulation of axon regeneration	biological_process	10	circRNA1403(Ndel1)	1	495	2	2740	0.328731
GO:0048143	astrocyte activation	biological_process	6	circRNA1355(App)	1	495	2	2740	0.328731
GO:0060800	regulation of cell differentiation involved in embryonic placenta development	biological_process	8	circRNA1635(Stk3);circRNA3100(Stk3)	1	495	2	2740	0.328731
GO:0045618	positive regulation of keratinocyte differentiation	biological_process	11	ciRNA261(Numa1)	1	495	2	2740	0.328731
GO:0005026	transforming growth factor beta receptor activity, type II	molecular_function	11	circRNA1267(Tgfbr2)	1	495	2	2740	0.328731
GO:0060215	primitive hemopoiesis	biological_process	8	circRNA1635(Stk3);circRNA3100(Stk3)	1	495	2	2740	0.328731
GO:1990166	protein localization to site of double-strand break	biological_process	9	circRNA1975(Slf2)	1	495	2	2740	0.328731
GO:0009101	glycoprotein biosynthetic process	biological_process	7	circRNA928(Golph3)	1	495	2	2740	0.328731
GO:0030291	protein serine/threonine kinase inhibitor activity	molecular_function	7	circRNA2527(Wnk1);circRNA789(Wnk1)	1	495	2	2740	0.328731
GO:0005921	gap junction	cellular_component	5	circRNA3074(Specc1l);circRNA3732(Specc1l)	1	495	2	2740	0.328731
GO:0008409	5'-3' exonuclease activity	molecular_function	8	circRNA1249(Xrn1);circRNA2793(Xrn1)	1	495	2	2740	0.328731
GO:0090235	regulation of metaphase plate congression	biological_process	7	ciRNA261(Numa1)	1	495	2	2740	0.328731
GO:0016584	nucleosome positioning	biological_process	12	circRNA3050(Ctcf)	1	495	2	2740	0.328731
GO:0097427	microtubule bundle	cellular_component	11	ciRNA261(Numa1)	1	495	2	2740	0.328731
GO:0032233	positive regulation of actin filament bundle assembly	biological_process	11	circRNA982(Synpo2)	1	495	2	2740	0.328731
GO:0004089	carbonate dehydratase activity	molecular_function	7	circRNA624(Car8)	1	495	2	2740	0.328731
GO:1902430	negative regulation of amyloid-beta formation	biological_process	11	circRNA1555(Rock1)	1	495	2	2740	0.328731
GO:0035591	signaling adaptor activity	molecular_function	5	circRNA822(Dab2ip)	1	495	2	2740	0.328731
GO:0031493	nucleosomal histone binding	molecular_function	6	circRNA602(Vrk1)	1	495	2	2740	0.328731
GO:0031115	negative regulation of microtubule polymerization	biological_process	10	circRNA99(Dyrk1a)	1	495	2	2740	0.328731
GO:0006687	glycosphingolipid metabolic process	biological_process	7	circRNA333(Kit)	1	495	2	2740	0.328731
GO:1904761	negative regulation of myofibroblast differentiation	NA	NA	circRNA298(Rb1)	1	495	2	2740	0.328731
GO:0046581	intercellular canaliculus	cellular_component	5	circRNA495(Mtdh)	1	495	2	2740	0.328731
GO:0060065	uterus development	biological_process	6	circRNA437(Smad4);circRNA439(Smad4)	1	495	2	2740	0.328731
GO:0050662	coenzyme binding	molecular_function	5	circRNA1213(Acat1)	1	495	2	2740	0.328731
GO:0000288	nuclear-transcribed mRNA catabolic process, deadenylation-dependent decay	biological_process	11	circRNA2863(Pan3);circRNA58(Pan3)	1	495	2	2740	0.328731
GO:0032388	positive regulation of intracellular transport	biological_process	7	ciRNA261(Numa1)	1	495	2	2740	0.328731
GO:0086089	voltage-gated potassium channel activity involved in atrial cardiac muscle cell action potential repolarization	molecular_function	13	circRNA3393(Kcnq1)	1	495	2	2740	0.328731
GO:0005858	axonemal dynein complex	cellular_component	10	circRNA3169(Wdr78);circRNA663(Wdr78)	1	495	2	2740	0.328731
GO:0018023	peptidyl-lysine trimethylation	biological_process	8	circRNA603(Setd3)	1	495	2	2740	0.328731
GO:0043320	natural killer cell degranulation	biological_process	6	circRNA207(Unc13d)	1	495	2	2740	0.328731
GO:0038116	chemokine (C-C motif) ligand 21 signaling pathway	biological_process	10	circRNA2527(Wnk1);circRNA789(Wnk1)	1	495	2	2740	0.328731
GO:0045428	regulation of nitric oxide biosynthetic process	biological_process	8	circRNA107(Cd47)	1	495	2	2740	0.328731
GO:0045987	positive regulation of smooth muscle contraction	biological_process	10	circRNA988(Npnt)	1	495	2	2740	0.328731
GO:0008354	germ cell migration	biological_process	6	circRNA333(Kit)	1	495	2	2740	0.328731
GO:0032116	SMC loading complex	cellular_component	11	circRNA1464(Mau2)	1	495	2	2740	0.328731
GO:0061052	negative regulation of cell growth involved in cardiac muscle cell development	biological_process	9	circRNA1778(Foxp1)	1	495	2	2740	0.328731
GO:0001221	transcription cofactor binding	molecular_function	6	circRNA889(Chd6);circRNA890(Chd6)	1	495	2	2740	0.328731
GO:0000829	inositol heptakisphosphate kinase activity	molecular_function	7	circRNA1826(Ppip5k1)	1	495	2	2740	0.328731
GO:1904294	positive regulation of ERAD pathway	NA	NA	circRNA2331(Bag6)	1	495	2	2740	0.328731
GO:1904158	axonemal central apparatus assembly	NA	NA	circRNA1546(Hydin)	1	495	2	2740	0.328731
GO:0006883	cellular sodium ion homeostasis	biological_process	10	circRNA2795(Atp1b3)	1	495	2	2740	0.328731
GO:0099091	postsynaptic specialization, intracellular component	NA	NA	circRNA2441(Lyn)	1	495	2	2740	0.328731
GO:0030282	bone mineralization	biological_process	6	circRNA3744(Sbno2)	1	495	2	2740	0.328731
GO:0002329	pre-B cell differentiation	biological_process	11	circRNA1778(Foxp1)	1	495	2	2740	0.328731
GO:0051047	positive regulation of secretion	biological_process	7	circRNA1164(Rhbdd1)	1	495	2	2740	0.328731
GO:0042759	long-chain fatty acid biosynthetic process	biological_process	10	circRNA2787(Myo5a)	1	495	2	2740	0.328731
GO:0006342	chromatin silencing	biological_process	13	circRNA1137(Ubr2)	1	495	2	2740	0.328731
GO:1903753	negative regulation of p38MAPK cascade	biological_process	13	circRNA2152(Dlg1)	1	495	2	2740	0.328731
GO:0003923	GPI-anchor transamidase activity	molecular_function	5	circRNA1837(Pigu)	1	495	2	2740	0.328731
GO:0090647	modulation of age-related behavioral decline	NA	NA	circRNA1355(App)	1	495	2	2740	0.328731
GO:0098914	membrane repolarization during atrial cardiac muscle cell action potential	biological_process	12	circRNA3393(Kcnq1)	1	495	2	2740	0.328731
GO:0008308	voltage-gated anion channel activity	molecular_function	10	circRNA2986(Vdac2)	1	495	2	2740	0.328731
GO:1902961	positive regulation of aspartic-type endopeptidase activity involved in amyloid precursor protein catabolic process	biological_process	12	circRNA2441(Lyn)	1	495	2	2740	0.328731
GO:0051924	regulation of calcium ion transport	biological_process	10	circRNA1892(Ank2)	1	495	2	2740	0.328731
GO:0000308	cytoplasmic cyclin-dependent protein kinase holoenzyme complex	cellular_component	8	circRNA732(Cdk14)	1	495	2	2740	0.328731
GO:0030159	receptor signaling complex scaffold activity	molecular_function	5	circRNA727(Magi2)	1	495	2	2740	0.328731
GO:0102092	5-diphosphoinositol pentakisphosphate 3-kinase activity	NA	NA	circRNA1826(Ppip5k1)	1	495	2	2740	0.328731
GO:0030414	peptidase inhibitor activity	molecular_function	5	circRNA1355(App)	1	495	2	2740	0.328731
GO:0033148	positive regulation of intracellular estrogen receptor signaling pathway	biological_process	11	circRNA3757(Kmt2d)	1	495	2	2740	0.328731
GO:0035845	photoreceptor cell outer segment organization	biological_process	7	circRNA175(Ift20)	1	495	2	2740	0.328731
GO:1903347	negative regulation of bicellular tight junction assembly	biological_process	10	circRNA1555(Rock1)	1	495	2	2740	0.328731
GO:0031936	negative regulation of chromatin silencing	biological_process	13	circRNA560(Atad2b);circRNA561(Atad2b)	1	495	2	2740	0.328731
GO:0097485	neuron projection guidance	biological_process	6	circRNA3349(Arhgap35)	1	495	2	2740	0.328731
GO:0005001	transmembrane receptor protein tyrosine phosphatase activity	molecular_function	10	circRNA2027(Ptprm)	1	495	2	2740	0.328731
GO:1903691	positive regulation of wound healing, spreading of epidermal cells	biological_process	11	circRNA228(Rreb1)	1	495	2	2740	0.328731
GO:0051353	positive regulation of oxidoreductase activity	biological_process	6	circRNA2078(Atp7a)	1	495	2	2740	0.328731
GO:0016255	attachment of GPI anchor to protein	biological_process	10	circRNA1837(Pigu)	1	495	2	2740	0.328731
GO:0045071	negative regulation of viral genome replication	biological_process	9	circRNA2492(Srpk2);circRNA724(Srpk2)	1	495	2	2740	0.328731
GO:0060179	male mating behavior	biological_process	7	circRNA2398(Ncoa1)	1	495	2	2740	0.328731
GO:0006605	protein targeting	biological_process	6	circRNA2863(Pan3);circRNA58(Pan3)	1	495	2	2740	0.328731
GO:0043353	enucleate erythrocyte differentiation	biological_process	7	circRNA298(Rb1)	1	495	2	2740	0.328731
GO:0034205	amyloid-beta formation	biological_process	9	circRNA99(Dyrk1a)	1	495	2	2740	0.328731
GO:0004719	protein-L-isoaspartate (D-aspartate) O-methyltransferase activity	molecular_function	10	circRNA621(Pcmtd1)	1	495	2	2740	0.328731
GO:0021942	radial glia guided migration of Purkinje cell	biological_process	10	circRNA710(Rere);circRNA711(Rere);circRNA712(Rere);circRNA713(Rere)	1	495	2	2740	0.328731
GO:0008156	negative regulation of DNA replication	biological_process	11	circRNA255(Wapl)	1	495	2	2740	0.328731
GO:0060633	negative regulation of transcription initiation from RNA polymerase II promoter	biological_process	12	circRNA706(Ctnnbip1)	1	495	2	2740	0.328731
GO:0016627	oxidoreductase activity, acting on the CH-CH group of donors	molecular_function	5	circRNA867(Acoxl)	1	495	2	2740	0.328731
GO:0070269	pyroptosis	biological_process	7	circRNA760(Gsdme)	1	495	2	2740	0.328731
GO:0017121	phospholipid scrambling	biological_process	6	circRNA1651(Ano6)	1	495	2	2740	0.328731
GO:0004553	hydrolase activity, hydrolyzing O-glycosyl compounds	molecular_function	6	circRNA4035(Glb1)	1	495	2	2740	0.328731
GO:0007172	signal complex assembly	biological_process	8	circRNA1640(Ptk2)	1	495	2	2740	0.328731
GO:0035590	purinergic nucleotide receptor signaling pathway	biological_process	9	circRNA1651(Ano6)	1	495	2	2740	0.328731
GO:0097602	cullin family protein binding	molecular_function	5	circRNA3021(Dcun1d4);circRNA340(Dcun1d4)	1	495	2	2740	0.328731
GO:1900272	negative regulation of long-term synaptic potentiation	biological_process	12	circRNA1355(App)	1	495	2	2740	0.328731
GO:0003365	establishment of cell polarity involved in ameboidal cell migration	biological_process	9	circRNA1191(Amotl1)	1	495	2	2740	0.328731
GO:0002087	regulation of respiratory gaseous exchange by neurological system process	biological_process	8	circRNA1146(Gls)	1	495	2	2740	0.328731
GO:0045724	positive regulation of cilium assembly	biological_process	7	circRNA3349(Arhgap35)	1	495	2	2740	0.328731
GO:0043622	cortical microtubule organization	biological_process	8	circRNA2152(Dlg1)	1	495	2	2740	0.328731
GO:0014029	neural crest formation	biological_process	11	circRNA801(Lrp6);circRNA802(Lrp6)	1	495	2	2740	0.328731
GO:0032591	dendritic spine membrane	cellular_component	9	circRNA243(Itga8)	1	495	2	2740	0.328731
GO:0050482	arachidonic acid secretion	biological_process	12	circRNA200(Ace)	1	495	2	2740	0.328731
GO:0003157	endocardium development	biological_process	9	circRNA1635(Stk3);circRNA3100(Stk3)	1	495	2	2740	0.328731
GO:1905538	polysome binding	NA	NA	circRNA3616(Unk)	1	495	2	2740	0.328731
GO:1990414	replication-born double-strand break repair via sister chromatid exchange	biological_process	12	circRNA2664(Xrcc1)	1	495	2	2740	0.328731
GO:0045793	positive regulation of cell size	biological_process	7	circRNA2078(Atp7a)	1	495	2	2740	0.328731
GO:0014904	myotube cell development	biological_process	10	circRNA2818(Dmd)	1	495	2	2740	0.328731
GO:0010042	response to manganese ion	biological_process	7	circRNA2078(Atp7a)	1	495	2	2740	0.328731
GO:2000679	positive regulation of transcription regulatory region DNA binding	biological_process	8	circRNA298(Rb1)	1	495	2	2740	0.328731
GO:1903980	positive regulation of microglial cell activation	NA	NA	circRNA1355(App)	1	495	2	2740	0.328731
GO:0007044	cell-substrate junction assembly	biological_process	7	circRNA1162(Tns1);circRNA2009(Tns1)	1	495	2	2740	0.328731
GO:0000340	RNA 7-methylguanosine cap binding	molecular_function	8	circRNA1036(Cyfip1)	1	495	2	2740	0.328731
GO:0042692	muscle cell differentiation	biological_process	7	circRNA2818(Dmd)	1	495	2	2740	0.328731
GO:0099093	calcium export from the mitochondrion	NA	NA	circRNA3030(Letm1)	1	495	2	2740	0.328731
GO:0044262	cellular carbohydrate metabolic process	biological_process	5	circRNA4035(Glb1)	1	495	2	2740	0.328731
GO:0032635	interleukin-6 production	biological_process	6	circRNA960(Ash1l)	1	495	2	2740	0.328731
GO:0048752	semicircular canal morphogenesis	biological_process	11	circRNA626(Chd7)	1	495	2	2740	0.328731
GO:0006999	nuclear pore organization	biological_process	6	circRNA399(Nup133)	1	495	2	2740	0.328731
GO:0043533	inositol 1,3,4,5 tetrakisphosphate binding	molecular_function	6	circRNA178(Adap2)	1	495	2	2740	0.328731
GO:0071936	coreceptor activity involved in Wnt signaling pathway	molecular_function	6	circRNA801(Lrp6);circRNA802(Lrp6)	1	495	2	2740	0.328731
GO:0045646	regulation of erythrocyte differentiation	biological_process	7	circRNA2441(Lyn)	1	495	2	2740	0.328731
GO:0015833	peptide transport	biological_process	6	circRNA49(Disp1)	1	495	2	2740	0.328731
GO:0051272	positive regulation of cellular component movement	biological_process	7	circRNA2441(Lyn)	1	495	2	2740	0.328731
GO:0004677	DNA-dependent protein kinase activity	molecular_function	9	circRNA2905(Prkdc)	1	495	2	2740	0.328731
GO:0031697	beta-1 adrenergic receptor binding	molecular_function	8	circRNA727(Magi2)	1	495	2	2740	0.328731
GO:0032438	melanosome organization	biological_process	7	circRNA2070(Shroom2)	1	495	2	2740	0.328731
GO:0071625	vocalization behavior	biological_process	5	circRNA3115(Nrxn1);circRNA549(Nrxn1)	1	495	2	2740	0.328731
GO:0007283	spermatogenesis	biological_process	7	circRNA1137(Ubr2);circRNA1164(Rhbdd1);circRNA1198(Herpud2);circRNA1720(Spata6);circRNA1733(Pum1);circRNA200(Ace);circRNA2331(Bag6);circRNA3110(Sbf1);circRNA333(Kit);circRNA3726(Slc26a8);circRNA437(Smad4);circRNA439(Smad4)	11	495	52	2740	0.332406
GO:0005925	focal adhesion	cellular_component	6	circRNA108(Phldb2);circRNA1106(Pgm5);circRNA1162(Tns1);circRNA1640(Ptk2);circRNA1863(Itga1);circRNA1994(Dst);circRNA2009(Tns1);circRNA2334(Itgb2);circRNA3034(Tns3);circRNA3513(Clasp1);circRNA3902(Itga1);circRNA982(Synpo2)	10	495	47	2740	0.337613
GO:0016324	apical plasma membrane	cellular_component	6	circRNA1101(Trpm6);circRNA1191(Amotl1);circRNA1640(Ptk2);circRNA2070(Shroom2);circRNA2078(Atp7a);circRNA3167(Tek);circRNA455(Slc19a1);circRNA495(Mtdh);circRNA832(Stk39)	9	495	42	2740	0.342951
GO:0016301	kinase activity	molecular_function	6	circRNA1087(Fgfr2);circRNA1267(Tgfbr2);circRNA1378(Pi4ka);circRNA1424(Cdk12);circRNA1555(Rock1);circRNA1635(Stk3);circRNA1640(Ptk2);circRNA1654(Prkd3);circRNA170(Taok1);circRNA1765(Hipk2);circRNA1766(Adck2);circRNA1826(Ppip5k1);circRNA2242(Nek1);circRNA2441(Lyn);circRNA2492(Srpk2);circRNA2527(Wnk1);circRNA2666(Map4k1);circRNA278(Adk);circRNA2868(Ephb4);circRNA2905(Prkdc);circRNA3001(Dgkh);circRNA…	34	495	175	2740	0.345047
GO:0035023	regulation of Rho protein signal transduction	biological_process	11	circRNA1117(Dnmbp);circRNA1323(Arhgef18);circRNA1692(Prex2);circRNA291(Spata13);circRNA778(Fgd5);circRNA909(Arhgef28);circRNA978(Vav3);circRNA990(AABR07013464.1)	8	495	37	2740	0.348403
GO:0003714	transcription corepressor activity	molecular_function	6	circRNA1765(Hipk2);circRNA2832(Kdm5b);circRNA3071(Tcf4);circRNA396(Cdyl2);circRNA703(Spen);circRNA710(Rere);circRNA711(Rere);circRNA712(Rere);circRNA713(Rere);circRNA956(Gon4l)	7	495	32	2740	0.353935
GO:0006397	mRNA processing	biological_process	10	circRNA1424(Cdk12);circRNA2863(Pan3);circRNA3289(Prpf6);circRNA3294(Tent2);circRNA3961(Rbbp6);circRNA420(Rbm27);circRNA421(Rbm27);circRNA422(Rbm27);circRNA489(Cpsf6);circRNA58(Pan3)	7	495	32	2740	0.353935
GO:0030027	lamellipodium	cellular_component	6	circRNA1036(Cyfip1);circRNA1159(Abi2);circRNA1191(Amotl1);circRNA1555(Rock1);circRNA1640(Ptk2);circRNA1741(Capzb);circRNA2027(Ptprm);circRNA264(Fat1);circRNA266(Fat1);circRNA2818(Dmd);circRNA3920(Pip5k1a);circRNA413(Ctnna1);ciRNA301(Ctnna1)	11	495	53	2740	0.357168
GO:0090630	activation of GTPase activity	NA	NA	circRNA1130(Tbc1d5);circRNA1403(Ndel1);circRNA3024(Tbc1d1);circRNA3492(Tbc1d2b);circRNA3728(Tbc1d22b);circRNA3920(Pip5k1a)	6	495	27	2740	0.359465
GO:0005819	spindle	cellular_component	9	circRNA1116(Mms19);circRNA1403(Ndel1);circRNA1695(Cspp1);circRNA298(Rb1);circRNA3074(Specc1l);circRNA3732(Specc1l)	5	495	22	2740	0.364818
GO:0006338	chromatin remodeling	biological_process	8	circRNA1084(Srcap);circRNA1984(Satb1);circRNA2942(Bptf);circRNA626(Chd7);circRNA710(Rere);circRNA711(Rere);circRNA712(Rere);circRNA713(Rere)	5	495	22	2740	0.364818
GO:0035064	methylated histone binding	molecular_function	6	circRNA1(Kdm5d);circRNA2832(Kdm5b);circRNA2942(Bptf);circRNA396(Cdyl2);circRNA725(Kmt2e)	5	495	22	2740	0.364818
GO:0051721	protein phosphatase 2A binding	molecular_function	8	circRNA1673(Strn3);circRNA822(Dab2ip)	2	495	7	2740	0.36955
GO:0005545	1-phosphatidylinositol binding	molecular_function	7	circRNA588(Zfyve1);ciRNA238(Eea1)	2	495	7	2740	0.36955
GO:0034504	protein localization to nucleus	biological_process	8	circRNA1411(Ywhae);circRNA3700(Banp)	2	495	7	2740	0.36955
GO:0006334	nucleosome assembly	biological_process	12	circRNA1485(Kat6b);circRNA637(Anp32b)	2	495	7	2740	0.36955
GO:0001958	endochondral ossification	biological_process	7	circRNA3167(Tek);circRNA952(Mef2d)	2	495	7	2740	0.36955
GO:0051894	positive regulation of focal adhesion assembly	biological_process	11	circRNA1555(Rock1);circRNA3167(Tek)	2	495	7	2740	0.36955
GO:0048813	dendrite morphogenesis	biological_process	8	circRNA1692(Prex2);circRNA710(Rere);circRNA711(Rere);circRNA712(Rere);circRNA713(Rere)	2	495	7	2740	0.36955
GO:1903507	negative regulation of nucleic acid-templated transcription	biological_process	11	circRNA396(Cdyl2);circRNA710(Rere);circRNA711(Rere);circRNA712(Rere);circRNA713(Rere)	2	495	7	2740	0.36955
GO:0043542	endothelial cell migration	biological_process	10	circRNA1640(Ptk2);circRNA2334(Itgb2)	2	495	7	2740	0.36955
GO:0001702	gastrulation with mouth forming second	biological_process	9	circRNA437(Smad4);circRNA439(Smad4);circRNA801(Lrp6);circRNA802(Lrp6)	2	495	7	2740	0.36955
GO:0008333	endosome to lysosome transport	biological_process	8	circRNA132(Clec16a);circRNA3107(Dennd3)	2	495	7	2740	0.36955
GO:0007257	activation of JUN kinase activity	biological_process	14	circRNA2666(Map4k1);circRNA822(Dab2ip)	2	495	7	2740	0.36955
GO:0046827	positive regulation of protein export from nucleus	biological_process	9	circRNA1411(Ywhae);circRNA637(Anp32b)	2	495	7	2740	0.36955
GO:0004114	3',5'-cyclic-nucleotide phosphodiesterase activity	molecular_function	9	circRNA2644(Pde5a);circRNA2678(Pde8a)	2	495	7	2740	0.36955
GO:0042641	actomyosin	cellular_component	11	circRNA174(Myo18a);circRNA2787(Myo5a)	2	495	7	2740	0.36955
GO:0051011	microtubule minus-end binding	molecular_function	8	circRNA2470(Macf1);circRNA3802(Macf1);circRNA3803(Macf1);ciRNA261(Numa1);ciRNA40(Macf1)	2	495	7	2740	0.36955
GO:0050766	positive regulation of phagocytosis	biological_process	8	circRNA107(Cd47);circRNA1640(Ptk2)	2	495	7	2740	0.36955
GO:0021591	ventricular system development	biological_process	10	circRNA1546(Hydin);circRNA637(Anp32b)	2	495	7	2740	0.36955
GO:0048839	inner ear development	biological_process	10	circRNA3393(Kcnq1);circRNA637(Anp32b)	2	495	7	2740	0.36955
GO:0051393	alpha-actinin binding	molecular_function	7	circRNA779(Magi1);circRNA982(Synpo2)	2	495	7	2740	0.36955
GO:0070059	intrinsic apoptotic signaling pathway in response to endoplasmic reticulum stress	biological_process	9	circRNA2331(Bag6);circRNA822(Dab2ip)	2	495	7	2740	0.36955
GO:0042110	T cell activation	biological_process	6	circRNA1984(Satb1);circRNA2152(Dlg1)	2	495	7	2740	0.36955
GO:0045454	cell redox homeostasis	biological_process	6	circRNA131(Txndc11);circRNA1624(Txnrd1);circRNA3574(Txndc11)	2	495	7	2740	0.36955
GO:0006909	phagocytosis	biological_process	5	circRNA207(Unc13d);circRNA3435(Gulp1)	2	495	7	2740	0.36955
GO:0048041	focal adhesion assembly	biological_process	9	circRNA1005(Ptprk);circRNA3920(Pip5k1a)	2	495	7	2740	0.36955
GO:0016571	histone methylation	biological_process	7	circRNA1478(Nsd3);circRNA1984(Satb1)	2	495	7	2740	0.36955
GO:0051279	regulation of release of sequestered calcium ion into cytosol	biological_process	15	circRNA1892(Ank2);circRNA2441(Lyn)	2	495	7	2740	0.36955
GO:0008574	ATP-dependent microtubule motor activity, plus-end-directed	molecular_function	11	circRNA1823(Stard9);circRNA3169(Wdr78);circRNA663(Wdr78)	2	495	7	2740	0.36955
GO:0001974	blood vessel remodeling	biological_process	6	circRNA542(Epas1);circRNA545(Epas1);circRNA626(Chd7)	2	495	7	2740	0.36955
GO:0015459	potassium channel regulator activity	molecular_function	4	circRNA1411(Ywhae);circRNA2152(Dlg1)	2	495	7	2740	0.36955
GO:0033574	response to testosterone	biological_process	7	circRNA1249(Xrn1);circRNA1778(Foxp1);circRNA2793(Xrn1)	2	495	7	2740	0.36955
GO:0043966	histone H3 acetylation	biological_process	10	circRNA1485(Kat6b);circRNA2901(Yeats2)	2	495	7	2740	0.36955
GO:1990830	cellular response to leukemia inhibitory factor	NA	NA	circRNA1485(Kat6b);circRNA2832(Kdm5b);circRNA3209(Prdm5);circRNA3744(Sbno2)	4	495	17	2740	0.369569
GO:0031594	neuromuscular junction	cellular_component	4	circRNA1060(Fchsd2);circRNA1355(App);circRNA1938(Fchsd2);circRNA2152(Dlg1);circRNA2342(Ascc1)	4	495	17	2740	0.369569
GO:0008013	beta-catenin binding	molecular_function	5	circRNA1005(Ptprk);circRNA271(Ash2l);circRNA413(Ctnna1);circRNA706(Ctnnbip1);ciRNA301(Ctnna1)	4	495	17	2740	0.369569
GO:0009968	negative regulation of signal transduction	biological_process	8	circRNA1087(Fgfr2);circRNA2868(Ephb4);circRNA3167(Tek);circRNA333(Kit)	4	495	17	2740	0.369569
GO:0006979	response to oxidative stress	biological_process	5	circRNA1355(App);circRNA1633(Msrb3);circRNA501(Oxr1);circRNA542(Epas1);circRNA545(Epas1)	4	495	17	2740	0.369569
GO:0005198	structural molecule activity	molecular_function	3	circRNA1994(Dst);circRNA2483(Aldh4a1);circRNA391(Sntb2);circRNA413(Ctnna1);ciRNA301(Ctnna1)	4	495	17	2740	0.369569
GO:0000045	autophagosome assembly	biological_process	8	circRNA1065(Tmem41b);circRNA1563(Trappc8);circRNA3262(Ambra1);circRNA982(Synpo2)	4	495	17	2740	0.369569
GO:0042383	sarcolemma	cellular_component	6	circRNA1106(Pgm5);circRNA1640(Ptk2);circRNA2818(Dmd);circRNA850(Ryr3)	4	495	17	2740	0.369569
GO:0010629	negative regulation of gene expression	biological_process	8	circRNA1355(App);circRNA200(Ace);circRNA2292(Bbs2);circRNA2819(Hdac8);circRNA298(Rb1);circRNA2998(Rnaseh2b);circRNA3050(Ctcf);circRNA3071(Tcf4);circRNA3563(Zfp148)	9	495	43	2740	0.370783
GO:0043434	response to peptide hormone	biological_process	6	circRNA2441(Lyn);circRNA3167(Tek);circRNA801(Lrp6);circRNA802(Lrp6)	3	495	12	2740	0.372559
GO:0009636	response to toxic substance	biological_process	5	circRNA1101(Trpm6);circRNA2441(Lyn);circRNA255(Wapl)	3	495	12	2740	0.372559
GO:0016197	endosomal transport	biological_process	6	circRNA132(Clec16a);circRNA164(Ankfy1);circRNA1703(Abca1);circRNA639(Abca1)	3	495	12	2740	0.372559
GO:0000784	nuclear chromosome, telomeric region	cellular_component	13	circRNA2664(Xrcc1);circRNA332(Polr2b);circRNA3439(Orc2)	3	495	12	2740	0.372559
GO:0004930	G-protein coupled receptor activity	molecular_function	6	circRNA2266(Adgrl3);circRNA2267(Adgrl3);circRNA2483(Aldh4a1);circRNA3018(Adgrl3);circRNA331(Adgrl3);circRNA3670(Adgrl3);circRNA378(Adgre5)	3	495	12	2740	0.372559
GO:0048812	neuron projection morphogenesis	biological_process	7	circRNA1863(Itga1);circRNA2818(Dmd);circRNA3902(Itga1);circRNA822(Dab2ip)	3	495	12	2740	0.372559
GO:0030433	ubiquitin-dependent ERAD pathway	biological_process	11	circRNA1297(Ubxn4);circRNA2331(Bag6);circRNA781(Edem1)	3	495	12	2740	0.372559
GO:0034644	cellular response to UV	biological_process	8	circRNA1005(Ptprk);circRNA1164(Rhbdd1);circRNA1388(Crebbp)	3	495	12	2740	0.372559
GO:0051259	protein complex oligomerization	biological_process	8	circRNA3001(Dgkh);circRNA3167(Tek);circRNA3565(Opa1);circRNA3657(Dgkh)	3	495	12	2740	0.372559
GO:0004715	non-membrane spanning protein tyrosine kinase activity	molecular_function	9	circRNA1640(Ptk2);circRNA2441(Lyn);circRNA99(Dyrk1a)	3	495	12	2740	0.372559
GO:0045184	establishment of protein localization	biological_process	6	circRNA108(Phldb2);circRNA243(Itga8);circRNA988(Npnt)	3	495	12	2740	0.372559
GO:0001570	vasculogenesis	biological_process	7	circRNA1267(Tgfbr2);circRNA1640(Ptk2);circRNA3167(Tek)	3	495	12	2740	0.372559
GO:0005643	nuclear pore	cellular_component	12	circRNA297(Xpo7);circRNA370(Nup93);circRNA399(Nup133)	3	495	12	2740	0.372559
GO:0009725	response to hormone	biological_process	5	circRNA1213(Acat1);circRNA2398(Ncoa1);circRNA2441(Lyn)	3	495	12	2740	0.372559
GO:0016740	transferase activity	molecular_function	4	circRNA1087(Fgfr2);circRNA1166(Trip12);circRNA1175(St8sia4);circRNA1178(Pja2);circRNA1213(Acat1);circRNA1261(Arih2);circRNA1267(Tgfbr2);circRNA1378(Pi4ka);circRNA1388(Crebbp);circRNA1424(Cdk12);circRNA1475(Fnta);circRNA1478(Nsd3);circRNA1555(Rock1);circRNA1640(Ptk2);circRNA1654(Prkd3);circRNA1761(Ube2h);circRNA1826(Ppip5k1);circRNA1875(Setd7);circRNA194(Nmt1);circRNA222(Nsd1);circRNA2441(Lyn);cir…	51	495	270	2740	0.382099
GO:0043565	sequence-specific DNA binding	molecular_function	7	circRNA1778(Foxp1);circRNA1785(Tead4);circRNA1984(Satb1);circRNA2145(Gtf2e1);circRNA2320(Prdm6);circRNA2762(Fli1);circRNA2942(Bptf);circRNA3050(Ctcf);circRNA3066(Prdm6);circRNA3209(Prdm5);circRNA3563(Zfp148);circRNA437(Smad4);circRNA439(Smad4);circRNA43(Atf6);circRNA542(Epas1);circRNA545(Epas1);circRNA710(Rere);circRNA711(Rere);circRNA712(Rere);circRNA713(Rere)	14	495	70	2740	0.382826
GO:0046872	metal ion binding	molecular_function	6	circRNA1072(Mical2);circRNA1093(Zranb1);circRNA1106(Pgm5);circRNA1162(Tns1);circRNA1178(Pja2);circRNA1180(Man2a1);circRNA1181(Man2a1);circRNA1213(Acat1);circRNA1261(Arih2);circRNA1267(Tgfbr2);circRNA1355(App);circRNA1388(Crebbp);circRNA1478(Nsd3);circRNA1485(Kat6b);circRNA1506(Pcca);circRNA1555(Rock1);circRNA1561(Rnf125);circRNA1587(Atp9b);circRNA164(Ankfy1);circRNA1654(Prkd3);circRNA1778(Foxp1);…	70	495	374	2740	0.385901
GO:0018108	peptidyl-tyrosine phosphorylation	biological_process	9	circRNA1087(Fgfr2);circRNA1640(Ptk2);circRNA2441(Lyn);circRNA2868(Ephb4);circRNA3167(Tek);circRNA333(Kit);circRNA99(Dyrk1a)	7	495	33	2740	0.386125
GO:0005096	GTPase activator activity	molecular_function	5	circRNA1130(Tbc1d5);circRNA1200(Arhgap32);circRNA1692(Prex2);circRNA178(Adap2);circRNA2056(Rasa2);circRNA3024(Tbc1d1);circRNA3048(Arhgap10);circRNA3049(Arhgap10);circRNA3123(Asap2);circRNA3137(Sipa1l1);circRNA3349(Arhgap35);circRNA3447(Agap1);circRNA3492(Tbc1d2b);circRNA3728(Tbc1d22b);circRNA386(Arhgap10);circRNA387(Arhgap10);circRNA4010(Arhgap32);circRNA490(Srgap1);circRNA575(Dock4);circRNA822(D…	16	495	81	2740	0.389196
GO:0001701	in utero embryonic development	biological_process	9	circRNA1180(Man2a1);circRNA1181(Man2a1);circRNA1267(Tgfbr2);circRNA1778(Foxp1);circRNA194(Nmt1);circRNA2078(Atp7a);circRNA2940(Nmt1);circRNA2941(Tanc2);circRNA2974(Ell);circRNA2998(Rnaseh2b);circRNA3961(Rbbp6);circRNA437(Smad4);circRNA439(Smad4);circRNA626(Chd7);circRNA834(Ubr3)	12	495	60	2740	0.398661
GO:0003774	motor activity	molecular_function	9	circRNA174(Myo18a);circRNA1823(Stard9);circRNA2787(Myo5a);circRNA3072(Myo5b);circRNA3599(Myo1d)	5	495	23	2740	0.403956
GO:0051726	regulation of cell cycle	biological_process	6	circRNA1424(Cdk12);circRNA1733(Pum1);circRNA2818(Dmd);circRNA298(Rb1);circRNA732(Cdk14)	5	495	23	2740	0.403956
GO:0006915	apoptotic process	biological_process	7	circRNA1164(Rhbdd1);circRNA1267(Tgfbr2);circRNA1355(App);circRNA2116(Hip1);circRNA2331(Bag6);circRNA298(Rb1);circRNA3314(Dap3);circRNA3435(Gulp1);circRNA3436(Stk17b);circRNA3565(Opa1);circRNA72(Hip1);circRNA822(Dab2ip)	11	495	55	2740	0.407369
GO:0043235	receptor complex	cellular_component	5	circRNA1087(Fgfr2);circRNA1267(Tgfbr2);circRNA1355(App);circRNA2334(Itgb2);circRNA2868(Ephb4);circRNA3167(Tek);circRNA333(Kit);circRNA3887(Ptpra)	8	495	39	2740	0.408144
GO:0001843	neural tube closure	biological_process	12	circRNA3037(Cobl);circRNA3349(Arhgap35);circRNA801(Lrp6);circRNA802(Lrp6);circRNA985(Sec24b)	4	495	18	2740	0.414221
GO:0031532	actin cytoskeleton reorganization	biological_process	7	circRNA1799(Sptan1);circRNA3137(Sipa1l1);circRNA333(Kit);circRNA3920(Pip5k1a);circRNA815(Sptan1)	4	495	18	2740	0.414221
GO:0045732	positive regulation of protein catabolic process	biological_process	9	circRNA1164(Rhbdd1);circRNA195(Nsf);circRNA3279(Itch);circRNA822(Dab2ip)	4	495	18	2740	0.414221
GO:0004714	transmembrane receptor protein tyrosine kinase activity	molecular_function	9	circRNA1087(Fgfr2);circRNA2868(Ephb4);circRNA3167(Tek);circRNA333(Kit)	4	495	18	2740	0.414221
GO:0030018	Z disc	cellular_component	13	circRNA1106(Pgm5);circRNA2818(Dmd);circRNA850(Ryr3);circRNA982(Synpo2)	4	495	18	2740	0.414221
GO:0021766	hippocampus development	biological_process	13	circRNA2292(Bbs2);circRNA2398(Ncoa1);circRNA2664(Xrcc1);circRNA3294(Tent2)	4	495	18	2740	0.414221
GO:0045666	positive regulation of neuron differentiation	biological_process	11	circRNA2398(Ncoa1);circRNA2818(Dmd);circRNA3071(Tcf4);circRNA3485(Tcf12)	4	495	18	2740	0.414221
GO:0007568	aging	biological_process	5	circRNA1117(Dnmbp);circRNA1267(Tgfbr2);circRNA2334(Itgb2);circRNA2818(Dmd);circRNA3499(Scap);circRNA3565(Opa1);circRNA413(Ctnna1);ciRNA301(Ctnna1)	7	495	34	2740	0.418375
GO:0000209	protein polyubiquitination	biological_process	11	circRNA1261(Arih2);circRNA1561(Rnf125);circRNA2783(Rnf111);circRNA3125(Rnf144a);circRNA3279(Itch);circRNA720(Ube3c);circRNA759(Mkrn1)	7	495	34	2740	0.418375
GO:0009749	response to glucose	biological_process	9	circRNA1267(Tgfbr2);circRNA1640(Ptk2);ciRNA209(Col4a3)	3	495	13	2740	0.425745
GO:0006413	translational initiation	biological_process	8	circRNA2066(Ddx3x);circRNA699(Eif4g3);circRNA913(Bdp1)	3	495	13	2740	0.425745
GO:0005518	collagen binding	molecular_function	6	circRNA1863(Itga1);circRNA3902(Itga1);circRNA437(Smad4);circRNA439(Smad4);circRNA796(Vwf);circRNA797(Vwf)	3	495	13	2740	0.425745
GO:0090575	RNA polymerase II transcription factor complex	cellular_component	9	circRNA1765(Hipk2);circRNA3485(Tcf12);circRNA437(Smad4);circRNA439(Smad4)	3	495	13	2740	0.425745
GO:0042391	regulation of membrane potential	biological_process	5	circRNA2152(Dlg1);circRNA2818(Dmd);circRNA3726(Slc26a8)	3	495	13	2740	0.425745
GO:0031098	stress-activated protein kinase signaling cascade	biological_process	8	circRNA2242(Nek1);circRNA2666(Map4k1);circRNA832(Stk39)	3	495	13	2740	0.425745
GO:0000976	transcription regulatory region sequence-specific DNA binding	molecular_function	9	circRNA3209(Prdm5);circRNA3563(Zfp148);circRNA43(Atf6)	3	495	13	2740	0.425745
GO:0001501	skeletal system development	biological_process	7	circRNA626(Chd7);circRNA960(Ash1l);ciRNA209(Col4a3)	3	495	13	2740	0.425745
GO:0045766	positive regulation of angiogenesis	biological_process	12	circRNA1267(Tgfbr2);circRNA1765(Hipk2);circRNA2334(Itgb2);circRNA2885(Runx1);circRNA3167(Tek);circRNA495(Mtdh)	6	495	29	2740	0.429782
GO:0006888	ER to Golgi vesicle-mediated transport	biological_process	7	circRNA1563(Trappc8);circRNA272(Ddhd2);circRNA583(Trappc6b);circRNA754(Creb3l2);circRNA755(Creb3l2);circRNA807(Ergic2);circRNA985(Sec24b)	6	495	29	2740	0.429782
GO:0044325	ion channel binding	molecular_function	5	circRNA120(Fgf12);circRNA1411(Ywhae);circRNA1892(Ank2);circRNA2152(Dlg1);circRNA2441(Lyn);circRNA3393(Kcnq1)	6	495	29	2740	0.429782
GO:0016567	protein ubiquitination	biological_process	10	circRNA105(Cblb);circRNA1137(Ubr2);circRNA1166(Trip12);circRNA1178(Pja2);circRNA1261(Arih2);circRNA1761(Ube2h);circRNA2783(Rnf111);circRNA2975(Klhl2);circRNA3125(Rnf144a);circRNA3279(Itch);circRNA3961(Rbbp6);circRNA40(Cop1);circRNA701(Ubr4);circRNA763(Herc6);circRNA834(Ubr3);circRNA940(Rnf13)	16	495	83	2740	0.43062
GO:0003824	catalytic activity	molecular_function	3	circRNA1180(Man2a1);circRNA1181(Man2a1);circRNA1213(Acat1);circRNA2419(Galc);circRNA3608(Acly);circRNA3749(Acss3);circRNA374(Phkb);circRNA375(Phkb);circRNA3774(Sptlc2);circRNA381(Man2b1);circRNA396(Cdyl2);circRNA492(Usp15);circRNA494(Ppm1h);circRNA781(Edem1);circRNA804(Dera)	13	495	67	2740	0.436675
GO:0008134	transcription factor binding	molecular_function	5	circRNA1388(Crebbp);circRNA1424(Cdk12);circRNA1485(Kat6b);circRNA1778(Foxp1);circRNA2066(Ddx3x);circRNA2398(Ncoa1);circRNA2819(Hdac8);circRNA2905(Prkdc);circRNA2942(Bptf);circRNA298(Rb1);circRNA3051(Nfatc3);circRNA3485(Tcf12);circRNA542(Epas1);circRNA545(Epas1)	13	495	67	2740	0.436675
GO:0008285	negative regulation of cell proliferation	biological_process	5	circRNA1005(Ptprk);circRNA1267(Tgfbr2);circRNA1355(App);circRNA1635(Stk3);circRNA1863(Itga1);circRNA2441(Lyn);circRNA298(Rb1);circRNA3050(Ctcf);circRNA3100(Stk3);circRNA3262(Ambra1);circRNA3902(Itga1);circRNA437(Smad4);circRNA439(Smad4);circRNA51(Ptpn14);circRNA760(Gsdme);circRNA822(Dab2ip)	13	495	67	2740	0.436675
GO:0004402	histone acetyltransferase activity	molecular_function	10	circRNA1388(Crebbp);circRNA1485(Kat6b)	2	495	8	2740	0.438775
GO:0007595	lactation	biological_process	10	circRNA2078(Atp7a);circRNA2398(Ncoa1)	2	495	8	2740	0.438775
GO:0030866	cortical actin cytoskeleton organization	biological_process	7	circRNA1555(Rock1);circRNA2152(Dlg1)	2	495	8	2740	0.438775
GO:0043531	ADP binding	molecular_function	9	circRNA174(Myo18a);circRNA3757(Kmt2d)	2	495	8	2740	0.438775
GO:0007612	learning	biological_process	6	circRNA1355(App);circRNA3115(Nrxn1);circRNA549(Nrxn1)	2	495	8	2740	0.438775
GO:0034399	nuclear periphery	cellular_component	12	circRNA1857(Tnpo1);circRNA370(Nup93);circRNA3901(Tnpo1)	2	495	8	2740	0.438775
GO:0090503	RNA phosphodiester bond hydrolysis, exonucleolytic	biological_process	10	circRNA1249(Xrn1);circRNA2793(Xrn1);circRNA2863(Pan3);circRNA58(Pan3)	2	495	8	2740	0.438775
GO:0030676	Rac guanyl-nucleotide exchange factor activity	molecular_function	6	circRNA1692(Prex2);circRNA978(Vav3)	2	495	8	2740	0.438775
GO:1900087	positive regulation of G1/S transition of mitotic cell cycle	biological_process	10	circRNA2066(Ddx3x);circRNA725(Kmt2e)	2	495	8	2740	0.438775
GO:0006879	cellular iron ion homeostasis	biological_process	11	circRNA3508(Heph);circRNA437(Smad4);circRNA439(Smad4)	2	495	8	2740	0.438775
GO:0016601	Rac protein signal transduction	biological_process	10	circRNA1036(Cyfip1);circRNA1159(Abi2)	2	495	8	2740	0.438775
GO:0031667	response to nutrient levels	biological_process	6	circRNA3262(Ambra1);circRNA3565(Opa1)	2	495	8	2740	0.438775
GO:0000132	establishment of mitotic spindle orientation	biological_process	9	circRNA1403(Ndel1);ciRNA261(Numa1)	2	495	8	2740	0.438775
GO:0070273	phosphatidylinositol-4-phosphate binding	molecular_function	8	circRNA822(Dab2ip);circRNA928(Golph3)	2	495	8	2740	0.438775
GO:0070577	lysine-acetylated histone binding	molecular_function	6	circRNA2546(Brd3);circRNA560(Atad2b);circRNA561(Atad2b)	2	495	8	2740	0.438775
GO:0071320	cellular response to cAMP	biological_process	8	circRNA1355(App);circRNA3393(Kcnq1)	2	495	8	2740	0.438775
GO:0007020	microtubule nucleation	biological_process	7	circRNA1403(Ndel1);circRNA3513(Clasp1)	2	495	8	2740	0.438775
GO:0005881	cytoplasmic microtubule	cellular_component	9	circRNA3513(Clasp1);circRNA408(Ss18)	2	495	8	2740	0.438775
GO:0035198	miRNA binding	molecular_function	7	circRNA1726(Ago3);circRNA1733(Pum1)	2	495	8	2740	0.438775
GO:0007189	adenylate cyclase-activating G-protein coupled receptor signaling pathway	biological_process	11	circRNA1703(Abca1);circRNA378(Adgre5);circRNA639(Abca1)	2	495	8	2740	0.438775
GO:0006368	transcription elongation from RNA polymerase II promoter	biological_process	10	circRNA1424(Cdk12);circRNA2974(Ell)	2	495	8	2740	0.438775
GO:0008094	DNA-dependent ATPase activity	molecular_function	11	circRNA2942(Bptf);circRNA889(Chd6);circRNA890(Chd6)	2	495	8	2740	0.438775
GO:0045332	phospholipid translocation	biological_process	9	circRNA1587(Atp9b);circRNA1703(Abca1);circRNA639(Abca1)	2	495	8	2740	0.438775
GO:0003148	outflow tract septum morphogenesis	biological_process	11	circRNA1267(Tgfbr2);circRNA437(Smad4);circRNA439(Smad4)	2	495	8	2740	0.438775
GO:0007492	endoderm development	biological_process	6	circRNA2942(Bptf);circRNA437(Smad4);circRNA439(Smad4)	2	495	8	2740	0.438775
GO:0043195	terminal bouton	cellular_component	9	circRNA1036(Cyfip1);circRNA1355(App)	2	495	8	2740	0.438775
GO:0010608	posttranscriptional regulation of gene expression	biological_process	8	circRNA1733(Pum1);circRNA200(Ace)	2	495	8	2740	0.438775
GO:0008543	fibroblast growth factor receptor signaling pathway	biological_process	10	circRNA1087(Fgfr2);circRNA120(Fgf12)	2	495	8	2740	0.438775
GO:0050660	flavin adenine dinucleotide binding	molecular_function	6	circRNA1624(Txnrd1);circRNA867(Acoxl)	2	495	8	2740	0.438775
GO:0042552	myelination	biological_process	10	circRNA2787(Myo5a);circRNA3832(Fam126a)	2	495	8	2740	0.438775
GO:0031941	filamentous actin	cellular_component	12	circRNA156(Specc1);circRNA3074(Specc1l);circRNA3732(Specc1l)	2	495	8	2740	0.438775
GO:0010951	negative regulation of endopeptidase activity	biological_process	11	circRNA1355(App);circRNA1653(Crim1);circRNA3113(Crim1)	2	495	8	2740	0.438775
GO:0016235	aggresome	cellular_component	8	circRNA2336(Cabin1);circRNA781(Edem1)	2	495	8	2740	0.438775
GO:0045930	negative regulation of mitotic cell cycle	biological_process	8	circRNA2152(Dlg1);circRNA298(Rb1)	2	495	8	2740	0.438775
GO:0045665	negative regulation of neuron differentiation	biological_process	11	circRNA1355(App);circRNA2818(Dmd)	2	495	8	2740	0.438775
GO:0008270	zinc ion binding	molecular_function	8	circRNA1104(Gda);circRNA1137(Ubr2);circRNA1166(Trip12);circRNA1388(Crebbp);circRNA1493(Setdb2);circRNA1557(Esco1);circRNA1561(Rnf125);circRNA1633(Msrb3);circRNA1729(Zmym4);circRNA200(Ace);circRNA222(Nsd1);circRNA2596(Znfx1);circRNA2818(Dmd);circRNA2832(Kdm5b);circRNA2913(Rnf145);circRNA2993(Rabggta);circRNA2994(Zmym2);circRNA3177(Zmym4);circRNA3214(Tet3);circRNA3350(Qpctl);circRNA3849(Adamts9);ci…	28	495	149	2740	0.441216
GO:0005913	cell-cell adherens junction	cellular_component	5	circRNA1106(Pgm5);circRNA1159(Abi2);circRNA2027(Ptprm);circRNA2441(Lyn);circRNA413(Ctnna1);ciRNA301(Ctnna1)	5	495	24	2740	0.44279
GO:0051091	positive regulation of DNA-binding transcription factor activity	biological_process	13	circRNA1355(App);circRNA1635(Stk3);circRNA1765(Hipk2);circRNA3100(Stk3);circRNA333(Kit);circRNA801(Lrp6);circRNA802(Lrp6)	5	495	24	2740	0.44279
GO:0045214	sarcomere organization	biological_process	9	circRNA1778(Foxp1)	1	495	3	2740	0.450089
GO:1902305	regulation of sodium ion transmembrane transport	biological_process	8	circRNA120(Fgf12)	1	495	3	2740	0.450089
GO:0031080	nuclear pore outer ring	cellular_component	13	circRNA399(Nup133)	1	495	3	2740	0.450089
GO:0032402	melanosome transport	biological_process	8	circRNA2787(Myo5a)	1	495	3	2740	0.450089
GO:0006107	oxaloacetate metabolic process	biological_process	9	circRNA3608(Acly)	1	495	3	2740	0.450089
GO:0003222	ventricular trabecula myocardium morphogenesis	biological_process	13	circRNA626(Chd7)	1	495	3	2740	0.450089
GO:0010389	regulation of G2/M transition of mitotic cell cycle	biological_process	9	circRNA2998(Rnaseh2b)	1	495	3	2740	0.450089
GO:0010216	maintenance of DNA methylation	biological_process	9	circRNA3050(Ctcf)	1	495	3	2740	0.450089
GO:0035987	endodermal cell differentiation	biological_process	7	circRNA2334(Itgb2)	1	495	3	2740	0.450089
GO:0051098	regulation of binding	biological_process	5	circRNA437(Smad4);circRNA439(Smad4)	1	495	3	2740	0.450089
GO:0034616	response to laminar fluid shear stress	biological_process	6	circRNA1703(Abca1);circRNA639(Abca1)	1	495	3	2740	0.450089
GO:0035280	miRNA loading onto RISC involved in gene silencing by miRNA	biological_process	12	circRNA1726(Ago3)	1	495	3	2740	0.450089
GO:0006903	vesicle targeting	biological_process	5	circRNA3513(Clasp1)	1	495	3	2740	0.450089
GO:0008353	RNA polymerase II carboxy-terminal domain kinase activity	molecular_function	9	circRNA1424(Cdk12)	1	495	3	2740	0.450089
GO:0051016	barbed-end actin filament capping	biological_process	13	circRNA1741(Capzb)	1	495	3	2740	0.450089
GO:0016307	phosphatidylinositol phosphate kinase activity	molecular_function	7	circRNA3920(Pip5k1a)	1	495	3	2740	0.450089
GO:0003186	tricuspid valve morphogenesis	biological_process	12	circRNA1267(Tgfbr2)	1	495	3	2740	0.450089
GO:0060765	regulation of androgen receptor signaling pathway	biological_process	10	circRNA1(Kdm5d)	1	495	3	2740	0.450089
GO:0005798	Golgi-associated vesicle	cellular_component	11	circRNA1513(Chic2)	1	495	3	2740	0.450089
GO:0030140	trans-Golgi network transport vesicle	cellular_component	12	circRNA2078(Atp7a)	1	495	3	2740	0.450089
GO:0043129	surfactant homeostasis	biological_process	8	circRNA542(Epas1);circRNA545(Epas1)	1	495	3	2740	0.450089
GO:0010750	positive regulation of nitric oxide mediated signal transduction	biological_process	11	circRNA3455(Gucy1a2)	1	495	3	2740	0.450089
GO:0051597	response to methylmercury	biological_process	6	circRNA1892(Ank2)	1	495	3	2740	0.450089
GO:0048240	sperm capacitation	biological_process	10	circRNA3726(Slc26a8)	1	495	3	2740	0.450089
GO:0010467	gene expression	biological_process	6	circRNA928(Golph3)	1	495	3	2740	0.450089
GO:0097228	sperm principal piece	cellular_component	9	circRNA3352(Catsperg)	1	495	3	2740	0.450089
GO:0016208	AMP binding	molecular_function	9	circRNA3757(Kmt2d)	1	495	3	2740	0.450089
GO:0046825	regulation of protein export from nucleus	biological_process	8	circRNA51(Ptpn14)	1	495	3	2740	0.450089
GO:0071425	hematopoietic stem cell proliferation	biological_process	7	circRNA1261(Arih2)	1	495	3	2740	0.450089
GO:1902533	positive regulation of intracellular signal transduction	biological_process	9	circRNA3167(Tek)	1	495	3	2740	0.450089
GO:0031462	Cul2-RING ubiquitin ligase complex	cellular_component	9	circRNA676(Zswim5)	1	495	3	2740	0.450089
GO:0005641	nuclear envelope lumen	cellular_component	12	circRNA1355(App)	1	495	3	2740	0.450089
GO:0042447	hormone catabolic process	biological_process	5	circRNA200(Ace)	1	495	3	2740	0.450089
GO:0030950	establishment or maintenance of actin cytoskeleton polarity	biological_process	7	circRNA3349(Arhgap35)	1	495	3	2740	0.450089
GO:0032421	stereocilium bundle	cellular_component	9	circRNA575(Dock4)	1	495	3	2740	0.450089
GO:0043034	costamere	cellular_component	11	circRNA1106(Pgm5)	1	495	3	2740	0.450089
GO:0004115	3',5'-cyclic-AMP phosphodiesterase activity	molecular_function	10	circRNA2678(Pde8a)	1	495	3	2740	0.450089
GO:0098815	modulation of excitatory postsynaptic potential	NA	NA	circRNA1355(App)	1	495	3	2740	0.450089
GO:0003688	DNA replication origin binding	molecular_function	8	circRNA3439(Orc2)	1	495	3	2740	0.450089
GO:0043550	regulation of lipid kinase activity	biological_process	10	circRNA298(Rb1)	1	495	3	2740	0.450089
GO:0015078	proton transmembrane transporter activity	molecular_function	10	circRNA2121(Atp6v0a2)	1	495	3	2740	0.450089
GO:0072091	regulation of stem cell proliferation	biological_process	6	circRNA1726(Ago3)	1	495	3	2740	0.450089
GO:0010458	exit from mitosis	biological_process	8	circRNA3513(Clasp1)	1	495	3	2740	0.450089
GO:0071564	npBAF complex	cellular_component	13	circRNA408(Ss18)	1	495	3	2740	0.450089
GO:0051247	positive regulation of protein metabolic process	biological_process	7	circRNA1355(App)	1	495	3	2740	0.450089
GO:0090136	epithelial cell-cell adhesion	biological_process	7	circRNA413(Ctnna1);ciRNA301(Ctnna1)	1	495	3	2740	0.450089
GO:0006497	protein lipidation	biological_process	8	circRNA1703(Abca1);circRNA639(Abca1)	1	495	3	2740	0.450089
GO:0048156	tau protein binding	molecular_function	6	circRNA99(Dyrk1a)	1	495	3	2740	0.450089
GO:0045794	negative regulation of cell volume	biological_process	7	circRNA1651(Ano6)	1	495	3	2740	0.450089
GO:2001222	regulation of neuron migration	biological_process	9	circRNA3644(Unc5d)	1	495	3	2740	0.450089
GO:0007182	common-partner SMAD protein phosphorylation	biological_process	9	circRNA1267(Tgfbr2)	1	495	3	2740	0.450089
GO:0001921	positive regulation of receptor recycling	biological_process	9	circRNA195(Nsf)	1	495	3	2740	0.450089
GO:0000289	nuclear-transcribed mRNA poly(A) tail shortening	biological_process	12	circRNA2863(Pan3);circRNA58(Pan3)	1	495	3	2740	0.450089
GO:0006182	cGMP biosynthetic process	biological_process	12	circRNA3455(Gucy1a2)	1	495	3	2740	0.450089
GO:0001824	blastocyst development	biological_process	10	circRNA21(Thoc2)	1	495	3	2740	0.450089
GO:0042169	SH2 domain binding	molecular_function	6	circRNA1640(Ptk2)	1	495	3	2740	0.450089
GO:0005007	fibroblast growth factor-activated receptor activity	molecular_function	10	circRNA1087(Fgfr2)	1	495	3	2740	0.450089
GO:1904694	negative regulation of vascular smooth muscle contraction	NA	NA	circRNA575(Dock4)	1	495	3	2740	0.450089
GO:0010694	positive regulation of alkaline phosphatase activity	biological_process	11	circRNA988(Npnt)	1	495	3	2740	0.450089
GO:0034704	calcium channel complex	cellular_component	9	circRNA850(Ryr3)	1	495	3	2740	0.450089
GO:0046716	muscle cell cellular homeostasis	biological_process	6	circRNA2818(Dmd)	1	495	3	2740	0.450089
GO:0030877	beta-catenin destruction complex	cellular_component	9	circRNA706(Ctnnbip1)	1	495	3	2740	0.450089
GO:0010954	positive regulation of protein processing	biological_process	8	circRNA1164(Rhbdd1)	1	495	3	2740	0.450089
GO:0045176	apical protein localization	biological_process	7	circRNA2070(Shroom2)	1	495	3	2740	0.450089
GO:0042382	paraspeckles	cellular_component	14	circRNA489(Cpsf6)	1	495	3	2740	0.450089
GO:1900244	positive regulation of synaptic vesicle endocytosis	biological_process	12	circRNA1495(Ppp3cc);circRNA3652(Ppp3cc)	1	495	3	2740	0.450089
GO:0042500	aspartic endopeptidase activity, intramembrane cleaving	molecular_function	9	circRNA1827(Sppl2a)	1	495	3	2740	0.450089
GO:0030479	actin cortical patch	cellular_component	11	circRNA2116(Hip1);circRNA72(Hip1)	1	495	3	2740	0.450089
GO:0006376	mRNA splice site selection	biological_process	13	circRNA954(Khdc4)	1	495	3	2740	0.450089
GO:0016593	Cdc73/Paf1 complex	cellular_component	11	circRNA783(Setd5)	1	495	3	2740	0.450089
GO:0089700	protein kinase D signaling	biological_process	8	circRNA1654(Prkd3)	1	495	3	2740	0.450089
GO:0070776	MOZ/MORF histone acetyltransferase complex	cellular_component	10	circRNA1485(Kat6b)	1	495	3	2740	0.450089
GO:0031579	membrane raft organization	biological_process	5	circRNA2152(Dlg1)	1	495	3	2740	0.450089
GO:0045948	positive regulation of translational initiation	biological_process	10	circRNA2066(Ddx3x)	1	495	3	2740	0.450089
GO:0038063	collagen-activated tyrosine kinase receptor signaling pathway	biological_process	10	ciRNA209(Col4a3)	1	495	3	2740	0.450089
GO:0043425	bHLH transcription factor binding	molecular_function	6	circRNA3485(Tcf12)	1	495	3	2740	0.450089
GO:0050806	positive regulation of synaptic transmission	biological_process	9	circRNA1640(Ptk2)	1	495	3	2740	0.450089
GO:0030042	actin filament depolymerization	biological_process	9	circRNA1072(Mical2)	1	495	3	2740	0.450089
GO:1990023	mitotic spindle midzone	cellular_component	11	ciRNA261(Numa1)	1	495	3	2740	0.450089
GO:0014850	response to muscle activity	biological_process	5	circRNA3565(Opa1)	1	495	3	2740	0.450089
GO:2000001	regulation of DNA damage checkpoint	biological_process	10	circRNA2998(Rnaseh2b)	1	495	3	2740	0.450089
GO:0008139	nuclear localization sequence binding	molecular_function	7	circRNA1857(Tnpo1);circRNA3901(Tnpo1)	1	495	3	2740	0.450089
GO:0006259	DNA metabolic process	biological_process	8	circRNA1116(Mms19)	1	495	3	2740	0.450089
GO:0097729	9+2 motile cilium	NA	NA	circRNA3148(Dnah11)	1	495	3	2740	0.450089
GO:0048536	spleen development	biological_process	6	circRNA2905(Prkdc)	1	495	3	2740	0.450089
GO:0019213	deacetylase activity	molecular_function	5	circRNA2819(Hdac8)	1	495	3	2740	0.450089
GO:0007498	mesoderm development	biological_process	6	circRNA437(Smad4);circRNA439(Smad4)	1	495	3	2740	0.450089
GO:0043254	regulation of protein complex assembly	biological_process	6	circRNA822(Dab2ip)	1	495	3	2740	0.450089
GO:0002315	marginal zone B cell differentiation	biological_process	10	circRNA3108(Mfng);circRNA3109(Mfng)	1	495	3	2740	0.450089
GO:0043388	positive regulation of DNA binding	biological_process	7	circRNA1765(Hipk2)	1	495	3	2740	0.450089
GO:0048747	muscle fiber development	biological_process	10	circRNA2818(Dmd)	1	495	3	2740	0.450089
GO:0018243	protein O-linked glycosylation via threonine	biological_process	10	circRNA400(Galnt2)	1	495	3	2740	0.450089
GO:0019869	chloride channel inhibitor activity	molecular_function	6	circRNA2527(Wnk1);circRNA789(Wnk1)	1	495	3	2740	0.450089
GO:0005520	insulin-like growth factor binding	molecular_function	6	circRNA1653(Crim1);circRNA3113(Crim1)	1	495	3	2740	0.450089
GO:0006851	mitochondrial calcium ion transmembrane transport	biological_process	10	circRNA3030(Letm1)	1	495	3	2740	0.450089
GO:1903038	negative regulation of leukocyte cell-cell adhesion	biological_process	7	circRNA2527(Wnk1);circRNA789(Wnk1)	1	495	3	2740	0.450089
GO:0033344	cholesterol efflux	biological_process	8	circRNA1703(Abca1);circRNA639(Abca1)	1	495	3	2740	0.450089
GO:0000832	inositol hexakisphosphate 5-kinase activity	molecular_function	8	circRNA1826(Ppip5k1)	1	495	3	2740	0.450089
GO:0008375	acetylglucosaminyltransferase activity	molecular_function	7	circRNA3108(Mfng);circRNA3109(Mfng)	1	495	3	2740	0.450089
GO:0000731	DNA synthesis involved in DNA repair	biological_process	9	circRNA3429(Polh)	1	495	3	2740	0.450089
GO:0018406	protein C-linked glycosylation via 2'-alpha-mannosyl-L-tryptophan	biological_process	11	circRNA1030(Dpy19l3)	1	495	3	2740	0.450089
GO:0021854	hypothalamus development	biological_process	12	circRNA2398(Ncoa1)	1	495	3	2740	0.450089
GO:0060287	epithelial cilium movement involved in determination of left/right asymmetry	biological_process	9	circRNA3148(Dnah11)	1	495	3	2740	0.450089
GO:0005251	delayed rectifier potassium channel activity	molecular_function	12	circRNA3393(Kcnq1)	1	495	3	2740	0.450089
GO:0005761	mitochondrial ribosome	cellular_component	12	circRNA3314(Dap3)	1	495	3	2740	0.450089
GO:0090091	positive regulation of extracellular matrix disassembly	biological_process	8	circRNA3513(Clasp1)	1	495	3	2740	0.450089
GO:0015278	calcium-release channel activity	molecular_function	10	circRNA850(Ryr3)	1	495	3	2740	0.450089
GO:0042622	photoreceptor outer segment membrane	cellular_component	9	circRNA717(Gnb1)	1	495	3	2740	0.450089
GO:0008324	cation transmembrane transporter activity	molecular_function	7	circRNA979(Slc30a7)	1	495	3	2740	0.450089
GO:0010738	regulation of protein kinase A signaling	biological_process	9	circRNA1178(Pja2)	1	495	3	2740	0.450089
GO:0001772	immunological synapse	cellular_component	7	circRNA2152(Dlg1)	1	495	3	2740	0.450089
GO:2000781	positive regulation of double-strand break repair	biological_process	12	circRNA1975(Slf2)	1	495	3	2740	0.450089
GO:0072577	endothelial cell apoptotic process	biological_process	9	ciRNA209(Col4a3)	1	495	3	2740	0.450089
GO:0008349	MAP kinase kinase kinase kinase activity	molecular_function	10	circRNA2666(Map4k1)	1	495	3	2740	0.450089
GO:0033631	cell-cell adhesion mediated by integrin	biological_process	6	circRNA988(Npnt)	1	495	3	2740	0.450089
GO:0140058	neuron projection arborization	NA	NA	circRNA1555(Rock1)	1	495	3	2740	0.450089
GO:0032909	regulation of transforming growth factor beta2 production	biological_process	8	circRNA437(Smad4);circRNA439(Smad4)	1	495	3	2740	0.450089
GO:0010955	negative regulation of protein processing	biological_process	8	circRNA2301(Glg1)	1	495	3	2740	0.450089
GO:0000828	inositol hexakisphosphate kinase activity	molecular_function	7	circRNA1826(Ppip5k1)	1	495	3	2740	0.450089
GO:0008432	JUN kinase binding	molecular_function	8	circRNA1640(Ptk2)	1	495	3	2740	0.450089
GO:0045445	myoblast differentiation	biological_process	8	circRNA298(Rb1)	1	495	3	2740	0.450089
GO:0030168	platelet activation	biological_process	6	circRNA796(Vwf);circRNA797(Vwf)	1	495	3	2740	0.450089
GO:0051560	mitochondrial calcium ion homeostasis	biological_process	11	circRNA3030(Letm1)	1	495	3	2740	0.450089
GO:0006499	N-terminal protein myristoylation	biological_process	10	circRNA194(Nmt1);circRNA2940(Nmt1)	1	495	3	2740	0.450089
GO:0030242	autophagy of peroxisome	biological_process	7	circRNA1563(Trappc8)	1	495	3	2740	0.450089
GO:0071476	cellular hypotonic response	biological_process	7	circRNA832(Stk39)	1	495	3	2740	0.450089
GO:0033135	regulation of peptidyl-serine phosphorylation	biological_process	9	circRNA222(Nsd1)	1	495	3	2740	0.450089
GO:0043486	histone exchange	biological_process	10	circRNA1084(Srcap)	1	495	3	2740	0.450089
GO:0015297	antiporter activity	molecular_function	7	circRNA3030(Letm1)	1	495	3	2740	0.450089
GO:0005539	glycosaminoglycan binding	molecular_function	5	circRNA1267(Tgfbr2)	1	495	3	2740	0.450089
GO:1990597	AIP1-IRE1 complex	NA	NA	circRNA822(Dab2ip)	1	495	3	2740	0.450089
GO:0070306	lens fiber cell differentiation	biological_process	8	circRNA2832(Kdm5b)	1	495	3	2740	0.450089
GO:0030948	negative regulation of vascular endothelial growth factor receptor signaling pathway	biological_process	12	circRNA822(Dab2ip)	1	495	3	2740	0.450089
GO:0035994	response to muscle stretch	biological_process	6	circRNA2818(Dmd)	1	495	3	2740	0.450089
GO:0016671	oxidoreductase activity, acting on a sulfur group of donors, disulfide as acceptor	molecular_function	6	circRNA1633(Msrb3)	1	495	3	2740	0.450089
GO:0031103	axon regeneration	biological_process	8	circRNA413(Ctnna1);ciRNA301(Ctnna1)	1	495	3	2740	0.450089
GO:0004383	guanylate cyclase activity	molecular_function	5	circRNA3455(Gucy1a2)	1	495	3	2740	0.450089
GO:0060044	negative regulation of cardiac muscle cell proliferation	biological_process	6	circRNA1267(Tgfbr2)	1	495	3	2740	0.450089
GO:0043023	ribosomal large subunit binding	molecular_function	5	circRNA489(Cpsf6)	1	495	3	2740	0.450089
GO:0005246	calcium channel regulator activity	molecular_function	4	circRNA1411(Ywhae)	1	495	3	2740	0.450089
GO:0016322	neuron remodeling	biological_process	12	circRNA1355(App)	1	495	3	2740	0.450089
GO:0001156	TFIIIC-class transcription factor binding	molecular_function	7	circRNA913(Bdp1)	1	495	3	2740	0.450089
GO:0016973	poly(A)+ mRNA export from nucleus	biological_process	8	circRNA370(Nup93)	1	495	3	2740	0.450089
GO:0035235	ionotropic glutamate receptor signaling pathway	biological_process	9	circRNA1355(App)	1	495	3	2740	0.450089
GO:0010466	negative regulation of peptidase activity	biological_process	10	circRNA1355(App)	1	495	3	2740	0.450089
GO:0072657	protein localization to membrane	biological_process	5	circRNA3411(Tm9sf3)	1	495	3	2740	0.450089
[truncated: 1,116 more rows]

## Sheet: KEGG
pathway_id	pathway_name	Genes	S gene number	TS gene number	B gene number	TB gene number	pvalue
ko00310	Lysine degradation	circRNA1213(Acat1);circRNA1478(Nsd3);circRNA1493(Setdb2);circRNA1875(Setd7);circRNA222(Nsd1);circRNA2320(Prdm6);circRNA2488(AABR07059168.2);circRNA3066(Prdm6);circRNA3757(Kmt2d);circRNA3915(Setd7);circRNA603(Setd3);circRNA725(Kmt2e);circRNA960(Ash1l)	11	191	25	1104	0.00148246
ko04978	Mineral absorption	circRNA1101(Trpm6);circRNA2078(Atp7a);circRNA2795(Atp1b3);circRNA3508(Heph)	4	191	7	1104	0.0197566
ko05203	Viral carcinogenesis	circRNA1388(Crebbp);circRNA1411(Ywhae);circRNA2056(Rasa2);circRNA2066(Ddx3x);circRNA2145(Gtf2e1);circRNA2152(Dlg1);circRNA2441(Lyn);circRNA2819(Hdac8);circRNA298(Rb1);circRNA701(Ubr4);circRNA754(Creb3l2);circRNA755(Creb3l2)	11	191	38	1104	0.0495142
ko00511	Other glycan degradation	circRNA381(Man2b1);circRNA4035(Glb1)	2	191	3	1104	0.079183
ko04977	Vitamin digestion and absorption	circRNA1383(Abcc1);circRNA455(Slc19a1)	2	191	3	1104	0.079183
ko04810	Regulation of actin cytoskeleton	circRNA1036(Cyfip1);circRNA1087(Fgfr2);circRNA1159(Abi2);circRNA120(Fgf12);circRNA1555(Rock1);circRNA1640(Ptk2);circRNA1863(Itga1);circRNA2334(Itgb2);circRNA243(Itga8);circRNA291(Spata13);circRNA2930(Ssh2);circRNA3349(Arhgap35);circRNA3902(Itga1);circRNA3920(Pip5k1a);circRNA978(Vav3)	14	191	58	1104	0.110825
ko04110	Cell cycle	circRNA1252(Stag1);circRNA1254(Stag1);circRNA1278(Smc1a);circRNA1388(Crebbp);circRNA1411(Ywhae);circRNA2905(Prkdc);circRNA298(Rb1);circRNA3439(Orc2);circRNA437(Smad4);circRNA439(Smad4)	8	191	29	1104	0.111737
ko04514	Cell adhesion molecules (CAMs)	circRNA2027(Ptprm);circRNA2097(Mpzl1);circRNA2301(Glg1);circRNA2334(Itgb2);circRNA243(Itga8);circRNA3115(Nrxn1);circRNA549(Nrxn1)	6	191	20	1104	0.115247
ko03013	RNA transport	circRNA1036(Cyfip1);circRNA21(Thoc2);circRNA240(Upf2);circRNA3062(Eif4ebp3);circRNA370(Nup93);circRNA399(Nup133);circRNA699(Eif4g3);circRNA817(Nup188)	8	191	30	1104	0.130804
ko00600	Sphingolipid metabolism	circRNA2419(Galc);circRNA3058(B4galt6);circRNA3774(Sptlc2);circRNA4035(Glb1)	4	191	12	1104	0.137928
ko03015	mRNA surveillance pathway	circRNA1023(Sympk);circRNA240(Upf2);circRNA3494(Ppp2r3a);circRNA3779(Papola);circRNA411(Wdr33);circRNA412(Wdr33);circRNA489(Cpsf6)	6	191	21	1104	0.139226
ko00900	Terpenoid backbone biosynthesis	circRNA1213(Acat1);circRNA1475(Fnta)	2	191	4	1104	0.140539
ko00630	Glyoxylate and dicarboxylate metabolism	circRNA1213(Acat1);circRNA1506(Pcca)	2	191	4	1104	0.140539
ko04670	Leukocyte transendothelial migration	circRNA1555(Rock1);circRNA1640(Ptk2);circRNA2334(Itgb2);circRNA3349(Arhgap35);circRNA413(Ctnna1);circRNA978(Vav3);ciRNA301(Ctnna1)	6	191	22	1104	0.165322
ko04310	Wnt signaling pathway	circRNA1388(Crebbp);circRNA1495(Ppp3cc);circRNA1586(Nfatc1);circRNA3051(Nfatc3);circRNA3652(Ppp3cc);circRNA437(Smad4);circRNA439(Smad4);circRNA441(Nfatc1);circRNA706(Ctnnbip1);circRNA801(Lrp6);circRNA802(Lrp6)	7	191	27	1104	0.170761
ko04744	Phototransduction	circRNA717(Gnb1)	1	191	1	1104	0.173007
ko05410	Hypertrophic cardiomyopathy (HCM)	circRNA1863(Itga1);circRNA200(Ace);circRNA243(Itga8);circRNA3757(Kmt2d);circRNA3902(Itga1)	4	191	13	1104	0.17358
ko04727	GABAergic synapse	circRNA1146(Gls);circRNA195(Nsf);circRNA529(Slc38a1);circRNA717(Gnb1)	4	191	13	1104	0.17358
ko04142	Lysosome	circRNA2121(Atp6v0a2);circRNA2419(Galc);circRNA381(Man2b1);circRNA3850(Sumf1);circRNA4035(Glb1);circRNA483(Gnptab)	6	191	23	1104	0.193319
ko04390	Hippo signaling pathway	circRNA1267(Tgfbr2);circRNA1411(Ywhae);circRNA1635(Stk3);circRNA1785(Tead4);circRNA2152(Dlg1);circRNA2334(Itgb2);circRNA3100(Stk3);circRNA413(Ctnna1);circRNA437(Smad4);circRNA439(Smad4);ciRNA301(Ctnna1)	8	191	33	1104	0.197007
ko04614	Renin-angiotensin system	circRNA200(Ace);circRNA3941(LOC108348118)	2	191	5	1104	0.208292
ko04964	Proximal tubule bicarbonate reclamation	circRNA1146(Gls);circRNA2795(Atp1b3)	2	191	5	1104	0.208292
ko05323	Rheumatoid arthritis	circRNA2121(Atp6v0a2);circRNA2334(Itgb2);circRNA3167(Tek)	3	191	10	1104	0.242085
ko04659	Th17 cell differentiation	circRNA1267(Tgfbr2);circRNA1495(Ppp3cc);circRNA1586(Nfatc1);circRNA2885(Runx1);circRNA3051(Nfatc3);circRNA3652(Ppp3cc);circRNA437(Smad4);circRNA439(Smad4);circRNA441(Nfatc1)	6	191	25	1104	0.25401
ko04740	Olfactory transduction	circRNA3857(Ano2);circRNA717(Gnb1);circRNA799(Ano2)	2	191	6	1104	0.278418
ko04330	Notch signaling pathway	circRNA1388(Crebbp);circRNA3108(Mfng);circRNA3109(Mfng)	2	191	6	1104	0.278418
ko05161	Hepatitis B	circRNA1388(Crebbp);circRNA1586(Nfatc1);circRNA2066(Ddx3x);circRNA298(Rb1);circRNA3051(Nfatc3);circRNA437(Smad4);circRNA439(Smad4);circRNA441(Nfatc1);circRNA754(Creb3l2);circRNA755(Creb3l2)	7	191	31	1104	0.280344
ko05165	Human papillomavirus infection	circRNA1388(Crebbp);circRNA1640(Ptk2);circRNA1863(Itga1);circRNA2121(Atp6v0a2);circRNA2152(Dlg1);circRNA243(Itga8);circRNA2819(Hdac8);circRNA298(Rb1);circRNA3108(Mfng);circRNA3109(Mfng);circRNA3494(Ppp2r3a);circRNA3902(Itga1);circRNA701(Ubr4);circRNA754(Creb3l2);circRNA755(Creb3l2);circRNA779(Magi1);circRNA796(Vwf);circRNA797(Vwf);ciRNA209(Col4a3)	15	191	74	1104	0.287376
ko00640	Propanoate metabolism	circRNA1213(Acat1);circRNA1506(Pcca);circRNA3749(Acss3)	3	191	11	1104	0.293244
ko00280	Valine, leucine and isoleucine degradation	circRNA1213(Acat1);circRNA1506(Pcca);circRNA761(Hibadh)	3	191	11	1104	0.293244
ko04022	cGMP - PKG signaling pathway	circRNA1495(Ppp3cc);circRNA1555(Rock1);circRNA1586(Nfatc1);circRNA2644(Pde5a);circRNA2795(Atp1b3);circRNA2986(Vdac2);circRNA3051(Nfatc3);circRNA3455(Gucy1a2);circRNA3652(Ppp3cc);circRNA441(Nfatc1);circRNA754(Creb3l2);circRNA755(Creb3l2);circRNA952(Mef2d)	10	191	48	1104	0.30978
ko00531	Glycosaminoglycan degradation	circRNA4035(Glb1)	1	191	2	1104	0.316213
ko03410	Base excision repair	circRNA2664(Xrcc1)	1	191	2	1104	0.316213
ko00072	Synthesis and degradation of ketone bodies	circRNA1213(Acat1)	1	191	2	1104	0.316213
ko00030	Pentose phosphate pathway	circRNA804(Dera)	1	191	2	1104	0.316213
ko04350	TGF-beta signaling pathway	circRNA1267(Tgfbr2);circRNA1388(Crebbp);circRNA1555(Rock1);circRNA3116(Ltbp1);circRNA437(Smad4);circRNA439(Smad4)	5	191	22	1104	0.328188
ko05416	Viral myocarditis	circRNA2334(Itgb2);circRNA699(Eif4g3)	2	191	7	1104	0.348084
ko00250	Alanine, aspartate and glutamate metabolism	circRNA1146(Gls);circRNA2483(Aldh4a1)	2	191	7	1104	0.348084
ko04660	T cell receptor signaling pathway	circRNA105(Cblb);circRNA1495(Ppp3cc);circRNA1586(Nfatc1);circRNA2152(Dlg1);circRNA3051(Nfatc3);circRNA3652(Ppp3cc);circRNA441(Nfatc1);circRNA978(Vav3)	6	191	28	1104	0.35264
ko05016	Huntington's disease	circRNA1388(Crebbp);circRNA2116(Hip1);circRNA2986(Vdac2);circRNA332(Polr2b);circRNA72(Hip1);circRNA746(Nrf1);circRNA754(Creb3l2);circRNA755(Creb3l2)	6	191	28	1104	0.35264
ko04974	Protein digestion and absorption	circRNA2795(Atp1b3);circRNA3393(Kcnq1);ciRNA209(Col4a3)	3	191	13	1104	0.396447
ko04922	Glucagon signaling pathway	circRNA1388(Crebbp);circRNA1495(Ppp3cc);circRNA3652(Ppp3cc);circRNA374(Phkb);circRNA3757(Kmt2d);circRNA375(Phkb);circRNA754(Creb3l2);circRNA755(Creb3l2)	5	191	24	1104	0.403199
ko04512	ECM-receptor interaction	circRNA107(Cd47);circRNA1863(Itga1);circRNA243(Itga8);circRNA3902(Itga1);circRNA796(Vwf);circRNA797(Vwf);ciRNA209(Col4a3)	5	191	24	1104	0.403199
ko01523	Antifolate resistance	circRNA1383(Abcc1);circRNA455(Slc19a1)	2	191	8	1104	0.415358
ko04650	Natural killer cell mediated cytotoxicity	circRNA1495(Ppp3cc);circRNA1586(Nfatc1);circRNA2334(Itgb2);circRNA3652(Ppp3cc);circRNA441(Nfatc1);circRNA978(Vav3)	4	191	19	1104	0.422767
ko00450	Selenocompound metabolism	circRNA1624(Txnrd1)	1	191	3	1104	0.434728
ko00532	Glycosaminoglycan biosynthesis - chondroitin sulfate / dermatan sulfate	circRNA999(Ust)	1	191	3	1104	0.434728
ko00563	Glycosylphosphatidylinositol(GPI)-anchor biosynthesis	circRNA1837(Pigu)	1	191	3	1104	0.434728
ko00650	Butanoate metabolism	circRNA1213(Acat1)	1	191	3	1104	0.434728
ko00770	Pantothenate and CoA biosynthesis	circRNA869(Pank2);circRNA870(Pank2);circRNA871(Pank2)	1	191	3	1104	0.434728
ko00471	D-Glutamine and D-glutamate metabolism	circRNA1146(Gls)	1	191	3	1104	0.434728
ko03450	Non-homologous end-joining	circRNA2905(Prkdc)	1	191	3	1104	0.434728
ko00052	Galactose metabolism	circRNA4035(Glb1)	1	191	3	1104	0.434728
ko03020	RNA polymerase	circRNA332(Polr2b)	1	191	3	1104	0.434728
ko00910	Nitrogen metabolism	circRNA624(Car8)	1	191	3	1104	0.434728
ko04662	B cell receptor signaling pathway	circRNA1495(Ppp3cc);circRNA1586(Nfatc1);circRNA2441(Lyn);circRNA3051(Nfatc3);circRNA3652(Ppp3cc);circRNA441(Nfatc1);circRNA978(Vav3)	5	191	25	1104	0.440496
ko05412	Arrhythmogenic right ventricular cardiomyopathy (ARVC)	circRNA1863(Itga1);circRNA243(Itga8);circRNA3902(Itga1);circRNA413(Ctnna1);ciRNA301(Ctnna1)	3	191	14	1104	0.446755
ko05220	Chronic myeloid leukemia	circRNA105(Cblb);circRNA1267(Tgfbr2);circRNA2885(Runx1);circRNA298(Rb1);circRNA437(Smad4);circRNA439(Smad4)	5	191	26	1104	0.477243
ko04610	Complement and coagulation cascades	circRNA2334(Itgb2);circRNA796(Vwf);circRNA797(Vwf)	2	191	9	1104	0.478984
ko04392	Hippo signaling pathway - multiple species	circRNA1635(Stk3);circRNA1785(Tead4);circRNA3100(Stk3)	2	191	9	1104	0.478984
ko00230	Purine metabolism	circRNA1104(Gda);circRNA2644(Pde5a);circRNA2678(Pde8a);circRNA278(Adk);circRNA332(Polr2b);circRNA3455(Gucy1a2)	6	191	32	1104	0.486917
ko04520	Adherens junction	circRNA1267(Tgfbr2);circRNA1388(Crebbp);circRNA2027(Ptprm);circRNA3410(Sorbs1);circRNA413(Ctnna1);circRNA437(Smad4);circRNA439(Smad4);ciRNA301(Ctnna1)	6	191	32	1104	0.486917
ko04658	Th1 and Th2 cell differentiation	circRNA1495(Ppp3cc);circRNA1586(Nfatc1);circRNA3051(Nfatc3);circRNA3652(Ppp3cc);circRNA441(Nfatc1)	3	191	15	1104	0.495324
ko05200	Pathways in cancer	circRNA105(Cblb);circRNA1087(Fgfr2);circRNA120(Fgf12);circRNA1267(Tgfbr2);circRNA1388(Crebbp);circRNA1555(Rock1);circRNA1640(Ptk2);circRNA2233(Appl1);circRNA2337(Ccdc6);circRNA2885(Runx1);circRNA298(Rb1);circRNA333(Kit);circRNA413(Ctnna1);circRNA437(Smad4);circRNA439(Smad4);circRNA542(Epas1);circRNA545(Epas1);circRNA717(Gnb1);ciRNA209(Col4a3);ciRNA301(Ctnna1)	17	191	97	1104	0.521425
ko04530	Tight junction	circRNA1023(Sympk);circRNA1323(Arhgef18);circRNA1555(Rock1);circRNA2152(Dlg1);circRNA2885(Runx1);circRNA3757(Kmt2d);circRNA779(Magi1)	7	191	39	1104	0.524733
ko00380	Tryptophan metabolism	circRNA1213(Acat1)	1	191	4	1104	0.53279
ko04975	Fat digestion and absorption	circRNA1703(Abca1);circRNA639(Abca1)	1	191	4	1104	0.53279
ko04966	Collecting duct acid secretion	circRNA2121(Atp6v0a2)	1	191	4	1104	0.53279
ko04360	Axon guidance	circRNA1367(Boc);circRNA1495(Ppp3cc);circRNA1555(Rock1);circRNA1640(Ptk2);circRNA2868(Ephb4);circRNA2930(Ssh2);circRNA3051(Nfatc3);circRNA3644(Unc5d);circRNA3652(Ppp3cc);circRNA490(Srgap1)	9	191	51	1104	0.533722
ko03022	Basal transcription factors	circRNA2074(Taf1);circRNA2145(Gtf2e1)	2	191	10	1104	0.538209
ko04911	Insulin secretion	circRNA1752(Pclo);circRNA2795(Atp1b3);circRNA754(Creb3l2);circRNA755(Creb3l2)	3	191	16	1104	0.541691
ko04916	Melanogenesis	circRNA1388(Crebbp);circRNA333(Kit);circRNA754(Creb3l2);circRNA755(Creb3l2)	3	191	16	1104	0.541691
ko05034	Alcoholism	circRNA2819(Hdac8);circRNA717(Gnb1);circRNA754(Creb3l2);circRNA755(Creb3l2)	3	191	16	1104	0.541691
ko05224	Breast cancer	circRNA120(Fgf12);circRNA2398(Ncoa1);circRNA298(Rb1);circRNA333(Kit);circRNA801(Lrp6);circRNA802(Lrp6)	5	191	28	1104	0.548078
ko04921	Oxytocin signaling pathway	circRNA1495(Ppp3cc);circRNA1555(Rock1);circRNA1586(Nfatc1);circRNA3051(Nfatc3);circRNA3455(Gucy1a2);circRNA3652(Ppp3cc);circRNA3757(Kmt2d);circRNA441(Nfatc1)	6	191	34	1104	0.551073
ko05167	Kaposi's sarcoma-associated herpesvirus infection	circRNA1388(Crebbp);circRNA1495(Ppp3cc);circRNA1586(Nfatc1);circRNA2441(Lyn);circRNA298(Rb1);circRNA3051(Nfatc3);circRNA3652(Ppp3cc);circRNA441(Nfatc1);circRNA717(Gnb1)	7	191	41	1104	0.58238
ko05100	Bacterial invasion of epithelial cells	circRNA105(Cblb);circRNA1640(Ptk2);circRNA3048(Arhgap10);circRNA3049(Arhgap10);circRNA386(Arhgap10);circRNA387(Arhgap10);circRNA413(Ctnna1);ciRNA301(Ctnna1)	4	191	23	1104	0.582703
ko04962	Vasopressin-regulated water reabsorption	circRNA195(Nsf);circRNA754(Creb3l2);circRNA755(Creb3l2)	2	191	11	1104	0.592645
ko05031	Amphetamine addiction	circRNA1495(Ppp3cc);circRNA3652(Ppp3cc);circRNA754(Creb3l2);circRNA755(Creb3l2)	2	191	11	1104	0.592645
ko04973	Carbohydrate digestion and absorption	circRNA2483(Aldh4a1);circRNA2795(Atp1b3)	2	191	11	1104	0.592645
ko04151	PI3K-Akt signaling pathway	circRNA1087(Fgfr2);circRNA120(Fgf12);circRNA1411(Ywhae);circRNA1640(Ptk2);circRNA1863(Itga1);circRNA243(Itga8);circRNA3167(Tek);circRNA333(Kit);circRNA3494(Ppp2r3a);circRNA3902(Itga1);circRNA717(Gnb1);circRNA754(Creb3l2);circRNA755(Creb3l2);circRNA796(Vwf);circRNA797(Vwf);ciRNA209(Col4a3)	13	191	78	1104	0.610895
ko04120	Ubiquitin mediated proteolysis	circRNA105(Cblb);circRNA1166(Trip12);circRNA1761(Ube2h);circRNA3279(Itch);circRNA40(Cop1);circRNA720(Ube3c)	6	191	36	1104	0.611415
ko05144	Malaria	circRNA2334(Itgb2)	1	191	5	1104	0.613915
ko05150	Staphylococcus aureus infection	circRNA2334(Itgb2)	1	191	5	1104	0.613915
ko04710	Circadian rhythm	circRNA3757(Kmt2d)	1	191	5	1104	0.613915
ko05030	Cocaine addiction	circRNA754(Creb3l2);circRNA755(Creb3l2)	1	191	5	1104	0.613915
ko00220	Arginine biosynthesis	circRNA1146(Gls)	1	191	5	1104	0.613915
ko04742	Taste transduction	circRNA2483(Aldh4a1)	1	191	5	1104	0.613915
ko00604	Glycosphingolipid biosynthesis - ganglio series	circRNA4035(Glb1)	1	191	5	1104	0.613915
ko00071	Fatty acid degradation	circRNA1213(Acat1)	1	191	5	1104	0.613915
ko03030	DNA replication	circRNA2998(Rnaseh2b)	1	191	5	1104	0.613915
ko05166	HTLV-I infection	circRNA1267(Tgfbr2);circRNA1388(Crebbp);circRNA1495(Ppp3cc);circRNA1586(Nfatc1);circRNA2152(Dlg1);circRNA2334(Itgb2);circRNA2986(Vdac2);circRNA298(Rb1);circRNA3051(Nfatc3);circRNA3652(Ppp3cc);circRNA437(Smad4);circRNA439(Smad4);circRNA441(Nfatc1)	10	191	61	1104	0.631697
ko04721	Synaptic vesicle cycle	circRNA195(Nsf);circRNA2121(Atp6v0a2)	2	191	12	1104	0.642171
ko00561	Glycerolipid metabolism	circRNA3001(Dgkh);circRNA3657(Dgkh);circRNA565(Mboat2)	2	191	12	1104	0.642171
ko02010	ABC transporters	circRNA1383(Abcc1);circRNA1703(Abca1);circRNA639(Abca1)	2	191	12	1104	0.642171
ko04640	Hematopoietic cell lineage	circRNA1863(Itga1);circRNA333(Kit);circRNA3902(Itga1)	2	191	12	1104	0.642171
ko04611	Platelet activation	circRNA1555(Rock1);circRNA2441(Lyn);circRNA3349(Arhgap35);circRNA3455(Gucy1a2);circRNA796(Vwf);circRNA797(Vwf)	5	191	31	1104	0.644884
ko04068	FoxO signaling pathway	circRNA1267(Tgfbr2);circRNA1388(Crebbp);circRNA1875(Setd7);circRNA3757(Kmt2d);circRNA3915(Setd7);circRNA437(Smad4);circRNA439(Smad4)	5	191	31	1104	0.644884
ko03040	Spliceosome	circRNA192(Dhx8);circRNA21(Thoc2);circRNA3289(Prpf6);ciRNA51(Snrnp200)	4	191	25	1104	0.65253
ko05215	Prostate cancer	circRNA1087(Fgfr2);circRNA1388(Crebbp);circRNA298(Rb1);circRNA754(Creb3l2);circRNA755(Creb3l2)	4	191	25	1104	0.65253
ko05230	Central carbon metabolism in cancer	circRNA1087(Fgfr2);circRNA1146(Gls);circRNA333(Kit)	3	191	19	1104	0.664833
ko05210	Colorectal cancer	circRNA1267(Tgfbr2);circRNA2233(Appl1);circRNA437(Smad4);circRNA439(Smad4)	3	191	19	1104	0.664833
ko04015	Rap1 signaling pathway	circRNA1087(Fgfr2);circRNA120(Fgf12);circRNA1654(Prkd3);circRNA2334(Itgb2);circRNA3137(Sipa1l1);circRNA3167(Tek);circRNA333(Kit);circRNA575(Dock4);circRNA727(Magi2);circRNA779(Magi1)	10	191	63	1104	0.674811
ko00860	Porphyrin and chlorophyll metabolism	circRNA3508(Heph)	1	191	6	1104	0.681014
ko00620	Pyruvate metabolism	circRNA1213(Acat1)	1	191	6	1104	0.681014
ko00514	Other types of O-glycan biosynthesis	circRNA3108(Mfng);circRNA3109(Mfng)	1	191	6	1104	0.681014
ko00512	Mucin type O-glycan biosynthesis	circRNA400(Galnt2)	1	191	6	1104	0.681014
ko03460	Fanconi anemia pathway	circRNA3429(Polh)	1	191	6	1104	0.681014
ko04218	Cellular senescence	circRNA1267(Tgfbr2);circRNA1495(Ppp3cc);circRNA1586(Nfatc1);circRNA1765(Hipk2);circRNA2986(Vdac2);circRNA298(Rb1);circRNA3051(Nfatc3);circRNA3652(Ppp3cc);circRNA441(Nfatc1)	7	191	45	1104	0.686411
ko05032	Morphine addiction	circRNA2678(Pde8a);circRNA717(Gnb1)	2	191	13	1104	0.686848
ko05414	Dilated cardiomyopathy (DCM)	circRNA1863(Itga1);circRNA243(Itga8);circRNA3902(Itga1)	2	191	13	1104	0.686848
ko04924	Renin secretion	circRNA1495(Ppp3cc);circRNA200(Ace);circRNA3455(Gucy1a2);circRNA3652(Ppp3cc)	3	191	20	1104	0.700148
ko04371	Apelin signaling pathway	circRNA3757(Kmt2d);circRNA437(Smad4);circRNA439(Smad4);circRNA717(Gnb1);circRNA746(Nrf1);circRNA952(Mef2d)	5	191	33	1104	0.701769
ko04724	Glutamatergic synapse	circRNA1146(Gls);circRNA1495(Ppp3cc);circRNA3652(Ppp3cc);circRNA529(Slc38a1);circRNA717(Gnb1)	4	191	27	1104	0.714178
ko05152	Tuberculosis	circRNA1388(Crebbp);circRNA1495(Ppp3cc);circRNA2121(Atp6v0a2);circRNA2334(Itgb2);circRNA3652(Ppp3cc);ciRNA238(Eea1)	5	191	34	1104	0.727751
ko04211	Longevity regulating pathway - mammal	circRNA2233(Appl1);circRNA3757(Kmt2d);circRNA754(Creb3l2);circRNA755(Creb3l2)	3	191	21	1104	0.732583
ko00330	Arginine and proline metabolism	circRNA2483(Aldh4a1)	1	191	7	1104	0.736503
ko05216	Thyroid cancer	circRNA2337(Ccdc6)	1	191	7	1104	0.736503
ko03050	Proteasome	circRNA3342(Psmb1)	1	191	7	1104	0.736503
ko04260	Cardiac muscle contraction	circRNA2795(Atp1b3)	1	191	7	1104	0.736503
ko05014	Amyotrophic lateral sclerosis (ALS)	circRNA1495(Ppp3cc);circRNA3652(Ppp3cc)	1	191	7	1104	0.736503
ko04024	cAMP signaling pathway	circRNA1388(Crebbp);circRNA1555(Rock1);circRNA1586(Nfatc1);circRNA2795(Atp1b3);circRNA441(Nfatc1);circRNA754(Creb3l2);circRNA755(Creb3l2);circRNA978(Vav3)	6	191	41	1104	0.740614
ko04152	AMPK signaling pathway	circRNA3024(Tbc1d1);circRNA3494(Ppp2r3a);circRNA3757(Kmt2d);circRNA754(Creb3l2);circRNA755(Creb3l2)	4	191	28	1104	0.741861
ko04261	Adrenergic signaling in cardiomyocytes	circRNA2795(Atp1b3);circRNA3393(Kcnq1);circRNA3494(Ppp2r3a);circRNA754(Creb3l2);circRNA755(Creb3l2)	4	191	28	1104	0.741861
ko00564	Glycerophospholipid metabolism	circRNA3001(Dgkh);circRNA3657(Dgkh);circRNA3664(Cds1);circRNA565(Mboat2)	3	191	22	1104	0.762208
ko04970	Salivary secretion	circRNA2795(Atp1b3);circRNA3455(Gucy1a2)	2	191	15	1104	0.762486
ko04971	Gastric acid secretion	circRNA2795(Atp1b3);circRNA3393(Kcnq1)	2	191	15	1104	0.762486
ko04664	Fc epsilon RI signaling pathway	circRNA2441(Lyn);circRNA978(Vav3)	2	191	15	1104	0.762486
ko04137	Mitophagy - animal	circRNA3262(Ambra1);circRNA492(Usp15)	2	191	15	1104	0.762486
ko04622	RIG-I-like receptor signaling pathway	circRNA1561(Rnf125);circRNA2066(Ddx3x)	2	191	15	1104	0.762486
ko04910	Insulin signaling pathway	circRNA105(Cblb);circRNA3410(Sorbs1);circRNA374(Phkb);circRNA3757(Kmt2d);circRNA375(Phkb)	4	191	29	1104	0.767478
ko04960	Aldosterone-regulated sodium reabsorption	circRNA2795(Atp1b3)	1	191	8	1104	0.782381
ko00510	N-Glycan biosynthesis	circRNA1180(Man2a1);circRNA1181(Man2a1)	1	191	8	1104	0.782381
ko05321	Inflammatiory bowel disease (IBD)	circRNA1586(Nfatc1);circRNA441(Nfatc1)	1	191	8	1104	0.782381
ko00970	Aminoacyl-tRNA biosynthesis	circRNA418(Hars2)	1	191	8	1104	0.782381
ko04668	TNF signaling pathway	circRNA3279(Itch);circRNA754(Creb3l2);circRNA755(Creb3l2);circRNA822(Dab2ip)	3	191	23	1104	0.789134
ko04380	Osteoclast differentiation	circRNA1267(Tgfbr2);circRNA1495(Ppp3cc);circRNA1586(Nfatc1);circRNA3652(Ppp3cc);circRNA441(Nfatc1)	3	191	23	1104	0.789134
ko04933	AGE-RAGE signaling pathway in diabetic complications	circRNA1267(Tgfbr2);circRNA1586(Nfatc1);circRNA437(Smad4);circRNA439(Smad4);circRNA441(Nfatc1);ciRNA209(Col4a3)	4	191	30	1104	0.79108
ko04370	VEGF signaling pathway	circRNA1495(Ppp3cc);circRNA1640(Ptk2);circRNA3652(Ppp3cc)	2	191	16	1104	0.794028
ko04918	Thyroid hormone synthesis	circRNA2795(Atp1b3);circRNA754(Creb3l2);circRNA755(Creb3l2)	2	191	16	1104	0.794028
ko04064	NF-kappa B signaling pathway	circRNA2441(Lyn);circRNA788(Erc1)	2	191	16	1104	0.794028
ko04062	Chemokine signaling pathway	circRNA1555(Rock1);circRNA1640(Ptk2);circRNA2441(Lyn);circRNA717(Gnb1);circRNA978(Vav3)	5	191	37	1104	0.795845
ko04010	MAPK signaling pathway	circRNA1087(Fgfr2);circRNA120(Fgf12);circRNA1267(Tgfbr2);circRNA1495(Ppp3cc);circRNA1586(Nfatc1);circRNA1635(Stk3);circRNA170(Taok1);circRNA2056(Rasa2);circRNA2666(Map4k1);circRNA3051(Nfatc3);circRNA3100(Stk3);circRNA3652(Ppp3cc);circRNA441(Nfatc1)	10	191	70	1104	0.800618
ko04926	Relaxin signaling pathway	circRNA1267(Tgfbr2);circRNA717(Gnb1);circRNA754(Creb3l2);circRNA755(Creb3l2);ciRNA209(Col4a3)	4	191	31	1104	0.812739
ko04728	Dopaminergic synapse	circRNA1495(Ppp3cc);circRNA3494(Ppp2r3a);circRNA3652(Ppp3cc);circRNA717(Gnb1);circRNA754(Creb3l2);circRNA755(Creb3l2)	4	191	31	1104	0.812739
ko05146	Amoebiasis	circRNA1640(Ptk2);circRNA2334(Itgb2);ciRNA209(Col4a3)	3	191	24	1104	0.813495
ko04070	Phosphatidylinositol signaling system	circRNA1378(Pi4ka);circRNA1826(Ppip5k1);circRNA3001(Dgkh);circRNA3657(Dgkh);circRNA3664(Cds1);circRNA3920(Pip5k1a)	5	191	38	1104	0.815359
ko00190	Oxidative phosphorylation	circRNA2121(Atp6v0a2)	1	191	9	1104	0.820305
ko03320	PPAR signaling pathway	circRNA3410(Sorbs1)	1	191	9	1104	0.820305
ko01212	Fatty acid metabolism	circRNA1213(Acat1)	1	191	9	1104	0.820305
ko00020	Citrate cycle (TCA cycle)	circRNA3608(Acly)	1	191	9	1104	0.820305
ko04972	Pancreatic secretion	circRNA2795(Atp1b3);circRNA3393(Kcnq1)	2	191	17	1104	0.821828
ko04925	Aldosterone synthesis and secretion	circRNA1654(Prkd3);circRNA754(Creb3l2);circRNA755(Creb3l2)	2	191	17	1104	0.821828
ko04725	Cholinergic synapse	circRNA3393(Kcnq1);circRNA717(Gnb1);circRNA754(Creb3l2);circRNA755(Creb3l2)	3	191	25	1104	0.835445
ko04144	Endocytosis	circRNA105(Cblb);circRNA1087(Fgfr2);circRNA1267(Tgfbr2);circRNA1652(Arf3);circRNA1741(Capzb);circRNA259(Psd3);circRNA3279(Itch);circRNA3447(Agap1);circRNA3920(Pip5k1a);circRNA530(Arf3);circRNA819(Mvb12b);ciRNA238(Eea1)	11	191	79	1104	0.83582
ko05202	Transcriptional misregulation in cancers	circRNA1267(Tgfbr2);circRNA1640(Ptk2);circRNA2762(Fli1);circRNA2885(Runx1);circRNA408(Ss18);circRNA732(Cdk14)	6	191	46	1104	0.836154
ko04014	Ras signaling pathway	circRNA1087(Fgfr2);circRNA120(Fgf12);circRNA1302(Rgl1);circRNA1446(LOC103689971);circRNA2056(Rasa2);circRNA3167(Tek);circRNA333(Kit);circRNA717(Gnb1)	8	191	60	1104	0.844548
ko01524	Platinum drug resistance	circRNA2078(Atp7a);circRNA3429(Polh)	2	191	18	1104	0.84623
ko04071	Sphingolipid signaling pathway	circRNA1383(Abcc1);circRNA1555(Rock1);circRNA3494(Ppp2r3a);circRNA3774(Sptlc2)	4	191	33	1104	0.850576
ko05012	Parkinson's disease	circRNA2986(Vdac2)	1	191	10	1104	0.851649
ko05134	Legionellosis	circRNA2334(Itgb2)	1	191	10	1104	0.851649
ko05140	Leishmaniasis	circRNA2334(Itgb2)	1	191	10	1104	0.851649
ko04976	Bile secretion	circRNA2795(Atp1b3)	1	191	10	1104	0.851649
ko04216	Ferroptosis	circRNA2986(Vdac2)	1	191	10	1104	0.851649
ko05133	Pertussis	circRNA2334(Itgb2)	1	191	10	1104	0.851649
ko04666	Fc gamma R-mediated phagocytosis	circRNA2441(Lyn);circRNA3920(Pip5k1a);circRNA978(Vav3)	3	191	26	1104	0.855146
ko05222	Small cell lung cancer	circRNA1640(Ptk2);circRNA298(Rb1);ciRNA209(Col4a3)	3	191	26	1104	0.855146
ko04510	Focal adhesion	circRNA1555(Rock1);circRNA1640(Ptk2);circRNA1863(Itga1);circRNA243(Itga8);circRNA3349(Arhgap35);circRNA3902(Itga1);circRNA796(Vwf);circRNA797(Vwf);circRNA978(Vav3);ciRNA209(Col4a3)	8	191	61	1104	0.857712
ko05169	Epstein-Barr virus infection	circRNA1388(Crebbp);circRNA1411(Ywhae);circRNA2145(Gtf2e1);circRNA2441(Lyn);circRNA298(Rb1);circRNA332(Polr2b)	6	191	48	1104	0.865523
ko04919	Thyroid hormone signaling pathway	circRNA1345(Med13l);circRNA1388(Crebbp);circRNA2128(Med13l);circRNA2398(Ncoa1);circRNA2795(Atp1b3)	4	191	34	1104	0.866953
ko04730	Long-term depression	circRNA2441(Lyn);circRNA3455(Gucy1a2)	2	191	19	1104	0.867571
ko05212	Pancreatic cancer	circRNA1267(Tgfbr2);circRNA298(Rb1);circRNA437(Smad4);circRNA439(Smad4)	3	191	27	1104	0.872768
ko04114	Oocyte meiosis	circRNA1278(Smc1a);circRNA1411(Ywhae);circRNA1495(Ppp3cc);circRNA3652(Ppp3cc)	3	191	27	1104	0.872768
ko05010	Alzheimer's disease	circRNA1355(App);circRNA1495(Ppp3cc);circRNA3652(Ppp3cc);circRNA43(Atf6)	3	191	27	1104	0.872768
ko04720	Long-term potentiation	circRNA1388(Crebbp);circRNA1495(Ppp3cc);circRNA3652(Ppp3cc)	2	191	20	1104	0.886173
ko04726	Serotonergic synapse	circRNA1355(App);circRNA717(Gnb1)	2	191	20	1104	0.886173
ko01200	Carbon metabolism	circRNA1213(Acat1);circRNA1506(Pcca)	2	191	20	1104	0.886173
ko03018	RNA degradation	circRNA1249(Xrn1);circRNA2793(Xrn1);circRNA2863(Pan3);circRNA58(Pan3)	2	191	20	1104	0.886173
ko00240	Pyrimidine metabolism	circRNA332(Polr2b)	1	191	12	1104	0.898948
ko04115	p53 signaling pathway	circRNA40(Cop1)	1	191	12	1104	0.898948
ko05219	Bladder cancer	circRNA298(Rb1)	1	191	12	1104	0.898948
ko05211	Renal cell carcinoma	circRNA1388(Crebbp);circRNA542(Epas1);circRNA545(Epas1)	2	191	21	1104	0.902341
ko05218	Melanoma	circRNA120(Fgf12);circRNA298(Rb1)	2	191	21	1104	0.902341
ko04713	Circadian entrainment	circRNA3455(Gucy1a2);circRNA717(Gnb1)	2	191	21	1104	0.902341
ko04931	Insulin resistance	circRNA1976(Oga);circRNA3757(Kmt2d);circRNA754(Creb3l2);circRNA755(Creb3l2)	3	191	29	1104	0.902438
ko05231	Choline metabolism in cancer	circRNA2448(Slc44a1);circRNA3001(Dgkh);circRNA3657(Dgkh);circRNA3920(Pip5k1a)	3	191	30	1104	0.914811
ko05206	MicroRNAs in cancer	circRNA1146(Gls);circRNA1383(Abcc1);circRNA1388(Crebbp);circRNA1555(Rock1)	4	191	38	1104	0.917992
ko04020	Calcium signaling pathway	circRNA1495(Ppp3cc);circRNA2986(Vdac2);circRNA3652(Ppp3cc);circRNA374(Phkb);circRNA375(Phkb)	3	191	31	1104	0.925747
ko04145	Phagosome	circRNA2121(Atp6v0a2);circRNA2334(Itgb2);ciRNA238(Eea1)	3	191	31	1104	0.925747
ko05221	Acute myeloid leukemia	circRNA2885(Runx1);circRNA333(Kit)	2	191	23	1104	0.92847
ko01522	Endocrine resistance	circRNA1640(Ptk2);circRNA298(Rb1)	2	191	23	1104	0.92847
ko04060	Cytokine-cytokine receptor interaction	circRNA1267(Tgfbr2);circRNA333(Kit)	2	191	23	1104	0.92847
ko04012	ErbB signaling pathway	circRNA105(Cblb);circRNA1640(Ptk2)	2	191	23	1104	0.92847
ko03008	Ribosome biogenesis in eukaryotes	circRNA1249(Xrn1);circRNA2793(Xrn1)	1	191	14	1104	0.931219
ko04961	Endocrine and other factor-regulated calcium reabsorption	circRNA2795(Atp1b3)	1	191	14	1104	0.931219
ko04141	Protein processing in endoplasmic reticulum	circRNA208(Nploc4);circRNA43(Atf6);circRNA781(Edem1);circRNA985(Sec24b)	4	191	40	1104	0.936302
ko04340	Hedgehog signaling pathway	circRNA1367(Boc)	1	191	15	1104	0.943272
ko04217	Necroptosis	circRNA2986(Vdac2)	1	191	15	1104	0.943272
ko05142	Chagas disease (American trypanosomiasis)	circRNA1267(Tgfbr2);circRNA200(Ace)	2	191	25	1104	0.947921
ko04213	Longevity regulating pathway - multiple species	circRNA3757(Kmt2d)	1	191	16	1104	0.953221
ko05213	Endometrial cancer	circRNA413(Ctnna1);ciRNA301(Ctnna1)	1	191	16	1104	0.953221
ko04066	HIF-1 signaling pathway	circRNA1388(Crebbp);circRNA3167(Tek)	2	191	26	1104	0.955652
ko05132	Salmonella infection	circRNA1555(Rock1)	1	191	17	1104	0.961433
ko04932	Non-alcoholic fatty liver disease (NAFLD)	circRNA3279(Itch);circRNA3757(Kmt2d)	2	191	27	1104	0.962283
ko04550	Signaling pathways regulating pluripotency of stem cells	circRNA1087(Fgfr2);circRNA437(Smad4);circRNA439(Smad4)	2	191	27	1104	0.962283
ko00562	Inositol phosphate metabolism	circRNA1378(Pi4ka);circRNA3920(Pip5k1a)	2	191	28	1104	0.96796
ko04210	Apoptosis	circRNA1799(Sptan1);circRNA815(Sptan1);circRNA822(Dab2ip)	2	191	28	1104	0.96796
ko05223	Non-small cell lung cancer	circRNA298(Rb1)	1	191	18	1104	0.96821
ko04920	Adipocytokine signaling pathway	circRNA3757(Kmt2d)	1	191	18	1104	0.96821
ko04723	Retrograde endocannabinoid signaling	circRNA717(Gnb1)	1	191	18	1104	0.96821
ko04072	Phospholipase D signaling pathway	circRNA3001(Dgkh);circRNA333(Kit);circRNA3657(Dgkh);circRNA3920(Pip5k1a)	3	191	39	1104	0.976597
ko05162	Measles	circRNA105(Cblb)	1	191	21	1104	0.982217
ko04630	Jak-STAT signaling pathway	circRNA1388(Crebbp)	1	191	21	1104	0.982217
ko04540	Gap junction	circRNA3455(Gucy1a2)	1	191	21	1104	0.982217
ko04270	Vascular smooth muscle contraction	circRNA1555(Rock1);circRNA3455(Gucy1a2)	2	191	32	1104	0.983495
ko05214	Glioma	circRNA298(Rb1)	1	191	22	1104	0.985353
ko05418	Fluid shear stress and atherosclerosis	circRNA1640(Ptk2)	1	191	23	1104	0.987939
ko04915	Estrogen signaling pathway	circRNA754(Creb3l2);circRNA755(Creb3l2)	1	191	24	1104	0.99007
ko01521	EGFR tyrosine kinase inhibitor resistance	circRNA1087(Fgfr2)	1	191	27	1104	0.994465
ko04140	Autophagy - animal	circRNA3262(Ambra1);circRNA588(Zfyve1)	2	191	39	1104	0.995008
ko04722	Neurotrophin signaling pathway	circRNA1411(Ywhae)	1	191	28	1104	0.995446
ko05164	Influenza A	circRNA1388(Crebbp)	1	191	29	1104	0.996255
ko04621	NOD-like receptor signaling pathway	circRNA2986(Vdac2)	1	191	30	1104	0.99692
ko05205	Proteoglycans in cancer	circRNA105(Cblb);circRNA1555(Rock1);circRNA1640(Ptk2)	3	191	53	1104	0.997407
ko05168	Herpes simplex infection	circRNA1388(Crebbp)	1	191	34	1104	0.998594
ko04150	mTOR signaling pathway	circRNA801(Lrp6);circRNA802(Lrp6)	1	191	36	1104	0.999052
