# Supplementary material for: Changing Expression Profiles of Messenger RNA, MicroRNA, Long Non-coding RNA, and Circular RNA Reveal the Key Regulators and Interaction Networks of Competing Endogenous RNA in Pulmonary Fibrosis
Source: Front Genet. 2020 Sep 24;11:558095. doi: 10.3389/fgene.2020.558095 (PMC7541945; doi:10.3389/fgene.2020.558095)
Supplement: Supplementary Figure S1 — GO enrichment analysis of DE ceRNAs. (A) GO enrichment analysis of DE mRNAs. (B) GO enrichment analysis enrichment of DE lncRNAs. (C) GO enrichment analysis enrichment. [file Data_Sheet_1.zip › Table 11.XLSX]

## Sheet: GO
GO Id	Function	GO_term	S gene number	TS gene number	B gene number	TB gene number	Pvalue of Fisher's Exact Test
GO:0005737	cellular_component	cytoplasm	2486	9144	4403	20109	1.16715e-61
GO:0005829	cellular_component	cytosol	1570	9144	2714	20109	4.49939e-44
GO:0005634	cellular_component	nucleus	2492	9144	4642	20109	1.1624e-37
GO:0005515	molecular_function	protein binding	719	9144	1145	20109	6.20327e-34
GO:0005654	cellular_component	nucleoplasm	1033	9144	1782	20109	1.10389e-28
GO:0005794	cellular_component	Golgi apparatus	567	9144	903	20109	8.18421e-27
GO:0043231	cellular_component	intracellular membrane-bounded organelle	436	9144	667	20109	6.08428e-26
GO:0046872	molecular_function	metal ion binding	1119	9144	1988	20109	1.57545e-24
GO:0016310	biological_process	phosphorylation	378	9144	570	20109	2.35731e-24
GO:0016301	molecular_function	kinase activity	371	9144	562	20109	2.22445e-23
GO:0016740	molecular_function	transferase activity	684	9144	1157	20109	6.25519e-22
GO:0048471	cellular_component	perinuclear region of cytoplasm	343	9144	523	20109	5.43385e-21
GO:0005575	cellular_component	cellular_component	1054	9144	1895	20109	8.8435e-21
GO:0005783	cellular_component	endoplasmic reticulum	585	9144	979	20109	2.76995e-20
GO:0030054	cellular_component	cell junction	301	9144	453	20109	7.95778e-20
GO:0006468	biological_process	protein phosphorylation	383	9144	604	20109	1.81757e-19
GO:0019901	molecular_function	protein kinase binding	273	9144	405	20109	2.11302e-19
GO:0003674	molecular_function	molecular_function	1167	9144	2140	20109	3.97357e-19
GO:0005524	molecular_function	ATP binding	790	9144	1387	20109	4.21431e-19
GO:0045893	biological_process	positive regulation of transcription, DNA-templated	332	9144	520	20109	1.10417e-17
GO:0004672	molecular_function	protein kinase activity	350	9144	554	20109	1.56734e-17
GO:0000166	molecular_function	nucleotide binding	727	9144	1279	20109	2.44088e-17
GO:0009986	cellular_component	cell surface	293	9144	455	20109	1.72762e-16
GO:0005768	cellular_component	endosome	232	9144	346	20109	2.80483e-16
GO:0000139	cellular_component	Golgi membrane	193	9144	280	20109	1.27638e-15
GO:0045202	cellular_component	synapse	252	9144	387	20109	3.27551e-15
GO:0042802	molecular_function	identical protein binding	494	9144	847	20109	1.23864e-14
GO:0004674	molecular_function	protein serine/threonine kinase activity	232	9144	354	20109	1.42354e-14
GO:0031410	cellular_component	cytoplasmic vesicle	248	9144	384	20109	2.23007e-14
GO:0042995	cellular_component	cell projection	228	9144	348	20109	2.52151e-14
GO:0006811	biological_process	ion transport	292	9144	466	20109	3.47837e-14
GO:0045944	biological_process	positive regulation of transcription from RNA polymerase II promoter	568	9144	999	20109	9.00829e-14
GO:0043025	cellular_component	neuronal cell body	251	9144	394	20109	1.54943e-13
GO:0010628	biological_process	positive regulation of gene expression	219	9144	336	20109	1.82498e-13
GO:0098978			151	9144	216	20109	2.5977e-13
GO:0055085	biological_process	transmembrane transport	326	9144	536	20109	3.49635e-13
GO:0008150	biological_process	biological_process	936	9144	1743	20109	3.57689e-13
GO:0006366	biological_process	transcription from RNA polymerase II promoter	270	9144	433	20109	7.25596e-13
GO:0030424	cellular_component	axon	199	9144	303	20109	7.83386e-13
GO:0043005	cellular_component	neuron projection	221	9144	345	20109	1.95412e-12
GO:0042803	molecular_function	protein homodimerization activity	405	9144	694	20109	2.90591e-12
GO:0000122	biological_process	negative regulation of transcription from RNA polymerase II promoter	403	9144	692	20109	4.91268e-12
GO:0032991	cellular_component	macromolecular complex	325	9144	543	20109	6.57245e-12
GO:0035556	biological_process	intracellular signal transduction	244	9144	391	20109	8.2314e-12
GO:0003700	molecular_function	sequence-specific DNA binding transcription factor activity	411	9144	710	20109	9.68912e-12
GO:0043065	biological_process	positive regulation of apoptotic process	168	9144	253	20109	1.21252e-11
GO:0030335	biological_process	positive regulation of cell migration	129	9144	185	20109	1.85296e-11
GO:0030425	cellular_component	dendrite	240	9144	390	20109	9.06846e-11
GO:0016607	cellular_component	nuclear speck	183	9144	285	20109	1.14323e-10
GO:0005901	cellular_component	caveola	50	9144	58	20109	1.25431e-10
GO:0000978	molecular_function	RNA polymerase II core promoter proximal region sequence-specific DNA binding	245	9144	401	20109	1.60133e-10
GO:0014069	cellular_component	postsynaptic density	145	9144	218	20109	2.53033e-10
GO:0016324	cellular_component	apical plasma membrane	158	9144	242	20109	3.40788e-10
GO:0051260	biological_process	protein homooligomerization	130	9144	192	20109	3.56893e-10
GO:0008285	biological_process	negative regulation of cell proliferation	190	9144	301	20109	4.22377e-10
GO:0006915	biological_process	apoptotic process	206	9144	332	20109	6.99914e-10
GO:0008021	cellular_component	synaptic vesicle	85	9144	116	20109	1.03743e-09
GO:0005789	cellular_component	endoplasmic reticulum membrane	293	9144	499	20109	1.26691e-09
GO:0044877	molecular_function	macromolecular complex binding	191	9144	306	20109	1.44987e-09
GO:0005764	cellular_component	lysosome	167	9144	263	20109	2.50778e-09
GO:0018105	biological_process	peptidyl-serine phosphorylation	86	9144	119	20109	2.59961e-09
GO:0006886	biological_process	intracellular protein transport	191	9144	308	20109	3.08292e-09
GO:0005856	cellular_component	cytoskeleton	314	9144	543	20109	3.2279e-09
GO:0001525	biological_process	angiogenesis	103	9144	149	20109	4.1473e-09
GO:0038023	molecular_function	signaling receptor activity	89	9144	125	20109	4.69123e-09
GO:0005739	cellular_component	mitochondrion	632	9144	1179	20109	4.85634e-09
GO:0000977	molecular_function	RNA polymerase II regulatory region sequence-specific DNA binding	155	9144	244	20109	8.8789e-09
GO:0042593	biological_process	glucose homeostasis	73	9144	99	20109	9.87441e-09
GO:0005769	cellular_component	early endosome	129	9144	197	20109	1.05491e-08
GO:0031901	cellular_component	early endosome membrane	52	9144	65	20109	1.17319e-08
GO:0008270	molecular_function	zinc ion binding	379	9144	676	20109	1.25035e-08
GO:0001701	biological_process	in utero embryonic development	126	9144	192	20109	1.27983e-08
GO:0015031	biological_process	protein transport	209	9144	346	20109	1.32084e-08
GO:0030027	cellular_component	lamellipodium	93	9144	134	20109	1.69916e-08
GO:0005765	cellular_component	lysosomal membrane	84	9144	119	20109	2.41602e-08
GO:0042981	biological_process	regulation of apoptotic process	104	9144	154	20109	2.47977e-08
GO:0016192	biological_process	vesicle-mediated transport	129	9144	199	20109	2.63405e-08
GO:0043235	cellular_component	receptor complex	110	9144	165	20109	2.9377e-08
GO:0007266	biological_process	Rho protein signal transduction	45	9144	55	20109	3.14916e-08
GO:0010468	biological_process	regulation of gene expression	122	9144	187	20109	3.60542e-08
GO:0045121	cellular_component	membrane raft	122	9144	187	20109	3.60542e-08
GO:0016055	biological_process	Wnt signaling pathway	84	9144	120	20109	4.46683e-08
GO:0005102	molecular_function	receptor binding	188	9144	310	20109	4.60753e-08
GO:0005730	cellular_component	nucleolus	350	9144	625	20109	5.3144e-08
GO:0044212	molecular_function	transcription regulatory region DNA binding	138	9144	218	20109	7.75729e-08
GO:0010629	biological_process	negative regulation of gene expression	126	9144	196	20109	7.80387e-08
GO:0016477	biological_process	cell migration	114	9144	175	20109	1.12653e-07
GO:0001077	molecular_function	RNA polymerase II core promoter proximal region sequence-specific DNA binding transcription factor activity involved in positive regulation of transcription	160	9144	260	20109	1.18188e-07
GO:0030165	molecular_function	PDZ domain binding	59	9144	79	20109	1.19483e-07
GO:0030175	cellular_component	filopodium	46	9144	58	20109	1.35015e-07
GO:0006813	biological_process	potassium ion transport	85	9144	124	20109	1.65944e-07
GO:0007612	biological_process	learning	42	9144	52	20109	1.84965e-07
GO:0007420	biological_process	brain development	141	9144	226	20109	2.0358e-07
GO:0015293	molecular_function	symporter activity	45	9144	57	20109	2.37282e-07
GO:0045211	cellular_component	postsynaptic membrane	107	9144	164	20109	2.4288e-07
GO:0005938	cellular_component	cell cortex	76	9144	109	20109	2.50444e-07
GO:0045892	biological_process	negative regulation of transcription, DNA-templated	276	9144	486	20109	2.66316e-07
GO:0016567	biological_process	protein ubiquitination	209	9144	356	20109	2.92389e-07
GO:0016323	cellular_component	basolateral plasma membrane	104	9144	159	20109	2.95701e-07
GO:0043197	cellular_component	dendritic spine	91	9144	136	20109	3.4777e-07
GO:0005802	cellular_component	trans-Golgi network	93	9144	140	20109	4.31119e-07
GO:0007507	biological_process	heart development	138	9144	223	20109	5.38836e-07
GO:0001666	biological_process	response to hypoxia	118	9144	186	20109	5.59299e-07
GO:0006486	biological_process	protein glycosylation	78	9144	114	20109	5.95647e-07
GO:0010977	biological_process	negative regulation of neuron projection development	48	9144	63	20109	6.54255e-07
GO:0045766	biological_process	positive regulation of angiogenesis	79	9144	116	20109	6.79672e-07
GO:0072659	biological_process	protein localization to plasma membrane	76	9144	111	20109	7.92938e-07
GO:0019904	molecular_function	protein domain specific binding	148	9144	243	20109	8.35863e-07
GO:0000981	molecular_function	sequence-specific DNA binding RNA polymerase II transcription factor activity	125	9144	200	20109	8.518e-07
GO:0005887	cellular_component	integral component of plasma membrane	429	9144	797	20109	8.54033e-07
GO:0005770	cellular_component	late endosome	73	9144	106	20109	9.18685e-07
GO:0007166	biological_process	cell surface receptor signaling pathway	94	9144	144	20109	1.23498e-06
GO:0000976	molecular_function	transcription regulatory region sequence-specific DNA binding	48	9144	64	20109	1.46112e-06
GO:0071277	biological_process	cellular response to calcium ion	51	9144	69	20109	1.46875e-06
GO:0001889	biological_process	liver development	61	9144	86	20109	1.50527e-06
GO:0043066	biological_process	negative regulation of apoptotic process	257	9144	456	20109	1.55191e-06
GO:0005911	cellular_component	cell-cell junction	97	9144	150	20109	1.58885e-06
GO:0030426	cellular_component	growth cone	79	9144	118	20109	1.95388e-06
GO:0071805	biological_process	potassium ion transmembrane transport	79	9144	118	20109	1.95388e-06
GO:0060291	biological_process	long-term synaptic potentiation	36	9144	45	20109	2.19082e-06
GO:0005813	cellular_component	centrosome	244	9144	432	20109	2.26507e-06
GO:0007399	biological_process	nervous system development	132	9144	216	20109	2.48262e-06
GO:0043410	biological_process	positive regulation of MAPK cascade	57	9144	80	20109	2.62029e-06
GO:0043547	biological_process	positive regulation of GTPase activity	147	9144	245	20109	3.0549e-06
GO:0003682	molecular_function	chromatin binding	209	9144	365	20109	3.38494e-06
GO:0044325	molecular_function	ion channel binding	75	9144	112	20109	3.47864e-06
GO:0001228	molecular_function	RNA polymerase II transcription regulatory region sequence-specific DNA binding transcription factor activity involved in positive regulation of transcription	85	9144	130	20109	3.55536e-06
GO:0000165	biological_process	MAPK cascade	59	9144	84	20109	3.71962e-06
GO:0006814	biological_process	sodium ion transport	67	9144	98	20109	3.80533e-06
GO:0031625	molecular_function	ubiquitin protein ligase binding	144	9144	240	20109	3.83354e-06
GO:0001558	biological_process	regulation of cell growth	43	9144	57	20109	3.96753e-06
GO:0001078	molecular_function	RNA polymerase II core promoter proximal region sequence-specific DNA binding transcription factor activity involved in negative regulation of transcription	89	9144	138	20109	4.96366e-06
GO:0030496	cellular_component	midbody	84	9144	129	20109	5.16968e-06
GO:0001822	biological_process	kidney development	74	9144	111	20109	5.17931e-06
GO:0008022	molecular_function	protein C-terminus binding	104	9144	166	20109	5.87054e-06
GO:0034765	biological_process	regulation of ion transmembrane transport	76	9144	115	20109	6.362e-06
GO:0005244	molecular_function	voltage-gated ion channel activity	76	9144	115	20109	6.362e-06
GO:0090090	biological_process	negative regulation of canonical Wnt signaling pathway	68	9144	101	20109	7.38508e-06
GO:0016328	cellular_component	lateral plasma membrane	37	9144	48	20109	7.92473e-06
GO:0006511	biological_process	ubiquitin-dependent protein catabolic process	148	9144	250	20109	8.01159e-06
GO:0005903	cellular_component	brush border	40	9144	53	20109	8.47909e-06
GO:0019899	molecular_function	enzyme binding	182	9144	316	20109	8.71928e-06
GO:0006836	biological_process	neurotransmitter transport	30	9144	37	20109	9.57172e-06
GO:0004842	molecular_function	ubiquitin-protein transferase activity	140	9144	236	20109	1.19795e-05
GO:0071222	biological_process	cellular response to lipopolysaccharide	98	9144	157	20109	1.3468e-05
GO:0043123	biological_process	positive regulation of I-kappaB kinase/NF-kappaB signaling	69	9144	104	20109	1.36953e-05
GO:0007030	biological_process	Golgi organization	56	9144	81	20109	1.39421e-05
GO:0042734	cellular_component	presynaptic membrane	39	9144	52	20109	1.42131e-05
GO:0018107	biological_process	peptidyl-threonine phosphorylation	39	9144	52	20109	1.42131e-05
GO:0043280	biological_process	positive regulation of cysteine-type endopeptidase activity involved in apoptotic process	31	9144	39	20109	1.45224e-05
GO:0016787	molecular_function	hydrolase activity	593	9144	1152	20109	1.48852e-05
GO:0051117	molecular_function	ATPase binding	49	9144	69	20109	1.51727e-05
GO:0005925	cellular_component	focal adhesion	87	9144	137	20109	1.54921e-05
GO:0070498	biological_process	interleukin-1-mediated signaling pathway	14	9144	14	20109	1.60724e-05
GO:0043406	biological_process	positive regulation of MAP kinase activity	34	9144	44	20109	1.69535e-05
GO:0035264	biological_process	multicellular organism growth	50	9144	71	20109	1.80538e-05
GO:0019903	molecular_function	protein phosphatase binding	54	9144	78	20109	1.85842e-05
GO:0051726	biological_process	regulation of cell cycle	73	9144	112	20109	1.9948e-05
GO:0008284	biological_process	positive regulation of cell proliferation	244	9144	442	20109	2.10145e-05
GO:0005520	molecular_function	insulin-like growth factor binding	19	9144	21	20109	2.11366e-05
GO:0031965	cellular_component	nuclear membrane	108	9144	177	20109	2.15339e-05
GO:0008360	biological_process	regulation of cell shape	74	9144	114	20109	2.17104e-05
GO:0006629	biological_process	lipid metabolic process	174	9144	304	20109	2.21995e-05
GO:0005096	molecular_function	GTPase activator activity	119	9144	198	20109	2.29168e-05
GO:0042147	biological_process	retrograde transport, endosome to Golgi	41	9144	56	20109	2.31616e-05
GO:0046330	biological_process	positive regulation of JNK cascade	48	9144	68	20109	2.39616e-05
GO:0007613	biological_process	memory	52	9144	75	20109	2.47753e-05
GO:0006874	biological_process	cellular calcium ion homeostasis	52	9144	75	20109	2.47753e-05
GO:0006355	biological_process	regulation of transcription, DNA-templated	617	9144	1206	20109	2.51997e-05
GO:0001934	biological_process	positive regulation of protein phosphorylation	97	9144	157	20109	2.71897e-05
GO:0043627	biological_process	response to estrogen	53	9144	77	20109	2.86243e-05
GO:0032880	biological_process	regulation of protein localization	33	9144	43	20109	2.90948e-05
GO:0042149	biological_process	cellular response to glucose starvation	28	9144	35	20109	3.07647e-05
GO:0045177	cellular_component	apical part of cell	58	9144	86	20109	3.149e-05
GO:0007275	biological_process	multicellular organismal development	238	9144	432	20109	3.15937e-05
GO:0005777	cellular_component	peroxisome	68	9144	104	20109	3.25404e-05
GO:0032147	biological_process	activation of protein kinase activity	54	9144	79	20109	3.2801e-05
GO:0008076	cellular_component	voltage-gated potassium channel complex	50	9144	72	20109	3.30335e-05
GO:0006470	biological_process	protein dephosphorylation	102	9144	167	20109	3.3928e-05
GO:0051010	molecular_function	microtubule plus-end binding	13	9144	13	20109	3.53731e-05
GO:0001649	biological_process	osteoblast differentiation	47	9144	67	20109	3.76291e-05
GO:0030433	biological_process	ER-associated ubiquitin-dependent protein catabolic process	40	9144	55	20109	3.77058e-05
GO:0006357	biological_process	regulation of transcription from RNA polymerase II promoter	234	9144	425	20109	3.8678e-05
GO:0030154	biological_process	cell differentiation	244	9144	445	20109	3.8827e-05
GO:0045787	biological_process	positive regulation of cell cycle	34	9144	45	20109	3.90058e-05
GO:0010008	cellular_component	endosome membrane	61	9144	92	20109	4.3727e-05
GO:0032588	cellular_component	trans-Golgi network membrane	20	9144	23	20109	4.58876e-05
GO:0005178	molecular_function	integrin binding	62	9144	94	20109	4.82749e-05
GO:0031594	cellular_component	neuromuscular junction	38	9144	52	20109	4.93962e-05
GO:0005267	molecular_function	potassium channel activity	53	9144	78	20109	4.99094e-05
GO:1990830			58	9144	87	20109	5.27391e-05
GO:0046777	biological_process	protein autophosphorylation	88	9144	142	20109	5.34679e-05
GO:0030036	biological_process	actin cytoskeleton organization	82	9144	131	20109	5.71315e-05
GO:0021766	biological_process	hippocampus development	50	9144	73	20109	5.86437e-05
GO:0071407	biological_process	cellular response to organic cyclic compound	50	9144	73	20109	5.86437e-05
GO:0016757	molecular_function	transferase activity, transferring glycosyl groups	108	9144	180	20109	5.90006e-05
GO:0017137	molecular_function	Rab GTPase binding	76	9144	120	20109	5.9552e-05
GO:0045600	biological_process	positive regulation of fat cell differentiation	30	9144	39	20109	6.26066e-05
GO:0001764	biological_process	neuron migration	65	9144	100	20109	6.32403e-05
GO:0005923	cellular_component	tight junction	65	9144	100	20109	6.32403e-05
GO:0030285	cellular_component	integral component of synaptic vesicle membrane	25	9144	31	20109	6.51437e-05
GO:0005905	cellular_component	coated pit	33	9144	44	20109	6.55189e-05
GO:0090575	cellular_component	RNA polymerase II transcription factor complex	43	9144	61	20109	6.6601e-05
GO:0045638	biological_process	negative regulation of myeloid cell differentiation	15	9144	16	20109	6.70745e-05
GO:0005525	molecular_function	GTP binding	202	9144	364	20109	6.87342e-05
GO:0003924	molecular_function	GTPase activity	163	9144	287	20109	6.91919e-05
GO:0002376	biological_process	immune system process	87	9144	141	20109	7.3821e-05
GO:0043433	biological_process	negative regulation of sequence-specific DNA binding transcription factor activity	40	9144	56	20109	7.40665e-05
GO:0010812	biological_process	negative regulation of cell-substrate adhesion	12	9144	12	20109	7.78464e-05
GO:0070403	molecular_function	NAD+ binding	12	9144	12	20109	7.78464e-05
GO:0050790	biological_process	regulation of catalytic activity	44	9144	63	20109	7.83636e-05
GO:0009898	cellular_component	cytoplasmic side of plasma membrane	31	9144	41	20109	8.40395e-05
GO:0006270	biological_process	DNA replication initiation	17	9144	19	20109	8.41644e-05
GO:0001569	biological_process	patterning of blood vessels	21	9144	25	20109	8.41917e-05
GO:0016604	cellular_component	nuclear body	137	9144	237	20109	8.43355e-05
GO:0061630	molecular_function	ubiquitin protein ligase activity	110	9144	185	20109	8.59058e-05
GO:0042127	biological_process	regulation of cell proliferation	91	9144	149	20109	8.7969e-05
GO:0051092	biological_process	positive regulation of NF-kappaB transcription factor activity	70	9144	110	20109	9.21013e-05
GO:0017124	molecular_function	SH3 domain binding	54	9144	81	20109	9.45746e-05
GO:0005776	cellular_component	autophagic vacuole	38	9144	53	20109	9.80609e-05
GO:0010976	biological_process	positive regulation of neuron projection development	71	9144	112	20109	9.83783e-05
GO:0005741	cellular_component	mitochondrial outer membrane	71	9144	112	20109	9.83783e-05
GO:0005815	cellular_component	microtubule organizing center	116	9144	197	20109	9.98039e-05
GO:0046982	molecular_function	protein heterodimerization activity	252	9144	466	20109	0.000100324
GO:0001843	biological_process	neural tube closure	50	9144	74	20109	0.000101185
GO:0012505	cellular_component	endomembrane system	42	9144	60	20109	0.000104537
GO:0098982			29	9144	38	20109	0.000107065
GO:0042826	molecular_function	histone deacetylase binding	61	9144	94	20109	0.000112778
GO:0051087	molecular_function	chaperone binding	56	9144	85	20109	0.000115655
GO:0030672	cellular_component	synaptic vesicle membrane	39	9144	55	20109	0.000117791
GO:0005216	molecular_function	ion channel activity	113	9144	192	20109	0.000125338
GO:0046983	molecular_function	protein dimerization activity	114	9144	194	20109	0.000128168
GO:0032781	biological_process	positive regulation of ATPase activity	27	9144	35	20109	0.000135206
GO:0002062	biological_process	chondrocyte differentiation	27	9144	35	20109	0.000135206
GO:0060412	biological_process	ventricular septum morphogenesis	22	9144	27	20109	0.000137737
GO:0060076	cellular_component	excitatory synapse	22	9144	27	20109	0.000137737
GO:0008013	molecular_function	beta-catenin binding	44	9144	64	20109	0.000140622
GO:0001657	biological_process	ureteric bud development	30	9144	40	20109	0.000141353
GO:0032355	biological_process	response to estradiol	78	9144	126	20109	0.00014581
GO:0016491	molecular_function	oxidoreductase activity	280	9144	525	20109	0.000151736
GO:0030182	biological_process	neuron differentiation	79	9144	128	20109	0.000152964
GO:0016339	biological_process	calcium-dependent cell-cell adhesion via plasma membrane cell adhesion molecules	20	9144	24	20109	0.000156874
GO:0055072	biological_process	iron ion homeostasis	20	9144	24	20109	0.000156874
GO:0060070	biological_process	canonical Wnt signaling pathway	45	9144	66	20109	0.000160659
GO:0006816	biological_process	calcium ion transport	60	9144	93	20109	0.000163152
GO:0060324	biological_process	face development	16	9144	18	20109	0.000166645
GO:0019228	biological_process	neuronal action potential	16	9144	18	20109	0.000166645
GO:0009306	biological_process	protein secretion	25	9144	32	20109	0.000168773
GO:0090179	biological_process	planar cell polarity pathway involved in neural tube closure	11	9144	11	20109	0.000171308
GO:0030374	molecular_function	ligand-dependent nuclear receptor transcription coactivator activity	34	9144	47	20109	0.000171369
GO:0055038	cellular_component	recycling endosome membrane	31	9144	42	20109	0.000181057
GO:0007265	biological_process	Ras protein signal transduction	31	9144	42	20109	0.000181057
GO:0071260	biological_process	cellular response to mechanical stimulus	46	9144	68	20109	0.000181951
GO:0006888	biological_process	ER to Golgi vesicle-mediated transport	63	9144	99	20109	0.000202619
GO:0005884	cellular_component	actin filament	47	9144	70	20109	0.00020443
GO:0000149	molecular_function	SNARE binding	35	9144	49	20109	0.000208026
GO:0042552	biological_process	myelination	35	9144	49	20109	0.000208026
GO:0043565	molecular_function	sequence-specific DNA binding	318	9144	605	20109	0.000227082
GO:0001650	cellular_component	fibrillar center	72	9144	116	20109	0.000229659
GO:0044297	cellular_component	cell body	54	9144	83	20109	0.000248041
GO:0007584	biological_process	response to nutrient	54	9144	83	20109	0.000248041
GO:0001570	biological_process	vasculogenesis	36	9144	51	20109	0.000248258
GO:0045860	biological_process	positive regulation of protein kinase activity	36	9144	51	20109	0.000248258
GO:0048514	biological_process	blood vessel morphogenesis	21	9144	26	20109	0.000249287
GO:0003281	biological_process	ventricular septum development	21	9144	26	20109	0.000249287
GO:0072686	cellular_component	mitotic spindle	40	9144	58	20109	0.000252534
GO:0007568	biological_process	aging	121	9144	210	20109	0.000254321
GO:0015630	cellular_component	microtubule cytoskeleton	83	9144	137	20109	0.000257308
GO:0003676	molecular_function	nucleic acid binding	620	9144	1233	20109	0.000263811
GO:0004888	molecular_function	transmembrane signaling receptor activity	107	9144	183	20109	0.000264616
GO:0008283	biological_process	cell proliferation	107	9144	183	20109	0.000264616
GO:0030308	biological_process	negative regulation of cell growth	61	9144	96	20109	0.00026969
GO:0071397	biological_process	cellular response to cholesterol	13	9144	14	20109	0.000286282
GO:0035066	biological_process	positive regulation of histone acetylation	13	9144	14	20109	0.000286282
GO:0009615	biological_process	response to virus	41	9144	60	20109	0.000289233
GO:0048018	molecular_function	receptor agonist activity	19	9144	23	20109	0.000290192
GO:0048839	biological_process	inner ear development	37	9144	53	20109	0.000291885
GO:0048813	biological_process	dendrite morphogenesis	24	9144	31	20109	0.000293286
GO:0048015	biological_process	phosphatidylinositol-mediated signaling	24	9144	31	20109	0.000293286
GO:0061098	biological_process	positive regulation of protein tyrosine kinase activity	24	9144	31	20109	0.000293286
GO:0006897	biological_process	endocytosis	70	9144	113	20109	0.000303108
GO:0000776	cellular_component	kinetochore	57	9144	89	20109	0.000313221
GO:0001892	biological_process	embryonic placenta development	17	9144	20	20109	0.000321509
GO:0030111	biological_process	regulation of Wnt signaling pathway	15	9144	17	20109	0.000327998
GO:0031902	cellular_component	late endosome membrane	42	9144	62	20109	0.000328043
GO:0098793			58	9144	91	20109	0.000335916
GO:0055037	cellular_component	recycling endosome	58	9144	91	20109	0.000335916
GO:0007626	biological_process	locomotory behavior	53	9144	82	20109	0.00036009
GO:0030001	biological_process	metal ion transport	22	9144	28	20109	0.000365779
GO:0030514	biological_process	negative regulation of BMP signaling pathway	31	9144	43	20109	0.000366414
GO:0030145	molecular_function	manganese ion binding	31	9144	43	20109	0.000366414
GO:0008104	biological_process	protein localization	43	9144	64	20109	0.000368804
GO:0045945	biological_process	positive regulation of transcription from RNA polymerase III promoter	10	9144	10	20109	0.000376957
GO:0009267	biological_process	cellular response to starvation	39	9144	57	20109	0.000388478
GO:0035725	biological_process	sodium ion transmembrane transport	39	9144	57	20109	0.000388478
GO:0008565	molecular_function	protein transporter activity	35	9144	50	20109	0.000390767
GO:0014070	biological_process	response to organic cyclic compound	98	9144	167	20109	0.000392683
GO:0071456	biological_process	cellular response to hypoxia	68	9144	110	20109	0.000399926
GO:0006631	biological_process	fatty acid metabolic process	68	9144	110	20109	0.000399926
GO:0032869	biological_process	cellular response to insulin stimulus	61	9144	97	20109	0.000406159
GO:0019900	molecular_function	kinase binding	55	9144	86	20109	0.000418023
GO:0005516	molecular_function	calmodulin binding	69	9144	112	20109	0.000419082
GO:0008134	molecular_function	transcription factor binding	182	9144	333	20109	0.000434764
GO:0030139	cellular_component	endocytic vesicle	32	9144	45	20109	0.000441806
GO:0001816	biological_process	cytokine production	20	9144	25	20109	0.000447605
GO:0090263	biological_process	positive regulation of canonical Wnt signaling pathway	51	9144	79	20109	0.000481818
GO:0004386	molecular_function	helicase activity	51	9144	79	20109	0.000481818
GO:0099055			29	9144	40	20109	0.000485506
GO:0009791	biological_process	post-embryonic development	46	9144	70	20109	0.000501123
GO:0014065	biological_process	phosphatidylinositol 3-kinase signaling	23	9144	30	20109	0.000505486
GO:0031047	biological_process	gene silencing by RNA	23	9144	30	20109	0.000505486
GO:0006865	biological_process	amino acid transport	23	9144	30	20109	0.000505486
GO:0007416	biological_process	synapse assembly	23	9144	30	20109	0.000505486
GO:0007274	biological_process	neuromuscular synaptic transmission	18	9144	22	20109	0.000532589
GO:0030659	cellular_component	cytoplasmic vesicle membrane	47	9144	72	20109	0.000548014
GO:0031982	cellular_component	vesicle	67	9144	109	20109	0.000552007
GO:0018108	biological_process	peptidyl-tyrosine phosphorylation	67	9144	109	20109	0.000552007
GO:0098609	biological_process	cell-cell adhesion	60	9144	96	20109	0.000570346
GO:0003203	biological_process	endocardial cushion morphogenesis	12	9144	13	20109	0.000587526
GO:1900029	biological_process	positive regulation of ruffle assembly	12	9144	13	20109	0.000587526
GO:0031397	biological_process	negative regulation of protein ubiquitination	30	9144	42	20109	0.000589171
GO:0048538	biological_process	thymus development	30	9144	42	20109	0.000589171
GO:0045335	cellular_component	phagocytic vesicle	38	9144	56	20109	0.000593302
GO:0001227	molecular_function	RNA polymerase II transcription regulatory region sequence-specific DNA binding transcription factor activity involved in negative regulation of transcription	48	9144	74	20109	0.000596022
GO:0030198	biological_process	extracellular matrix organization	61	9144	98	20109	0.000601546
GO:0035904	biological_process	aorta development	16	9144	19	20109	0.00060654
GO:0044306	cellular_component	neuron projection terminus	16	9144	19	20109	0.00060654
GO:0035329	biological_process	hippo signaling	16	9144	19	20109	0.00060654
GO:0042060	biological_process	wound healing	55	9144	87	20109	0.000636389
GO:0001974	biological_process	blood vessel remodeling	21	9144	27	20109	0.000639714
GO:0051968	biological_process	positive regulation of synaptic transmission, glutamatergic	21	9144	27	20109	0.000639714
GO:0006884	biological_process	cell volume homeostasis	14	9144	16	20109	0.000641305
GO:0035567	biological_process	non-canonical Wnt signaling pathway	14	9144	16	20109	0.000641305
GO:0070131	biological_process	positive regulation of mitochondrial translation	14	9144	16	20109	0.000641305
GO:0031295	biological_process	T cell costimulation	14	9144	16	20109	0.000641305
GO:0004707	molecular_function	MAP kinase activity	14	9144	16	20109	0.000641305
GO:0051899	biological_process	membrane depolarization	14	9144	16	20109	0.000641305
GO:0007271	biological_process	synaptic transmission, cholinergic	14	9144	16	20109	0.000641305
GO:0007094	biological_process	mitotic spindle assembly checkpoint	14	9144	16	20109	0.000641305
GO:0009749	biological_process	response to glucose	49	9144	76	20109	0.000644987
GO:0007049	biological_process	cell cycle	116	9144	204	20109	0.000673426
GO:0050821	biological_process	protein stabilization	73	9144	121	20109	0.000697616
GO:0034220	biological_process	ion transmembrane transport	99	9144	171	20109	0.000705893
GO:0043209	cellular_component	myelin sheath	86	9144	146	20109	0.000732334
GO:0035091	molecular_function	phosphatidylinositol binding	58	9144	93	20109	0.000756197
GO:0042493	biological_process	response to drug	190	9144	352	20109	0.000758729
GO:0051301	biological_process	cell division	89	9144	152	20109	0.000781487
GO:0017048	molecular_function	Rho GTPase binding	28	9144	39	20109	0.000785324
GO:0033613	molecular_function	activating transcription factor binding	19	9144	24	20109	0.0007968
GO:0007093	biological_process	mitotic cell cycle checkpoint	19	9144	24	20109	0.0007968
GO:0030100	biological_process	regulation of endocytosis	19	9144	24	20109	0.0007968
GO:0001671	molecular_function	ATPase activator activity	19	9144	24	20109	0.0007968
GO:0031663	biological_process	lipopolysaccharide-mediated signaling pathway	19	9144	24	20109	0.0007968
GO:0050680	biological_process	negative regulation of epithelial cell proliferation	36	9144	53	20109	0.000799008
GO:0007417	biological_process	central nervous system development	46	9144	71	20109	0.000799186
GO:0070373	biological_process	negative regulation of ERK1 and ERK2 cascade	41	9144	62	20109	0.000823762
GO:0003824	molecular_function	catalytic activity	236	9144	446	20109	0.000854119
GO:0035019	biological_process	somatic stem cell maintenance	22	9144	29	20109	0.000863585
GO:0000278	biological_process	mitotic cell cycle	70	9144	116	20109	0.000880696
GO:0005509	molecular_function	calcium ion binding	325	9144	629	20109	0.000892236
GO:0007596	biological_process	blood coagulation	37	9144	55	20109	0.000899343
GO:0005819	cellular_component	spindle	62	9144	101	20109	0.000916707
GO:0043666	biological_process	regulation of phosphoprotein phosphatase activity	29	9144	41	20109	0.000939463
GO:0060348	biological_process	bone development	33	9144	48	20109	0.000945985
GO:0007519	biological_process	skeletal muscle tissue development	33	9144	48	20109	0.000945985
GO:0070588	biological_process	calcium ion transmembrane transport	63	9144	103	20109	0.000956491
GO:1903861			17	9144	21	20109	0.000969069
GO:0031175	biological_process	neuron projection development	73	9144	122	20109	0.000969724
GO:0005109	molecular_function	frizzled binding	26	9144	36	20109	0.00104601
GO:0035023	biological_process	regulation of Rho protein signal transduction	50	9144	79	20109	0.00106189
GO:0000082	biological_process	G1/S transition of mitotic cell cycle	30	9144	43	20109	0.00110323
GO:0090314	biological_process	positive regulation of protein targeting to membrane	20	9144	26	20109	0.00110866
GO:0017157	biological_process	regulation of exocytosis	20	9144	26	20109	0.00110866
GO:2000463	biological_process	positive regulation of excitatory postsynaptic membrane potential	20	9144	26	20109	0.00110866
GO:0055088	biological_process	lipid homeostasis	23	9144	31	20109	0.00111556
GO:0097602	molecular_function	cullin family protein binding	15	9144	18	20109	0.00113476
GO:0045648	biological_process	positive regulation of erythrocyte differentiation	15	9144	18	20109	0.00113476
GO:0038191	molecular_function	neuropilin binding	15	9144	18	20109	0.00113476
GO:0045216	biological_process	cell-cell junction organization	15	9144	18	20109	0.00113476
GO:1900273	biological_process	positive regulation of long-term synaptic potentiation	15	9144	18	20109	0.00113476
GO:0000209	biological_process	protein polyubiquitination	59	9144	96	20109	0.00115685
GO:0060071	biological_process	Wnt signaling pathway, planar cell polarity pathway	11	9144	12	20109	0.00119939
GO:0043116	biological_process	negative regulation of vascular permeability	11	9144	12	20109	0.00119939
GO:0051457	biological_process	maintenance of protein location in nucleus	11	9144	12	20109	0.00119939
GO:0032947	molecular_function	protein complex scaffold	35	9144	52	20109	0.00121301
GO:0007179	biological_process	transforming growth factor beta receptor signaling pathway	40	9144	61	20109	0.00121783
GO:1902476	biological_process	chloride transmembrane transport	46	9144	72	20109	0.00124357
GO:0005978	biological_process	glycogen biosynthetic process	13	9144	15	20109	0.00124457
GO:0002076	biological_process	osteoblast development	13	9144	15	20109	0.00124457
GO:0030968	biological_process	endoplasmic reticulum unfolded protein response	27	9144	38	20109	0.00125918
GO:0099056			31	9144	45	20109	0.00127517
GO:0006812	biological_process	cation transport	47	9144	74	20109	0.00133003
GO:0043491	biological_process	protein kinase B signaling	24	9144	33	20109	0.00139166
GO:0034260	biological_process	negative regulation of GTPase activity	24	9144	33	20109	0.00139166
GO:0004879	molecular_function	ligand-activated sequence-specific DNA binding RNA polymerase II transcription factor activity	24	9144	33	20109	0.00139166
GO:0017022	molecular_function	myosin binding	18	9144	23	20109	0.00140522
GO:0097755			18	9144	23	20109	0.00140522
GO:0070830	biological_process	tight junction assembly	18	9144	23	20109	0.00140522
GO:0010800	biological_process	positive regulation of peptidyl-threonine phosphorylation	18	9144	23	20109	0.00140522
GO:0000407	cellular_component	pre-autophagosomal structure	18	9144	23	20109	0.00140522
GO:0004860	molecular_function	protein kinase inhibitor activity	18	9144	23	20109	0.00140522
GO:0043524	biological_process	negative regulation of neuron apoptotic process	76	9144	129	20109	0.00143403
GO:0045171	cellular_component	intercellular bridge	32	9144	47	20109	0.0014539
GO:0005977	biological_process	glycogen metabolic process	21	9144	28	20109	0.00146152
GO:0007157	biological_process	heterophilic cell-cell adhesion via plasma membrane cell adhesion molecules	21	9144	28	20109	0.00146152
GO:0007173	biological_process	epidermal growth factor receptor signaling pathway	21	9144	28	20109	0.00146152
GO:0005801	cellular_component	cis-Golgi network	28	9144	40	20109	0.0014849
GO:0010595	biological_process	positive regulation of endothelial cell migration	28	9144	40	20109	0.0014849
GO:0003707	molecular_function	steroid hormone receptor activity	33	9144	49	20109	0.00163809
GO:0007411	biological_process	axon guidance	70	9144	118	20109	0.00168316
GO:0051017	biological_process	actin filament bundle assembly	25	9144	35	20109	0.00168787
GO:0048705	biological_process	skeletal system morphogenesis	25	9144	35	20109	0.00168787
GO:0071392	biological_process	cellular response to estradiol stimulus	29	9144	42	20109	0.00172088
GO:0031201	cellular_component	SNARE complex	29	9144	42	20109	0.00172088
GO:0005328	molecular_function	neurotransmitter:sodium symporter activity	16	9144	20	20109	0.00174667
GO:0032809	cellular_component	neuronal cell body membrane	16	9144	20	20109	0.00174667
GO:0035257	molecular_function	nuclear hormone receptor binding	16	9144	20	20109	0.00174667
GO:0008643	biological_process	carbohydrate transport	16	9144	20	20109	0.00174667
GO:0007159	biological_process	leukocyte cell-cell adhesion	16	9144	20	20109	0.00174667
GO:0050900	biological_process	leukocyte migration	16	9144	20	20109	0.00174667
GO:0008610	biological_process	lipid biosynthetic process	16	9144	20	20109	0.00174667
GO:0017156	biological_process	calcium ion-dependent exocytosis	16	9144	20	20109	0.00174667
GO:0099132			16	9144	20	20109	0.00174667
GO:0043161	biological_process	proteasome-mediated ubiquitin-dependent protein catabolic process	88	9144	153	20109	0.00177616
GO:0031012	cellular_component	extracellular matrix	124	9144	224	20109	0.00178778
GO:0022857	molecular_function	transmembrane transporter activity	73	9144	124	20109	0.00180996
GO:1900271	biological_process	regulation of long-term synaptic potentiation	8	9144	8	20109	0.00182491
GO:2000969	biological_process	positive regulation of alpha-amino-3-hydroxy-5-methyl-4-isoxazole propionate selective glutamate receptor activity	8	9144	8	20109	0.00182491
GO:0030948	biological_process	negative regulation of vascular endothelial growth factor receptor signaling pathway	8	9144	8	20109	0.00182491
GO:0005388	molecular_function	calcium-transporting ATPase activity	8	9144	8	20109	0.00182491
GO:0021952	biological_process	central nervous system projection neuron axonogenesis	8	9144	8	20109	0.00182491
GO:0048771	biological_process	tissue remodeling	8	9144	8	20109	0.00182491
GO:0044342	biological_process	type B pancreatic cell proliferation	8	9144	8	20109	0.00182491
GO:0010917	biological_process	negative regulation of mitochondrial membrane potential	8	9144	8	20109	0.00182491
GO:0033598	biological_process	mammary gland epithelial cell proliferation	8	9144	8	20109	0.00182491
GO:0007611	biological_process	learning or memory	34	9144	51	20109	0.00182651
GO:0004722	molecular_function	protein serine/threonine phosphatase activity	34	9144	51	20109	0.00182651
GO:0000086	biological_process	G2/M transition of mitotic cell cycle	22	9144	30	20109	0.00184836
GO:0050804	biological_process	regulation of synaptic transmission	22	9144	30	20109	0.00184836
GO:0004177	molecular_function	aminopeptidase activity	19	9144	25	20109	0.00190258
GO:0008536	molecular_function	Ran GTPase binding	19	9144	25	20109	0.00190258
GO:0010942	biological_process	positive regulation of cell death	30	9144	44	20109	0.00196498
GO:0031648	biological_process	protein destabilization	26	9144	37	20109	0.00200031
GO:0008584	biological_process	male gonad development	55	9144	90	20109	0.00201183
GO:0043401	biological_process	steroid hormone mediated signaling pathway	35	9144	53	20109	0.00201802
GO:0043408	biological_process	regulation of MAPK cascade	35	9144	53	20109	0.00201802
GO:0048010	biological_process	vascular endothelial growth factor receptor signaling pathway	14	9144	17	20109	0.00210341
GO:0045862	biological_process	positive regulation of proteolysis	14	9144	17	20109	0.00210341
GO:0001522	biological_process	pseudouridine synthesis	14	9144	17	20109	0.00210341
GO:0030336	biological_process	negative regulation of cell migration	57	9144	94	20109	0.00217335
GO:0006954	biological_process	inflammatory response	122	9144	221	20109	0.00220865
GO:0071320	biological_process	cellular response to cAMP	36	9144	55	20109	0.00221156
GO:0005249	molecular_function	voltage-gated potassium channel activity	42	9144	66	20109	0.00223002
GO:0045773	biological_process	positive regulation of axon extension	23	9144	32	20109	0.00226232
GO:0007346	biological_process	regulation of mitotic cell cycle	23	9144	32	20109	0.00226232
GO:0031463	cellular_component	Cul3-RING ubiquitin ligase complex	23	9144	32	20109	0.00226232
GO:0030864	cellular_component	cortical actin cytoskeleton	27	9144	39	20109	0.00232536
GO:0030176	cellular_component	integral component of endoplasmic reticulum membrane	50	9144	81	20109	0.00233344
GO:0008092	molecular_function	cytoskeletal protein binding	43	9144	68	20109	0.00237722
GO:0099059			12	9144	14	20109	0.00239499
GO:0045724	biological_process	positive regulation of cilium assembly	12	9144	14	20109	0.00239499
GO:0015095	molecular_function	magnesium ion transmembrane transporter activity	12	9144	14	20109	0.00239499
GO:0005521	molecular_function	lamin binding	12	9144	14	20109	0.00239499
GO:0004713	molecular_function	protein tyrosine kinase activity	60	9144	100	20109	0.00240515
GO:0098794			60	9144	100	20109	0.00240515
GO:0032088	biological_process	negative regulation of NF-kappaB transcription factor activity	37	9144	57	20109	0.0024062
GO:0032482	biological_process	Rab protein signal transduction	37	9144	57	20109	0.0024062
GO:0001932	biological_process	regulation of protein phosphorylation	37	9144	57	20109	0.0024062
GO:0032270	biological_process	positive regulation of cellular protein metabolic process	10	9144	11	20109	0.00243344
GO:0031953	biological_process	negative regulation of protein autophosphorylation	10	9144	11	20109	0.00243344
GO:0034663	cellular_component	endoplasmic reticulum chaperone complex	10	9144	11	20109	0.00243344
GO:0016471	cellular_component	vacuolar proton-transporting V-type ATPase complex	10	9144	11	20109	0.00243344
GO:0043229	cellular_component	intracellular organelle	10	9144	11	20109	0.00243344
GO:0007252	biological_process	I-kappaB phosphorylation	10	9144	11	20109	0.00243344
GO:0048008	biological_process	platelet-derived growth factor receptor signaling pathway	20	9144	27	20109	0.00244852
GO:0048843	biological_process	negative regulation of axon extension involved in axon guidance	20	9144	27	20109	0.00244852
GO:0006611	biological_process	protein export from nucleus	20	9144	27	20109	0.00244852
GO:0019933	biological_process	cAMP-mediated signaling	17	9144	22	20109	0.0024531
GO:0001756	biological_process	somitogenesis	32	9144	48	20109	0.00246973
GO:0006351	biological_process	transcription, DNA-templated	105	9144	188	20109	0.00262529
GO:0008201	molecular_function	heparin binding	64	9144	108	20109	0.0026918
GO:0032515	biological_process	negative regulation of phosphoprotein phosphatase activity	24	9144	34	20109	0.00269701
GO:0002039	molecular_function	p53 binding	33	9144	50	20109	0.00272693
GO:0097110	molecular_function	scaffold protein binding	33	9144	50	20109	0.00272693
GO:0043087	biological_process	regulation of GTPase activity	46	9144	74	20109	0.0028113
GO:0071356	biological_process	cellular response to tumor necrosis factor	66	9144	112	20109	0.00282474
GO:0008380	biological_process	RNA splicing	67	9144	114	20109	0.00288851
GO:0006914	biological_process	autophagy	56	9144	93	20109	0.00295188
GO:0016579	biological_process	protein deubiquitination	47	9144	76	20109	0.00295238
GO:0045930	biological_process	negative regulation of mitotic cell cycle	21	9144	29	20109	0.0030311
GO:0007043	biological_process	cell-cell junction assembly	21	9144	29	20109	0.0030311
GO:0017147	molecular_function	Wnt-protein binding	21	9144	29	20109	0.0030311
GO:0016616	molecular_function	oxidoreductase activity, acting on the CH-OH group of donors, NAD or NADP as acceptor	21	9144	29	20109	0.0030311
GO:0006397	biological_process	mRNA processing	91	9144	161	20109	0.00306021
GO:0032874	biological_process	positive regulation of stress-activated MAPK cascade	15	9144	19	20109	0.00311559
GO:0006693	biological_process	prostaglandin metabolic process	15	9144	19	20109	0.00311559
GO:0033137	biological_process	negative regulation of peptidyl-serine phosphorylation	15	9144	19	20109	0.00311559
GO:0030325	biological_process	adrenal gland development	15	9144	19	20109	0.00311559
GO:0035327	cellular_component	transcriptionally active chromatin	15	9144	19	20109	0.00311559
GO:0050808	biological_process	synapse organization	25	9144	36	20109	0.00314665
GO:0007032	biological_process	endosome organization	25	9144	36	20109	0.00314665
GO:0007269	biological_process	neurotransmitter secretion	18	9144	24	20109	0.00323047
GO:0071889	molecular_function	14-3-3 protein binding	18	9144	24	20109	0.00323047
GO:0080008	cellular_component	Cul4-RING E3 ubiquitin ligase complex	18	9144	24	20109	0.00323047
GO:0032956	biological_process	regulation of actin cytoskeleton organization	35	9144	54	20109	0.00324368
GO:0000287	molecular_function	magnesium ion binding	112	9144	203	20109	0.00333927
GO:0016485	biological_process	protein processing	30	9144	45	20109	0.0033446
GO:0042383	cellular_component	sarcolemma	50	9144	82	20109	0.00336116
GO:0016605	cellular_component	PML body	42	9144	67	20109	0.00336904
GO:0051965	biological_process	positive regulation of synapse assembly	36	9144	56	20109	0.0035008
GO:0001568	biological_process	blood vessel development	36	9144	56	20109	0.0035008
GO:0098655	biological_process	cation transmembrane transport	26	9144	38	20109	0.0036061
GO:0007098	biological_process	centrosome cycle	26	9144	38	20109	0.0036061
GO:0000151	cellular_component	ubiquitin ligase complex	52	9144	86	20109	0.00361977
GO:0007628	biological_process	adult walking behavior	22	9144	31	20109	0.00363964
GO:0097191	biological_process	extrinsic apoptotic signaling pathway	22	9144	31	20109	0.00363964
GO:0007249	biological_process	I-kappaB kinase/NF-kappaB signaling	22	9144	31	20109	0.00363964
GO:0048568	biological_process	embryonic organ development	22	9144	31	20109	0.00363964
GO:0051480	biological_process	cytosolic calcium ion homeostasis	22	9144	31	20109	0.00363964
GO:0007169	biological_process	transmembrane receptor protein tyrosine kinase signaling pathway	44	9144	71	20109	0.00373846
GO:0035690	biological_process	cellular response to drug	44	9144	71	20109	0.00373846
GO:0019003	molecular_function	GDP binding	37	9144	58	20109	0.00375571
GO:0048812	biological_process	neuron projection morphogenesis	37	9144	58	20109	0.00375571
GO:0019233	biological_process	sensory perception of pain	37	9144	58	20109	0.00375571
GO:0071363	biological_process	cellular response to growth factor stimulus	37	9144	58	20109	0.00375571
GO:0060997	biological_process	dendritic spine morphogenesis	13	9144	16	20109	0.0038587
GO:0046873	molecular_function	metal ion transmembrane transporter activity	13	9144	16	20109	0.0038587
GO:0031954	biological_process	positive regulation of protein autophosphorylation	13	9144	16	20109	0.0038587
GO:0005671	cellular_component	Ada2/Gcn5/Ada3 transcription activator complex	13	9144	16	20109	0.0038587
GO:0022011	biological_process	myelination in peripheral nervous system	13	9144	16	20109	0.0038587
GO:0015629	cellular_component	actin cytoskeleton	90	9144	160	20109	0.00387221
GO:0071347	biological_process	cellular response to interleukin-1	45	9144	73	20109	0.00391809
GO:0016363	cellular_component	nuclear matrix	45	9144	73	20109	0.00391809
GO:0003705	molecular_function	RNA polymerase II distal enhancer sequence-specific DNA binding transcription factor activity	38	9144	60	20109	0.00400756
GO:0004931	molecular_function	extracellular ATP-gated cation channel activity	7	9144	7	20109	0.00401491
GO:0098821			7	9144	7	20109	0.00401491
GO:0035631	cellular_component	CD40 receptor complex	7	9144	7	20109	0.00401491
GO:0048208	biological_process	COPII vesicle coating	7	9144	7	20109	0.00401491
GO:0004679	molecular_function	AMP-activated protein kinase activity	7	9144	7	20109	0.00401491
GO:0071786	biological_process	endoplasmic reticulum tubular network organization	7	9144	7	20109	0.00401491
GO:0034142	biological_process	toll-like receptor 4 signaling pathway	7	9144	7	20109	0.00401491
GO:0031419	molecular_function	cobalamin binding	7	9144	7	20109	0.00401491
GO:0070461	cellular_component	SAGA-type complex	7	9144	7	20109	0.00401491
GO:0010818	biological_process	T cell chemotaxis	7	9144	7	20109	0.00401491
GO:0060039	biological_process	pericardium development	7	9144	7	20109	0.00401491
GO:0120009			7	9144	7	20109	0.00401491
GO:0015136	molecular_function	sialic acid transmembrane transporter activity	7	9144	7	20109	0.00401491
GO:0001961	biological_process	positive regulation of cytokine-mediated signaling pathway	7	9144	7	20109	0.00401491
GO:0043297	biological_process	apical junction assembly	7	9144	7	20109	0.00401491
GO:0042609	molecular_function	CD4 receptor binding	7	9144	7	20109	0.00401491
GO:0048341	biological_process	paraxial mesoderm formation	7	9144	7	20109	0.00401491
GO:0098909	biological_process	regulation of cardiac muscle cell action potential involved in regulation of contraction	7	9144	7	20109	0.00401491
GO:1900121	biological_process	negative regulation of receptor binding	7	9144	7	20109	0.00401491
GO:0051639	biological_process	actin filament network formation	7	9144	7	20109	0.00401491
GO:0031402	molecular_function	sodium ion binding	7	9144	7	20109	0.00401491
GO:2001214	biological_process	positive regulation of vasculogenesis	7	9144	7	20109	0.00401491
GO:0048666	biological_process	neuron development	32	9144	49	20109	0.00403517
GO:0004714	molecular_function	transmembrane receptor protein tyrosine kinase activity	32	9144	49	20109	0.00403517
GO:0007389	biological_process	pattern specification process	32	9144	49	20109	0.00403517
GO:0005763	cellular_component	mitochondrial small ribosomal subunit	19	9144	26	20109	0.00405752
GO:0007254	biological_process	JNK cascade	19	9144	26	20109	0.00405752
GO:0007257	biological_process	activation of JUN kinase activity	19	9144	26	20109	0.00405752
GO:0007193	biological_process	adenylate cyclase-inhibiting G-protein coupled receptor signaling pathway	27	9144	40	20109	0.00407092
GO:0005085	molecular_function	guanyl-nucleotide exchange factor activity	70	9144	121	20109	0.00407522
GO:0000187	biological_process	activation of MAPK activity	46	9144	75	20109	0.00409394
GO:0120162			56	9144	94	20109	0.00409919
GO:0006885	biological_process	regulation of pH	16	9144	21	20109	0.00423498
GO:0070382	cellular_component	exocytic vesicle	16	9144	21	20109	0.00423498
GO:0061025	biological_process	membrane fusion	16	9144	21	20109	0.00423498
GO:2000379	biological_process	positive regulation of reactive oxygen species metabolic process	16	9144	21	20109	0.00423498
GO:2001238	biological_process	positive regulation of extrinsic apoptotic signaling pathway	16	9144	21	20109	0.00423498
GO:0034976	biological_process	response to endoplasmic reticulum stress	39	9144	62	20109	0.00425561
GO:0071333	biological_process	cellular response to glucose stimulus	39	9144	62	20109	0.00425561
GO:0030276	molecular_function	clathrin binding	23	9144	33	20109	0.00426484
GO:0008306	biological_process	associative learning	23	9144	33	20109	0.00426484
GO:0005215	molecular_function	transporter activity	47	9144	77	20109	0.00426576
GO:0000281	biological_process	mitotic cytokinesis	33	9144	51	20109	0.00437771
GO:0019005	cellular_component	SCF ubiquitin ligase complex	33	9144	51	20109	0.00437771
GO:0007264	biological_process	small GTPase mediated signal transduction	59	9144	100	20109	0.00442361
GO:0032092	biological_process	positive regulation of protein binding	40	9144	64	20109	0.00449924
GO:0003007	biological_process	heart morphogenesis	28	9144	42	20109	0.00453729
GO:0047496	biological_process	vesicle transport along microtubule	11	9144	13	20109	0.00456462
GO:0002063	biological_process	chondrocyte development	11	9144	13	20109	0.00456462
GO:0060044	biological_process	negative regulation of cardiac muscle cell proliferation	11	9144	13	20109	0.00456462
GO:1903830			11	9144	13	20109	0.00456462
GO:0002224	biological_process	toll-like receptor signaling pathway	11	9144	13	20109	0.00456462
GO:0060317	biological_process	cardiac epithelial to mesenchymal transition	11	9144	13	20109	0.00456462
GO:0010954	biological_process	positive regulation of protein processing	11	9144	13	20109	0.00456462
GO:0070848	biological_process	response to growth factor	11	9144	13	20109	0.00456462
GO:0044257	biological_process	cellular protein catabolic process	11	9144	13	20109	0.00456462
GO:0043149	biological_process	stress fiber assembly	11	9144	13	20109	0.00456462
GO:0030140	cellular_component	trans-Golgi network transport vesicle	11	9144	13	20109	0.00456462
GO:0003677	molecular_function	DNA binding	689	9144	1411	20109	0.00471226
GO:0031234	cellular_component	extrinsic component of cytoplasmic side of plasma membrane	34	9144	53	20109	0.00471636
GO:0003714	molecular_function	transcription corepressor activity	84	9144	149	20109	0.00473735
GO:0043204	cellular_component	perikaryon	63	9144	108	20109	0.00480833
GO:0048167	biological_process	regulation of synaptic plasticity	24	9144	35	20109	0.00489878
GO:0043198	cellular_component	dendritic shaft	24	9144	35	20109	0.00489878
GO:0005160	molecular_function	transforming growth factor beta receptor binding	24	9144	35	20109	0.00489878
GO:0045943	biological_process	positive regulation of transcription from RNA polymerase I promoter	9	9144	10	20109	0.00490167
GO:1902004	biological_process	positive regulation of beta-amyloid formation	9	9144	10	20109	0.00490167
GO:0016442	cellular_component	RISC complex	9	9144	10	20109	0.00490167
GO:0033173	biological_process	calcineurin-NFAT signaling cascade	9	9144	10	20109	0.00490167
GO:0000185	biological_process	activation of MAPKKK activity	9	9144	10	20109	0.00490167
GO:2000727	biological_process	positive regulation of cardiac muscle cell differentiation	9	9144	10	20109	0.00490167
GO:0044233	cellular_component	ER-mitochondrion membrane contact site	9	9144	10	20109	0.00490167
GO:0032060	biological_process	bleb assembly	9	9144	10	20109	0.00490167
GO:0048791	biological_process	calcium ion-dependent exocytosis of neurotransmitter	9	9144	10	20109	0.00490167
GO:0016595	molecular_function	glutamate binding	9	9144	10	20109	0.00490167
GO:0001935	biological_process	endothelial cell proliferation	9	9144	10	20109	0.00490167
GO:0060349	biological_process	bone morphogenesis	20	9144	28	20109	0.00491601
GO:0023014	biological_process	signal transduction by phosphorylation	29	9144	44	20109	0.00500196
GO:0042752	biological_process	regulation of circadian rhythm	29	9144	44	20109	0.00500196
GO:0007267	biological_process	cell-cell signaling	29	9144	44	20109	0.00500196
GO:0031252	cellular_component	cell leading edge	29	9144	44	20109	0.00500196
GO:0045669	biological_process	positive regulation of osteoblast differentiation	35	9144	55	20109	0.00504989
GO:0003713	molecular_function	transcription coactivator activity	101	9144	183	20109	0.00505584
GO:0021987	biological_process	cerebral cortex development	43	9144	70	20109	0.00519877
GO:0007155	biological_process	cell adhesion	174	9144	331	20109	0.0053397
GO:0047485	molecular_function	protein N-terminus binding	54	9144	91	20109	0.00534336
GO:0032587	cellular_component	ruffle membrane	36	9144	57	20109	0.00537725
GO:0050731	biological_process	positive regulation of peptidyl-tyrosine phosphorylation	44	9144	72	20109	0.00542028
GO:0001726	cellular_component	ruffle	44	9144	72	20109	0.00542028
GO:0032839	cellular_component	dendrite cytoplasm	17	9144	23	20109	0.0054221
GO:0001965	molecular_function	G-protein alpha-subunit binding	17	9144	23	20109	0.0054221
GO:0007214	biological_process	gamma-aminobutyric acid signaling pathway	17	9144	23	20109	0.0054221
GO:0033993	biological_process	response to lipid	17	9144	23	20109	0.0054221
GO:0031226	cellular_component	intrinsic component of plasma membrane	17	9144	23	20109	0.0054221
GO:0032580	cellular_component	Golgi cisterna membrane	30	9144	46	20109	0.00546222
GO:0010719	biological_process	negative regulation of epithelial to mesenchymal transition	14	9144	18	20109	0.00549367
GO:0033365	biological_process	protein localization to organelle	14	9144	18	20109	0.00549367
GO:0035108	biological_process	limb morphogenesis	14	9144	18	20109	0.00549367
GO:0033280	biological_process	response to vitamin D	14	9144	18	20109	0.00549367
GO:0032720	biological_process	negative regulation of tumor necrosis factor production	25	9144	37	20109	0.00553484
GO:0046677	biological_process	response to antibiotic	25	9144	37	20109	0.00553484
GO:0001786	molecular_function	phosphatidylserine binding	25	9144	37	20109	0.00553484
GO:0043130	molecular_function	ubiquitin binding	37	9144	59	20109	0.00569758
GO:0005793	cellular_component	endoplasmic reticulum-Golgi intermediate compartment	37	9144	59	20109	0.00569758
GO:0030032	biological_process	lamellipodium assembly	21	9144	30	20109	0.00579083
GO:0019888	molecular_function	protein phosphatase regulator activity	21	9144	30	20109	0.00579083
GO:0016236	biological_process	macroautophagy	21	9144	30	20109	0.00579083
GO:0005154	molecular_function	epidermal growth factor receptor binding	21	9144	30	20109	0.00579083
GO:0000079	biological_process	regulation of cyclin-dependent protein serine/threonine kinase activity	21	9144	30	20109	0.00579083
GO:1904707			21	9144	30	20109	0.00579083
GO:0045471	biological_process	response to ethanol	79	9144	140	20109	0.00583838
GO:0007015	biological_process	actin filament organization	58	9144	99	20109	0.00585541
GO:0004725	molecular_function	protein tyrosine phosphatase activity	59	9144	101	20109	0.00597164
GO:0006974	biological_process	cellular response to DNA damage stimulus	156	9144	295	20109	0.006033
GO:0051291	biological_process	protein heterooligomerization	47	9144	78	20109	0.00604655
GO:0008017	molecular_function	microtubule binding	116	9144	214	20109	0.00612651
GO:0034198	biological_process	cellular response to amino acid starvation	26	9144	39	20109	0.00616759
GO:0071902	biological_process	positive regulation of protein serine/threonine kinase activity	26	9144	39	20109	0.00616759
GO:0001942	biological_process	hair follicle development	26	9144	39	20109	0.00616759
GO:0031098	biological_process	stress-activated protein kinase signaling cascade	26	9144	39	20109	0.00616759
GO:0004721	molecular_function	phosphoprotein phosphatase activity	61	9144	105	20109	0.0061903
GO:0005788	cellular_component	endoplasmic reticulum lumen	32	9144	50	20109	0.00636092
GO:0065003	biological_process	macromolecular complex assembly	32	9144	50	20109	0.00636092
GO:0045666	biological_process	positive regulation of neuron differentiation	49	9144	82	20109	0.00643097
GO:0042632	biological_process	cholesterol homeostasis	40	9144	65	20109	0.00661005
GO:0003725	molecular_function	double-stranded RNA binding	40	9144	65	20109	0.00661005
GO:0098685			18	9144	25	20109	0.00664504
GO:0035035	molecular_function	histone acetyltransferase binding	18	9144	25	20109	0.00664504
GO:0050770	biological_process	regulation of axonogenesis	18	9144	25	20109	0.00664504
GO:0070273	molecular_function	phosphatidylinositol-4-phosphate binding	18	9144	25	20109	0.00664504
GO:0043536	biological_process	positive regulation of blood vessel endothelial cell migration	22	9144	32	20109	0.00666975
GO:0043484	biological_process	regulation of RNA splicing	22	9144	32	20109	0.00666975
GO:0022008	biological_process	neurogenesis	33	9144	52	20109	0.00679602
GO:0043195	cellular_component	terminal bouton	41	9144	67	20109	0.00689654
GO:0000902	biological_process	cell morphogenesis	41	9144	67	20109	0.00689654
GO:0051091	biological_process	positive regulation of sequence-specific DNA binding transcription factor activity	52	9144	88	20109	0.00695718
GO:1904706			12	9144	15	20109	0.00699669
GO:0001516	biological_process	prostaglandin biosynthetic process	12	9144	15	20109	0.00699669
GO:0006383	biological_process	transcription from RNA polymerase III promoter	12	9144	15	20109	0.00699669
GO:0048557	biological_process	embryonic digestive tract morphogenesis	12	9144	15	20109	0.00699669
GO:0035259	molecular_function	glucocorticoid receptor binding	12	9144	15	20109	0.00699669
GO:0048268	biological_process	clathrin coat assembly	12	9144	15	20109	0.00699669
GO:0014002	biological_process	astrocyte development	12	9144	15	20109	0.00699669
GO:0044389	molecular_function	small conjugating protein ligase binding	12	9144	15	20109	0.00699669
GO:0007204	biological_process	positive regulation of cytosolic calcium ion concentration	72	9144	127	20109	0.00708835
GO:0030030	biological_process	cell projection organization	34	9144	54	20109	0.00721993
GO:0031526	cellular_component	brush border membrane	34	9144	54	20109	0.00721993
GO:0030097	biological_process	hemopoiesis	34	9144	54	20109	0.00721993
GO:0045879	biological_process	negative regulation of smoothened signaling pathway	15	9144	20	20109	0.00722237
GO:0032753	biological_process	positive regulation of interleukin-4 production	15	9144	20	20109	0.00722237
GO:0007422	biological_process	peripheral nervous system development	15	9144	20	20109	0.00722237
GO:0019369	biological_process	arachidonic acid metabolic process	15	9144	20	20109	0.00722237
GO:0002028	biological_process	regulation of sodium ion transport	15	9144	20	20109	0.00722237
GO:0031307	cellular_component	integral component of mitochondrial outer membrane	15	9144	20	20109	0.00722237
GO:0030279	biological_process	negative regulation of ossification	15	9144	20	20109	0.00722237
GO:0008378	molecular_function	galactosyltransferase activity	15	9144	20	20109	0.00722237
GO:0003151	biological_process	outflow tract morphogenesis	28	9144	43	20109	0.00740631
GO:0006260	biological_process	DNA replication	55	9144	94	20109	0.00742369
GO:0030324	biological_process	lung development	55	9144	94	20109	0.00742369
GO:0006821	biological_process	chloride transport	43	9144	71	20109	0.00744138
GO:0043124	biological_process	negative regulation of I-kappaB kinase/NF-kappaB signaling	23	9144	34	20109	0.00754302
GO:0021510	biological_process	spinal cord development	23	9144	34	20109	0.00754302
GO:0043525	biological_process	positive regulation of neuron apoptotic process	35	9144	56	20109	0.00763172
GO:0045165	biological_process	cell fate commitment	35	9144	56	20109	0.00763172
GO:0007050	biological_process	cell cycle arrest	35	9144	56	20109	0.00763172
GO:0006919	biological_process	activation of cysteine-type endopeptidase activity involved in apoptotic process	35	9144	56	20109	0.00763172
GO:0005975	biological_process	carbohydrate metabolic process	97	9144	177	20109	0.0077055
GO:0035335	biological_process	peptidyl-tyrosine dephosphorylation	58	9144	100	20109	0.00783265
GO:0032008	biological_process	positive regulation of TOR signaling	19	9144	27	20109	0.00787889
GO:0006493	biological_process	protein O-linked glycosylation	19	9144	27	20109	0.00787889
GO:0001837	biological_process	epithelial to mesenchymal transition	19	9144	27	20109	0.00787889
GO:0032868	biological_process	response to insulin	45	9144	75	20109	0.0079479
GO:0048661	biological_process	positive regulation of smooth muscle cell proliferation	36	9144	58	20109	0.00803069
GO:0030971	molecular_function	receptor tyrosine kinase binding	30	9144	47	20109	0.00858928
GO:0032743	biological_process	positive regulation of interleukin-2 production	10	9144	12	20109	0.00860372
GO:0060993	biological_process	kidney morphogenesis	10	9144	12	20109	0.00860372
GO:0046426	biological_process	negative regulation of JAK-STAT cascade	10	9144	12	20109	0.00860372
GO:0034185	molecular_function	apolipoprotein binding	10	9144	12	20109	0.00860372
GO:0060413	biological_process	atrial septum morphogenesis	10	9144	12	20109	0.00860372
GO:0032722	biological_process	positive regulation of chemokine production	10	9144	12	20109	0.00860372
GO:0015248	molecular_function	sterol transporter activity	10	9144	12	20109	0.00860372
GO:0015271	molecular_function	outward rectifier potassium channel activity	10	9144	12	20109	0.00860372
GO:0044319	biological_process	wound healing, spreading of cells	10	9144	12	20109	0.00860372
GO:0005159	molecular_function	insulin-like growth factor receptor binding	10	9144	12	20109	0.00860372
GO:0036092	biological_process	phosphatidylinositol-3-phosphate biosynthetic process	10	9144	12	20109	0.00860372
GO:0050811	molecular_function	GABA receptor binding	10	9144	12	20109	0.00860372
GO:0003197	biological_process	endocardial cushion development	10	9144	12	20109	0.00860372
GO:0021680	biological_process	cerebellar Purkinje cell layer development	10	9144	12	20109	0.00860372
GO:0031588	cellular_component	AMP-activated protein kinase complex	10	9144	12	20109	0.00860372
GO:0048011	biological_process	neurotrophin TRK receptor signaling pathway	10	9144	12	20109	0.00860372
GO:0035767	biological_process	endothelial cell chemotaxis	6	9144	6	20109	0.00883255
GO:0048102	biological_process	autophagic cell death	6	9144	6	20109	0.00883255
GO:0010837	biological_process	regulation of keratinocyte proliferation	6	9144	6	20109	0.00883255
GO:0032584	cellular_component	growth cone membrane	6	9144	6	20109	0.00883255
GO:1902388	molecular_function	ceramide 1-phosphate transporter activity	6	9144	6	20109	0.00883255
GO:0006029	biological_process	proteoglycan metabolic process	6	9144	6	20109	0.00883255
GO:0010886	biological_process	positive regulation of cholesterol storage	6	9144	6	20109	0.00883255
GO:0007042	biological_process	lysosomal lumen acidification	6	9144	6	20109	0.00883255
GO:0032680	biological_process	regulation of tumor necrosis factor production	6	9144	6	20109	0.00883255
GO:0051058	biological_process	negative regulation of small GTPase mediated signal transduction	6	9144	6	20109	0.00883255
GO:0001514	biological_process	selenocysteine incorporation	6	9144	6	20109	0.00883255
GO:0045252	cellular_component	oxoglutarate dehydrogenase complex	6	9144	6	20109	0.00883255
GO:0048170	biological_process	positive regulation of long-term neuronal synaptic plasticity	6	9144	6	20109	0.00883255
GO:0034983	biological_process	peptidyl-lysine deacetylation	6	9144	6	20109	0.00883255
GO:0071864	biological_process	positive regulation of cell proliferation in bone marrow	6	9144	6	20109	0.00883255
GO:0035381	molecular_function	ATP-gated ion channel activity	6	9144	6	20109	0.00883255
GO:0010656	biological_process	negative regulation of muscle cell apoptotic process	6	9144	6	20109	0.00883255
GO:0071556	cellular_component	integral component of lumenal side of endoplasmic reticulum membrane	6	9144	6	20109	0.00883255
GO:1900122	biological_process	positive regulation of receptor binding	6	9144	6	20109	0.00883255
GO:0004659	molecular_function	prenyltransferase activity	6	9144	6	20109	0.00883255
GO:0010891	biological_process	negative regulation of sequestering of triglyceride	6	9144	6	20109	0.00883255
GO:0031293	biological_process	membrane protein intracellular domain proteolysis	6	9144	6	20109	0.00883255
GO:2000641	biological_process	regulation of early endosome to late endosome transport	6	9144	6	20109	0.00883255
GO:0002829	biological_process	negative regulation of type 2 immune response	6	9144	6	20109	0.00883255
GO:0046850	biological_process	regulation of bone remodeling	6	9144	6	20109	0.00883255
GO:0043372	biological_process	positive regulation of CD4-positive, alpha-beta T cell differentiation	6	9144	6	20109	0.00883255
GO:0098962			6	9144	6	20109	0.00883255
GO:0030056	cellular_component	hemidesmosome	6	9144	6	20109	0.00883255
GO:0006975	biological_process	DNA damage induced protein phosphorylation	6	9144	6	20109	0.00883255
GO:0071458	cellular_component	integral component of cytoplasmic side of endoplasmic reticulum membrane	6	9144	6	20109	0.00883255
GO:0005021	molecular_function	vascular endothelial growth factor-activated receptor activity	6	9144	6	20109	0.00883255
GO:0072201	biological_process	negative regulation of mesenchymal cell proliferation	6	9144	6	20109	0.00883255
GO:0021860	biological_process	pyramidal neuron development	6	9144	6	20109	0.00883255
GO:2000271	biological_process	positive regulation of fibroblast apoptotic process	6	9144	6	20109	0.00883255
GO:0005114	molecular_function	type II transforming growth factor beta receptor binding	6	9144	6	20109	0.00883255
GO:1902387	molecular_function	ceramide 1-phosphate binding	6	9144	6	20109	0.00883255
GO:0036295	biological_process	cellular response to increased oxygen levels	6	9144	6	20109	0.00883255
GO:0016765	molecular_function	transferase activity, transferring alkyl or aryl (other than methyl) groups	6	9144	6	20109	0.00883255
GO:1904781			6	9144	6	20109	0.00883255
GO:0019209	molecular_function	kinase activator activity	6	9144	6	20109	0.00883255
GO:1902389	biological_process	ceramide 1-phosphate transport	6	9144	6	20109	0.00883255
GO:0051897	biological_process	positive regulation of protein kinase B signaling	49	9144	83	20109	0.00884594
GO:0005246	molecular_function	calcium channel regulator activity	16	9144	22	20109	0.00898665
GO:0046580	biological_process	negative regulation of Ras protein signal transduction	16	9144	22	20109	0.00898665
GO:0048488	biological_process	synaptic vesicle endocytosis	16	9144	22	20109	0.00898665
GO:0030215	molecular_function	semaphorin receptor binding	16	9144	22	20109	0.00898665
GO:0046697	biological_process	decidualization	16	9144	22	20109	0.00898665
GO:0008625	biological_process	extrinsic apoptotic signaling pathway via death domain receptors	16	9144	22	20109	0.00898665
GO:0046856	biological_process	phosphatidylinositol dephosphorylation	16	9144	22	20109	0.00898665
GO:0010107	biological_process	potassium ion import	16	9144	22	20109	0.00898665
GO:0000792	cellular_component	heterochromatin	20	9144	29	20109	0.00910469
GO:0006469	biological_process	negative regulation of protein kinase activity	39	9144	64	20109	0.00914627
GO:0035097	cellular_component	histone methyltransferase complex	25	9144	38	20109	0.00924396
GO:0006635	biological_process	fatty acid beta-oxidation	25	9144	38	20109	0.00924396
GO:0034644	biological_process	cellular response to UV	25	9144	38	20109	0.00924396
GO:0033138	biological_process	positive regulation of peptidyl-serine phosphorylation	40	9144	66	20109	0.00949025
GO:0045444	biological_process	fat cell differentiation	40	9144	66	20109	0.00949025
GO:0048844	biological_process	artery morphogenesis	13	9144	17	20109	0.0095634
GO:0002092	biological_process	positive regulation of receptor internalization	13	9144	17	20109	0.0095634
GO:0036342	biological_process	post-anal tail morphogenesis	13	9144	17	20109	0.0095634
GO:0031290	biological_process	retinal ganglion cell axon guidance	13	9144	17	20109	0.0095634
GO:0045671	biological_process	negative regulation of osteoclast differentiation	13	9144	17	20109	0.0095634
GO:0016327	cellular_component	apicolateral plasma membrane	13	9144	17	20109	0.0095634
GO:0006306	biological_process	DNA methylation	13	9144	17	20109	0.0095634
GO:0017049	molecular_function	GTP-Rho binding	13	9144	17	20109	0.0095634
GO:0032012	biological_process	regulation of ARF protein signal transduction	13	9144	17	20109	0.0095634
GO:0034067	biological_process	protein localization to Golgi apparatus	13	9144	17	20109	0.0095634
GO:0030515	molecular_function	snoRNA binding	13	9144	17	20109	0.0095634
GO:0035065	biological_process	regulation of histone acetylation	8	9144	9	20109	0.00978873
GO:0003376	biological_process	sphingosine-1-phosphate signaling pathway	8	9144	9	20109	0.00978873
GO:0060394	biological_process	negative regulation of pathway-restricted SMAD protein phosphorylation	8	9144	9	20109	0.00978873
GO:0045120	cellular_component	pronucleus	8	9144	9	20109	0.00978873
GO:0032966	biological_process	negative regulation of collagen biosynthetic process	8	9144	9	20109	0.00978873
GO:0032153	cellular_component	cell division site	8	9144	9	20109	0.00978873
GO:0030660	cellular_component	Golgi-associated vesicle membrane	8	9144	9	20109	0.00978873
GO:0071044	biological_process	histone mRNA catabolic process	8	9144	9	20109	0.00978873
GO:0019835	biological_process	cytolysis	8	9144	9	20109	0.00978873
GO:0038166	biological_process	angiotensin-activated signaling pathway	8	9144	9	20109	0.00978873
GO:0046902	biological_process	regulation of mitochondrial membrane permeability	8	9144	9	20109	0.00978873
GO:0048009	biological_process	insulin-like growth factor receptor signaling pathway	8	9144	9	20109	0.00978873
GO:0004706	molecular_function	JUN kinase kinase kinase activity	8	9144	9	20109	0.00978873
GO:0035269	biological_process	protein O-linked mannosylation	8	9144	9	20109	0.00978873
GO:0035372	biological_process	protein localization to microtubule	8	9144	9	20109	0.00978873
GO:0043008	molecular_function	ATP-dependent protein binding	8	9144	9	20109	0.00978873
GO:1990440	biological_process	positive regulation of transcription from RNA polymerase II promoter in response to endoplasmic reticulum stress	8	9144	9	20109	0.00978873
GO:0061337	biological_process	cardiac conduction	8	9144	9	20109	0.00978873
GO:0035590	biological_process	purinergic nucleotide receptor signaling pathway	8	9144	9	20109	0.00978873
GO:0033601	biological_process	positive regulation of mammary gland epithelial cell proliferation	8	9144	9	20109	0.00978873
GO:0030955	molecular_function	potassium ion binding	8	9144	9	20109	0.00978873
GO:0031681	molecular_function	G-protein beta-subunit binding	8	9144	9	20109	0.00978873
GO:0050660	molecular_function	flavin adenine dinucleotide binding	41	9144	68	20109	0.00982017
GO:0005089	molecular_function	Rho guanyl-nucleotide exchange factor activity	42	9144	70	20109	0.0101361
GO:0005913	cellular_component	cell-cell adherens junction	42	9144	70	20109	0.0101361
GO:0030501	biological_process	positive regulation of bone mineralization	21	9144	31	20109	0.0103083
GO:0048701	biological_process	embryonic cranial skeleton morphogenesis	21	9144	31	20109	0.0103083
GO:0048469	biological_process	cell maturation	21	9144	31	20109	0.0103083
GO:0017112	molecular_function	Rab guanyl-nucleotide exchange factor activity	21	9144	31	20109	0.0103083
GO:0015459	molecular_function	potassium channel regulator activity	21	9144	31	20109	0.0103083
GO:0060021	biological_process	palate development	34	9144	55	20109	0.0107333
GO:0046718	biological_process	viral entry into host cell	17	9144	24	20109	0.0107446
GO:0012506	cellular_component	vesicle membrane	17	9144	24	20109	0.0107446
GO:0042771	biological_process	intrinsic apoptotic signaling pathway in response to DNA damage by p53 class mediator	17	9144	24	20109	0.0107446
GO:0033189	biological_process	response to vitamin A	17	9144	24	20109	0.0107446
GO:0045840	biological_process	positive regulation of mitosis	17	9144	24	20109	0.0107446
GO:0060976	biological_process	coronary vasculature development	17	9144	24	20109	0.0107446
GO:1900745	biological_process	positive regulation of p38MAPK cascade	17	9144	24	20109	0.0107446
GO:0051607	biological_process	defense response to virus	63	9144	111	20109	0.0109017
GO:0003712	molecular_function	transcription cofactor activity	35	9144	57	20109	0.0112184
GO:0060079	biological_process	regulation of excitatory postsynaptic membrane potential	35	9144	57	20109	0.0112184
GO:0001933	biological_process	negative regulation of protein phosphorylation	46	9144	78	20109	0.0112632
GO:0051402	biological_process	neuron apoptotic process	22	9144	33	20109	0.0114796
GO:0043278	biological_process	response to morphine	22	9144	33	20109	0.0114796
GO:0042130	biological_process	negative regulation of T cell proliferation	22	9144	33	20109	0.0114796
GO:0097190	biological_process	apoptotic signaling pathway	22	9144	33	20109	0.0114796
GO:0016592	cellular_component	mediator complex	22	9144	33	20109	0.0114796
GO:0051219	molecular_function	phosphoprotein binding	22	9144	33	20109	0.0114796
GO:0048709	biological_process	oligodendrocyte differentiation	22	9144	33	20109	0.0114796
GO:0043531	molecular_function	ADP binding	22	9144	33	20109	0.0114796
GO:0042277	molecular_function	peptide binding	28	9144	44	20109	0.0116139
GO:0005811	cellular_component	lipid particle	37	9144	61	20109	0.0121258
GO:0009611	biological_process	response to wounding	37	9144	61	20109	0.0121258
GO:0043296	cellular_component	apical junction complex	14	9144	19	20109	0.0121523
GO:0071375	biological_process	cellular response to peptide hormone stimulus	14	9144	19	20109	0.0121523
GO:0000159	cellular_component	protein phosphatase type 2A complex	14	9144	19	20109	0.0121523
GO:0043542	biological_process	endothelial cell migration	14	9144	19	20109	0.0121523
GO:0012507	cellular_component	ER to Golgi transport vesicle membrane	14	9144	19	20109	0.0121523
GO:0006541	biological_process	glutamine metabolic process	14	9144	19	20109	0.0121523
GO:0002026	biological_process	regulation of the force of heart contraction	14	9144	19	20109	0.0121523
GO:0000145	cellular_component	exocyst	14	9144	19	20109	0.0121523
GO:0030099	biological_process	myeloid cell differentiation	14	9144	19	20109	0.0121523
GO:0008217	biological_process	regulation of blood pressure	29	9144	46	20109	0.0123452
GO:0035116	biological_process	embryonic hindlimb morphogenesis	18	9144	26	20109	0.012467
GO:0043967	biological_process	histone H4 acetylation	18	9144	26	20109	0.012467
GO:0016358	biological_process	dendrite development	18	9144	26	20109	0.012467
GO:0009451	biological_process	RNA modification	11	9144	14	20109	0.0125199
GO:0051146	biological_process	striated muscle cell differentiation	11	9144	14	20109	0.0125199
GO:0002042	biological_process	cell migration involved in sprouting angiogenesis	11	9144	14	20109	0.0125199
GO:0018279	biological_process	protein N-linked glycosylation via asparagine	11	9144	14	20109	0.0125199
GO:0046965	molecular_function	retinoid X receptor binding	11	9144	14	20109	0.0125199
GO:0017017	molecular_function	MAP kinase tyrosine/serine/threonine phosphatase activity	11	9144	14	20109	0.0125199
GO:0071542	biological_process	dopaminergic neuron differentiation	11	9144	14	20109	0.0125199
GO:0098993			11	9144	14	20109	0.0125199
GO:0045725	biological_process	positive regulation of glycogen biosynthetic process	11	9144	14	20109	0.0125199
GO:0070886	biological_process	positive regulation of calcineurin-NFAT signaling cascade	11	9144	14	20109	0.0125199
GO:0001518	cellular_component	voltage-gated sodium channel complex	11	9144	14	20109	0.0125199
GO:0001508	biological_process	action potential	11	9144	14	20109	0.0125199
GO:0098686			11	9144	14	20109	0.0125199
GO:0030950	biological_process	establishment or maintenance of actin cytoskeleton polarity	11	9144	14	20109	0.0125199
GO:0061564	biological_process	axon development	11	9144	14	20109	0.0125199
GO:0009982	molecular_function	pseudouridine synthase activity	11	9144	14	20109	0.0125199
GO:0032436	biological_process	positive regulation of proteasomal ubiquitin-dependent protein catabolic process	38	9144	63	20109	0.0125484
GO:0051592	biological_process	response to calcium ion	38	9144	63	20109	0.0125484
GO:0030168	biological_process	platelet activation	23	9144	35	20109	0.0126111
GO:0030315	cellular_component	T-tubule	23	9144	35	20109	0.0126111
GO:0071773	biological_process	cellular response to BMP stimulus	23	9144	35	20109	0.0126111
GO:0019838	molecular_function	growth factor binding	23	9144	35	20109	0.0126111
GO:0048565	biological_process	digestive tract development	23	9144	35	20109	0.0126111
GO:0034446	biological_process	substrate adhesion-dependent cell spreading	23	9144	35	20109	0.0126111
GO:0009887	biological_process	organ morphogenesis	39	9144	65	20109	0.0129506
GO:0009968	biological_process	negative regulation of signal transduction	39	9144	65	20109	0.0129506
GO:0003730	molecular_function	mRNA 3'-UTR binding	39	9144	65	20109	0.0129506
GO:0007224	biological_process	smoothened signaling pathway	39	9144	65	20109	0.0129506
GO:0030512	biological_process	negative regulation of transforming growth factor beta receptor signaling pathway	30	9144	48	20109	0.013045
GO:0032526	biological_process	response to retinoic acid	30	9144	48	20109	0.013045
GO:0019898	cellular_component	extrinsic component of membrane	30	9144	48	20109	0.013045
GO:0010033	biological_process	response to organic substance	58	9144	102	20109	0.0134883
GO:0005929	cellular_component	cilium	102	9144	190	20109	0.0136863
GO:0090630			41	9144	69	20109	0.0136954
GO:0048365	molecular_function	Rac GTPase binding	31	9144	50	20109	0.0137131
GO:0008344	biological_process	adult locomotory behavior	31	9144	50	20109	0.0137131
GO:1903078	biological_process	positive regulation of protein localization to plasma membrane	31	9144	50	20109	0.0137131
GO:0016829	molecular_function	lyase activity	64	9144	114	20109	0.0140812
GO:0030488	biological_process	tRNA methylation	19	9144	28	20109	0.0141339
GO:0008219	biological_process	cell death	19	9144	28	20109	0.0141339
GO:0019216	biological_process	regulation of lipid metabolic process	19	9144	28	20109	0.0141339
GO:0097718			19	9144	28	20109	0.0141339
GO:0042246	biological_process	tissue regeneration	15	9144	21	20109	0.0146908
GO:0003333	biological_process	amino acid transmembrane transport	15	9144	21	20109	0.0146908
GO:0044331	biological_process	cell-cell adhesion mediated by cadherin	15	9144	21	20109	0.0146908
GO:0010667	biological_process	negative regulation of cardiac muscle cell apoptotic process	15	9144	21	20109	0.0146908
GO:0006953	biological_process	acute-phase response	15	9144	21	20109	0.0146908
GO:0016342	cellular_component	catenin complex	15	9144	21	20109	0.0146908
GO:0035249	biological_process	synaptic transmission, glutamatergic	15	9144	21	20109	0.0146908
GO:0035924	biological_process	cellular response to vascular endothelial growth factor stimulus	15	9144	21	20109	0.0146908
GO:0008333	biological_process	endosome to lysosome transport	25	9144	39	20109	0.0147375
GO:0005881	cellular_component	cytoplasmic microtubule	25	9144	39	20109	0.0147375
GO:0005778	cellular_component	peroxisomal membrane	25	9144	39	20109	0.0147375
GO:0005912	cellular_component	adherens junction	33	9144	54	20109	0.0149535
GO:0048306	molecular_function	calcium-dependent protein binding	33	9144	54	20109	0.0149535
GO:0007189	biological_process	adenylate cyclase-activating G-protein coupled receptor signaling pathway	47	9144	81	20109	0.0154881
GO:0001725	cellular_component	stress fiber	34	9144	56	20109	0.0155267
GO:0015914	biological_process	phospholipid transport	26	9144	41	20109	0.0157273
GO:0007229	biological_process	integrin-mediated signaling pathway	48	9144	83	20109	0.0157282
GO:0030522	biological_process	intracellular receptor signaling pathway	20	9144	30	20109	0.0157324
GO:0043507	biological_process	positive regulation of JUN kinase activity	20	9144	30	20109	0.0157324
GO:0046686	biological_process	response to cadmium ion	20	9144	30	20109	0.0157324
GO:0001707	biological_process	mesoderm formation	20	9144	30	20109	0.0157324
GO:0000077	biological_process	DNA damage checkpoint	20	9144	30	20109	0.0157324
GO:0046326	biological_process	positive regulation of glucose import	20	9144	30	20109	0.0157324
GO:0042594	biological_process	response to starvation	20	9144	30	20109	0.0157324
GO:0000987	molecular_function	core promoter proximal region sequence-specific DNA binding	20	9144	30	20109	0.0157324
GO:0006476	biological_process	protein deacetylation	9	9144	11	20109	0.0160087
GO:0032934	molecular_function	sterol binding	9	9144	11	20109	0.0160087
GO:0003279	biological_process	cardiac septum development	9	9144	11	20109	0.0160087
GO:0022407	biological_process	regulation of cell-cell adhesion	9	9144	11	20109	0.0160087
GO:0006790	biological_process	sulfur compound metabolic process	9	9144	11	20109	0.0160087
GO:0008641	molecular_function	small protein activating enzyme activity	9	9144	11	20109	0.0160087
GO:0004653	molecular_function	polypeptide N-acetylgalactosaminyltransferase activity	9	9144	11	20109	0.0160087
GO:0007256	biological_process	activation of JNKK activity	9	9144	11	20109	0.0160087
GO:0012501	biological_process	programmed cell death	9	9144	11	20109	0.0160087
GO:0005161	molecular_function	platelet-derived growth factor receptor binding	9	9144	11	20109	0.0160087
GO:0006491	biological_process	N-glycan processing	9	9144	11	20109	0.0160087
GO:0036513			9	9144	11	20109	0.0160087
GO:0038084	biological_process	vascular endothelial growth factor signaling pathway	9	9144	11	20109	0.0160087
GO:0032801	biological_process	receptor catabolic process	9	9144	11	20109	0.0160087
GO:0005123	molecular_function	death receptor binding	9	9144	11	20109	0.0160087
GO:0050732	biological_process	negative regulation of peptidyl-tyrosine phosphorylation	9	9144	11	20109	0.0160087
GO:0035518	biological_process	histone H2A monoubiquitination	9	9144	11	20109	0.0160087
GO:0060444	biological_process	branching involved in mammary gland duct morphogenesis	9	9144	11	20109	0.0160087
GO:0008203	biological_process	cholesterol metabolic process	35	9144	58	20109	0.0160692
GO:0042470	cellular_component	melanosome	35	9144	58	20109	0.0160692
GO:0014068	biological_process	positive regulation of phosphatidylinositol 3-kinase signaling	35	9144	58	20109	0.0160692
GO:0000030	molecular_function	mannosyltransferase activity	12	9144	16	20109	0.0164107
GO:0043122	biological_process	regulation of I-kappaB kinase/NF-kappaB signaling	12	9144	16	20109	0.0164107
GO:0030970	biological_process	retrograde protein transport, ER to cytosol	12	9144	16	20109	0.0164107
GO:0007413	biological_process	axonal fasciculation	12	9144	16	20109	0.0164107
GO:0006829	biological_process	zinc ion transport	12	9144	16	20109	0.0164107
GO:0046827	biological_process	positive regulation of protein export from nucleus	12	9144	16	20109	0.0164107
GO:0046628	biological_process	positive regulation of insulin receptor signaling pathway	12	9144	16	20109	0.0164107
GO:2000573	biological_process	positive regulation of DNA biosynthetic process	12	9144	16	20109	0.0164107
GO:0001223	molecular_function	transcription coactivator binding	12	9144	16	20109	0.0164107
GO:0031489	molecular_function	myosin V binding	12	9144	16	20109	0.0164107
GO:0034622	biological_process	cellular macromolecular complex assembly	12	9144	16	20109	0.0164107
GO:0032924	biological_process	activin receptor signaling pathway	12	9144	16	20109	0.0164107
GO:0009952	biological_process	anterior/posterior pattern specification	52	9144	91	20109	0.0165419
GO:0043679	cellular_component	axon terminus	36	9144	60	20109	0.0165818
GO:0008202	biological_process	steroid metabolic process	36	9144	60	20109	0.0165818
GO:0001938	biological_process	positive regulation of endothelial cell proliferation	36	9144	60	20109	0.0165818
GO:0071549	biological_process	cellular response to dexamethasone stimulus	27	9144	43	20109	0.016667
GO:0046854	biological_process	phosphatidylinositol phosphorylation	27	9144	43	20109	0.016667
GO:0005544	molecular_function	calcium-dependent phospholipid binding	27	9144	43	20109	0.016667
GO:0062023			37	9144	62	20109	0.0170653
GO:0032281	cellular_component	alpha-amino-3-hydroxy-5-methyl-4-isoxazolepropionic acid selective glutamate receptor complex	16	9144	23	20109	0.0171342
GO:0030295	molecular_function	protein kinase activator activity	16	9144	23	20109	0.0171342
GO:0030878	biological_process	thyroid gland development	16	9144	23	20109	0.0171342
GO:0032689	biological_process	negative regulation of interferon-gamma production	16	9144	23	20109	0.0171342
GO:0008023	cellular_component	transcription elongation factor complex	16	9144	23	20109	0.0171342
GO:0016235	cellular_component	aggresome	21	9144	32	20109	0.0172547
GO:0032266	molecular_function	phosphatidylinositol-3-phosphate binding	21	9144	32	20109	0.0172547
GO:0030838	biological_process	positive regulation of actin filament polymerization	28	9144	45	20109	0.0175565
GO:0036064	cellular_component	ciliary basal body	62	9144	111	20109	0.0177282
GO:0005635	cellular_component	nuclear envelope	71	9144	129	20109	0.0180415
GO:0050852	biological_process	T cell receptor signaling pathway	40	9144	68	20109	0.0183508
GO:0031624	molecular_function	ubiquitin conjugating enzyme binding	22	9144	34	20109	0.0186966
GO:0030307	biological_process	positive regulation of cell growth	41	9144	70	20109	0.0187274
GO:0043086	biological_process	negative regulation of catalytic activity	30	9144	49	20109	0.0191876
GO:0008542	biological_process	visual learning	30	9144	49	20109	0.0191876
GO:0045334	cellular_component	clathrin-coated endocytic vesicle	7	9144	8	20109	0.019345
GO:0098742	biological_process	cell-cell adhesion via plasma-membrane adhesion molecules	7	9144	8	20109	0.019345
GO:0005049	molecular_function	nuclear export signal receptor activity	7	9144	8	20109	0.019345
GO:0048846	biological_process	axon extension involved in axon guidance	7	9144	8	20109	0.019345
GO:0034629	biological_process	cellular protein complex localization	7	9144	8	20109	0.019345
GO:2000369	biological_process	regulation of clathrin-mediated endocytosis	7	9144	8	20109	0.019345
GO:0016486	biological_process	peptide hormone processing	7	9144	8	20109	0.019345
GO:0035988	biological_process	chondrocyte proliferation	7	9144	8	20109	0.019345
GO:0060119	biological_process	inner ear receptor cell development	7	9144	8	20109	0.019345
GO:0070493	biological_process	thrombin receptor signaling pathway	7	9144	8	20109	0.019345
GO:0035900	biological_process	response to isolation stress	7	9144	8	20109	0.019345
GO:0051601	biological_process	exocyst localization	7	9144	8	20109	0.019345
GO:0098688			7	9144	8	20109	0.019345
GO:0001614	molecular_function	purinergic nucleotide receptor activity	7	9144	8	20109	0.019345
GO:0051683	biological_process	establishment of Golgi localization	7	9144	8	20109	0.019345
GO:0070016	molecular_function	armadillo repeat domain binding	7	9144	8	20109	0.019345
GO:0046641	biological_process	positive regulation of alpha-beta T cell proliferation	7	9144	8	20109	0.019345
GO:0014044	biological_process	Schwann cell development	7	9144	8	20109	0.019345
GO:0070544	biological_process	histone H3-K36 demethylation	7	9144	8	20109	0.019345
GO:0051151	biological_process	negative regulation of smooth muscle cell differentiation	7	9144	8	20109	0.019345
GO:0038036	molecular_function	sphingosine-1-phosphate receptor activity	7	9144	8	20109	0.019345
GO:0034975	biological_process	protein folding in endoplasmic reticulum	7	9144	8	20109	0.019345
GO:0030510	biological_process	regulation of BMP signaling pathway	7	9144	8	20109	0.019345
GO:0060020	biological_process	Bergmann glial cell differentiation	7	9144	8	20109	0.019345
GO:0030643	biological_process	cellular phosphate ion homeostasis	7	9144	8	20109	0.019345
GO:0039536	biological_process	negative regulation of RIG-I signaling pathway	7	9144	8	20109	0.019345
GO:0051057	biological_process	positive regulation of small GTPase mediated signal transduction	7	9144	8	20109	0.019345
GO:0016593	cellular_component	Cdc73/Paf1 complex	7	9144	8	20109	0.019345
GO:0006268	biological_process	DNA unwinding involved in DNA replication	7	9144	8	20109	0.019345
GO:0090136	biological_process	epithelial cell-cell adhesion	7	9144	8	20109	0.019345
GO:0036002	molecular_function	pre-mRNA binding	7	9144	8	20109	0.019345
GO:0005915	cellular_component	zonula adherens	7	9144	8	20109	0.019345
GO:0031985	cellular_component	Golgi cisterna	7	9144	8	20109	0.019345
GO:0071875	biological_process	adrenergic receptor signaling pathway	7	9144	8	20109	0.019345
GO:0035627	biological_process	ceramide transport	7	9144	8	20109	0.019345
GO:0040011	biological_process	locomotion	7	9144	8	20109	0.019345
GO:0001763	biological_process	morphogenesis of a branching structure	7	9144	8	20109	0.019345
GO:0034452	molecular_function	dynactin binding	7	9144	8	20109	0.019345
GO:0035095	biological_process	behavioral response to nicotine	7	9144	8	20109	0.019345
GO:0043535	biological_process	regulation of blood vessel endothelial cell migration	5	9144	5	20109	0.0194299
GO:0006569	biological_process	tryptophan catabolic process	5	9144	5	20109	0.0194299
GO:2000647	biological_process	negative regulation of stem cell proliferation	5	9144	5	20109	0.0194299
GO:0032813	molecular_function	tumor necrosis factor receptor superfamily binding	5	9144	5	20109	0.0194299
GO:0061304	biological_process	retinal blood vessel morphogenesis	5	9144	5	20109	0.0194299
GO:2000052	biological_process	positive regulation of non-canonical Wnt signaling pathway	5	9144	5	20109	0.0194299
GO:0016308	molecular_function	1-phosphatidylinositol-4-phosphate 5-kinase activity	5	9144	5	20109	0.0194299
GO:0007000	biological_process	nucleolus organization	5	9144	5	20109	0.0194299
GO:1902961	biological_process	positive regulation of aspartic-type endopeptidase activity involved in amyloid precursor protein catabolic process	5	9144	5	20109	0.0194299
GO:0051346	biological_process	negative regulation of hydrolase activity	5	9144	5	20109	0.0194299
GO:0044070	biological_process	regulation of anion transport	5	9144	5	20109	0.0194299
GO:0097084	biological_process	vascular smooth muscle cell development	5	9144	5	20109	0.0194299
GO:0033093	cellular_component	Weibel-Palade body	5	9144	5	20109	0.0194299
GO:0034774	cellular_component	secretory granule lumen	5	9144	5	20109	0.0194299
GO:0006682	biological_process	galactosylceramide biosynthetic process	5	9144	5	20109	0.0194299
GO:0060373	biological_process	regulation of ventricular cardiac muscle cell membrane depolarization	5	9144	5	20109	0.0194299
GO:0051280	biological_process	negative regulation of release of sequestered calcium ion into cytosol	5	9144	5	20109	0.0194299
GO:0097504	cellular_component	Gemini of coiled bodies	5	9144	5	20109	0.0194299
GO:2001141	biological_process	regulation of RNA biosynthetic process	5	9144	5	20109	0.0194299
GO:0022614	biological_process	membrane to membrane docking	5	9144	5	20109	0.0194299
GO:0016338	biological_process	calcium-independent cell-cell adhesion via plasma membrane cell-adhesion molecules	5	9144	5	20109	0.0194299
GO:0034513	molecular_function	box H/ACA snoRNA binding	5	9144	5	20109	0.0194299
GO:0060029	biological_process	convergent extension involved in organogenesis	5	9144	5	20109	0.0194299
GO:0018344	biological_process	protein geranylgeranylation	5	9144	5	20109	0.0194299
GO:0005168	molecular_function	neurotrophin TRKA receptor binding	5	9144	5	20109	0.0194299
GO:0032330	biological_process	regulation of chondrocyte differentiation	5	9144	5	20109	0.0194299
GO:1990712			5	9144	5	20109	0.0194299
GO:0060907	biological_process	positive regulation of macrophage cytokine production	5	9144	5	20109	0.0194299
GO:0030284	molecular_function	estrogen receptor activity	5	9144	5	20109	0.0194299
GO:0005642	cellular_component	annulate lamellae	5	9144	5	20109	0.0194299
GO:0018342	biological_process	protein prenylation	5	9144	5	20109	0.0194299
GO:0031429	cellular_component	box H/ACA snoRNP complex	5	9144	5	20109	0.0194299
GO:0031581	biological_process	hemidesmosome assembly	5	9144	5	20109	0.0194299
GO:0006085	biological_process	acetyl-CoA biosynthetic process	5	9144	5	20109	0.0194299
GO:0019871	molecular_function	sodium channel inhibitor activity	5	9144	5	20109	0.0194299
GO:0048570	biological_process	notochord morphogenesis	5	9144	5	20109	0.0194299
GO:1905064			5	9144	5	20109	0.0194299
GO:0004945	molecular_function	angiotensin type II receptor activity	5	9144	5	20109	0.0194299
GO:0055012	biological_process	ventricular cardiac muscle cell differentiation	5	9144	5	20109	0.0194299
GO:1903307	biological_process	positive regulation of regulated secretory pathway	5	9144	5	20109	0.0194299
GO:0120013			5	9144	5	20109	0.0194299
GO:0097070	biological_process	ductus arteriosus closure	5	9144	5	20109	0.0194299
GO:1905461			5	9144	5	20109	0.0194299
GO:0051220	biological_process	cytoplasmic sequestering of protein	5	9144	5	20109	0.0194299
GO:0055064	biological_process	chloride ion homeostasis	5	9144	5	20109	0.0194299
GO:0009299	biological_process	mRNA transcription	5	9144	5	20109	0.0194299
GO:0072584	biological_process	caveolin-mediated endocytosis	5	9144	5	20109	0.0194299
GO:0005253	molecular_function	anion channel activity	5	9144	5	20109	0.0194299
GO:0006333	biological_process	chromatin assembly or disassembly	5	9144	5	20109	0.0194299
GO:0044613	cellular_component	nuclear pore central transport channel	5	9144	5	20109	0.0194299
GO:0007100	biological_process	mitotic centrosome separation	5	9144	5	20109	0.0194299
GO:0042297	biological_process	vocal learning	5	9144	5	20109	0.0194299
GO:0006089	biological_process	lactate metabolic process	5	9144	5	20109	0.0194299
GO:0060364	biological_process	frontal suture morphogenesis	5	9144	5	20109	0.0194299
GO:0070168	biological_process	negative regulation of biomineral tissue development	5	9144	5	20109	0.0194299
GO:0089720	molecular_function	caspase binding	5	9144	5	20109	0.0194299
GO:0043457	biological_process	regulation of cellular respiration	5	9144	5	20109	0.0194299
GO:0005528	molecular_function	FK506 binding	5	9144	5	20109	0.0194299
GO:0014909	biological_process	smooth muscle cell migration	5	9144	5	20109	0.0194299
GO:0035912	biological_process	dorsal aorta morphogenesis	5	9144	5	20109	0.0194299
GO:0070345	biological_process	negative regulation of fat cell proliferation	5	9144	5	20109	0.0194299
GO:0071900	biological_process	regulation of protein serine/threonine kinase activity	5	9144	5	20109	0.0194299
GO:0098967			5	9144	5	20109	0.0194299
GO:1903243	biological_process	negative regulation of cardiac muscle hypertrophy in response to stress	5	9144	5	20109	0.0194299
GO:0090330	biological_process	regulation of platelet aggregation	5	9144	5	20109	0.0194299
GO:1901030	biological_process	positive regulation of mitochondrial outer membrane permeabilization involved in apoptotic signaling pathway	5	9144	5	20109	0.0194299
GO:0009925	cellular_component	basal plasma membrane	17	9144	25	20109	0.0194562
GO:0044295	cellular_component	axonal growth cone	17	9144	25	20109	0.0194562
GO:0071230	biological_process	cellular response to amino acid stimulus	31	9144	51	20109	0.0199316
GO:0001503	biological_process	ossification	45	9144	78	20109	0.0200005
GO:0016197	biological_process	endosomal transport	23	9144	36	20109	0.0200563
GO:0000777	cellular_component	condensed chromosome kinetochore	23	9144	36	20109	0.0200563
GO:0009966	biological_process	regulation of signal transduction	23	9144	36	20109	0.0200563
GO:0071310	biological_process	cellular response to organic substance	23	9144	36	20109	0.0200563
GO:0071526	biological_process	semaphorin-plexin signaling pathway	23	9144	36	20109	0.0200563
GO:0003899	molecular_function	DNA-directed RNA polymerase activity	23	9144	36	20109	0.0200563
GO:0009755	biological_process	hormone-mediated signaling pathway	23	9144	36	20109	0.0200563
GO:0000307	cellular_component	cyclin-dependent protein kinase holoenzyme complex	23	9144	36	20109	0.0200563
GO:0005637	cellular_component	nuclear inner membrane	23	9144	36	20109	0.0200563
GO:0050877	biological_process	neurological system process	23	9144	36	20109	0.0200563
GO:0046716	biological_process	muscle cell cellular homeostasis	13	9144	18	20109	0.0201447
GO:0046961	molecular_function	proton-transporting ATPase activity, rotational mechanism	13	9144	18	20109	0.0201447
GO:0048278	biological_process	vesicle docking	13	9144	18	20109	0.0201447
GO:0048593	biological_process	camera-type eye morphogenesis	13	9144	18	20109	0.0201447
GO:0005112	molecular_function	Notch binding	13	9144	18	20109	0.0201447
GO:0033198	biological_process	response to ATP	13	9144	18	20109	0.0201447
GO:0030506	molecular_function	ankyrin binding	13	9144	18	20109	0.0201447
GO:0005248	molecular_function	voltage-gated sodium channel activity	13	9144	18	20109	0.0201447
GO:0042626	molecular_function	ATPase activity, coupled to transmembrane movement of substances	33	9144	55	20109	0.0212839
GO:0032154	cellular_component	cleavage furrow	24	9144	38	20109	0.0213339
GO:0005876	cellular_component	spindle microtubule	18	9144	27	20109	0.0216431
GO:0060135	biological_process	maternal process involved in female pregnancy	18	9144	27	20109	0.0216431
GO:0051482	biological_process	positive regulation of cytosolic calcium ion concentration involved in phospholipase C-activating G-protein coupled signaling pathway	18	9144	27	20109	0.0216431
GO:0032715	biological_process	negative regulation of interleukin-6 production	18	9144	27	20109	0.0216431
GO:0030282	biological_process	bone mineralization	18	9144	27	20109	0.0216431
GO:0045746	biological_process	negative regulation of Notch signaling pathway	18	9144	27	20109	0.0216431
GO:0045727	biological_process	positive regulation of translation	34	9144	57	20109	0.0218955
GO:0051259	biological_process	protein oligomerization	34	9144	57	20109	0.0218955
GO:0005614	cellular_component	interstitial matrix	10	9144	13	20109	0.0220674
GO:0015918	biological_process	sterol transport	10	9144	13	20109	0.0220674
GO:0097320	biological_process	membrane tubulation	10	9144	13	20109	0.0220674
GO:0033673	biological_process	negative regulation of kinase activity	10	9144	13	20109	0.0220674
GO:0009987	biological_process	cellular process	10	9144	13	20109	0.0220674
GO:0045948	biological_process	positive regulation of translational initiation	10	9144	13	20109	0.0220674
GO:0071782	cellular_component	endoplasmic reticulum tubular network	10	9144	13	20109	0.0220674
GO:0014912	biological_process	negative regulation of smooth muscle cell migration	10	9144	13	20109	0.0220674
GO:0045104	biological_process	intermediate filament cytoskeleton organization	10	9144	13	20109	0.0220674
GO:0030837	biological_process	negative regulation of actin filament polymerization	10	9144	13	20109	0.0220674
GO:0050321	molecular_function	tau-protein kinase activity	10	9144	13	20109	0.0220674
GO:1904262			10	9144	13	20109	0.0220674
GO:0071380	biological_process	cellular response to prostaglandin E stimulus	10	9144	13	20109	0.0220674
GO:0048546	biological_process	digestive tract morphogenesis	10	9144	13	20109	0.0220674
GO:0050678	biological_process	regulation of epithelial cell proliferation	10	9144	13	20109	0.0220674
GO:0005639	cellular_component	integral component of nuclear inner membrane	10	9144	13	20109	0.0220674
GO:0071257	biological_process	cellular response to electrical stimulus	10	9144	13	20109	0.0220674
GO:0071305	biological_process	cellular response to vitamin D	10	9144	13	20109	0.0220674
GO:0015693	biological_process	magnesium ion transport	10	9144	13	20109	0.0220674
GO:0006833	biological_process	water transport	10	9144	13	20109	0.0220674
GO:0071498	biological_process	cellular response to fluid shear stress	10	9144	13	20109	0.0220674
GO:0033674	biological_process	positive regulation of kinase activity	10	9144	13	20109	0.0220674
GO:0007605	biological_process	sensory perception of sound	59	9144	106	20109	0.022205
GO:0050679	biological_process	positive regulation of epithelial cell proliferation	35	9144	59	20109	0.0224664
GO:0014704	cellular_component	intercalated disc	25	9144	40	20109	0.022531
GO:0030173	cellular_component	integral component of Golgi membrane	25	9144	40	20109	0.022531
GO:0009409	biological_process	response to cold	25	9144	40	20109	0.022531
GO:0032091	biological_process	negative regulation of protein binding	36	9144	61	20109	0.0229984
GO:0034613	biological_process	cellular protein localization	26	9144	42	20109	0.0236496
GO:0005254	molecular_function	chloride channel activity	26	9144	42	20109	0.0236496
GO:0010862	biological_process	positive regulation of pathway-restricted SMAD protein phosphorylation	26	9144	42	20109	0.0236496
GO:0051028	biological_process	mRNA transport	26	9144	42	20109	0.0236496
GO:0043325	molecular_function	phosphatidylinositol-3,4-bisphosphate binding	14	9144	20	20109	0.0236555
GO:0014032	biological_process	neural crest cell development	14	9144	20	20109	0.0236555
GO:1900182	biological_process	positive regulation of protein localization to nucleus	14	9144	20	20109	0.0236555
GO:0004683	molecular_function	calmodulin-dependent protein kinase activity	14	9144	20	20109	0.0236555
GO:0030521	biological_process	androgen receptor signaling pathway	14	9144	20	20109	0.0236555
GO:0050905	biological_process	neuromuscular process	14	9144	20	20109	0.0236555
GO:0035869	cellular_component	ciliary transition zone	19	9144	29	20109	0.0236893
GO:0006099	biological_process	tricarboxylic acid cycle	19	9144	29	20109	0.0236893
GO:0048786	cellular_component	presynaptic active zone	19	9144	29	20109	0.0236893
GO:0035255	molecular_function	ionotropic glutamate receptor binding	19	9144	29	20109	0.0236893
GO:0030316	biological_process	osteoclast differentiation	19	9144	29	20109	0.0236893
GO:0071276	biological_process	cellular response to cadmium ion	19	9144	29	20109	0.0236893
GO:0030509	biological_process	BMP signaling pathway	38	9144	65	20109	0.0239527
GO:0070062	cellular_component	extracellular vesicular exosome	38	9144	65	20109	0.0239527
GO:0019905	molecular_function	syntaxin binding	27	9144	44	20109	0.0246925
GO:0010506	biological_process	regulation of autophagy	27	9144	44	20109	0.0246925
GO:0001501	biological_process	skeletal system development	41	9144	71	20109	0.0251351
GO:0016538	molecular_function	cyclin-dependent protein serine/threonine kinase regulator activity	20	9144	31	20109	0.0255943
GO:0070507	biological_process	regulation of microtubule cytoskeleton organization	20	9144	31	20109	0.0255943
GO:0051020	molecular_function	GTPase binding	20	9144	31	20109	0.0255943
GO:0071949	molecular_function	FAD binding	20	9144	31	20109	0.0255943
GO:0048286	biological_process	lung alveolus development	20	9144	31	20109	0.0255943
GO:0001755	biological_process	neural crest cell migration	28	9144	46	20109	0.0256629
GO:0017053	cellular_component	transcriptional repressor complex	28	9144	46	20109	0.0256629
GO:0036464	cellular_component	cytoplasmic ribonucleoprotein granule	28	9144	46	20109	0.0256629
GO:0005874	cellular_component	microtubule	124	9144	239	20109	0.026591
GO:0005539	molecular_function	glycosaminoglycan binding	15	9144	22	20109	0.0269141
GO:0045453	biological_process	bone resorption	15	9144	22	20109	0.0269141
GO:0045070	biological_process	positive regulation of viral genome replication	15	9144	22	20109	0.0269141
GO:0042327	biological_process	positive regulation of phosphorylation	15	9144	22	20109	0.0269141
GO:0051233	cellular_component	spindle midzone	15	9144	22	20109	0.0269141
GO:0000132	biological_process	establishment of mitotic spindle orientation	15	9144	22	20109	0.0269141
GO:0043552	biological_process	positive regulation of phosphatidylinositol 3-kinase activity	15	9144	22	20109	0.0269141
GO:0043029	biological_process	T cell homeostasis	15	9144	22	20109	0.0269141
GO:0043488	biological_process	regulation of mRNA stability	15	9144	22	20109	0.0269141
GO:0001954	biological_process	positive regulation of cell-matrix adhesion	15	9144	22	20109	0.0269141
GO:0043113	biological_process	receptor clustering	15	9144	22	20109	0.0269141
GO:0004843	molecular_function	ubiquitin-specific protease activity	48	9144	85	20109	0.0269421
GO:0031623	biological_process	receptor internalization	21	9144	33	20109	0.0273612
GO:0034504	biological_process	protein localization to nucleus	21	9144	33	20109	0.0273612
GO:0043966	biological_process	histone H3 acetylation	21	9144	33	20109	0.0273612
GO:0008146	molecular_function	sulfotransferase activity	30	9144	50	20109	0.0273995
GO:0010494	cellular_component	cytoplasmic stress granule	30	9144	50	20109	0.0273995
GO:0097193	biological_process	intrinsic apoptotic signaling pathway	11	9144	15	20109	0.0277089
GO:0008324	molecular_function	cation transmembrane transporter activity	11	9144	15	20109	0.0277089
GO:0022409	biological_process	positive regulation of cell-cell adhesion	11	9144	15	20109	0.0277089
GO:0030220	biological_process	platelet formation	11	9144	15	20109	0.0277089
GO:0006730	biological_process	one-carbon metabolic process	11	9144	15	20109	0.0277089
GO:0007051	biological_process	spindle organization	11	9144	15	20109	0.0277089
GO:0022841	molecular_function	potassium ion leak channel activity	11	9144	15	20109	0.0277089
GO:0007004	biological_process	telomere maintenance via telomerase	11	9144	15	20109	0.0277089
GO:0060416	biological_process	response to growth hormone	11	9144	15	20109	0.0277089
GO:0031116	biological_process	positive regulation of microtubule polymerization	11	9144	15	20109	0.0277089
GO:0060077	cellular_component	inhibitory synapse	11	9144	15	20109	0.0277089
GO:2000279	biological_process	negative regulation of DNA biosynthetic process	11	9144	15	20109	0.0277089
GO:0008152	biological_process	metabolic process	57	9144	103	20109	0.0278519
GO:0019221	biological_process	cytokine-mediated signaling pathway	60	9144	109	20109	0.0279052
GO:0006633	biological_process	fatty acid biosynthetic process	31	9144	52	20109	0.0281724
GO:0040008	biological_process	regulation of growth	22	9144	35	20109	0.028995
GO:0043407	biological_process	negative regulation of MAP kinase activity	22	9144	35	20109	0.028995
GO:0050919	biological_process	negative chemotaxis	22	9144	35	20109	0.028995
GO:0006487	biological_process	protein N-linked glycosylation	22	9144	35	20109	0.028995
GO:0047086	molecular_function	ketosteroid monooxygenase activity	8	9144	10	20109	0.0293369
GO:0097449	cellular_component	astrocyte projection	8	9144	10	20109	0.0293369
GO:0046325	biological_process	negative regulation of glucose import	8	9144	10	20109	0.0293369
GO:0035591	molecular_function	signaling adaptor activity	8	9144	10	20109	0.0293369
GO:0032279	cellular_component	asymmetric synapse	8	9144	10	20109	0.0293369
GO:0009086	biological_process	methionine biosynthetic process	8	9144	10	20109	0.0293369
GO:0010226	biological_process	response to lithium ion	8	9144	10	20109	0.0293369
GO:0090162	biological_process	establishment of epithelial cell polarity	8	9144	10	20109	0.0293369
GO:0016811	molecular_function	hydrolase activity, acting on carbon-nitrogen (but not peptide) bonds, in linear amides	8	9144	10	20109	0.0293369
GO:0019227	biological_process	neuronal action potential propagation	8	9144	10	20109	0.0293369
GO:0070723	biological_process	response to cholesterol	8	9144	10	20109	0.0293369
GO:0005024	molecular_function	transforming growth factor beta-activated receptor activity	8	9144	10	20109	0.0293369
GO:0030518	biological_process	intracellular steroid hormone receptor signaling pathway	8	9144	10	20109	0.0293369
GO:0003181	biological_process	atrioventricular valve morphogenesis	8	9144	10	20109	0.0293369
GO:0008553	molecular_function	hydrogen-exporting ATPase activity, phosphorylative mechanism	8	9144	10	20109	0.0293369
GO:0046621	biological_process	negative regulation of organ growth	8	9144	10	20109	0.0293369
GO:0006607	biological_process	NLS-bearing protein import into nucleus	8	9144	10	20109	0.0293369
GO:0071712	biological_process	ER-associated misfolded protein catabolic process	8	9144	10	20109	0.0293369
GO:0016303	molecular_function	1-phosphatidylinositol-3-kinase activity	8	9144	10	20109	0.0293369
GO:0046847	biological_process	filopodium assembly	8	9144	10	20109	0.0293369
GO:0016050	biological_process	vesicle organization	8	9144	10	20109	0.0293369
GO:0043267	biological_process	negative regulation of potassium ion transport	8	9144	10	20109	0.0293369
GO:0097539	cellular_component	ciliary transition fiber	8	9144	10	20109	0.0293369
GO:0048333	biological_process	mesodermal cell differentiation	8	9144	10	20109	0.0293369
GO:0097202	biological_process	activation of cysteine-type endopeptidase activity	8	9144	10	20109	0.0293369
GO:0007435	biological_process	salivary gland morphogenesis	8	9144	10	20109	0.0293369
GO:0036122	molecular_function	BMP binding	8	9144	10	20109	0.0293369
GO:0006825	biological_process	copper ion transport	8	9144	10	20109	0.0293369
GO:0033619	biological_process	membrane protein proteolysis	8	9144	10	20109	0.0293369
GO:0034713	molecular_function	type I transforming growth factor beta receptor binding	8	9144	10	20109	0.0293369
GO:0032940	biological_process	secretion by cell	8	9144	10	20109	0.0293369
GO:0010390	biological_process	histone monoubiquitination	8	9144	10	20109	0.0293369
GO:0034214	biological_process	protein hexamerization	8	9144	10	20109	0.0293369
GO:0010867	biological_process	positive regulation of triglyceride biosynthetic process	8	9144	10	20109	0.0293369
GO:0048711	biological_process	positive regulation of astrocyte differentiation	8	9144	10	20109	0.0293369
GO:0061179	biological_process	negative regulation of insulin secretion involved in cellular response to glucose stimulus	8	9144	10	20109	0.0293369
GO:0031994	molecular_function	insulin-like growth factor I binding	8	9144	10	20109	0.0293369
GO:0030857	biological_process	negative regulation of epithelial cell differentiation	8	9144	10	20109	0.0293369
GO:0042074	biological_process	cell migration involved in gastrulation	8	9144	10	20109	0.0293369
GO:0009312	biological_process	oligosaccharide biosynthetic process	8	9144	10	20109	0.0293369
GO:0042101	cellular_component	T cell receptor complex	8	9144	10	20109	0.0293369
GO:0006636	biological_process	unsaturated fatty acid biosynthetic process	8	9144	10	20109	0.0293369
GO:1903358	biological_process	regulation of Golgi organization	8	9144	10	20109	0.0293369
GO:0051896	biological_process	regulation of protein kinase B signaling	8	9144	10	20109	0.0293369
GO:0003094	biological_process	glomerular filtration	8	9144	10	20109	0.0293369
GO:0071374	biological_process	cellular response to parathyroid hormone stimulus	8	9144	10	20109	0.0293369
GO:0004438	molecular_function	phosphatidylinositol-3-phosphatase activity	8	9144	10	20109	0.0293369
GO:0034605	biological_process	cellular response to heat	33	9144	56	20109	0.0295442
GO:0005902	cellular_component	microvillus	33	9144	56	20109	0.0295442
GO:0004864	molecular_function	protein phosphatase inhibitor activity	16	9144	24	20109	0.0299134
GO:0051085	biological_process	chaperone mediated protein folding requiring cofactor	16	9144	24	20109	0.0299134
GO:0048754	biological_process	branching morphogenesis of an epithelial tube	16	9144	24	20109	0.0299134
GO:0036120	biological_process	cellular response to platelet-derived growth factor stimulus	16	9144	24	20109	0.0299134
GO:0004521	molecular_function	endoribonuclease activity	16	9144	24	20109	0.0299134
GO:0030593	biological_process	neutrophil chemotaxis	34	9144	58	20109	0.0301494
GO:0016311	biological_process	dephosphorylation	88	9144	166	20109	0.0302432
GO:0008009	molecular_function	chemokine activity	23	9144	37	20109	0.0305017
GO:0016573	biological_process	histone acetylation	23	9144	37	20109	0.0305017
GO:0016529	cellular_component	sarcoplasmic reticulum	23	9144	37	20109	0.0305017
GO:0045668	biological_process	negative regulation of osteoblast differentiation	23	9144	37	20109	0.0305017
GO:0005245	molecular_function	voltage-gated calcium channel activity	23	9144	37	20109	0.0305017
GO:0019894	molecular_function	kinesin binding	23	9144	37	20109	0.0305017
GO:0031146	biological_process	SCF-dependent proteasomal ubiquitin-dependent protein catabolic process	23	9144	37	20109	0.0305017
GO:0060271	biological_process	cilium morphogenesis	84	9144	158	20109	0.0310357
GO:0071560	biological_process	cellular response to transforming growth factor beta stimulus	37	9144	64	20109	0.0316779
GO:0006890	biological_process	retrograde vesicle-mediated transport, Golgi to ER	24	9144	39	20109	0.0318882
GO:0032729	biological_process	positive regulation of interferon-gamma production	24	9144	39	20109	0.0318882
GO:0042645	cellular_component	mitochondrial nucleoid	24	9144	39	20109	0.0318882
GO:0019882	biological_process	antigen processing and presentation	24	9144	39	20109	0.0318882
GO:0002040	biological_process	sprouting angiogenesis	17	9144	26	20109	0.0326581
GO:0043014	molecular_function	alpha-tubulin binding	17	9144	26	20109	0.0326581
GO:0051290	biological_process	protein heterotetramerization	17	9144	26	20109	0.0326581
GO:0035115	biological_process	embryonic forelimb morphogenesis	17	9144	26	20109	0.0326581
GO:0005484	molecular_function	SNAP receptor activity	17	9144	26	20109	0.0326581
GO:0016627	molecular_function	oxidoreductase activity, acting on the CH-CH group of donors	17	9144	26	20109	0.0326581
GO:0048589	biological_process	developmental growth	17	9144	26	20109	0.0326581
GO:0019229	biological_process	regulation of vasoconstriction	12	9144	17	20109	0.0328441
GO:0060716	biological_process	labyrinthine layer blood vessel development	12	9144	17	20109	0.0328441
GO:0005355	molecular_function	glucose transmembrane transporter activity	12	9144	17	20109	0.0328441
GO:0046966	molecular_function	thyroid hormone receptor binding	12	9144	17	20109	0.0328441
GO:0098586	biological_process	cellular response to virus	12	9144	17	20109	0.0328441
GO:0046928	biological_process	regulation of neurotransmitter secretion	12	9144	17	20109	0.0328441
GO:0004712	molecular_function	protein serine/threonine/tyrosine kinase activity	12	9144	17	20109	0.0328441
GO:1901223	biological_process	negative regulation of NIK/NF-kappaB signaling	12	9144	17	20109	0.0328441
GO:0005086	molecular_function	ARF guanyl-nucleotide exchange factor activity	12	9144	17	20109	0.0328441
GO:0044849	biological_process	estrous cycle	12	9144	17	20109	0.0328441
GO:0005385	molecular_function	zinc ion transmembrane transporter activity	12	9144	17	20109	0.0328441
GO:0051642	biological_process	centrosome localization	12	9144	17	20109	0.0328441
GO:0043409	biological_process	negative regulation of MAPK cascade	12	9144	17	20109	0.0328441
GO:1901214	biological_process	regulation of neuron death	12	9144	17	20109	0.0328441
GO:0017025	molecular_function	TBP-class protein binding	12	9144	17	20109	0.0328441
GO:2000311	biological_process	regulation of alpha-amino-3-hydroxy-5-methyl-4-isoxazole propionate selective glutamate receptor activity	12	9144	17	20109	0.0328441
GO:0046579	biological_process	positive regulation of Ras protein signal transduction	12	9144	17	20109	0.0328441
GO:0050431	molecular_function	transforming growth factor beta binding	12	9144	17	20109	0.0328441
GO:0005548	molecular_function	phospholipid transporter activity	12	9144	17	20109	0.0328441
GO:0099092			12	9144	17	20109	0.0328441
GO:0098839			12	9144	17	20109	0.0328441
GO:0035196	biological_process	production of miRNAs involved in gene silencing by miRNA	12	9144	17	20109	0.0328441
GO:0032418	biological_process	lysosome localization	12	9144	17	20109	0.0328441
GO:0030136	cellular_component	clathrin-coated vesicle	25	9144	41	20109	0.0331616
GO:0030178	biological_process	negative regulation of Wnt signaling pathway	25	9144	41	20109	0.0331616
GO:0045111	cellular_component	intermediate filament cytoskeleton	25	9144	41	20109	0.0331616
GO:0007268	biological_process	synaptic transmission	71	9144	132	20109	0.0333372
GO:0008289	molecular_function	lipid binding	94	9144	179	20109	0.034237
GO:0009636	biological_process	response to toxic substance	46	9144	82	20109	0.0342533
GO:0035176	biological_process	social behavior	26	9144	43	20109	0.0343287
GO:0006805	biological_process	xenobiotic metabolic process	26	9144	43	20109	0.0343287
GO:0003690	molecular_function	double-stranded DNA binding	60	9144	110	20109	0.0346187
GO:0032496	biological_process	response to lipopolysaccharide	91	9144	173	20109	0.0350446
GO:0005272	molecular_function	sodium channel activity	18	9144	28	20109	0.0351598
GO:0050699	molecular_function	WW domain binding	18	9144	28	20109	0.0351598
GO:0007517	biological_process	muscle organ development	18	9144	28	20109	0.0351598
GO:0010634	biological_process	positive regulation of epithelial cell migration	18	9144	28	20109	0.0351598
GO:0032007	biological_process	negative regulation of TOR signaling	18	9144	28	20109	0.0351598
GO:0051721	molecular_function	protein phosphatase 2A binding	18	9144	28	20109	0.0351598
GO:0050729	biological_process	positive regulation of inflammatory response	27	9144	45	20109	0.0353966
GO:0051015	molecular_function	actin filament binding	89	9144	169	20109	0.0355832
GO:0051496	biological_process	positive regulation of stress fiber assembly	28	9144	47	20109	0.0363716
GO:0035094	biological_process	response to nicotine	29	9144	49	20109	0.0372601
GO:0042307	biological_process	positive regulation of protein import into nucleus	19	9144	30	20109	0.037433
GO:0000794	cellular_component	condensed nuclear chromosome	19	9144	30	20109	0.037433
GO:0004857	molecular_function	enzyme inhibitor activity	19	9144	30	20109	0.037433
GO:0070555	biological_process	response to interleukin-1	19	9144	30	20109	0.037433
GO:0034459	molecular_function	ATP-dependent 3'-5' RNA helicase activity	13	9144	19	20109	0.0374615
GO:0060612	biological_process	adipose tissue development	13	9144	19	20109	0.0374615
GO:0007405	biological_process	neuroblast proliferation	13	9144	19	20109	0.0374615
GO:0017075	molecular_function	syntaxin-1 binding	13	9144	19	20109	0.0374615
GO:0099060			13	9144	19	20109	0.0374615
GO:0008373	molecular_function	sialyltransferase activity	13	9144	19	20109	0.0374615
GO:0061037	biological_process	negative regulation of cartilage development	6	9144	7	20109	0.0377383
GO:0060136	biological_process	embryonic process involved in female pregnancy	6	9144	7	20109	0.0377383
GO:0085029	biological_process	extracellular matrix assembly	6	9144	7	20109	0.0377383
GO:1902533	biological_process	positive regulation of intracellular signal transduction	6	9144	7	20109	0.0377383
GO:0035014	molecular_function	phosphatidylinositol 3-kinase regulator activity	6	9144	7	20109	0.0377383
GO:0034720	biological_process	histone H3-K4 demethylation	6	9144	7	20109	0.0377383
GO:0016559	biological_process	peroxisome fission	6	9144	7	20109	0.0377383
GO:0030296	molecular_function	protein tyrosine kinase activator activity	6	9144	7	20109	0.0377383
GO:0033129	biological_process	positive regulation of histone phosphorylation	6	9144	7	20109	0.0377383
GO:0045616	biological_process	regulation of keratinocyte differentiation	6	9144	7	20109	0.0377383
GO:0001778	biological_process	plasma membrane repair	6	9144	7	20109	0.0377383
GO:0050687	biological_process	negative regulation of defense response to virus	6	9144	7	20109	0.0377383
GO:0019538	biological_process	protein metabolic process	6	9144	7	20109	0.0377383
GO:0070863	biological_process	positive regulation of protein exit from endoplasmic reticulum	6	9144	7	20109	0.0377383
GO:0003344	biological_process	pericardium morphogenesis	6	9144	7	20109	0.0377383
GO:0031995	molecular_function	insulin-like growth factor II binding	6	9144	7	20109	0.0377383
GO:1902018	biological_process	negative regulation of cilium assembly	6	9144	7	20109	0.0377383
GO:0034333	biological_process	adherens junction assembly	6	9144	7	20109	0.0377383
GO:0072006	biological_process	nephron development	6	9144	7	20109	0.0377383
GO:0003747	molecular_function	translation release factor activity	6	9144	7	20109	0.0377383
GO:0035357	biological_process	peroxisome proliferator activated receptor signaling pathway	6	9144	7	20109	0.0377383
GO:0097345	biological_process	mitochondrial outer membrane permeabilization	6	9144	7	20109	0.0377383
GO:0000940	cellular_component	condensed chromosome outer kinetochore	6	9144	7	20109	0.0377383
GO:0006098	biological_process	pentose-phosphate shunt	6	9144	7	20109	0.0377383
GO:0000791	cellular_component	euchromatin	6	9144	7	20109	0.0377383
GO:0048699	biological_process	generation of neurons	6	9144	7	20109	0.0377383
GO:0042306	biological_process	regulation of protein import into nucleus	6	9144	7	20109	0.0377383
GO:0050920	biological_process	regulation of chemotaxis	6	9144	7	20109	0.0377383
GO:0003309	biological_process	type B pancreatic cell differentiation	6	9144	7	20109	0.0377383
GO:0045953	biological_process	negative regulation of natural killer cell mediated cytotoxicity	6	9144	7	20109	0.0377383
GO:0032480	biological_process	negative regulation of type I interferon production	6	9144	7	20109	0.0377383
GO:0090557	biological_process	establishment of endothelial intestinal barrier	6	9144	7	20109	0.0377383
GO:0003208	biological_process	cardiac ventricle morphogenesis	6	9144	7	20109	0.0377383
GO:0046321	biological_process	positive regulation of fatty acid oxidation	6	9144	7	20109	0.0377383
GO:0045591	biological_process	positive regulation of regulatory T cell differentiation	6	9144	7	20109	0.0377383
GO:1903799			6	9144	7	20109	0.0377383
GO:1902188	biological_process	positive regulation of viral release from host cell	6	9144	7	20109	0.0377383
GO:0016174	molecular_function	NAD(P)H oxidase activity	6	9144	7	20109	0.0377383
GO:0051864	molecular_function	histone demethylase activity (H3-K36 specific)	6	9144	7	20109	0.0377383
GO:0046598	biological_process	positive regulation of viral entry into host cell	6	9144	7	20109	0.0377383
GO:0014029	biological_process	neural crest formation	6	9144	7	20109	0.0377383
GO:0050878	biological_process	regulation of body fluid levels	6	9144	7	20109	0.0377383
GO:0019208	molecular_function	phosphatase regulator activity	6	9144	7	20109	0.0377383
GO:0043569	biological_process	negative regulation of insulin-like growth factor receptor signaling pathway	6	9144	7	20109	0.0377383
GO:0086080	molecular_function	protein binding involved in heterotypic cell-cell adhesion	6	9144	7	20109	0.0377383
GO:0060736	biological_process	prostate gland growth	6	9144	7	20109	0.0377383
GO:1990266	biological_process	neutrophil migration	6	9144	7	20109	0.0377383
GO:1901016	biological_process	regulation of potassium ion transmembrane transporter activity	6	9144	7	20109	0.0377383
GO:0019674	biological_process	NAD metabolic process	6	9144	7	20109	0.0377383
GO:0050667	biological_process	homocysteine metabolic process	6	9144	7	20109	0.0377383
GO:0060013	biological_process	righting reflex	6	9144	7	20109	0.0377383
GO:0034405	biological_process	response to fluid shear stress	6	9144	7	20109	0.0377383
GO:0048524	biological_process	positive regulation of viral process	6	9144	7	20109	0.0377383
GO:0006086	biological_process	acetyl-CoA biosynthetic process from pyruvate	6	9144	7	20109	0.0377383
GO:0021695	biological_process	cerebellar cortex development	6	9144	7	20109	0.0377383
GO:0030953	biological_process	astral microtubule organization	6	9144	7	20109	0.0377383
GO:0002162	molecular_function	dystroglycan binding	6	9144	7	20109	0.0377383
GO:0009266	biological_process	response to temperature stimulus	6	9144	7	20109	0.0377383
GO:0044615	cellular_component	nuclear pore nuclear basket	6	9144	7	20109	0.0377383
GO:0061462	biological_process	protein localization to lysosome	6	9144	7	20109	0.0377383
GO:0033572	biological_process	transferrin transport	6	9144	7	20109	0.0377383
GO:0035385	biological_process	Roundabout signaling pathway	6	9144	7	20109	0.0377383
GO:0042500	molecular_function	aspartic endopeptidase activity, intramembrane cleaving	6	9144	7	20109	0.0377383
GO:0032836	biological_process	glomerular basement membrane development	6	9144	7	20109	0.0377383
GO:0048608	biological_process	reproductive structure development	6	9144	7	20109	0.0377383
GO:0051983	biological_process	regulation of chromosome segregation	6	9144	7	20109	0.0377383
GO:0033010	cellular_component	paranodal junction	6	9144	7	20109	0.0377383
GO:0050650	biological_process	chondroitin sulfate proteoglycan biosynthetic process	6	9144	7	20109	0.0377383
GO:0035748	cellular_component	myelin sheath abaxonal region	6	9144	7	20109	0.0377383
GO:0043276	biological_process	anoikis	6	9144	7	20109	0.0377383
GO:1901652	biological_process	response to peptide	6	9144	7	20109	0.0377383
GO:0090481	biological_process	pyrimidine nucleotide-sugar transmembrane transport	6	9144	7	20109	0.0377383
GO:1901385	biological_process	regulation of voltage-gated calcium channel activity	6	9144	7	20109	0.0377383
GO:0071474	biological_process	cellular hyperosmotic response	6	9144	7	20109	0.0377383
GO:0016570	biological_process	histone modification	6	9144	7	20109	0.0377383
GO:0090527	biological_process	actin filament reorganization	6	9144	7	20109	0.0377383
GO:0060732	biological_process	positive regulation of inositol phosphate biosynthetic process	6	9144	7	20109	0.0377383
GO:0008499	molecular_function	UDP-galactose:beta-N-acetylglucosamine beta-1,3-galactosyltransferase activity	6	9144	7	20109	0.0377383
GO:0036010	biological_process	protein localization to endosome	6	9144	7	20109	0.0377383
GO:1990573	biological_process	potassium ion import across plasma membrane	6	9144	7	20109	0.0377383
GO:0010766	biological_process	negative regulation of sodium ion transport	6	9144	7	20109	0.0377383
GO:0007096	biological_process	regulation of exit from mitosis	6	9144	7	20109	0.0377383
GO:0071437	cellular_component	invadopodium	6	9144	7	20109	0.0377383
GO:0042048	biological_process	olfactory behavior	6	9144	7	20109	0.0377383
GO:0006335	biological_process	DNA replication-dependent nucleosome assembly	6	9144	7	20109	0.0377383
GO:0000774	molecular_function	adenyl-nucleotide exchange factor activity	6	9144	7	20109	0.0377383
GO:2000774	biological_process	positive regulation of cellular senescence	6	9144	7	20109	0.0377383
GO:0034392	biological_process	negative regulation of smooth muscle cell apoptotic process	6	9144	7	20109	0.0377383
GO:0030665	cellular_component	clathrin-coated vesicle membrane	6	9144	7	20109	0.0377383
GO:0099590			6	9144	7	20109	0.0377383
GO:0015165	molecular_function	pyrimidine nucleotide-sugar transmembrane transporter activity	6	9144	7	20109	0.0377383
GO:0030853	biological_process	negative regulation of granulocyte differentiation	6	9144	7	20109	0.0377383
GO:0072164	biological_process	mesonephric tubule development	6	9144	7	20109	0.0377383
GO:0043202	cellular_component	lysosomal lumen	6	9144	7	20109	0.0377383
GO:0019896	biological_process	axon transport of mitochondrion	6	9144	7	20109	0.0377383
GO:0010863	biological_process	positive regulation of phospholipase C activity	6	9144	7	20109	0.0377383
GO:0071253	molecular_function	connexin binding	6	9144	7	20109	0.0377383
GO:1904468			6	9144	7	20109	0.0377383
GO:1903288	biological_process	positive regulation of potassium ion import	6	9144	7	20109	0.0377383
GO:0045741	biological_process	positive regulation of epidermal growth factor-activated receptor activity	6	9144	7	20109	0.0377383
GO:0000045	biological_process	autophagic vacuole assembly	30	9144	51	20109	0.0380679
GO:0042733	biological_process	embryonic digit morphogenesis	30	9144	51	20109	0.0380679
GO:0042059	biological_process	negative regulation of epidermal growth factor receptor signaling pathway	9	9144	12	20109	0.0382237
GO:0036038	cellular_component	TCTN-B9D complex	9	9144	12	20109	0.0382237
GO:0010765	biological_process	positive regulation of sodium ion transport	9	9144	12	20109	0.0382237
GO:0015269	molecular_function	calcium-activated potassium channel activity	9	9144	12	20109	0.0382237
GO:0007588	biological_process	excretion	9	9144	12	20109	0.0382237
GO:0032703	biological_process	negative regulation of interleukin-2 production	9	9144	12	20109	0.0382237
GO:0046940	biological_process	nucleoside monophosphate phosphorylation	9	9144	12	20109	0.0382237
GO:0050892	biological_process	intestinal absorption	9	9144	12	20109	0.0382237
GO:0030007	biological_process	cellular potassium ion homeostasis	9	9144	12	20109	0.0382237
GO:0043923	biological_process	positive regulation by host of viral transcription	9	9144	12	20109	0.0382237
GO:0060389	biological_process	pathway-restricted SMAD protein phosphorylation	9	9144	12	20109	0.0382237
GO:0001709	biological_process	cell fate determination	9	9144	12	20109	0.0382237
GO:0015813	biological_process	L-glutamate transport	9	9144	12	20109	0.0382237
GO:0004708	molecular_function	MAP kinase kinase activity	9	9144	12	20109	0.0382237
GO:0042308	biological_process	negative regulation of protein import into nucleus	9	9144	12	20109	0.0382237
GO:0045670	biological_process	regulation of osteoclast differentiation	9	9144	12	20109	0.0382237
GO:0051145	biological_process	smooth muscle cell differentiation	9	9144	12	20109	0.0382237
GO:0071360	biological_process	cellular response to exogenous dsRNA	9	9144	12	20109	0.0382237
GO:0034045	cellular_component	pre-autophagosomal structure membrane	9	9144	12	20109	0.0382237
GO:0003779	molecular_function	actin binding	142	9144	279	20109	0.0384516
GO:0070098	biological_process	chemokine-mediated signaling pathway	31	9144	53	20109	0.0388007
GO:0060395	biological_process	SMAD protein signal transduction	31	9144	53	20109	0.0388007
GO:0042475	biological_process	odontogenesis of dentin-containing tooth	32	9144	55	20109	0.0394635
GO:0010975	biological_process	regulation of neuron projection development	20	9144	32	20109	0.0394937
GO:0050796	biological_process	regulation of insulin secretion	20	9144	32	20109	0.0394937
GO:0051930	biological_process	regulation of sensory perception of pain	20	9144	32	20109	0.0394937
GO:0005581	cellular_component	collagen trimer	33	9144	57	20109	0.0400612
GO:0042472	biological_process	inner ear morphogenesis	34	9144	59	20109	0.0405983
GO:0031090	cellular_component	organelle membrane	34	9144	59	20109	0.0405983
GO:0045665	biological_process	negative regulation of neuron differentiation	34	9144	59	20109	0.0405983
GO:0045732	biological_process	positive regulation of protein catabolic process	34	9144	59	20109	0.0405983
GO:0045747	biological_process	positive regulation of Notch signaling pathway	21	9144	34	20109	0.041358
GO:0030890	biological_process	positive regulation of B cell proliferation	21	9144	34	20109	0.041358
GO:0048545	biological_process	response to steroid hormone	21	9144	34	20109	0.041358
GO:0007040	biological_process	lysosome organization	21	9144	34	20109	0.041358
GO:0060173	biological_process	limb development	21	9144	34	20109	0.041358
GO:0015485	molecular_function	cholesterol binding	21	9144	34	20109	0.041358
GO:0051879	molecular_function	Hsp90 protein binding	21	9144	34	20109	0.041358
GO:1904646			14	9144	21	20109	0.0415847
GO:0001944	biological_process	vasculature development	14	9144	21	20109	0.0415847
GO:0015267	molecular_function	channel activity	14	9144	21	20109	0.0415847
GO:0003148	biological_process	outflow tract septum morphogenesis	14	9144	21	20109	0.0415847
GO:0033017	cellular_component	sarcoplasmic reticulum membrane	14	9144	21	20109	0.0415847
GO:0010039	biological_process	response to iron ion	14	9144	21	20109	0.0415847
GO:0006882	biological_process	cellular zinc ion homeostasis	14	9144	21	20109	0.0415847
GO:0005791	cellular_component	rough endoplasmic reticulum	37	9144	65	20109	0.0418863
GO:0000932	cellular_component	cytoplasmic mRNA processing body	37	9144	65	20109	0.0418863
GO:0000785	cellular_component	chromatin	59	9144	109	20109	0.0426845
GO:0030104	biological_process	water homeostasis	4	9144	4	20109	0.0427393
GO:0048263	biological_process	determination of dorsal identity	4	9144	4	20109	0.0427393
GO:0046726	biological_process	positive regulation by virus of viral protein levels in host cell	4	9144	4	20109	0.0427393
GO:0001097	molecular_function	TFIIH-class transcription factor binding	4	9144	4	20109	0.0427393
GO:1903278	biological_process	positive regulation of sodium ion export from cell	4	9144	4	20109	0.0427393
GO:0097001	molecular_function	ceramide binding	4	9144	4	20109	0.0427393
GO:0048609	biological_process	multicellular organismal reproductive process	4	9144	4	20109	0.0427393
GO:2001236	biological_process	regulation of extrinsic apoptotic signaling pathway	4	9144	4	20109	0.0427393
GO:0090335	biological_process	regulation of brown fat cell differentiation	4	9144	4	20109	0.0427393
GO:1904753			4	9144	4	20109	0.0427393
GO:0044341	biological_process	sodium-dependent phosphate transport	4	9144	4	20109	0.0427393
GO:0038085	molecular_function	vascular endothelial growth factor binding	4	9144	4	20109	0.0427393
GO:0070851	molecular_function	growth factor receptor binding	4	9144	4	20109	0.0427393
GO:0060545	biological_process	positive regulation of necroptotic process	4	9144	4	20109	0.0427393
GO:0061084	biological_process	negative regulation of protein refolding	4	9144	4	20109	0.0427393
GO:0021943	biological_process	formation of radial glial scaffolds	4	9144	4	20109	0.0427393
GO:0005436	molecular_function	sodium:phosphate symporter activity	4	9144	4	20109	0.0427393
GO:0072675	biological_process	osteoclast fusion	4	9144	4	20109	0.0427393
GO:0060762	biological_process	regulation of branching involved in mammary gland duct morphogenesis	4	9144	4	20109	0.0427393
GO:0032511	biological_process	late endosome to vacuole transport via multivesicular body sorting pathway	4	9144	4	20109	0.0427393
GO:0097187	biological_process	dentinogenesis	4	9144	4	20109	0.0427393
GO:1990743			4	9144	4	20109	0.0427393
GO:0098574	cellular_component	cytoplasmic side of lysosomal membrane	4	9144	4	20109	0.0427393
GO:0070384	biological_process	Harderian gland development	4	9144	4	20109	0.0427393
GO:0033157	biological_process	regulation of intracellular protein transport	4	9144	4	20109	0.0427393
GO:0043812	molecular_function	phosphatidylinositol-4-phosphate phosphatase activity	4	9144	4	20109	0.0427393
GO:0003150	biological_process	muscular septum morphogenesis	4	9144	4	20109	0.0427393
GO:0014904	biological_process	myotube cell development	4	9144	4	20109	0.0427393
GO:0050501	molecular_function	hyaluronan synthase activity	4	9144	4	20109	0.0427393
GO:0032911	biological_process	negative regulation of transforming growth factor beta1 production	4	9144	4	20109	0.0427393
GO:0015677	biological_process	copper ion import	4	9144	4	20109	0.0427393
GO:2000481	biological_process	positive regulation of cAMP-dependent protein kinase activity	4	9144	4	20109	0.0427393
GO:0034201	biological_process	response to oleic acid	4	9144	4	20109	0.0427393
GO:0017171	molecular_function	serine hydrolase activity	4	9144	4	20109	0.0427393
GO:0031587	biological_process	positive regulation of inositol 1,4,5-trisphosphate-sensitive calcium-release channel activity	4	9144	4	20109	0.0427393
GO:1990089	biological_process	response to nerve growth factor	4	9144	4	20109	0.0427393
GO:0030210	biological_process	heparin biosynthetic process	4	9144	4	20109	0.0427393
GO:0009298	biological_process	GDP-mannose biosynthetic process	4	9144	4	20109	0.0427393
GO:0000220	cellular_component	vacuolar proton-transporting V-type ATPase, V0 domain	4	9144	4	20109	0.0427393
GO:0072012	biological_process	glomerulus vasculature development	4	9144	4	20109	0.0427393
GO:0031579	biological_process	membrane raft organization	4	9144	4	20109	0.0427393
GO:0048368	biological_process	lateral mesoderm development	4	9144	4	20109	0.0427393
GO:0032675	biological_process	regulation of interleukin-6 production	4	9144	4	20109	0.0427393
GO:0060534	biological_process	trachea cartilage development	4	9144	4	20109	0.0427393
GO:2000623	biological_process	negative regulation of nuclear-transcribed mRNA catabolic process, nonsense-mediated decay	4	9144	4	20109	0.0427393
GO:0034354	biological_process	'de novo' NAD biosynthetic process from tryptophan	4	9144	4	20109	0.0427393
GO:0005677	cellular_component	chromatin silencing complex	4	9144	4	20109	0.0427393
GO:0042567	cellular_component	insulin-like growth factor ternary complex	4	9144	4	20109	0.0427393
GO:0010817	biological_process	regulation of hormone levels	4	9144	4	20109	0.0427393
GO:1990812			4	9144	4	20109	0.0427393
GO:0003997	molecular_function	acyl-CoA oxidase activity	4	9144	4	20109	0.0427393
GO:0070836	biological_process	caveola assembly	4	9144	4	20109	0.0427393
GO:0008449	molecular_function	N-acetylglucosamine-6-sulfatase activity	4	9144	4	20109	0.0427393
GO:0097065	biological_process	anterior head development	4	9144	4	20109	0.0427393
GO:0044547	molecular_function	DNA topoisomerase binding	4	9144	4	20109	0.0427393
GO:1902732	biological_process	positive regulation of chondrocyte proliferation	4	9144	4	20109	0.0427393
GO:0016361	molecular_function	activin receptor activity, type I	4	9144	4	20109	0.0427393
GO:1904030			4	9144	4	20109	0.0427393
GO:0098831			4	9144	4	20109	0.0427393
GO:0097443	cellular_component	sorting endosome	4	9144	4	20109	0.0427393
GO:0019829	molecular_function	cation-transporting ATPase activity	4	9144	4	20109	0.0427393
GO:0048713	biological_process	regulation of oligodendrocyte differentiation	4	9144	4	20109	0.0427393
GO:0070884	biological_process	regulation of calcineurin-NFAT signaling cascade	4	9144	4	20109	0.0427393
GO:0106077			4	9144	4	20109	0.0427393
GO:0043987	biological_process	histone H3-S10 phosphorylation	4	9144	4	20109	0.0427393
GO:0070915	molecular_function	lysophosphatidic acid receptor activity	4	9144	4	20109	0.0427393
GO:0097368	biological_process	establishment of Sertoli cell barrier	4	9144	4	20109	0.0427393
GO:0046546	biological_process	development of primary male sexual characteristics	4	9144	4	20109	0.0427393
GO:0032232	biological_process	negative regulation of actin filament bundle assembly	4	9144	4	20109	0.0427393
GO:0033592	molecular_function	RNA strand annealing activity	4	9144	4	20109	0.0427393
GO:1990050	molecular_function	phosphatidic acid transporter activity	4	9144	4	20109	0.0427393
GO:1900158	biological_process	negative regulation of bone mineralization involved in bone maturation	4	9144	4	20109	0.0427393
GO:0051023	biological_process	regulation of immunoglobulin secretion	4	9144	4	20109	0.0427393
GO:0048194	biological_process	Golgi vesicle budding	4	9144	4	20109	0.0427393
GO:0004791	molecular_function	thioredoxin-disulfide reductase activity	4	9144	4	20109	0.0427393
GO:0018406	biological_process	protein C-linked glycosylation via 2'-alpha-mannosyl-L-tryptophan	4	9144	4	20109	0.0427393
GO:0048549	biological_process	positive regulation of pinocytosis	4	9144	4	20109	0.0427393
GO:0001757	biological_process	somite specification	4	9144	4	20109	0.0427393
GO:0061333	biological_process	renal tubule morphogenesis	4	9144	4	20109	0.0427393
GO:0034647	molecular_function	histone demethylase activity (H3-trimethyl-K4 specific)	4	9144	4	20109	0.0427393
GO:1903561	cellular_component	extracellular vesicle	4	9144	4	20109	0.0427393
GO:0043567	biological_process	regulation of insulin-like growth factor receptor signaling pathway	4	9144	4	20109	0.0427393
GO:0061668	biological_process	mitochondrial ribosome assembly	4	9144	4	20109	0.0427393
GO:0015321	molecular_function	sodium-dependent phosphate transmembrane transporter activity	4	9144	4	20109	0.0427393
GO:0072320	molecular_function	volume-sensitive chloride channel activity	4	9144	4	20109	0.0427393
GO:1990715			4	9144	4	20109	0.0427393
GO:1900825	biological_process	regulation of membrane depolarization during cardiac muscle cell action potential	4	9144	4	20109	0.0427393
GO:1900425	biological_process	negative regulation of defense response to bacterium	4	9144	4	20109	0.0427393
GO:0032280	cellular_component	symmetric synapse	4	9144	4	20109	0.0427393
GO:1990834			4	9144	4	20109	0.0427393
GO:0030289	cellular_component	protein phosphatase 4 complex	4	9144	4	20109	0.0427393
GO:0030119	cellular_component	AP-type membrane coat adaptor complex	4	9144	4	20109	0.0427393
GO:0048845	biological_process	venous blood vessel morphogenesis	4	9144	4	20109	0.0427393
GO:0042809	molecular_function	vitamin D receptor binding	4	9144	4	20109	0.0427393
GO:1900186	biological_process	negative regulation of clathrin-mediated endocytosis	4	9144	4	20109	0.0427393
GO:0004694	molecular_function	eukaryotic translation initiation factor 2alpha kinase activity	4	9144	4	20109	0.0427393
GO:0071787	biological_process	endoplasmic reticulum tubular network assembly	4	9144	4	20109	0.0427393
GO:0016048	biological_process	detection of temperature stimulus	4	9144	4	20109	0.0427393
GO:0042148	biological_process	strand invasion	4	9144	4	20109	0.0427393
GO:0042264	biological_process	peptidyl-aspartic acid hydroxylation	4	9144	4	20109	0.0427393
GO:0043622	biological_process	cortical microtubule organization	4	9144	4	20109	0.0427393
GO:0009019	molecular_function	tRNA (guanine-N1-)-methyltransferase activity	4	9144	4	20109	0.0427393
GO:2001205	biological_process	negative regulation of osteoclast development	4	9144	4	20109	0.0427393
GO:0019348	biological_process	dolichol metabolic process	4	9144	4	20109	0.0427393
GO:0042482	biological_process	positive regulation of odontogenesis	4	9144	4	20109	0.0427393
GO:1903936			4	9144	4	20109	0.0427393
GO:0003310	biological_process	pancreatic A cell differentiation	4	9144	4	20109	0.0427393
GO:0003413	biological_process	chondrocyte differentiation involved in endochondral bone morphogenesis	4	9144	4	20109	0.0427393
GO:0001515	molecular_function	opioid peptide activity	4	9144	4	20109	0.0427393
GO:0090559	biological_process	regulation of membrane permeability	4	9144	4	20109	0.0427393
GO:0015739	biological_process	sialic acid transport	4	9144	4	20109	0.0427393
GO:0035356	biological_process	cellular triglyceride homeostasis	4	9144	4	20109	0.0427393
GO:0006104	biological_process	succinyl-CoA metabolic process	4	9144	4	20109	0.0427393
GO:0006102	biological_process	isocitrate metabolic process	4	9144	4	20109	0.0427393
GO:0047497	biological_process	mitochondrion transport along microtubule	4	9144	4	20109	0.0427393
GO:0035363	cellular_component	histone locus body	4	9144	4	20109	0.0427393
GO:0032059	cellular_component	bleb	4	9144	4	20109	0.0427393
GO:0071034	biological_process	CUT catabolic process	4	9144	4	20109	0.0427393
GO:2000736	biological_process	regulation of stem cell differentiation	4	9144	4	20109	0.0427393
GO:0070245	biological_process	positive regulation of thymocyte apoptotic process	4	9144	4	20109	0.0427393
GO:0000454	biological_process	snoRNA guided rRNA pseudouridine synthesis	4	9144	4	20109	0.0427393
GO:0016668	molecular_function	oxidoreductase activity, acting on a sulfur group of donors, NAD(P) as acceptor	4	9144	4	20109	0.0427393
GO:0051124	biological_process	synaptic growth at neuromuscular junction	4	9144	4	20109	0.0427393
GO:0048105	biological_process	establishment of body hair planar orientation	4	9144	4	20109	0.0427393
GO:0016602	cellular_component	CCAAT-binding factor complex	4	9144	4	20109	0.0427393
GO:0071156	biological_process	regulation of cell cycle arrest	4	9144	4	20109	0.0427393
GO:1903416	biological_process	response to glycoside	4	9144	4	20109	0.0427393
GO:0002725	biological_process	negative regulation of T cell cytokine production	4	9144	4	20109	0.0427393
GO:0008158	molecular_function	hedgehog receptor activity	4	9144	4	20109	0.0427393
GO:0035004	molecular_function	phosphatidylinositol 3-kinase activity	4	9144	4	20109	0.0427393
GO:1903265	biological_process	positive regulation of tumor necrosis factor-mediated signaling pathway	4	9144	4	20109	0.0427393
GO:0003257	biological_process	positive regulation of transcription from RNA polymerase II promoter involved in myocardial precursor cell differentiation	4	9144	4	20109	0.0427393
GO:0032717	biological_process	negative regulation of interleukin-8 production	4	9144	4	20109	0.0427393
GO:0015467	molecular_function	G-protein activated inward rectifier potassium channel activity	4	9144	4	20109	0.0427393
GO:1900020	biological_process	positive regulation of protein kinase C activity	4	9144	4	20109	0.0427393
GO:0035509	biological_process	negative regulation of myosin-light-chain-phosphatase activity	4	9144	4	20109	0.0427393
GO:0015057	molecular_function	thrombin receptor activity	4	9144	4	20109	0.0427393
GO:0098700	biological_process	neurotransmitter loading into synaptic vesicle	4	9144	4	20109	0.0427393
GO:0032541	cellular_component	cortical endoplasmic reticulum	4	9144	4	20109	0.0427393
GO:0016241	biological_process	regulation of macroautophagy	4	9144	4	20109	0.0427393
GO:0048179	cellular_component	activin receptor complex	4	9144	4	20109	0.0427393
GO:0031124	biological_process	mRNA 3'-end processing	4	9144	4	20109	0.0427393
GO:0032483	biological_process	regulation of Rab protein signal transduction	4	9144	4	20109	0.0427393
GO:0030229	molecular_function	very-low-density lipoprotein particle receptor activity	4	9144	4	20109	0.0427393
GO:0034109	biological_process	homotypic cell-cell adhesion	4	9144	4	20109	0.0427393
GO:0004532	molecular_function	exoribonuclease activity	4	9144	4	20109	0.0427393
GO:1902714	biological_process	negative regulation of interferon-gamma secretion	4	9144	4	20109	0.0427393
GO:0000183	biological_process	chromatin silencing at rDNA	4	9144	4	20109	0.0427393
GO:0071453	biological_process	cellular response to oxygen levels	4	9144	4	20109	0.0427393
GO:0042171	molecular_function	lysophosphatidic acid acyltransferase activity	4	9144	4	20109	0.0427393
GO:0071651	biological_process	positive regulation of chemokine (C-C motif) ligand 5 production	4	9144	4	20109	0.0427393
GO:1990239	molecular_function	steroid hormone binding	4	9144	4	20109	0.0427393
GO:0045637	biological_process	regulation of myeloid cell differentiation	4	9144	4	20109	0.0427393
GO:0090235	biological_process	regulation of metaphase plate congression	4	9144	4	20109	0.0427393
GO:0097581	biological_process	lamellipodium organization	4	9144	4	20109	0.0427393
GO:0090131	biological_process	mesenchyme migration	4	9144	4	20109	0.0427393
GO:0003708	molecular_function	retinoic acid receptor activity	4	9144	4	20109	0.0427393
GO:0038127	biological_process	ERBB signaling pathway	4	9144	4	20109	0.0427393
GO:0004739	molecular_function	pyruvate dehydrogenase (acetyl-transferring) activity	4	9144	4	20109	0.0427393
GO:0021545	biological_process	cranial nerve development	4	9144	4	20109	0.0427393
GO:1901029	biological_process	negative regulation of mitochondrial outer membrane permeabilization involved in apoptotic signaling pathway	4	9144	4	20109	0.0427393
GO:0031117	biological_process	positive regulation of microtubule depolymerization	4	9144	4	20109	0.0427393
GO:0014074	biological_process	response to purine-containing compound	4	9144	4	20109	0.0427393
GO:0016525	biological_process	negative regulation of angiogenesis	40	9144	71	20109	0.0427625
GO:0000226	biological_process	microtubule cytoskeleton organization	57	9144	105	20109	0.0429797
GO:2001237	biological_process	negative regulation of extrinsic apoptotic signaling pathway	22	9144	36	20109	0.0430415
GO:0036459	molecular_function	ubiquitinyl hydrolase activity	42	9144	75	20109	0.0431572
GO:0042393	molecular_function	histone binding	54	9144	99	20109	0.0433346
GO:0006887	biological_process	exocytosis	44	9144	79	20109	0.0434232
GO:0030334	biological_process	regulation of cell migration	44	9144	79	20109	0.0434232
GO:0005814	cellular_component	centriole	53	9144	97	20109	0.0434259
GO:0016042	biological_process	lipid catabolic process	51	9144	93	20109	0.0435623
GO:0007219	biological_process	Notch signaling pathway	50	9144	91	20109	0.0436051
GO:0017046	molecular_function	peptide hormone binding	23	9144	38	20109	0.044559
GO:0006906	biological_process	vesicle fusion	15	9144	23	20109	0.0452515
GO:0048675	biological_process	axon extension	15	9144	23	20109	0.0452515
GO:0006665	biological_process	sphingolipid metabolic process	15	9144	23	20109	0.0452515
GO:0005251	molecular_function	delayed rectifier potassium channel activity	15	9144	23	20109	0.0452515
GO:2001235	biological_process	positive regulation of apoptotic signaling pathway	15	9144	23	20109	0.0452515
GO:0000781	cellular_component	chromosome, telomeric region	24	9144	40	20109	0.0459242
GO:0021675	biological_process	nerve development	10	9144	14	20109	0.0459359
GO:0019752	biological_process	carboxylic acid metabolic process	10	9144	14	20109	0.0459359
GO:0015718	biological_process	monocarboxylic acid transport	10	9144	14	20109	0.0459359
GO:0090280	biological_process	positive regulation of calcium ion import	10	9144	14	20109	0.0459359
GO:0030127	cellular_component	COPII vesicle coat	10	9144	14	20109	0.0459359
GO:0032006	biological_process	regulation of TOR signaling	10	9144	14	20109	0.0459359
GO:0045116	biological_process	protein neddylation	10	9144	14	20109	0.0459359
GO:0045742	biological_process	positive regulation of epidermal growth factor receptor signaling pathway	10	9144	14	20109	0.0459359
GO:0071404	biological_process	cellular response to low-density lipoprotein particle stimulus	10	9144	14	20109	0.0459359
GO:0002755	biological_process	MyD88-dependent toll-like receptor signaling pathway	10	9144	14	20109	0.0459359
GO:0034236	molecular_function	protein kinase A catalytic subunit binding	10	9144	14	20109	0.0459359
GO:0043951	biological_process	negative regulation of cAMP-mediated signaling	10	9144	14	20109	0.0459359
GO:0035418	biological_process	protein localization to synapse	10	9144	14	20109	0.0459359
GO:0044305	cellular_component	calyx of Held	10	9144	14	20109	0.0459359
GO:0007190	biological_process	activation of adenylate cyclase activity	10	9144	14	20109	0.0459359
GO:0040037	biological_process	negative regulation of fibroblast growth factor receptor signaling pathway	10	9144	14	20109	0.0459359
GO:0010569	biological_process	regulation of double-strand break repair via homologous recombination	10	9144	14	20109	0.0459359
GO:0070971	cellular_component	endoplasmic reticulum exit site	10	9144	14	20109	0.0459359
GO:0015908	biological_process	fatty acid transport	10	9144	14	20109	0.0459359
GO:0090051	biological_process	negative regulation of cell migration involved in sprouting angiogenesis	10	9144	14	20109	0.0459359
GO:0033120	biological_process	positive regulation of RNA splicing	10	9144	14	20109	0.0459359
GO:0060037	biological_process	pharyngeal system development	10	9144	14	20109	0.0459359
GO:0001655	biological_process	urogenital system development	10	9144	14	20109	0.0459359
GO:0071548	biological_process	response to dexamethasone	10	9144	14	20109	0.0459359
GO:0001947	biological_process	heart looping	25	9144	42	20109	0.0471499
GO:0001540	molecular_function	beta-amyloid binding	25	9144	42	20109	0.0471499
GO:0045296	molecular_function	cadherin binding	25	9144	42	20109	0.0471499
GO:0030133	cellular_component	transport vesicle	25	9144	42	20109	0.0471499
GO:0008630	biological_process	intrinsic apoptotic signaling pathway in response to DNA damage	26	9144	44	20109	0.0482478
GO:0035914	biological_process	skeletal muscle cell differentiation	26	9144	44	20109	0.0482478
GO:0031941	cellular_component	filamentous actin	16	9144	25	20109	0.0485039
GO:0035198	molecular_function	miRNA binding	16	9144	25	20109	0.0485039
GO:0030148	biological_process	sphingolipid biosynthetic process	16	9144	25	20109	0.0485039
GO:0021983	biological_process	pituitary gland development	16	9144	25	20109	0.0485039
GO:0006904	biological_process	vesicle docking involved in exocytosis	16	9144	25	20109	0.0485039
GO:0007369	biological_process	gastrulation	16	9144	25	20109	0.0485039
GO:0097192	biological_process	extrinsic apoptotic signaling pathway in absence of ligand	16	9144	25	20109	0.0485039
GO:0050681	molecular_function	androgen receptor binding	16	9144	25	20109	0.0485039
GO:0032590	cellular_component	dendrite membrane	16	9144	25	20109	0.0485039
GO:0034614	biological_process	cellular response to reactive oxygen species	16	9144	25	20109	0.0485039
GO:0034451	cellular_component	centriolar satellite	16	9144	25	20109	0.0485039
GO:0050839	molecular_function	cell adhesion molecule binding	27	9144	46	20109	0.0492285
GO:0046332	molecular_function	SMAD binding	27	9144	46	20109	0.0492285
GO:0050885	biological_process	neuromuscular process controlling balance	27	9144	46	20109	0.0492285
GO:0070936	biological_process	protein K48-linked ubiquitination	27	9144	46	20109	0.0492285

## Sheet: KEGG
Pathway Id	pathway description	S gene number	TS gene number	B gene number	TB gene number	Pvalue of Fisher's Exact Test
ko04150	mTOR signaling pathway	112	3671	153	7654	1.29617e-10
ko05200	Pathways in cancer	243	3671	385	7654	6.18496e-10
ko04022	cGMP - PKG signaling pathway	114	3671	162	7654	4.45662e-09
ko04390	Hippo signaling pathway	106	3671	151	7654	1.92821e-08
ko05206	MicroRNAs in cancer	106	3671	153	7654	5.86781e-08
ko04218	Cellular senescence	115	3671	170	7654	1.27017e-07
ko04072	Phospholipase D signaling pathway	101	3671	146	7654	1.35525e-07
ko04068	FoxO signaling pathway	88	3671	124	7654	1.40767e-07
ko04310	Wnt signaling pathway	97	3671	140	7654	2.133e-07
ko04668	TNF signaling pathway	77	3671	107	7654	3.39155e-07
ko04931	Insulin resistance	75	3671	104	7654	4.19039e-07
ko05161	Hepatitis B	92	3671	133	7654	4.92511e-07
ko04010	MAPK signaling pathway	160	3671	254	7654	6.90465e-07
ko04722	Neurotrophin signaling pathway	83	3671	119	7654	1.03598e-06
ko04014	Ras signaling pathway	143	3671	225	7654	1.29304e-06
ko04921	Oxytocin signaling pathway	100	3671	149	7654	1.48125e-06
ko04530	Tight junction	108	3671	164	7654	2.30559e-06
ko05205	Proteoglycans in cancer	128	3671	200	7654	2.73028e-06
ko04142	Lysosome	83	3671	121	7654	3.03764e-06
ko04140	Autophagy - animal	87	3671	128	7654	3.19614e-06
ko04915	Estrogen signaling pathway	67	3671	94	7654	3.42073e-06
ko04270	Vascular smooth muscle contraction	88	3671	130	7654	3.65073e-06
ko05167	Kaposi's sarcoma-associated herpesvirus infection	122	3671	190	7654	3.65912e-06
ko04916	Melanogenesis	68	3671	96	7654	4.13713e-06
ko05166	HTLV-I infection	164	3671	267	7654	4.73802e-06
ko04514	Cell adhesion molecules (CAMs)	100	3671	152	7654	5.80279e-06
ko05165	Human papillomavirus infection	195	3671	326	7654	7.5458e-06
ko04550	Signaling pathways regulating pluripotency of stem cells	91	3671	137	7654	8.41934e-06
ko04926	Relaxin signaling pathway	85	3671	127	7654	1.06205e-05
ko04360	Axon guidance	111	3671	174	7654	1.54491e-05
ko04152	AMPK signaling pathway	81	3671	121	7654	1.68729e-05
ko04392	Hippo signaling pathway - multiple species	23	3671	26	7654	1.83298e-05
ko04015	Rap1 signaling pathway	130	3671	209	7654	1.90882e-05
ko04024	cAMP signaling pathway	120	3671	191	7654	2.03596e-05
ko04137	Mitophagy - animal	46	3671	62	7654	2.21758e-05
ko05212	Pancreatic cancer	53	3671	74	7654	2.88646e-05
ko05215	Prostate cancer	60	3671	86	7654	3.19256e-05
ko04144	Endocytosis	153	3671	253	7654	3.25368e-05
ko05160	Hepatitis C	83	3671	127	7654	5.11241e-05
ko05211	Renal cell carcinoma	47	3671	65	7654	5.50591e-05
ko04933	AGE-RAGE signaling pathway in diabetic complications	68	3671	101	7654	6.00212e-05
ko05152	Tuberculosis	105	3671	167	7654	6.32516e-05
ko04020	Calcium signaling pathway	112	3671	180	7654	6.95888e-05
ko04062	Chemokine signaling pathway	108	3671	173	7654	7.67314e-05
ko04211	Longevity regulating pathway - mammal	59	3671	86	7654	8.03595e-05
ko04510	Focal adhesion	121	3671	197	7654	8.27665e-05
ko01522	Endocrine resistance	63	3671	93	7654	8.40137e-05
ko05231	Choline metabolism in cancer	64	3671	95	7654	9.55229e-05
ko04721	Synaptic vesicle cycle	44	3671	61	7654	0.000104529
ko04371	Apelin signaling pathway	86	3671	135	7654	0.000147642
ko04912	GnRH signaling pathway	60	3671	89	7654	0.000152155
ko04071	Sphingolipid signaling pathway	78	3671	121	7654	0.000168652
ko05224	Breast cancer	94	3671	150	7654	0.000179804
ko04110	Cell cycle	79	3671	123	7654	0.000183428
ko01521	EGFR tyrosine kinase inhibitor resistance	54	3671	79	7654	0.00018569
ko05217	Basal cell carcinoma	44	3671	62	7654	0.000193602
ko04070	Phosphatidylinositol signaling system	63	3671	95	7654	0.000216648
ko05214	Glioma	48	3671	69	7654	0.000218224
ko04670	Leukocyte transendothelial migration	72	3671	111	7654	0.000224063
ko04922	Glucagon signaling pathway	60	3671	90	7654	0.000244512
ko05203	Viral carcinogenesis	121	3671	201	7654	0.000277701
ko00562	Inositol phosphate metabolism	50	3671	73	7654	0.000295626
ko04151	PI3K-Akt signaling pathway	186	3671	324	7654	0.000310921
ko04810	Regulation of actin cytoskeleton	125	3671	209	7654	0.00032493
ko04910	Insulin signaling pathway	82	3671	130	7654	0.000335849
ko04966	Collecting duct acid secretion	22	3671	27	7654	0.000355573
ko05323	Rheumatoid arthritis	56	3671	84	7654	0.000390379
ko04611	Platelet activation	79	3671	125	7654	0.000392087
ko04115	p53 signaling pathway	45	3671	65	7654	0.000405464
ko04750	Inflammatory mediator regulation of TRP channels	70	3671	109	7654	0.000421986
ko05220	Chronic myeloid leukemia	53	3671	79	7654	0.000438647
ko04724	Glutamatergic synapse	72	3671	113	7654	0.000494656
ko05230	Central carbon metabolism in cancer	43	3671	62	7654	0.000511263
ko04620	Toll-like receptor signaling pathway	60	3671	92	7654	0.00059287
ko04066	HIF-1 signaling pathway	65	3671	101	7654	0.000614848
ko05210	Colorectal cancer	48	3671	71	7654	0.000619433
ko05145	Toxoplasmosis	70	3671	110	7654	0.000621099
ko04725	Cholinergic synapse	71	3671	112	7654	0.000668928
ko05221	Acute myeloid leukemia	45	3671	66	7654	0.000685998
ko04660	T cell receptor signaling pathway	67	3671	105	7654	0.000722698
ko04728	Dopaminergic synapse	80	3671	129	7654	0.000843171
ko05031	Amphetamine addiction	43	3671	63	7654	0.000867861
ko04920	Adipocytokine signaling pathway	47	3671	70	7654	0.000888542
ko04210	Apoptosis	81	3671	131	7654	0.000892753
ko05223	Non-small cell lung cancer	44	3671	65	7654	0.000992443
ko04120	Ubiquitin mediated proteolysis	84	3671	137	7654	0.00104869
ko04919	Thyroid hormone signaling pathway	70	3671	112	7654	0.00128595
ko05164	Influenza A	96	3671	160	7654	0.00133189
ko04727	GABAergic synapse	57	3671	89	7654	0.00154672
ko04657	IL-17 signaling pathway	58	3671	91	7654	0.00167308
ko05169	Epstein-Barr virus infection	120	3671	206	7654	0.00170602
ko04060	Cytokine-cytokine receptor interaction	141	3671	246	7654	0.00174261
ko04012	ErbB signaling pathway	55	3671	86	7654	0.00194872
ko04261	Adrenergic signaling in cardiomyocytes	85	3671	141	7654	0.00202125
ko04960	Aldosterone-regulated sodium reabsorption	28	3671	39	7654	0.00215506
ko04962	Vasopressin-regulated water reabsorption	29	3671	41	7654	0.00260376
ko04350	TGF-beta signaling pathway	54	3671	85	7654	0.00265011
ko04520	Adherens junction	45	3671	69	7654	0.00278219
ko04370	VEGF signaling pathway	38	3671	57	7654	0.00328332
ko04970	Salivary secretion	47	3671	73	7654	0.00332656
ko04666	Fc gamma R-mediated phagocytosis	52	3671	82	7654	0.00333597
ko05418	Fluid shear stress and atherosclerosis	84	3671	141	7654	0.00343012
ko04659	Th17 cell differentiation	64	3671	104	7654	0.00350211
ko01200	Carbon metabolism	72	3671	119	7654	0.00377622
ko00512	Mucin type O-glycan biosynthesis	19	3671	25	7654	0.00405183
ko05222	Small cell lung cancer	55	3671	88	7654	0.00408974
ko04710	Circadian rhythm	22	3671	30	7654	0.00423084
ko05168	Herpes simplex infection	110	3671	191	7654	0.00432843
ko05213	Endometrial cancer	37	3671	56	7654	0.00465927
ko04141	Protein processing in endoplasmic reticulum	95	3671	163	7654	0.00482564
ko05216	Thyroid cancer	26	3671	37	7654	0.00496682
ko00310	Lysine degradation	38	3671	58	7654	0.00515914
ko05219	Bladder cancer	27	3671	39	7654	0.005833
ko00270	Cysteine and methionine metabolism	31	3671	46	7654	0.00601688
ko05132	Salmonella infection	50	3671	80	7654	0.00604124
ko03020	RNA polymerase	21	3671	29	7654	0.0065983
ko04930	Type II diabetes mellitus	32	3671	48	7654	0.0067742
ko05202	Transcriptional misregulation in cancers	100	3671	174	7654	0.00687366
ko01524	Platinum drug resistance	47	3671	75	7654	0.00711952
ko04114	Oocyte meiosis	67	3671	112	7654	0.00738212
ko04730	Long-term depression	38	3671	59	7654	0.00786208
ko04914	Progesterone-mediated oocyte maturation	55	3671	90	7654	0.00798977
ko00020	Citrate cycle (TCA cycle)	22	3671	31	7654	0.00800891
ko04976	Bile secretion	44	3671	70	7654	0.00838972
ko04621	NOD-like receptor signaling pathway	89	3671	154	7654	0.00851256
ko04726	Serotonergic synapse	71	3671	120	7654	0.00851291
ko00620	Pyruvate metabolism	26	3671	38	7654	0.008607
ko04720	Long-term potentiation	40	3671	63	7654	0.00920416
ko04216	Ferroptosis	27	3671	40	7654	0.00981641
ko00515	Mannose type O-glycan biosyntheis	17	3671	23	7654	0.0104389
ko00230	Purine metabolism	99	3671	174	7654	0.010447
ko00510	N-Glycan biosynthesis	32	3671	49	7654	0.010639
ko00600	Sphingolipid metabolism	32	3671	49	7654	0.010639
ko04662	B cell receptor signaling pathway	43	3671	69	7654	0.0112579
ko04713	Circadian entrainment	56	3671	93	7654	0.0113659
ko04978	Mineral absorption	29	3671	44	7654	0.0123081
ko04540	Gap junction	52	3671	86	7654	0.0129331
ko04215	Apoptosis - multiple species	22	3671	32	7654	0.0141146
ko04130	SNARE interactions in vesicular transport	22	3671	32	7654	0.0141146
ko05032	Morphine addiction	55	3671	92	7654	0.0146177
ko04925	Aldosterone synthesis and secretion	48	3671	79	7654	0.014692
ko00900	Terpenoid backbone biosynthesis	16	3671	22	7654	0.0164543
ko04917	Prolactin signaling pathway	45	3671	74	7654	0.0174733
ko04380	Osteoclast differentiation	72	3671	125	7654	0.0185323
ko02010	ABC transporters	29	3671	45	7654	0.0189454
ko05162	Measles	74	3671	129	7654	0.0193487
ko05030	Cocaine addiction	30	3671	47	7654	0.0205312
ko00640	Propanoate metabolism	21	3671	31	7654	0.0207606
ko00220	Arginine biosynthesis	14	3671	19	7654	0.0209076
ko00100	Steroid biosynthesis	14	3671	19	7654	0.0209076
ko05033	Nicotine addiction	26	3671	40	7654	0.0222124
ko05100	Bacterial invasion of epithelial cells	45	3671	75	7654	0.0236975
ko00514	Other types of O-glycan biosynthesis	15	3671	21	7654	0.0255869
ko00071	Fatty acid degradation	28	3671	44	7654	0.0261731
ko00120	Primary bile acid biosynthesis	12	3671	16	7654	0.0265112
ko00601	Glycosphingolipid biosynthesis - lacto and neolacto series	19	3671	28	7654	0.0267931
ko04911	Insulin secretion	49	3671	83	7654	0.0273525
ko00520	Amino sugar and nucleotide sugar metabolism	29	3671	46	7654	0.0281054
ko04146	Peroxisome	50	3671	85	7654	0.0282274
ko05133	Pertussis	42	3671	70	7654	0.0282741
ko03015	mRNA surveillance pathway	52	3671	89	7654	0.0299287
ko04213	Longevity regulating pathway - multiple species	37	3671	61	7654	0.0310396
ko01210	2-Oxocarboxylic acid metabolism	13	3671	18	7654	0.0329661
ko00534	Glycosaminoglycan biosynthesis - heparan sulfate / heparin	17	3671	25	7654	0.034705
ko04664	Fc epsilon RI signaling pathway	40	3671	67	7654	0.0351161
ko04340	Hedgehog signaling pathway	27	3671	43	7654	0.0357784
ko04145	Phagosome	92	3671	167	7654	0.0370832
ko04064	NF-kappa B signaling pathway	52	3671	90	7654	0.0384202
ko00532	Glycosaminoglycan biosynthesis - chondroitin sulfate / dermatan sulfate	14	3671	20	7654	0.0392025
ko05218	Melanoma	44	3671	75	7654	0.0401097
ko04622	RIG-I-like receptor signaling pathway	38	3671	64	7654	0.0435736
ko04658	Th1 and Th2 cell differentiation	50	3671	87	7654	0.0466802
ko04080	Neuroactive ligand-receptor interaction	164	3671	311	7654	0.0483519
ko04923	Regulation of lipolysis in adipocyte	33	3671	55	7654	0.0485402
ko04650	Natural killer cell mediated cytotoxicity	66	3671	118	7654	0.0491102
