# Supplementary material for: Changing Expression Profiles of Messenger RNA, MicroRNA, Long Non-coding RNA, and Circular RNA Reveal the Key Regulators and Interaction Networks of Competing Endogenous RNA in Pulmonary Fibrosis
Source: Front Genet. 2020 Sep 24;11:558095. doi: 10.3389/fgene.2020.558095 (PMC7541945; doi:10.3389/fgene.2020.558095)
Supplement: Supplementary Figure S1 — GO enrichment analysis of DE ceRNAs. (A) GO enrichment analysis of DE mRNAs. (B) GO enrichment analysis enrichment of DE lncRNAs. (C) GO enrichment analysis enrichment. [file Data_Sheet_1.zip › Table 2.XLSX]

## Sheet: Sheet1
gene_id	gene_name	transcript_id	GO	KEGG	KO_ENTRY	EC	Description	FPKM.Control_1	FPKM.Control_2	FPKM.Control_3	FPKM.Model_1	FPKM.Model_2	FPKM.Model_3
ENSRNOG00000000007	Gad1	ENSRNOT00000087712	GO:0003824(catalytic activity);GO:0004351(glutamate decarboxylase activity);GO:0005622(intracellular);GO:0005737(cytoplasm);GO:0005938(cell cortex);GO:0009449(gamma-aminobutyric acid biosynthetic process);GO:0016595(glutamate binding);GO:0016829(lyase activity);GO:0016831(carboxy-lyase activity);GO:0019752(carboxylic acid metabolic process);GO:0030170(pyridoxal phosphate binding);GO:0030424(axon)…	00250(Alanine, aspartate and glutamate metabolism);00410(beta-Alanine metabolism);00430(Taurine and hypotaurine metabolism);00650(Butanoate metabolism);04727(GABAergic synapse);04940(Type I diabetes mellitus)	NA	NA	glutamate decarboxylase 1 [Source:RGD Symbol;Acc:2652]	0.0552574	0.0117119	0.0636067	0.031942	0.0230496	0.128474
ENSRNOG00000000008	Alx4	ENSRNOT00000000009	GO:0000977(RNA polymerase II regulatory region sequence-specific DNA binding);GO:0001228(transcriptional activator activity, RNA polymerase II transcription regulatory region sequence-specific DNA binding);GO:0001942(hair follicle development);GO:0003674(molecular_function);GO:0003677(DNA binding);GO:0003700(DNA-binding transcription factor activity);GO:0005575(cellular_component);GO:0005634(nucl…	NA	NA	NA	ALX homeobox 4 [Source:RGD Symbol;Acc:1310201]	0.021889	0	0.038675	0	0.099426	0.067486
ENSRNOG00000000009	Tmco5b	ENSRNOT00000000010	GO:0016020(membrane);GO:0016021(integral component of membrane)	NA	NA	NA	transmembrane and coiled-coil domains 5B [Source:RGD Symbol;Acc:1561237]	0	0	0	0.060623	0	0
ENSRNOG00000000010	Cbln1	ENSRNOT00000000011	GO:0005576(extracellular region);GO:0005886(plasma membrane);GO:0007157(heterophilic cell-cell adhesion via plasma membrane cell adhesion molecules);GO:0009306(protein secretion);GO:0016020(membrane);GO:0021707(cerebellar granule cell differentiation);GO:0030054(cell junction);GO:0042803(protein homodimerization activity);GO:0045202(synapse);GO:0045211(postsynaptic membrane);GO:0051965(positive r…	NA	NA	NA	cerebellin 1 precursor [Source:RGD Symbol;Acc:1562813]	0	0	0	0	0.067712	0
ENSRNOG00000000012	Tcf15	ENSRNOT00000000013	GO:0000978(RNA polymerase II proximal promoter sequence-specific DNA binding);GO:0001077(transcriptional activator activity, RNA polymerase II proximal promoter sequence-specific DNA binding);GO:0001756(somitogenesis);GO:0003016(respiratory system process);GO:0006366(transcription by RNA polymerase II);GO:0007517(muscle organ development);GO:0009952(anterior/posterior pattern specification);GO:00…	NA	NA	NA	transcription factor 15 [Source:RGD Symbol;Acc:1308464]	0.043431	0.092514	0.071415	0.240712	0.295764	0
ENSRNOG00000000017	Steap1	ENSRNOT00000000018	GO:0005768(endosome);GO:0005886(plasma membrane);GO:0016020(membrane);GO:0016021(integral component of membrane)	04978(Mineral absorption)	K14737	EC:1.16.1.-	STEAP family member 1 [Source:RGD Symbol;Acc:1311543]	0.032507	0.106707	0	0	0	0.081045
ENSRNOG00000000036	Klhdc8a	ENSRNOT00000000041	NA	NA	NA	NA	kelch domain containing 8A [Source:RGD Symbol;Acc:1305132]	0.256687	0.196457	0.219698	0.19508	0.259531	0.145544
ENSRNOG00000000053	Crp	ENSRNOT00000091089;ENSRNOT00000000058	GO:0001666(response to hypoxia);GO:0001849(complement component C1q binding);GO:0005515(protein binding);GO:0005576(extracellular region);GO:0005615(extracellular space);GO:0006953(acute-phase response);GO:0006958(complement activation, classical pathway);GO:0007568(aging);GO:0009314(response to radiation);GO:0010288(response to lead ion);GO:0010988(regulation of low-density lipoprotein particle …	NA	NA	NA	C-reactive protein [Source:RGD Symbol;Acc:2411]	0.0752194	0	0.0279754	0	0.0260892	0
ENSRNOG00000000060	Cplx1	ENSRNOT00000061720	GO:0000149(SNARE binding);GO:0005326(neurotransmitter transporter activity);GO:0005737(cytoplasm);GO:0005829(cytosol);GO:0006836(neurotransmitter transport);GO:0006887(exocytosis);GO:0016079(synaptic vesicle exocytosis);GO:0017075(syntaxin-1 binding);GO:0019905(syntaxin binding);GO:0030073(insulin secretion);GO:0030425(dendrite);GO:0031201(SNARE complex);GO:0032991(protein-containing complex);GO:…	04721(Synaptic vesicle cycle)	K15294	NA	complexin 1 [Source:RGD Symbol;Acc:70944]	0.295899	0.18098	0.289484	0.275361	0.113377	0.107765
ENSRNOG00000000129	Phf24	ENSRNOT00000000141	GO:0007214(gamma-aminobutyric acid signaling pathway);GO:0008277(regulation of G-protein coupled receptor protein signaling pathway);GO:0032228(regulation of synaptic transmission, GABAergic);GO:0046872(metal ion binding);GO:0050966(detection of mechanical stimulus involved in sensory perception of pain)	NA	NA	NA	PHD finger protein 24 [Source:RGD Symbol;Acc:1559864]	0.217834	0.116637	0.086064	0.274992	0.128765	0.034513
ENSRNOG00000000138	Glis1	ENSRNOT00000032433	GO:0000122(negative regulation of transcription by RNA polymerase II);GO:0000977(RNA polymerase II regulatory region sequence-specific DNA binding);GO:0001227(transcriptional repressor activity, RNA polymerase II transcription regulatory region sequence-specific DNA binding);GO:0001228(transcriptional activator activity, RNA polymerase II transcription regulatory region sequence-specific DNA bind…	NA	NA	NA	GLIS family zinc finger 1 [Source:RGD Symbol;Acc:1308030]	0.194681	0.111771	0.571748	0.392787	0.189734	0.36542
ENSRNOG00000000196	Cyp19a1	ENSRNOT00000000212	GO:0002677(negative regulation of chronic inflammatory response);GO:0004497(monooxygenase activity);GO:0005506(iron ion binding);GO:0005783(endoplasmic reticulum);GO:0006710(androgen catabolic process);GO:0008209(androgen metabolic process);GO:0008585(female gonad development);GO:0010760(negative regulation of macrophage chemotaxis);GO:0016491(oxidoreductase activity);GO:0016705(oxidoreductase ac…	00140(Steroid hormone biosynthesis);04913(Ovarian Steroidogenesis)	K07434	EC:1.14.14.14	cytochrome P450, family 19, subfamily a, polypeptide 1 [Source:RGD Symbol;Acc:2457]	0.062925	0.059078	0.028455	0.063428	0.041259	0.02348
ENSRNOG00000000239	Ccl7	ENSRNOT00000000256	GO:0002548(monocyte chemotaxis);GO:0005125(cytokine activity);GO:0005576(extracellular region);GO:0005615(extracellular space);GO:0006935(chemotaxis);GO:0006954(inflammatory response);GO:0006955(immune response);GO:0007010(cytoskeleton organization);GO:0007186(G-protein coupled receptor signaling pathway);GO:0008009(chemokine activity);GO:0008201(heparin binding);GO:0008360(regulation of cell sha…	04060(Cytokine-cytokine receptor interaction);04062(Chemokine signaling pathway);04657(IL-17 signaling pathway)	K05509	NA	C-C motif chemokine ligand 7 [Source:RGD Symbol;Acc:1359152]	0.190605	0.562827	1.1604	0.542506	0.944035	0.361255
ENSRNOG00000000244	Coil	ENSRNOT00000037693	GO:0001650(fibrillar center);GO:0005634(nucleus);GO:0005654(nucleoplasm);GO:0005730(nucleolus);GO:0008022(protein C-terminus binding);GO:0015030(Cajal body);GO:0016604(nuclear body);GO:0042802(identical protein binding)	NA	NA	NA	coilin [Source:RGD Symbol;Acc:62031]	0.909208	0.888989	0.956936	0.838516	0.947178	0.975328
ENSRNOG00000000345	AABR07064998.1	ENSRNOT00000000387	NA	NA	NA	NA		0.020435	0	0	0	0	0
ENSRNOG00000000383	Mypn	ENSRNOT00000090083	GO:0005634(nucleus);GO:0008092(cytoskeletal protein binding);GO:0017124(SH3 domain binding);GO:0030018(Z disc);GO:0031674(I band);GO:0045214(sarcomere organization);GO:0051371(muscle alpha-actinin binding)	NA	NA	NA	myopalladin [Source:RGD Symbol;Acc:1308510]	0.265628	0.283459	0.156194	0.163542	0.149937	0.137221
ENSRNOG00000000384	Atoh7	ENSRNOT00000000432	GO:0003407(neural retina development);GO:0003674(molecular_function);GO:0005575(cellular_component);GO:0006355(regulation of transcription, DNA-templated);GO:0007623(circadian rhythm);GO:0008150(biological_process);GO:0009649(entrainment of circadian clock);GO:0021554(optic nerve development);GO:0046983(protein dimerization activity)	NA	NA	NA	atonal bHLH transcription factor 7 [Source:RGD Symbol;Acc:1304957]	0	0	0	0	0.077119	0
ENSRNOG00000000478	AA926063	ENSRNOT00000092447;ENSRNOT00000092503;ENSRNOT00000000560	NA	NA	NA	NA	AA926063gene [Source:RGD Symbol;Acc:1303072]	0.772408	0.501381	0.507948	0.525042	0.218203	0.42059
ENSRNOG00000000486	Ggnbp1	ENSRNOT00000000577	GO:0000266(mitochondrial fission);GO:0005737(cytoplasm);GO:0005739(mitochondrion);GO:0005758(mitochondrial intermembrane space);GO:0005794(Golgi apparatus);GO:0005886(plasma membrane);GO:0007275(multicellular organism development);GO:0007283(spermatogenesis);GO:0016020(membrane);GO:0030154(cell differentiation)	NA	NA	NA	gametogenetin binding protein 1 [Source:RGD Symbol;Acc:1359729]	0.089282	0.109246	0.305853	0.053193	0.176378	0
ENSRNOG00000000491	Spdef	ENSRNOT00000079933	GO:0000122(negative regulation of transcription by RNA polymerase II);GO:0000981(RNA polymerase II transcription factor activity, sequence-specific DNA binding);GO:0003677(DNA binding);GO:0003700(DNA-binding transcription factor activity);GO:0005634(nucleus);GO:0006355(regulation of transcription, DNA-templated);GO:0006357(regulation of transcription by RNA polymerase II);GO:0010454(negative regu…	NA	NA	NA	SAM pointed domain containing ets transcription factor [Source:RGD Symbol;Acc:1594842]	0.957231	0.639379	0.994748	1.07622	1.16847	1.32267
ENSRNOG00000000499	Tcp11	ENSRNOT00000045044	GO:0001669(acrosomal vesicle);GO:0005929(cilium);GO:0007275(multicellular organism development);GO:0007283(spermatogenesis);GO:0010737(protein kinase A signaling);GO:0016020(membrane);GO:0016021(integral component of membrane);GO:0030154(cell differentiation);GO:0031410(cytoplasmic vesicle);GO:0031514(motile cilium);GO:0036126(sperm flagellum);GO:0042995(cell projection);GO:0043949(regulation of …	NA	NA	NA	t-complex 11 [Source:RGD Symbol;Acc:1359387]	1.0473	1.43478	1.42963	0.838216	1.14661	0.773513
ENSRNOG00000000502	Def6	ENSRNOT00000000597	GO:0005634(nucleus);GO:0005654(nucleoplasm);GO:0005737(cytoplasm);GO:0005829(cytosol)	NA	NA	NA	DEF6 guanine nucleotide exchange factor [Source:RGD Symbol;Acc:1307945]	1.20385	1.60996	1.26471	0.868945	1.19285	1.20454
ENSRNOG00000000516	Pxt1	ENSRNOT00000092474	GO:0005634(nucleus);GO:0005777(peroxisome);GO:0007283(spermatogenesis);GO:0043065(positive regulation of apoptotic process)	NA	NA	NA	peroxisomal, testis specific 1 [Source:MGI Symbol;Acc:MGI:1916557]	0	0.174416	0	0	0	0
ENSRNOG00000000522	Cpne5	ENSRNOT00000000629	GO:0005544(calcium-dependent phospholipid binding);GO:0005886(plasma membrane);GO:0043005(neuron projection);GO:0043025(neuronal cell body);GO:0071277(cellular response to calcium ion);GO:1903861(positive regulation of dendrite extension)	NA	NA	NA	copine 5 [Source:RGD Symbol;Acc:1308021]	0.021097	0.05589	0.018992	0.037002	0.038141	0.109553
ENSRNOG00000000536	Mdga1	ENSRNOT00000048845	GO:0016020(membrane);GO:0046658(anchored component of plasma membrane);GO:0098982(GABA-ergic synapse);GO:0099179(regulation of synaptic membrane adhesion);GO:1905606(regulation of presynapse assembly)	NA	NA	NA	MAM domain containing glycosylphosphatidylinositol anchor 1 [Source:RGD Symbol;Acc:1307031]	0.038379	0.153574	0.039761	0.05906	0.052665	0.053158
ENSRNOG00000000556	Nodal	ENSRNOT00000000672	GO:0000122(negative regulation of transcription by RNA polymerase II);GO:0001701(in utero embryonic development);GO:0001702(gastrulation with mouth forming second);GO:0001707(mesoderm formation);GO:0001829(trophectodermal cell differentiation);GO:0001831(trophectodermal cellular morphogenesis);GO:0001842(neural fold formation);GO:0001889(liver development);GO:0001890(placenta development);GO:0001…	04350(TGF-beta signaling pathway);04550(Signaling pathways regulating pluripotency of stem cells)	K04666	NA	nodal growth differentiation factor [Source:RGD Symbol;Acc:1305994]	0.107517	0.207288	0.212479	0.104002	0.281491	0.015282
ENSRNOG00000000564	Tbata	ENSRNOT00000047394	NA	NA	NA	NA	thymus, brain and testes associated [Source:RGD Symbol;Acc:1561665]	0	0	0	0	0	0.029389
ENSRNOG00000000580	Calhm4	ENSRNOT00000000708	GO:0005887(integral component of plasma membrane);GO:0016020(membrane);GO:0016021(integral component of membrane)	NA	NA	NA	calcium homeostasis modulator family member 4 [Source:RGD Symbol;Acc:1595701]	0.227464	0.186161	0.258959	0.171167	0.047957	0.036448
ENSRNOG00000000582	Ddo	ENSRNOT00000000710	GO:0003884(D-amino-acid oxidase activity);GO:0006531(aspartate metabolic process);GO:0007320(insemination);GO:0007625(grooming behavior);GO:0008445(D-aspartate oxidase activity);GO:0016491(oxidoreductase activity);GO:0019478(D-amino acid catabolic process);GO:0042445(hormone metabolic process);GO:0046416(D-amino acid metabolic process);GO:0048037(cofactor binding);GO:0055114(oxidation-reduction p…	00250(Alanine, aspartate and glutamate metabolism);04146(Peroxisome)	K00272	EC:1.4.3.1	D-aspartate oxidase [Source:RGD Symbol;Acc:1595123]	0.493055	0.430601	0.830081	0.397075	0.312422	0.858411
ENSRNOG00000000605	Hs3st5	ENSRNOT00000000743	GO:0008146(sulfotransferase activity);GO:0016740(transferase activity)	00534(Glycosaminoglycan biosynthesis - heparan sulfate / heparin)	K08104	EC:2.8.2.23	heparan sulfate-glucosamine 3-sulfotransferase 5 [Source:RGD Symbol;Acc:1306379]	0.033069	0	0.013453	0.013736	0.117335	0.102988
ENSRNOG00000000606	Pcdh15	ENSRNOT00000067633	GO:0005509(calcium ion binding);GO:0005886(plasma membrane);GO:0005887(integral component of plasma membrane);GO:0007155(cell adhesion);GO:0007156(homophilic cell adhesion via plasma membrane adhesion molecules);GO:0007605(sensory perception of sound);GO:0016020(membrane);GO:0016021(integral component of membrane);GO:0032420(stereocilium);GO:0044877(protein-containing complex binding);GO:0047485(…	NA	NA	NA	protocadherin related 15 [Source:RGD Symbol;Acc:1590969]	0.018525	0	0	0	0	0
ENSRNOG00000000620	AABR07041078.1	ENSRNOT00000045110	NA	NA	NA	NA		0.268723	0.087809	0.238106	0.014917	0.051774	0.07723
ENSRNOG00000000691	Foxn4	ENSRNOT00000065060	GO:0001158(enhancer sequence-specific DNA binding);GO:0003677(DNA binding);GO:0003682(chromatin binding);GO:0003700(DNA-binding transcription factor activity);GO:0005634(nucleus);GO:0006355(regulation of transcription, DNA-templated);GO:0010842(retina layer formation);GO:0030154(cell differentiation);GO:0035881(amacrine cell differentiation);GO:0043565(sequence-specific DNA binding);GO:0045893(po…	NA	NA	NA	forkhead box N4 [Source:RGD Symbol;Acc:1306389]	0.045229	0.017777	0.067781	0.059355	0.132767	0.110857
ENSRNOG00000000708	Sgsm1	ENSRNOT00000000898	GO:0005096(GTPase activator activity);GO:0005829(cytosol);GO:0006886(intracellular protein transport);GO:0017137(Rab GTPase binding);GO:0030659(cytoplasmic vesicle membrane);GO:0090630(activation of GTPase activity)	NA	NA	NA	small G protein signaling modulator 1 [Source:RGD Symbol;Acc:1308178]	0.187613	0.211538	0.337489	0.165462	0.126662	0.220274
ENSRNOG00000000715	Pou1f1	ENSRNOT00000000905	GO:0000122(negative regulation of transcription by RNA polymerase II);GO:0000785(chromatin);GO:0000978(RNA polymerase II proximal promoter sequence-specific DNA binding);GO:0000981(RNA polymerase II transcription factor activity, sequence-specific DNA binding);GO:0001077(transcriptional activator activity, RNA polymerase II proximal promoter sequence-specific DNA binding);GO:0001085(RNA polymeras…	NA	NA	NA	POU class 1 homeobox 1 [Source:RGD Symbol;Acc:3367]	0.129837	0.15599	0.225341	0.122522	0.151352	0.036915
ENSRNOG00000000716	Htr1f	ENSRNOT00000000907	GO:0004930(G-protein coupled receptor activity);GO:0004993(G-protein coupled serotonin receptor activity);GO:0005886(plasma membrane);GO:0005887(integral component of plasma membrane);GO:0007165(signal transduction);GO:0007186(G-protein coupled receptor signaling pathway);GO:0007193(adenylate cyclase-inhibiting G-protein coupled receptor signaling pathway);GO:0016020(membrane);GO:0016021(integral…	04024(cAMP signaling pathway);04080(Neuroactive ligand-receptor interaction);04726(Serotonergic synapse);04742(Taste transduction)	K04153	NA	5-hydroxytryptamine receptor 1F [Source:RGD Symbol;Acc:71083]	0.046175	0.03339	0.199578	0.028857	0.030395	0.03104
ENSRNOG00000000765	Olr1743	ENSRNOT00000000992	GO:0004930(G-protein coupled receptor activity);GO:0004984(olfactory receptor activity);GO:0005886(plasma membrane);GO:0007165(signal transduction);GO:0007186(G-protein coupled receptor signaling pathway);GO:0007608(sensory perception of smell);GO:0016020(membrane);GO:0016021(integral component of membrane);GO:0050896(response to stimulus);GO:0050911(detection of chemical stimulus involved in sen…	04740(Olfactory transduction)	K04257	NA	olfactory receptor 1743 [Source:RGD Symbol;Acc:1333000]	0	0	0	0	0	0.028401
ENSRNOG00000000767	AC112568.1	ENSRNOT00000000994	NA	NA	NA	NA		0	0	0	0.147169	0.334688	0
ENSRNOG00000000768	Ubd	ENSRNOT00000000995	GO:0001650(fibrillar center);GO:0005634(nucleus);GO:0005737(cytoplasm);GO:0006511(ubiquitin-dependent protein catabolic process);GO:0016235(aggresome);GO:0016567(protein ubiquitination);GO:0034341(response to interferon-gamma);GO:0034612(response to tumor necrosis factor);GO:0043011(myeloid dendritic cell differentiation);GO:0043065(positive regulation of apoptotic process);GO:0043123(positive re…	NA	NA	NA	ubiquitin D [Source:RGD Symbol;Acc:69418]	0.132493	0.202617	0.163836	0.100052	0	0.622468
ENSRNOG00000000782	Trim10	ENSRNOT00000001016	GO:0003674(molecular_function);GO:0005575(cellular_component);GO:0005622(intracellular);GO:0005737(cytoplasm);GO:0008150(biological_process);GO:0008270(zinc ion binding);GO:0030218(erythrocyte differentiation);GO:0045087(innate immune response);GO:0046597(negative regulation of viral entry into host cell);GO:0046872(metal ion binding)	NA	NA	NA	tripartite motif-containing 10 [Source:RGD Symbol;Acc:1359438]	0.05089	0.011535	0.017502	0.100694	0.066734	0.031234
ENSRNOG00000000825	Calhm5	ENSRNOT00000057313	GO:0005887(integral component of plasma membrane);GO:0006811(ion transport);GO:0016020(membrane);GO:0016021(integral component of membrane)	NA	NA	NA	calcium homeostasis modulator family member 5 [Source:RGD Symbol;Acc:1310405]	0.035217	0.020496	0	0	0.07131	0
ENSRNOG00000000846	Ly6g5c	ENSRNOT00000001122	GO:0009897(external side of plasma membrane);GO:0016020(membrane);GO:0016021(integral component of membrane);GO:0032991(protein-containing complex);GO:0042802(identical protein binding);GO:0051260(protein homooligomerization)	NA	NA	NA	lymphocyte antigen 6 family member G5C [Source:RGD Symbol;Acc:735180]	0.049479	0	0	0	0	0
ENSRNOG00000000854	Ncr3	ENSRNOT00000001139	GO:0002429(immune response-activating cell surface receptor signaling pathway);GO:0030101(natural killer cell activation);GO:0042802(identical protein binding);GO:0045954(positive regulation of natural killer cell mediated cytotoxicity)	04650(Natural killer cell mediated cytotoxicity)	K06743	NA	natural cytotoxicity triggering receptor 3 [Source:RGD Symbol;Acc:727881]	0.449327	0.859105	0.595966	0.521152	0.469626	0.496634
ENSRNOG00000000855	Lst1	ENSRNOT00000065940;ENSRNOT00000092443	GO:0000902(cell morphogenesis);GO:0003674(molecular_function);GO:0005575(cellular_component);GO:0006955(immune response);GO:0008150(biological_process);GO:0016020(membrane);GO:0016021(integral component of membrane);GO:0016358(dendrite development);GO:0016358(dendrite development)	NA	NA	NA	leukocyte specific transcript 1 [Source:RGD Symbol;Acc:620077]	0.975618	1.84323	2.12851	3.37329	1.70488	2.84363
ENSRNOG00000000857	Msh5	ENSRNOT00000091022	GO:0000166(nucleotide binding);GO:0000712(resolution of meiotic recombination intermediates);GO:0000795(synaptonemal complex);GO:0003674(molecular_function);GO:0003677(DNA binding);GO:0003684(damaged DNA binding);GO:0005524(ATP binding);GO:0005575(cellular_component);GO:0006281(DNA repair);GO:0006298(mismatch repair);GO:0006974(cellular response to DNA damage stimulus);GO:0007131(reciprocal meiot…	NA	NA	NA	mutS homolog 5 [Source:RGD Symbol;Acc:1303008]	0.139014	0.254314	0.188596	0.167243	0.29246	0.163968
ENSRNOG00000000871	Cd40lg	ENSRNOT00000001162	GO:0005125(cytokine activity);GO:0005164(tumor necrosis factor receptor binding);GO:0005174(CD40 receptor binding);GO:0005615(extracellular space);GO:0005622(intracellular);GO:0006954(inflammatory response);GO:0006955(immune response);GO:0007257(activation of JUN kinase activity);GO:0009897(external side of plasma membrane);GO:0009986(cell surface);GO:0010469(regulation of signaling receptor acti…	04060(Cytokine-cytokine receptor interaction);04064(NF-kappa B signaling pathway);04514(Cell adhesion molecules (CAMs));04660(T cell receptor signaling pathway);04672(Intestinal immune network for IgA production);05144(Malaria);05145(Toxoplasmosis);05310(Asthma);05320(Autoimmune thyroid disease);05322(Systemic lupus erythematosus);05330(Allograft rejection);05340(Primary immunodeficiency);05416(V…	K03161	NA	CD40 ligand [Source:RGD Symbol;Acc:708418]	0.324101	0.480807	0.653589	0.504287	0.711272	0.365208
ENSRNOG00000000873	Brs3	ENSRNOT00000001164	GO:0004930(G-protein coupled receptor activity);GO:0004946(bombesin receptor activity);GO:0005886(plasma membrane);GO:0005887(integral component of plasma membrane);GO:0007165(signal transduction);GO:0007186(G-protein coupled receptor signaling pathway);GO:0008528(G-protein coupled peptide receptor activity);GO:0016020(membrane);GO:0016021(integral component of membrane);GO:0031989(bombesin recep…	04080(Neuroactive ligand-receptor interaction)	K04170	NA	bombesin receptor subtype 3 [Source:RGD Symbol;Acc:628645]	0	0	0	0.043579	0	0
ENSRNOG00000000886	Caln1	ENSRNOT00000001185	GO:0005509(calcium ion binding);GO:0016020(membrane);GO:0016021(integral component of membrane);GO:0032588(trans-Golgi network membrane);GO:0046872(metal ion binding)	NA	NA	NA	calneuron 1 [Source:RGD Symbol;Acc:1305843]	0	0	0.331634	0	0.199452	0.503242
ENSRNOG00000000905	Tex26	ENSRNOT00000061246	GO:0005737(cytoplasm)	NA	NA	NA	testis expressed 26 [Source:RGD Symbol;Acc:1560846]	0.650554	0.378074	0.62714	0.590557	0.863036	0.52474
ENSRNOG00000000916	LOC100910196	ENSRNOT00000001219	GO:0000166(nucleotide binding);GO:0000922(spindle pole);GO:0005524(ATP binding);GO:0005737(cytoplasm);GO:0005813(centrosome);GO:0005819(spindle);GO:0005856(cytoskeleton);GO:0005874(microtubule);GO:0007283(spermatogenesis);GO:0008017(microtubule binding);GO:0008568(microtubule-severing ATPase activity);GO:0016787(hydrolase activity);GO:0016887(ATPase activity);GO:0031122(cytoplasmic microtubule or…	NA	NA	NA	katanin p60 ATPase-containing subunit A-like 1-like [Source:RGD Symbol;Acc:6499844]	0.209345	0.295833	0.213009	0.227762	0.075195	0.260391
ENSRNOG00000000917	Nupr2	ENSRNOT00000001218	GO:0000122(negative regulation of transcription by RNA polymerase II);GO:0005634(nucleus);GO:0006974(cellular response to DNA damage stimulus);GO:0008285(negative regulation of cell proliferation);GO:0009267(cellular response to starvation);GO:0071157(negative regulation of cell cycle arrest)	NA	NA	NA	nuclear protein 2, transcriptional regulator [Source:RGD Symbol;Acc:1560258]	0.262634	0.438774	0.379584	0.736931	0.710074	0.632303
ENSRNOG00000000943	AC136867.1	ENSRNOT00000001251	NA	NA	NA	NA		0.100146	0.217981	0	0	0	0.270365
ENSRNOG00000000958	AABR07055943.1	ENSRNOT00000001268	NA	NA	NA	NA		0.79563	1.60192	0.886812	1.17838	0.382282	1.07926
ENSRNOG00000000964	AABR07036087.1	ENSRNOT00000001279	NA	NA	NA	NA	FSHD region 1-like 1 [Source:NCBI gene;Acc:689484]	1.10695	0.626824	0.422379	0.627925	0.695702	0.537471
ENSRNOG00000000973	Tex45	ENSRNOT00000049512	NA	NA	NA	NA	testis expressed 45 [Source:RGD Symbol;Acc:1563425]	0	0	0	0	0.050793	0
ENSRNOG00000001001	Retn	ENSRNOT00000091197	GO:0005179(hormone activity);GO:0005576(extracellular region);GO:0005615(extracellular space);GO:0005634(nucleus);GO:0007568(aging);GO:0009612(response to mechanical stimulus);GO:0010469(regulation of signaling receptor activity);GO:0032868(response to insulin);GO:0045444(fat cell differentiation);GO:0050806(positive regulation of synaptic transmission);GO:2000252(negative regulation of feeding b…	NA	NA	NA	resistin [Source:RGD Symbol;Acc:628781]	0	0	0	0.058387	0	0.034219
ENSRNOG00000001006	Nptx2	ENSRNOT00000001331;ENSRNOT00000092271	GO:0008306(associative learning);GO:0098962(regulation of postsynaptic neurotransmitter receptor activity);GO:0098978(glutamatergic synapse);GO:0098978(glutamatergic synapse)	NA	NA	NA	neuronal pentraxin 2 [Source:RGD Symbol;Acc:1309447]	0.0426016	0.0231825	0	0	0	0.0286379
ENSRNOG00000001017	Cd209	ENSRNOT00000001344	GO:0005537(mannose binding);GO:0006897(endocytosis);GO:0016020(membrane);GO:0016021(integral component of membrane);GO:0030246(carbohydrate binding);GO:0042742(defense response to bacterium);GO:0042803(protein homodimerization activity);GO:0050715(positive regulation of cytokine secretion)	04145(Phagosome);05152(Tuberculosis);05162(Measles)	K06563	NA	CD209 molecule [Source:RGD Symbol;Acc:1561104]	0	0.184239	0	0.016823	0.09747	0
ENSRNOG00000001071	AABR07035091.1	ENSRNOT00000001416	GO:0016020(membrane);GO:0016021(integral component of membrane)	NA	NA	NA		0.265571	0.592675	0.11308	0.891053	0.118025	0.643943
ENSRNOG00000001082	Abcb9	ENSRNOT00000045223	GO:0000166(nucleotide binding);GO:0005524(ATP binding);GO:0005764(lysosome);GO:0005765(lysosomal membrane);GO:0015440(peptide-transporting ATPase activity);GO:0015833(peptide transport);GO:0016020(membrane);GO:0016021(integral component of membrane);GO:0016887(ATPase activity);GO:0022857(transmembrane transporter activity);GO:0030176(integral component of endoplasmic reticulum membrane);GO:004262…	02010(ABC transporters);04142(Lysosome)	K05656	NA	ATP binding cassette subfamily B member 9 [Source:RGD Symbol;Acc:620254]	0.635994	0.419125	0.402529	0.434217	0.517881	0.638879
ENSRNOG00000001111	Brca2	ENSRNOT00000001475	GO:0000281(mitotic cytokinesis);GO:0000722(telomere maintenance via recombination);GO:0000724(double-strand break repair via homologous recombination);GO:0000784(nuclear chromosome, telomeric region);GO:0000800(lateral element);GO:0001556(oocyte maturation);GO:0001833(inner cell mass cell proliferation);GO:0002020(protease binding);GO:0003697(single-stranded DNA binding);GO:0005634(nucleus);GO:00…	03440(Homologous recombination);03460(Fanconi anemia pathway);05200(Pathways in cancer);05212(Pancreatic cancer);05224(Breast cancer)	K08775	NA	BRCA2, DNA repair associated [Source:RGD Symbol;Acc:2219]	0.717284	0.877437	0.932569	0.798688	0.835987	0.536261
ENSRNOG00000001124	Rnft2	ENSRNOT00000001486	GO:0016020(membrane);GO:0016021(integral component of membrane)	NA	NA	NA	ring finger protein, transmembrane 2 [Source:RGD Symbol;Acc:1560195]	0.210547	0.124941	0.290101	0.0968	0.187104	0.210159
ENSRNOG00000001141	Srrm4	ENSRNOT00000001507	GO:0000381(regulation of alternative mRNA splicing, via spliceosome);GO:0003674(molecular_function);GO:0003729(mRNA binding);GO:0005575(cellular_component);GO:0005634(nucleus);GO:0006397(mRNA processing);GO:0007399(nervous system development);GO:0007605(sensory perception of sound);GO:0008150(biological_process);GO:0030154(cell differentiation);GO:0043484(regulation of RNA splicing)	NA	NA	NA	serine/arginine repetitive matrix 4 [Source:RGD Symbol;Acc:1560213]	0.070407	0.062634	0.086154	0	0.045175	0
ENSRNOG00000001156	Msi1	ENSRNOT00000001532	GO:0003676(nucleic acid binding);GO:0003723(RNA binding);GO:0003727(single-stranded RNA binding);GO:0005634(nucleus);GO:0005737(cytoplasm);GO:0005844(polysome);GO:0008266(poly(U) RNA binding);GO:0042802(identical protein binding)	03015(mRNA surveillance pathway)	K14411	NA	musashi RNA-binding protein 1 [Source:RGD Symbol;Acc:628778]	0.625871	0.818185	0.763271	0.536357	1.08559	0.720316
ENSRNOG00000001159	Tff3	ENSRNOT00000066266;ENSRNOT00000090275	GO:0005576(extracellular region);GO:0010906(regulation of glucose metabolic process);GO:0030141(secretory granule);GO:0030141(secretory granule)	NA	NA	NA	trefoil factor 3 [Source:RGD Symbol;Acc:3847]	0.0685202	0	0	0.114638	0.275595	0.135875
ENSRNOG00000001165	Tmprss3	ENSRNOT00000001540	GO:0003674(molecular_function);GO:0004252(serine-type endopeptidase activity);GO:0005044(scavenger receptor activity);GO:0005575(cellular_component);GO:0005783(endoplasmic reticulum);GO:0005789(endoplasmic reticulum membrane);GO:0006508(proteolysis);GO:0006883(cellular sodium ion homeostasis);GO:0006898(receptor-mediated endocytosis);GO:0007605(sensory perception of sound);GO:0008233(peptidase ac…	NA	NA	NA	transmembrane serine protease 3 [Source:RGD Symbol;Acc:1310135]	0.191217	0.153956	0.208574	0.060759	0.075181	0.140484
ENSRNOG00000001212	Dnmt3l	ENSRNOT00000001610	GO:0000794(condensed nuclear chromosome);GO:0001701(in utero embryonic development);GO:0001890(placenta development);GO:0005634(nucleus);GO:0005720(nuclear heterochromatin);GO:0005737(cytoplasm);GO:0006306(DNA methylation);GO:0007141(male meiosis I);GO:0007283(spermatogenesis);GO:0008047(enzyme activator activity);GO:0010529(negative regulation of transposition);GO:0019899(enzyme binding);GO:0030…	NA	NA	NA	DNA methyltransferase 3 like [Source:RGD Symbol;Acc:1303239]	0.288367	0.137732	0.239719	0.164071	0.107733	0.111868
ENSRNOG00000001217	Lrrc3	ENSRNOT00000001632	GO:0016020(membrane);GO:0016021(integral component of membrane)	NA	NA	NA	leucine rich repeat containing 3 [Source:RGD Symbol;Acc:628861]	0.790495	1.07875	1.08523	1.27526	0.615706	1.03572
ENSRNOG00000001219	Tspear	ENSRNOT00000038419	GO:0007605(sensory perception of sound);GO:0009986(cell surface);GO:0032420(stereocilium);GO:0060170(ciliary membrane)	NA	NA	NA	thrombospondin-type laminin G domain and EAR repeats [Source:RGD Symbol;Acc:1563108]	0.172983	0.149301	0.139986	0.318294	0.271522	0.044298
ENSRNOG00000001220	LOC100361664	ENSRNOT00000001635	GO:0005882(intermediate filament);GO:0045095(keratin filament)	NA	NA	NA	keratin associated protein 12-1-like [Source:RGD Symbol;Acc:2319709]	0	0.120277	0	0	0	0
ENSRNOG00000001251	Grifin	ENSRNOT00000001686	GO:0030246(carbohydrate binding)	NA	NA	NA	galectin-related inter-fiber protein [Source:RGD Symbol;Acc:71055]	0	0	0.072074	0	0	0
ENSRNOG00000001338	Hpd	ENSRNOT00000001809	GO:0000139(Golgi membrane);GO:0003868(4-hydroxyphenylpyruvate dioxygenase activity);GO:0005737(cytoplasm);GO:0005783(endoplasmic reticulum);GO:0005789(endoplasmic reticulum membrane);GO:0005794(Golgi apparatus);GO:0006559(L-phenylalanine catabolic process);GO:0006572(tyrosine catabolic process);GO:0009072(aromatic amino acid family metabolic process);GO:0016020(membrane);GO:0016491(oxidoreductase…	00130(Ubiquinone and other terpenoid-quinone biosynthesis);00350(Tyrosine metabolism);00360(Phenylalanine metabolism)	K00457	EC:1.13.11.27	4-hydroxyphenylpyruvate dioxygenase [Source:RGD Symbol;Acc:61974]	0	0	0	0.032811	0.013	0
ENSRNOG00000001367	Gpc2	ENSRNOT00000001849	GO:0003674(molecular_function);GO:0005575(cellular_component);GO:0005576(extracellular region);GO:0005615(extracellular space);GO:0005783(endoplasmic reticulum);GO:0005886(plasma membrane);GO:0007224(smoothened signaling pathway);GO:0009966(regulation of signal transduction);GO:0016020(membrane);GO:0030182(neuron differentiation);GO:0031012(extracellular matrix);GO:0031225(anchored component of m…	NA	NA	NA	glypican 2 [Source:RGD Symbol;Acc:621363]	1.04396	0.579892	0.682069	0.776083	1.23898	0.57125
ENSRNOG00000001374	Rasal1	ENSRNOT00000001856	GO:0005096(GTPase activator activity);GO:0005543(phospholipid binding);GO:0005829(cytosol);GO:0005886(plasma membrane);GO:0007165(signal transduction);GO:0035556(intracellular signal transduction);GO:0043087(regulation of GTPase activity);GO:0043547(positive regulation of GTPase activity);GO:0046580(negative regulation of Ras protein signal transduction);GO:0071277(cellular response to calcium io…	04014(Ras signaling pathway)	K17632	NA	RAS protein activator like 1 [Source:RGD Symbol;Acc:1311820]	0.084593	0.115291	0.26528	0.025319	0.159698	0.106885
ENSRNOG00000001379	Cyp3a62	ENSRNOT00000001863	GO:0004497(monooxygenase activity);GO:0005506(iron ion binding);GO:0016020(membrane);GO:0016021(integral component of membrane);GO:0016491(oxidoreductase activity);GO:0016705(oxidoreductase activity, acting on paired donors, with incorporation or reduction of molecular oxygen);GO:0016712(oxidoreductase activity, acting on paired donors, with incorporation or reduction of molecular oxygen, reduced…	00140(Steroid hormone biosynthesis);00591(Linoleic acid metabolism);00830(Retinol metabolism);05204(Chemical carcinogenesis)	K07424	EC:1.14.14.1	cytochrome P450, family 3, subfamily a, polypeptide 62 [Source:RGD Symbol;Acc:1595919]	0.0309258	0.0116214	0	0.0935741	0.0419493	0
ENSRNOG00000001391	Sdsl	ENSRNOT00000001882	GO:0003674(molecular_function);GO:0003941(L-serine ammonia-lyase activity);GO:0004794(L-threonine ammonia-lyase activity);GO:0005575(cellular_component);GO:0006565(L-serine catabolic process);GO:0006567(threonine catabolic process);GO:0008150(biological_process);GO:0042802(identical protein binding)	00260(Glycine, serine and threonine metabolism);00270(Cysteine and methionine metabolism);00290(Valine, leucine and isoleucine biosynthesis);01200(Carbon metabolism);01230(Biosynthesis of amino acids)	K17989	EC:4.3.1.17;EC:4.3.1.19	serine dehydratase-like [Source:RGD Symbol;Acc:1309192]	0.14915	0.288691	0.237073	0.168473	0.202734	0.031137
ENSRNOG00000001407	Tfr2	ENSRNOT00000082895	GO:0003674(molecular_function);GO:0004998(transferrin receptor activity);GO:0005575(cellular_component);GO:0005886(plasma membrane);GO:0005887(integral component of plasma membrane);GO:0006898(receptor-mediated endocytosis);GO:0006953(acute-phase response);GO:0008150(biological_process);GO:0009897(external side of plasma membrane);GO:0010039(response to iron ion);GO:0016020(membrane);GO:0016021(i…	NA	NA	NA	transferrin receptor 2 [Source:RGD Symbol;Acc:1310152]	0.0887195	0	0.0917978	0.0641547	0.0888729	0.0142999
ENSRNOG00000001408	Actl6b	ENSRNOT00000087817	GO:0003674(molecular_function);GO:0005575(cellular_component);GO:0005634(nucleus);GO:0005730(nucleolus);GO:0006325(chromatin organization);GO:0006338(chromatin remodeling);GO:0007399(nervous system development);GO:0016514(SWI/SNF complex);GO:0021510(spinal cord development);GO:0071565(nBAF complex)	NA	NA	NA	actin-like 6B [Source:RGD Symbol;Acc:1307763]	0	0	0	0	0.0341258	0
ENSRNOG00000001412	Epo	ENSRNOT00000001914	GO:0000122(negative regulation of transcription by RNA polymerase II);GO:0001666(response to hypoxia);GO:0005125(cytokine activity);GO:0005128(erythropoietin receptor binding);GO:0005179(hormone activity);GO:0005576(extracellular region);GO:0005615(extracellular space);GO:0006357(regulation of transcription by RNA polymerase II);GO:0006915(apoptotic process);GO:0006953(acute-phase response);GO:00…	04060(Cytokine-cytokine receptor interaction);04066(HIF-1 signaling pathway);04151(PI3K-Akt signaling pathway);04630(Jak-STAT signaling pathway);04640(Hematopoietic cell lineage)	K05437	NA	erythropoietin [Source:RGD Symbol;Acc:2559]	0	0.078007	0	0	0	0.031603
ENSRNOG00000001416	Vgf	ENSRNOT00000041808	GO:0005184(neuropeptide hormone activity);GO:0010469(regulation of signaling receptor activity)	NA	NA	NA	VGF nerve growth factor inducible [Source:RGD Symbol;Acc:69399]	0	0	0.100464	0.028358	0.065435	0.030332
ENSRNOG00000001422	Col26a1	ENSRNOT00000059530;ENSRNOT00000080068	GO:0005783(endoplasmic reticulum);GO:0005794(Golgi apparatus);GO:0010811(positive regulation of cell-substrate adhesion);GO:0031012(extracellular matrix);GO:0031012(extracellular matrix)	NA	NA	NA	collagen type XXVI alpha 1 chain [Source:RGD Symbol;Acc:1591401]	0.101925	0.0312796	0.0695807	0.0156983	0.0497651	0.0242692
ENSRNOG00000001439	Srrm3	ENSRNOT00000001957	GO:0003729(mRNA binding)	NA	NA	NA	serine/arginine repetitive matrix 3 [Source:RGD Symbol;Acc:1587868]	0.114309	0.061321	0.06725	0.060121	0.031428	0.032352
ENSRNOG00000001466	LOC100361492	ENSRNOT00000001990	GO:0004497(monooxygenase activity);GO:0005506(iron ion binding);GO:0016491(oxidoreductase activity);GO:0016705(oxidoreductase activity, acting on paired donors, with incorporation or reduction of molecular oxygen);GO:0016712(oxidoreductase activity, acting on paired donors, with incorporation or reduction of molecular oxygen, reduced flavin or flavoprotein as one donor, and incorporation of one a…	NA	NA	NA	cytochrome P450, family 2, subfamily c, polypeptide 55-like [Source:RGD Symbol;Acc:2320073]	0	0	0.055812	0.028028	0	0
ENSRNOG00000001474	Tmem270	ENSRNOT00000033499	GO:0016020(membrane);GO:0016021(integral component of membrane)	NA	NA	NA	transmembrane protein 270 [Source:RGD Symbol;Acc:1561903]	0	0	0.1913	0	0	0.080252
ENSRNOG00000001506	Tmem35a	ENSRNOT00000002058	GO:0005777(peroxisome);GO:0005778(peroxisomal membrane);GO:0016020(membrane);GO:0016021(integral component of membrane);GO:0031410(cytoplasmic vesicle)	NA	NA	NA	transmembrane protein 35A [Source:RGD Symbol;Acc:1303093]	0	0.101245	0.204691	0.147417	0.135844	0.080978
ENSRNOG00000001514	Cdca7	ENSRNOT00000002066	GO:0005634(nucleus);GO:0005654(nucleoplasm);GO:0005737(cytoplasm);GO:0005829(cytosol);GO:0006355(regulation of transcription, DNA-templated);GO:0006915(apoptotic process);GO:0042127(regulation of cell proliferation)	NA	NA	NA	cell division cycle associated 7 [Source:RGD Symbol;Acc:1309363]	0.835173	0.758972	1.01344	0.650076	0.720239	0.991409
ENSRNOG00000001528	Gap43	ENSRNOT00000002091	GO:0001786(phosphatidylserine binding);GO:0005516(calmodulin binding);GO:0005737(cytoplasm);GO:0005886(plasma membrane);GO:0007275(multicellular organism development);GO:0007399(nervous system development);GO:0007411(axon guidance);GO:0010001(glial cell differentiation);GO:0014069(postsynaptic density);GO:0016020(membrane);GO:0016198(axon choice point recognition);GO:0030054(cell junction);GO:003…	NA	NA	NA	growth associated protein 43 [Source:RGD Symbol;Acc:62071]	0	0	0	0	0.014223	0.116669
ENSRNOG00000001571	Cldn8	ENSRNOT00000002138	GO:0005198(structural molecule activity);GO:0005886(plasma membrane);GO:0005923(bicellular tight junction);GO:0016020(membrane);GO:0016021(integral component of membrane);GO:0016323(basolateral plasma membrane);GO:0016327(apicolateral plasma membrane);GO:0030054(cell junction)	04514(Cell adhesion molecules (CAMs));04530(Tight junction);04670(Leukocyte transendothelial migration);05160(Hepatitis C)	K06087	NA	claudin 8 [Source:RGD Symbol;Acc:1308575]	1.1131	1.01884	1.10632	1.15168	0.633616	0.882561
ENSRNOG00000001580	Hoxd9	ENSRNOT00000065426	GO:0000122(negative regulation of transcription by RNA polymerase II);GO:0000977(RNA polymerase II regulatory region sequence-specific DNA binding);GO:0001227(transcriptional repressor activity, RNA polymerase II transcription regulatory region sequence-specific DNA binding);GO:0003677(DNA binding);GO:0003700(DNA-binding transcription factor activity);GO:0005634(nucleus);GO:0005730(nucleolus);GO:…	NA	NA	NA	homeo box D9 [Source:RGD Symbol;Acc:1582908]	0	0.048552	0	0	0	0.024012
ENSRNOG00000001584	Map3k7cl	ENSRNOT00000002158;ENSRNOT00000084580	NA	NA	NA	NA	MAP3K7 C-terminal like [Source:RGD Symbol;Acc:1359474]	0.0845551	0.123043	0.209351	0.32542	0.157724	0.334534
ENSRNOG00000001634	Adgrg7	ENSRNOT00000002232	GO:0004888(transmembrane signaling receptor activity);GO:0004930(G-protein coupled receptor activity);GO:0005622(intracellular);GO:0005887(integral component of plasma membrane);GO:0007166(cell surface receptor signaling pathway);GO:0007186(G-protein coupled receptor signaling pathway);GO:0007189(adenylate cyclase-activating G-protein coupled receptor signaling pathway);GO:0016020(membrane);GO:00…	NA	NA	NA	adhesion G protein-coupled receptor G7 [Source:RGD Symbol;Acc:1307217]	0	0.087377	0	0.090957	0.040545	0.009141
ENSRNOG00000001644	Tmem30c	ENSRNOT00000002241	GO:0004012(phospholipid-translocating ATPase activity);GO:0005783(endoplasmic reticulum);GO:0005794(Golgi apparatus);GO:0005886(plasma membrane);GO:0015247(aminophospholipid transmembrane transporter activity);GO:0015917(aminophospholipid transport);GO:0016020(membrane);GO:0016021(integral component of membrane)	NA	NA	NA	transmembrane protein 30C [Source:RGD Symbol;Acc:1306090]	0	0.026805	0.038783	0	0	0
ENSRNOG00000001658	Kcnj6	ENSRNOT00000079955	GO:0005242(inward rectifier potassium channel activity);GO:0005244(voltage-gated ion channel activity);GO:0006811(ion transport);GO:0006813(potassium ion transport);GO:0015467(G-protein activated inward rectifier potassium channel activity);GO:0016020(membrane);GO:0016021(integral component of membrane);GO:0034220(ion transmembrane transport);GO:0034765(regulation of ion transmembrane transport);…	04713(Circadian entrainment);04723(Retrograde endocannabinoid signaling);04725(Cholinergic synapse);04726(Serotonergic synapse);04727(GABAergic synapse);04728(Dopaminergic synapse);04915(Estrogen signaling pathway);04921(Oxytocin signaling pathway);05032(Morphine addiction)	NA	NA	potassium voltage-gated channel subfamily J member 6 [Source:RGD Symbol;Acc:2959]	0	0.0200106	0.0235641	0	0	0.056133
ENSRNOG00000001711	Hrasls	ENSRNOT00000002329	GO:0004620(phospholipase activity)	NA	NA	NA	HRAS-like suppressor [Source:RGD Symbol;Acc:1309485]	0.461512	0.717766	0.817722	0.291615	0.671818	0.40714
ENSRNOG00000001739	Meltf	ENSRNOT00000002373	GO:0005506(iron ion binding);GO:0005576(extracellular region);GO:0005615(extracellular space);GO:0009986(cell surface);GO:0010756(positive regulation of plasminogen activation);GO:0046658(anchored component of plasma membrane);GO:0090091(positive regulation of extracellular matrix disassembly);GO:0097286(iron ion import);GO:1900025(negative regulation of substrate adhesion-dependent cell spreadin…	NA	NA	NA	melanotransferrin [Source:RGD Symbol;Acc:1308155]	0.080611	0.115561	0.036977	0.04172	0.014214	0.097843
ENSRNOG00000001754	Wdr53	ENSRNOT00000002392	NA	NA	NA	NA	WD repeat domain 53 [Source:RGD Symbol;Acc:1559546]	0.586599	0.859355	0.550863	0.626844	0.804995	0.620094
ENSRNOG00000001770	Ehhadh	ENSRNOT00000002410	GO:0003824(catalytic activity);GO:0003857(3-hydroxyacyl-CoA dehydrogenase activity);GO:0004165(dodecenoyl-CoA delta-isomerase activity);GO:0004300(enoyl-CoA hydratase activity);GO:0005102(signaling receptor binding);GO:0005777(peroxisome);GO:0005829(cytosol);GO:0006475(internal protein amino acid acetylation);GO:0006629(lipid metabolic process);GO:0006631(fatty acid metabolic process);GO:0006635(…	00071(Fatty acid degradation);00280(Valine, leucine and isoleucine degradation);00310(Lysine degradation);00380(Tryptophan metabolism);00410(beta-Alanine metabolism);00640(Propanoate metabolism);00650(Butanoate metabolism);01200(Carbon metabolism);01212(Fatty acid metabolism);03320(PPAR signaling pathway);04146(Peroxisome)	K07514	EC:1.1.1.35;EC:4.2.1.17	enoyl-CoA hydratase and 3-hydroxyacyl CoA dehydrogenase [Source:RGD Symbol;Acc:621441]	0.998885	0.981838	1.29684	1.02289	0.91504	1.53238
ENSRNOG00000001776	Muc20	ENSRNOT00000002418	GO:0000187(activation of MAPK activity);GO:0003674(molecular_function);GO:0005575(cellular_component);GO:0008150(biological_process);GO:0048012(hepatocyte growth factor receptor signaling pathway)	NA	NA	NA	mucin 20, cell surface associated [Source:RGD Symbol;Acc:1304865]	0.656563	0.631395	0.354051	0.53955	0.100901	0.328201
ENSRNOG00000001777	AABR07034428.1	ENSRNOT00000002421	GO:0007160(cell-matrix adhesion);GO:0016020(membrane);GO:0016021(integral component of membrane)	NA	NA	NA	mucin 4, cell surface associated [Source:NCBI gene;Acc:303887]	0.028406	0.013468	0	0.011638	0.024005	0.306363
ENSRNOG00000001792	Slc12a8	ENSRNOT00000002439;ENSRNOT00000040167;ENSRNOT00000086495	GO:0016020(membrane);GO:0016021(integral component of membrane);GO:0055085(transmembrane transport);GO:0055085(transmembrane transport)	NA	NA	NA	solute carrier family 12, member 8 [Source:RGD Symbol;Acc:628730]	1.07612	0.600219	0.477134	0.494944	0.474481	0.950621
ENSRNOG00000001821	Adipoq	ENSRNOT00000089988	GO:0001666(response to hypoxia);GO:0001934(positive regulation of protein phosphorylation);GO:0005102(signaling receptor binding);GO:0005179(hormone activity);GO:0005576(extracellular region);GO:0005581(collagen trimer);GO:0005615(extracellular space);GO:0005783(endoplasmic reticulum);GO:0006006(glucose metabolic process);GO:0006635(fatty acid beta-oxidation);GO:0007584(response to nutrient);GO:0…	03320(PPAR signaling pathway);04152(AMPK signaling pathway);04211(Longevity regulating pathway - mammal);04920(Adipocytokine signaling pathway);04930(Type II diabetes mellitus);04932(Non-alcoholic fatty liver disease (NAFLD))	NA	NA	adiponectin, C1Q and collagen domain containing [Source:RGD Symbol;Acc:628748]	0	0	0	0.108318	0	0.205111
ENSRNOG00000001830	Arntl2	ENSRNOT00000084207	GO:0000978(RNA polymerase II proximal promoter sequence-specific DNA binding);GO:0000981(RNA polymerase II transcription factor activity, sequence-specific DNA binding);GO:0003674(molecular_function);GO:0003700(DNA-binding transcription factor activity);GO:0005575(cellular_component);GO:0005634(nucleus);GO:0005667(transcription factor complex);GO:0005730(nucleolus);GO:0005737(cytoplasm);GO:000635…	NA	NA	NA	aryl hydrocarbon receptor nuclear translocator-like 2 [Source:RGD Symbol;Acc:620230]	0	0	0	0.0235597	0.0540806	0.0215041
ENSRNOG00000001840	Rep15	ENSRNOT00000002518	GO:0001881(receptor recycling);GO:0010008(endosome membrane);GO:0033572(transferrin transport);GO:0048471(perinuclear region of cytoplasm);GO:0055037(recycling endosome)	NA	NA	NA	RAB15 effector protein [Source:RGD Symbol;Acc:1562899]	0.400888	0.333595	0.619664	0.7553	0.418371	0.32824
ENSRNOG00000001860	Ccdc116	ENSRNOT00000041557	GO:0005737(cytoplasm);GO:0005813(centrosome);GO:0005815(microtubule organizing center);GO:0005856(cytoskeleton)	NA	NA	NA	coiled-coil domain containing 116 [Source:RGD Symbol;Acc:1310080]	0.078759	0.131317	0.161404	0.068408	0.067902	0.081527
ENSRNOG00000001869	Rab44	ENSRNOT00000002553	GO:0003924(GTPase activity);GO:0005525(GTP binding);GO:0005622(intracellular);GO:0006886(intracellular protein transport);GO:0032482(Rab protein signal transduction)	NA	NA	NA	RAB44, member RAS oncogene family [Source:RGD Symbol;Acc:1560150]	0.070378	0.129765	0.056371	0.052114	0.163772	0.147827
ENSRNOG00000001892	Tbx1	ENSRNOT00000002597	GO:0001525(angiogenesis);GO:0001568(blood vessel development);GO:0001708(cell fate specification);GO:0001755(neural crest cell migration);GO:0001934(positive regulation of protein phosphorylation);GO:0001945(lymph vessel development);GO:0002053(positive regulation of mesenchymal cell proliferation);GO:0003007(heart morphogenesis);GO:0003148(outflow tract septum morphogenesis);GO:0003151(outflow t…	NA	NA	NA	T-box 1 [Source:RGD Symbol;Acc:1307734]	1.2419	1.69397	1.706	1.11572	1.36082	1.57556
ENSRNOG00000001912	Tecrl	ENSRNOT00000002621	GO:0005737(cytoplasm);GO:0005783(endoplasmic reticulum);GO:0006629(lipid metabolic process);GO:0016020(membrane);GO:0016021(integral component of membrane);GO:0016491(oxidoreductase activity);GO:0016627(oxidoreductase activity, acting on the CH-CH group of donors);GO:0042761(very long-chain fatty acid biosynthetic process);GO:0055114(oxidation-reduction process)	NA	NA	NA	trans-2,3-enoyl-CoA reductase-like [Source:RGD Symbol;Acc:1304608]	0.11307	0.072678	0.091271	0.135158	0.203164	0.179356
ENSRNOG00000001916	Tmprss15	ENSRNOT00000051213	GO:0003674(molecular_function);GO:0004252(serine-type endopeptidase activity);GO:0005044(scavenger receptor activity);GO:0005575(cellular_component);GO:0006508(proteolysis);GO:0006898(receptor-mediated endocytosis);GO:0008150(biological_process);GO:0008233(peptidase activity);GO:0008236(serine-type peptidase activity);GO:0016020(membrane);GO:0016787(hydrolase activity)	NA	NA	NA	transmembrane serine protease 15 [Source:RGD Symbol;Acc:1311046]	0.021193	0	0	0	0	0.011767
ENSRNOG00000001923	Tprg1	ENSRNOT00000002634	GO:0005737(cytoplasm)	NA	NA	NA	tumor protein p63 regulated 1 [Source:RGD Symbol;Acc:1306226]	0.014323	0	0.033391	0.012301	0	0.025014
ENSRNOG00000001924	Tp63	ENSRNOT00000036193;ENSRNOT00000002636	GO:0000122(negative regulation of transcription by RNA polymerase II);GO:0000790(nuclear chromatin);GO:0001077(transcriptional activator activity, RNA polymerase II proximal promoter sequence-specific DNA binding);GO:0001302(replicative cell aging);GO:0001501(skeletal system development);GO:0001736(establishment of planar polarity);GO:0001738(morphogenesis of a polarized epithelium);GO:0001942(ha…	05206(MicroRNAs in cancer);05206(MicroRNAs in cancer)	NA	NA	tumor protein p63 [Source:RGD Symbol;Acc:620863]	0	0.0124072	0.0185805	0.0136691	0	0.112759
ENSRNOG00000001942	Smr3b	ENSRNOT00000087477	NA	NA	NA	NA	submaxillary gland androgen regulated protein 3B [Source:RGD Symbol;Acc:3953]	0	0.145637	0.0155233	0	0	0
ENSRNOG00000001945	Vcsa2	ENSRNOT00000002667	GO:0004866(endopeptidase inhibitor activity);GO:0005576(extracellular region);GO:0010951(negative regulation of endopeptidase activity);GO:0051930(regulation of sensory perception of pain)	NA	NA	NA	variable coding sequence A2 [Source:RGD Symbol;Acc:3954]	0.059284	0.056248	0.100593	0	0.152679	0.076426
ENSRNOG00000001949	Smr3a	ENSRNOT00000002669	GO:0004866(endopeptidase inhibitor activity);GO:0005576(extracellular region);GO:0010951(negative regulation of endopeptidase activity);GO:0051930(regulation of sensory perception of pain)	NA	NA	NA	submaxillary gland androgen regulated protein 3A [Source:RGD Symbol;Acc:1563299]	0	0	0.271888	0	0	0
ENSRNOG00000001950	Cabs1	ENSRNOT00000002670	GO:0005509(calcium ion binding);GO:0005737(cytoplasm);GO:0005739(mitochondrion);GO:0005743(mitochondrial inner membrane);GO:0005929(cilium);GO:0007283(spermatogenesis);GO:0031514(motile cilium);GO:0042995(cell projection)	NA	NA	NA	calcium binding protein, spermatid associated 1 [Source:RGD Symbol;Acc:620592]	0.040926	0	0	0	0	0
ENSRNOG00000001960	Sult1d1	ENSRNOT00000072483	GO:0000103(sulfate assimilation);GO:0004062(aryl sulfotransferase activity);GO:0005737(cytoplasm);GO:0006584(catecholamine metabolic process);GO:0006629(lipid metabolic process);GO:0008146(sulfotransferase activity);GO:0016740(transferase activity);GO:0051923(sulfation)	NA	NA	NA	sulfotransferase family 1D, member 1 [Source:RGD Symbol;Acc:620491]	0	0	0	0	0	0.0659745
ENSRNOG00000001986	Fam243a	ENSRNOT00000002718	NA	NA	NA	NA	family with sequence similarity 243 member A [Source:RGD Symbol;Acc:1560327]	0	0.036583	0	0	0	0
ENSRNOG00000002002	Tmprss11b	ENSRNOT00000002743	GO:0004252(serine-type endopeptidase activity);GO:0005576(extracellular region);GO:0005886(plasma membrane);GO:0005887(integral component of plasma membrane);GO:0006508(proteolysis);GO:0008233(peptidase activity);GO:0008236(serine-type peptidase activity);GO:0016020(membrane);GO:0016021(integral component of membrane);GO:0016787(hydrolase activity)	NA	NA	NA	transmembrane serine protease 11B [Source:RGD Symbol;Acc:1303278]	0	0	0.01613	0	0	0
ENSRNOG00000002004	Prdm8	ENSRNOT00000002746	GO:0003674(molecular_function);GO:0003676(nucleic acid binding);GO:0005575(cellular_component);GO:0005634(nucleus);GO:0008150(biological_process);GO:0014003(oligodendrocyte development)	NA	NA	NA	PR/SET domain 8 [Source:RGD Symbol;Acc:1311628]	0.61285	1.07692	0.431059	0.563966	0.571286	0.878277
ENSRNOG00000002011	Gnrhr	ENSRNOT00000002755	GO:0004930(G-protein coupled receptor activity);GO:0004968(gonadotropin-releasing hormone receptor activity);GO:0007165(signal transduction);GO:0007186(G-protein coupled receptor signaling pathway);GO:0016020(membrane);GO:0016021(integral component of membrane);GO:0016500(protein-hormone receptor activity);GO:0097211(cellular response to gonadotropin-releasing hormone)	04080(Neuroactive ligand-receptor interaction);04912(GnRH signaling pathway)	K04280	NA	gonadotropin releasing hormone receptor [Source:RGD Symbol;Acc:70513]	0	0	0	0.015728	0	0
ENSRNOG00000002014	Stap1	ENSRNOT00000002760	GO:0001784(phosphotyrosine residue binding);GO:0005068(transmembrane receptor protein tyrosine kinase adaptor activity);GO:0005070(SH3/SH2 adaptor activity);GO:0005157(macrophage colony-stimulating factor receptor binding);GO:0005634(nucleus);GO:0005654(nucleoplasm);GO:0005737(cytoplasm);GO:0005739(mitochondrion);GO:0007169(transmembrane receptor protein tyrosine kinase signaling pathway);GO:0009…	NA	NA	NA	signal transducing adaptor family member 1 [Source:RGD Symbol;Acc:1311584]	0.959997	1.51318	2.04866	0.795603	1.17936	1.53305
ENSRNOG00000002024	Epha5	ENSRNOT00000002793	GO:0000166(nucleotide binding);GO:0004672(protein kinase activity);GO:0004713(protein tyrosine kinase activity);GO:0005003(ephrin receptor activity);GO:0005004(GPI-linked ephrin receptor activity);GO:0005524(ATP binding);GO:0005887(integral component of plasma membrane);GO:0005912(adherens junction);GO:0006468(protein phosphorylation);GO:0007169(transmembrane receptor protein tyrosine kinase sign…	04360(Axon guidance)	NA	NA	EPH receptor A5 [Source:RGD Symbol;Acc:620831]	0.00866146	0.0186853	0.0441573	0.0739339	0.0140831	0.0224593
ENSRNOG00000002026	Dnajc28	ENSRNOT00000002771	GO:0006890(retrograde vesicle-mediated transport, Golgi to ER);GO:0007030(Golgi organization);GO:0017119(Golgi transport complex);GO:0048213(Golgi vesicle prefusion complex stabilization)	NA	NA	NA	DnaJ heat shock protein family (Hsp40) member C28 [Source:RGD Symbol;Acc:1359589]	1.0654	0.866542	0.76712	1.18821	1.1607	0.979858
ENSRNOG00000002031	Naa11	ENSRNOT00000002776	GO:0004596(peptide alpha-N-acetyltransferase activity);GO:0005634(nucleus);GO:0005737(cytoplasm);GO:0006474(N-terminal protein amino acid acetylation);GO:0016740(transferase activity);GO:0016746(transferase activity, transferring acyl groups);GO:0017198(N-terminal peptidyl-serine acetylation);GO:0018002(N-terminal peptidyl-glutamic acid acetylation);GO:0022626(cytosolic ribosome);GO:0031415(NatA …	NA	NA	NA	N(alpha)-acetyltransferase 11, NatA catalytic subunit [Source:RGD Symbol;Acc:1564723]	0.02364	1.23889	0.82354	0.725299	1.03294	0.873443
ENSRNOG00000002042	Gfi1	ENSRNOT00000002807	GO:0000122(negative regulation of transcription by RNA polymerase II);GO:0001078(transcriptional repressor activity, RNA polymerase II proximal promoter sequence-specific DNA binding);GO:0003674(molecular_function);GO:0003676(nucleic acid binding);GO:0003677(DNA binding);GO:0003700(DNA-binding transcription factor activity);GO:0005515(protein binding);GO:0005575(cellular_component);GO:0005634(nuc…	NA	NA	NA	growth factor independent 1 transcriptional repressor [Source:RGD Symbol;Acc:2680]	0.249786	0.465547	0.423891	0.342436	0.525069	0.506843
ENSRNOG00000002046	Cd200r1l	ENSRNOT00000042447;ENSRNOT00000043917	GO:0009897(external side of plasma membrane);GO:0016020(membrane);GO:0016021(integral component of membrane);GO:0038023(signaling receptor activity);GO:0038023(signaling receptor activity)	NA	NA	NA	CD200 receptor 1-like [Source:RGD Symbol;Acc:1563387]	0.0659551	0.270708	0.039233	0.315449	0.580964	0.653806
ENSRNOG00000002079	Mapk10	ENSRNOT00000065965;ENSRNOT00000092719	GO:0000165(MAPK cascade);GO:0000166(nucleotide binding);GO:0004672(protein kinase activity);GO:0004674(protein serine/threonine kinase activity);GO:0004707(MAP kinase activity);GO:0005524(ATP binding);GO:0005622(intracellular);GO:0006468(protein phosphorylation);GO:0016301(kinase activity);GO:0016310(phosphorylation);GO:0016740(transferase activity);GO:0016740(transferase activity)	01522(Endocrine resistance);04010(MAPK signaling pathway);04012(ErbB signaling pathway);04014(Ras signaling pathway);04024(cAMP signaling pathway);04068(FoxO signaling pathway);04071(Sphingolipid signaling pathway);04137(Mitophagy - animal);04140(Autophagy - animal);04141(Protein processing in endoplasmic reticulum);04210(Apoptosis);04215(Apoptosis - multiple species);04217(Necroptosis);04310(Wnt…	NA	NA	mitogen activated protein kinase 10 [Source:RGD Symbol;Acc:3663]	0.14614	0.0738087	0.178483	0.108852	0.0792122	0.174644
ENSRNOG00000002085	Thegl	ENSRNOT00000002860	NA	NA	NA	NA	theg spermatid protein-like [Source:RGD Symbol;Acc:1562571]	0.095874	0.15516	0.192071	0.270601	0.135707	0.080512
ENSRNOG00000002105	Cdc7	ENSRNOT00000068520	GO:0000727(double-strand break repair via break-induced replication);GO:0003674(molecular_function);GO:0004672(protein kinase activity);GO:0005524(ATP binding);GO:0005575(cellular_component);GO:0005634(nucleus);GO:0005654(nucleoplasm);GO:0005737(cytoplasm);GO:0006270(DNA replication initiation);GO:0006468(protein phosphorylation);GO:0008150(biological_process);GO:0008284(positive regulation of ce…	04110(Cell cycle)	K02214	EC:2.7.11.1	cell division cycle 7 [Source:RGD Symbol;Acc:1308351]	0.742246	0.503315	0.705011	0.442228	0.571526	0.408775
ENSRNOG00000002110	Fam114a1l1	ENSRNOT00000002917	NA	NA	NA	NA	family with sequence similarity 114, member A1-like 1 [Source:RGD Symbol;Acc:1309701]	1.19762	0.777311	0.584247	0.694575	0.387186	1.05348
ENSRNOG00000002126	Ncam2	ENSRNOT00000002895	GO:0005886(plasma membrane);GO:0007155(cell adhesion);GO:0007413(axonal fasciculation);GO:0007608(sensory perception of smell);GO:0016020(membrane);GO:0016021(integral component of membrane);GO:0016604(nuclear body);GO:0030424(axon);GO:0042802(identical protein binding)	04514(Cell adhesion molecules (CAMs));05020(Prion diseases)	NA	NA	neural cell adhesion molecule 2 [Source:RGD Symbol;Acc:1303131]	0	0	0.00817791	0	0	0.0173741
ENSRNOG00000002145	Tmprss7	ENSRNOT00000045521	GO:0004252(serine-type endopeptidase activity);GO:0005886(plasma membrane);GO:0006508(proteolysis);GO:0008233(peptidase activity);GO:0008236(serine-type peptidase activity);GO:0016020(membrane);GO:0016021(integral component of membrane);GO:0016787(hydrolase activity)	NA	NA	NA	transmembrane serine protease 7 [Source:RGD Symbol;Acc:1304655]	0.0387432	0	0.0174622	0.00903126	0.0604168	0
ENSRNOG00000002149	Nkx6-1	ENSRNOT00000002928	GO:0000122(negative regulation of transcription by RNA polymerase II);GO:0000978(RNA polymerase II proximal promoter sequence-specific DNA binding);GO:0001078(transcriptional repressor activity, RNA polymerase II proximal promoter sequence-specific DNA binding);GO:0001764(neuron migration);GO:0003309(type B pancreatic cell differentiation);GO:0003323(type B pancreatic cell development);GO:0003677…	04950(Maturity onset diabetes of the young)	K08030	NA	NK6 homeobox 1 [Source:RGD Symbol;Acc:69318]	0	0	0	0.01284	0	0.01358
ENSRNOG00000002164	Nmu	ENSRNOT00000002941	GO:0001659(temperature homeostasis);GO:0001696(gastric acid secretion);GO:0005576(extracellular region);GO:0006940(regulation of smooth muscle contraction);GO:0007204(positive regulation of cytosolic calcium ion concentration);GO:0007218(neuropeptide signaling pathway);GO:0009648(photoperiodism);GO:0010460(positive regulation of heart rate);GO:0019233(sensory perception of pain);GO:0031652(positi…	04080(Neuroactive ligand-receptor interaction)	K05249	NA	neuromedin U [Source:RGD Symbol;Acc:68388]	0.181589	0	0.176536	0.052458	0.080045	0
ENSRNOG00000002169	Pdcl2	ENSRNOT00000002953	NA	NA	NA	NA	phosducin-like 2 [Source:RGD Symbol;Acc:1559712]	0.179245	0	0.278942	0.320935	0.135818	0.024265
ENSRNOG00000002174	Cwh43	ENSRNOT00000002980	GO:0006506(GPI anchor biosynthetic process);GO:0016020(membrane);GO:0016021(integral component of membrane)	NA	NA	NA	cell wall biogenesis 43 C-terminal homolog [Source:RGD Symbol;Acc:1310958]	0.125854	0.194433	0.119069	0.421026	0.094595	0.049858
ENSRNOG00000002200	AABR07072371.1	ENSRNOT00000002990	NA	NA	NA	NA		0.268547	0.162521	0.072179	0.356623	0.42657	0.311636
ENSRNOG00000002202	Sowahb	ENSRNOT00000002995	NA	NA	NA	NA	sosondowah ankyrin repeat domain family member B [Source:RGD Symbol;Acc:1311994]	1.10576	1.26114	0.783939	1.11318	1.12139	0.930882
ENSRNOG00000002238	Sema5b	ENSRNOT00000030074	GO:0001755(neural crest cell migration);GO:0016020(membrane);GO:0016021(integral component of membrane);GO:0030215(semaphorin receptor binding);GO:0030335(positive regulation of cell migration);GO:0045499(chemorepellent activity);GO:0048675(axon extension);GO:0048843(negative regulation of axon extension involved in axon guidance);GO:0050908(detection of light stimulus involved in visual percepti…	04360(Axon guidance)	K06841	NA	semaphorin 5B [Source:RGD Symbol;Acc:1308914]	0.166138	0.041509	0.261165	0.412683	0.276335	0.397634
ENSRNOG00000002256	Art3	ENSRNOT00000085525	GO:0003950(NAD+ ADP-ribosyltransferase activity);GO:0003956(NAD(P)+-protein-arginine ADP-ribosyltransferase activity);GO:0006471(protein ADP-ribosylation);GO:0016020(membrane);GO:0016021(integral component of membrane);GO:0016740(transferase activity);GO:0016757(transferase activity, transferring glycosyl groups);GO:0018120(peptidyl-arginine ADP-ribosylation)	NA	NA	NA	ADP-ribosyltransferase 3 [Source:RGD Symbol;Acc:628833]	0.178807	0.174691	0.222665	0.147598	0.261657	0.419144
ENSRNOG00000002258	Tmem150c	ENSRNOT00000003076	GO:0005764(lysosome);GO:0005765(lysosomal membrane);GO:0005886(plasma membrane);GO:0005887(integral component of plasma membrane);GO:0008381(mechanosensitive ion channel activity);GO:0010506(regulation of autophagy);GO:0016020(membrane);GO:0016021(integral component of membrane);GO:0019230(proprioception);GO:0055085(transmembrane transport);GO:0071260(cellular response to mechanical stimulus)	NA	NA	NA	transmembrane protein 150C [Source:RGD Symbol;Acc:1306105]	1.2065	1.24839	1.58727	1.31955	0.887002	1.18795
ENSRNOG00000002285	Fam122b	ENSRNOT00000089777;ENSRNOT00000003145	NA	NA	NA	NA	family with sequence similarity 122B [Source:RGD Symbol;Acc:1560129]	1.27843	0.986473	0.866674	1.17071	1.39133	0.88841
ENSRNOG00000002327	Gabrb1	ENSRNOT00000003170	GO:0004888(transmembrane signaling receptor activity);GO:0004890(GABA-A receptor activity);GO:0005216(ion channel activity);GO:0005230(extracellular ligand-gated ion channel activity);GO:0005253(anion channel activity);GO:0005254(chloride channel activity);GO:0005634(nucleus);GO:0005635(nuclear envelope);GO:0005737(cytoplasm);GO:0005886(plasma membrane);GO:0005887(integral component of plasma mem…	04080(Neuroactive ligand-receptor interaction);04723(Retrograde endocannabinoid signaling);04726(Serotonergic synapse);04727(GABAergic synapse);05032(Morphine addiction);05033(Nicotine addiction)	K05181	NA	gamma-aminobutyric acid type A receptor beta 1 subunit [Source:RGD Symbol;Acc:2649]	0	0.045039	0	0	0	0
ENSRNOG00000002331	Aldh3a1	ENSRNOT00000003182	GO:0001666(response to hypoxia);GO:0004028(3-chloroallyl aldehyde dehydrogenase activity);GO:0004029(aldehyde dehydrogenase (NAD) activity);GO:0004030(aldehyde dehydrogenase [NAD(P)+] activity);GO:0005737(cytoplasm);GO:0005829(cytosol);GO:0006081(cellular aldehyde metabolic process);GO:0007568(aging);GO:0007584(response to nutrient);GO:0008106(alcohol dehydrogenase (NADP+) activity);GO:0008284(po…	00010(Glycolysis / Gluconeogenesis);00340(Histidine metabolism);00350(Tyrosine metabolism);00360(Phenylalanine metabolism);00410(beta-Alanine metabolism);00980(Metabolism of xenobiotics by cytochrome P450);00982(Drug metabolism - cytochrome P450);05204(Chemical carcinogenesis)	K00129	EC:1.2.1.5	aldehyde dehydrogenase 3 family, member A1 [Source:RGD Symbol;Acc:2088]	0.670011	0.77822	1.10439	0.552253	0.503714	1.07685
ENSRNOG00000002339	Mark1	ENSRNOT00000080309;ENSRNOT00000003198	GO:0000166(nucleotide binding);GO:0000226(microtubule cytoskeleton organization);GO:0000287(magnesium ion binding);GO:0001764(neuron migration);GO:0001786(phosphatidylserine binding);GO:0004672(protein kinase activity);GO:0004674(protein serine/threonine kinase activity);GO:0005524(ATP binding);GO:0005546(phosphatidylinositol-4,5-bisphosphate binding);GO:0005737(cytoplasm);GO:0005856(cytoskeleton…	NA	NA	NA	microtubule affinity regulating kinase 1 [Source:RGD Symbol;Acc:619882]	0.902759	0.864798	1.01868	0.795378	0.737625	0.986755
ENSRNOG00000002343	Uchl1	ENSRNOT00000003248	GO:0002931(response to ischemia);GO:0004197(cysteine-type endopeptidase activity);GO:0004843(thiol-dependent ubiquitin-specific protease activity);GO:0005622(intracellular);GO:0005654(nucleoplasm);GO:0005737(cytoplasm);GO:0005783(endoplasmic reticulum);GO:0005789(endoplasmic reticulum membrane);GO:0005829(cytosol);GO:0005886(plasma membrane);GO:0006508(proteolysis);GO:0006511(ubiquitin-dependent …	05012(Parkinson's disease)	K05611	EC:3.4.19.12	ubiquitin C-terminal hydrolase L1 [Source:RGD Symbol;Acc:3928]	0.235362	0.161307	0.365905	0.154961	0.318472	0.497475
ENSRNOG00000002346	Tbx22	ENSRNOT00000003190	GO:0000122(negative regulation of transcription by RNA polymerase II);GO:0000977(RNA polymerase II regulatory region sequence-specific DNA binding);GO:0003674(molecular_function);GO:0003677(DNA binding);GO:0003700(DNA-binding transcription factor activity);GO:0005575(cellular_component);GO:0005634(nucleus);GO:0006355(regulation of transcription, DNA-templated);GO:0008150(biological_process);GO:00…	NA	NA	NA	T-box 22 [Source:RGD Symbol;Acc:1589764]	0	0	0.0165048	0	0	0
ENSRNOG00000002350	Eaf2	ENSRNOT00000003208	GO:0000977(RNA polymerase II regulatory region sequence-specific DNA binding);GO:0001228(transcriptional activator activity, RNA polymerase II transcription regulatory region sequence-specific DNA binding);GO:0003674(molecular_function);GO:0005575(cellular_component);GO:0005634(nucleus);GO:0005654(nucleoplasm);GO:0006355(regulation of transcription, DNA-templated);GO:0006366(transcription by RNA …	NA	NA	NA	ELL associated factor 2 [Source:RGD Symbol;Acc:628879]	0.066749	0.027707	0.154417	0.081921	0.040658	0
ENSRNOG00000002364	Rnf112	ENSRNOT00000003228;ENSRNOT00000085011	GO:0000166(nucleotide binding);GO:0003924(GTPase activity);GO:0005525(GTP binding);GO:0005634(nucleus);GO:0005654(nucleoplasm);GO:0005737(cytoplasm);GO:0005768(endosome);GO:0005886(plasma membrane);GO:0007050(cell cycle arrest);GO:0007399(nervous system development);GO:0008021(synaptic vesicle);GO:0008270(zinc ion binding);GO:0014069(postsynaptic density);GO:0016020(membrane);GO:0016021(integral …	NA	NA	NA	ring finger protein 112 [Source:RGD Symbol;Acc:3986]	0.988807	0.689829	0.684609	1.79259	1.2748	0.45801
ENSRNOG00000002369	Rgs8	ENSRNOT00000083366	GO:0001965(G-protein alpha-subunit binding);GO:0001975(response to amphetamine);GO:0005096(GTPase activator activity);GO:0005634(nucleus);GO:0005886(plasma membrane);GO:0007186(G-protein coupled receptor signaling pathway);GO:0007213(G-protein coupled acetylcholine receptor signaling pathway);GO:0007420(brain development);GO:0009968(negative regulation of signal transduction);GO:0016020(membrane)…	NA	NA	NA	regulator of G-protein signaling 8 [Source:RGD Symbol;Acc:3571]	0.0832312	0.049156	0.0136896	0	0	0.00810891
ENSRNOG00000002379	Plac1	ENSRNOT00000003235	GO:0001890(placenta development);GO:0005576(extracellular region);GO:0007275(multicellular organism development)	NA	NA	NA	placenta-specific 1 [Source:RGD Symbol;Acc:1563777]	0	0	0.051409	0	0	0
ENSRNOG00000002397	Slc30a10	ENSRNOT00000049499	GO:0005769(early endosome);GO:0005886(plasma membrane);GO:0006812(cation transport);GO:0006828(manganese ion transport);GO:0007173(epidermal growth factor receptor signaling pathway);GO:0008324(cation transmembrane transporter activity);GO:0016020(membrane);GO:0016021(integral component of membrane);GO:0043524(negative regulation of neuron apoptotic process);GO:0055037(recycling endosome);GO:0055…	NA	NA	NA	solute carrier family 30, member 10 [Source:RGD Symbol;Acc:1305098]	0	0	0	0	0	0.006012
ENSRNOG00000002428	Lpar4	ENSRNOT00000003286	GO:0004930(G-protein coupled receptor activity);GO:0005886(plasma membrane);GO:0005887(integral component of plasma membrane);GO:0007165(signal transduction);GO:0007186(G-protein coupled receptor signaling pathway);GO:0016020(membrane);GO:0016021(integral component of membrane);GO:0016604(nuclear body);GO:0035025(positive regulation of Rho protein signal transduction);GO:0035727(lysophosphatidic …	04015(Rap1 signaling pathway);04072(Phospholipase D signaling pathway);04080(Neuroactive ligand-receptor interaction);04151(PI3K-Akt signaling pathway);05200(Pathways in cancer)	K04275	NA	lysophosphatidic acid receptor 4 [Source:RGD Symbol;Acc:1563686]	0.291134	0.183874	0.296576	0.256498	0.194745	0.255365
ENSRNOG00000002429	Rtl3	ENSRNOT00000003296	GO:0003676(nucleic acid binding);GO:0008270(zinc ion binding)	NA	NA	NA	retrotransposon Gag like 3 [Source:RGD Symbol;Acc:1564805]	0	0	0	0	0.027207	0
ENSRNOG00000002451	Fndc3c1	ENSRNOT00000047823	GO:0016020(membrane);GO:0016021(integral component of membrane)	NA	NA	NA	fibronectin type III domain containing 3C1 [Source:RGD Symbol;Acc:1563846]	0	0	0.00381498	0	0	0.00118756
ENSRNOG00000002459	Fbxo40	ENSRNOT00000003340	GO:0005737(cytoplasm);GO:0008270(zinc ion binding);GO:0016567(protein ubiquitination);GO:0042692(muscle cell differentiation);GO:0046872(metal ion binding);GO:0061630(ubiquitin protein ligase activity)	NA	NA	NA	F-box protein 40 [Source:RGD Symbol;Acc:1309781]	0.688909	0.383417	0.401392	0.26393	0.29158	0.72773
ENSRNOG00000002460	Serpinb2	ENSRNOT00000003409	GO:0004867(serine-type endopeptidase inhibitor activity);GO:0005576(extracellular region);GO:0005615(extracellular space);GO:0005737(cytoplasm);GO:0010466(negative regulation of peptidase activity);GO:0010951(negative regulation of endopeptidase activity);GO:0030414(peptidase inhibitor activity);GO:0042060(wound healing);GO:0043066(negative regulation of apoptotic process)	04610(Complement and coagulation cascades)	K19821	NA	serpin family B member 2 [Source:RGD Symbol;Acc:621823]	0	0.023898	0	0	0	0
ENSRNOG00000002469	Trim7	ENSRNOT00000003339	GO:0005622(intracellular);GO:0005634(nucleus);GO:0005737(cytoplasm);GO:0008270(zinc ion binding);GO:0046872(metal ion binding)	NA	NA	NA	tripartite motif-containing 7 [Source:RGD Symbol;Acc:1307328]	0.581688	0.234472	0.267904	0.198633	0.439332	0.32264
ENSRNOG00000002471	Polq	ENSRNOT00000063995	GO:0003676(nucleic acid binding);GO:0003677(DNA binding);GO:0003682(chromatin binding);GO:0003887(DNA-directed DNA polymerase activity);GO:0005524(ATP binding);GO:0005634(nucleus);GO:0005737(cytoplasm);GO:0006260(DNA replication);GO:0006261(DNA-dependent DNA replication);GO:0006281(DNA repair);GO:0006284(base-excision repair);GO:0006302(double-strand break repair);GO:0006974(cellular response to …	NA	NA	NA	DNA polymerase theta [Source:RGD Symbol;Acc:1309795]	0.166158	0.153645	0.114675	0.107733	0.119982	0.14991
ENSRNOG00000002484	Chrna9	ENSRNOT00000003382	GO:0004888(transmembrane signaling receptor activity);GO:0005216(ion channel activity);GO:0005230(extracellular ligand-gated ion channel activity);GO:0005262(calcium channel activity);GO:0005886(plasma membrane);GO:0005887(integral component of plasma membrane);GO:0005892(acetylcholine-gated channel complex);GO:0006811(ion transport);GO:0006812(cation transport);GO:0006816(calcium ion transport);…	04080(Neuroactive ligand-receptor interaction)	K04810	NA	cholinergic receptor nicotinic alpha 9 subunit [Source:RGD Symbol;Acc:621534]	0	0	0.023533	0.02533	0	0.050458
ENSRNOG00000002486	AC133273.1	ENSRNOT00000003363	NA	NA	NA	NA		0.046125	0	0.001168	0	0	0
ENSRNOG00000002495	AABR07063126.1	ENSRNOT00000003371	NA	NA	NA	NA		0.050705	0.203755	0.091327	0.147463	0.070877	0.056184
ENSRNOG00000002496	Stxbp5l	ENSRNOT00000041715	GO:0003674(molecular_function);GO:0005096(GTPase activator activity);GO:0005575(cellular_component);GO:0005737(cytoplasm);GO:0005886(plasma membrane);GO:0008150(biological_process);GO:0016021(integral component of membrane);GO:0016192(vesicle-mediated transport);GO:0017137(Rab GTPase binding);GO:0017157(regulation of exocytosis);GO:0019905(syntaxin binding);GO:0031201(SNARE complex);GO:0042593(gl…	NA	NA	NA	syntaxin binding protein 5-like [Source:RGD Symbol;Acc:1311561]	0	0	0	0	0	0.04646
ENSRNOG00000002501	Ddx3y	ENSRNOT00000003378	GO:0000166(nucleotide binding);GO:0003676(nucleic acid binding);GO:0004386(helicase activity);GO:0005524(ATP binding);GO:0016787(hydrolase activity)	04622(RIG-I-like receptor signaling pathway);05161(Hepatitis B);05203(Viral carcinogenesis)	K11594	EC:3.6.4.13	DEAD-box helicase 3, Y-linked [Source:RGD Symbol;Acc:1309586]	0.038003	0.014806	0.064571	0.038434	0.057367	0.03713
ENSRNOG00000002517	Pdc	ENSRNOT00000003405	GO:0001750(photoreceptor outer segment);GO:0001917(photoreceptor inner segment);GO:0005634(nucleus);GO:0005737(cytoplasm);GO:0005829(cytosol);GO:0005929(cilium);GO:0007601(visual perception);GO:0042995(cell projection);GO:0050896(response to stimulus)	NA	NA	NA	phosducin [Source:RGD Symbol;Acc:3277]	0	0	0	0.12973	0	0
ENSRNOG00000002524	Gpr37	ENSRNOT00000003593	GO:0000151(ubiquitin ligase complex);GO:0004930(G-protein coupled receptor activity);GO:0005783(endoplasmic reticulum);GO:0005789(endoplasmic reticulum membrane);GO:0005886(plasma membrane);GO:0007165(signal transduction);GO:0007186(G-protein coupled receptor signaling pathway);GO:0007193(adenylate cyclase-inhibiting G-protein coupled receptor signaling pathway);GO:0008528(G-protein coupled pepti…	05012(Parkinson's disease)	K04243	NA	G protein-coupled receptor 37 [Source:RGD Symbol;Acc:619848]	0.462798	0.500782	0.756135	0.66887	0.411004	1.06804
ENSRNOG00000002525	Ptgs2	ENSRNOT00000003567	GO:0001516(prostaglandin biosynthetic process);GO:0001525(angiogenesis);GO:0004601(peroxidase activity);GO:0004666(prostaglandin-endoperoxide synthase activity);GO:0005515(protein binding);GO:0005737(cytoplasm);GO:0005783(endoplasmic reticulum);GO:0005789(endoplasmic reticulum membrane);GO:0005901(caveola);GO:0006629(lipid metabolic process);GO:0006631(fatty acid metabolic process);GO:0006633(fat…	00590(Arachidonic acid metabolism);04064(NF-kappa B signaling pathway);04370(VEGF signaling pathway);04657(IL-17 signaling pathway);04668(TNF signaling pathway);04723(Retrograde endocannabinoid signaling);04726(Serotonergic synapse);04913(Ovarian Steroidogenesis);04921(Oxytocin signaling pathway);04923(Regulation of lipolysis in adipocyte);05140(Leishmaniasis);05165(Human papillomavirus infection…	K11987	EC:1.14.99.1	prostaglandin-endoperoxide synthase 2 [Source:RGD Symbol;Acc:620349]	0.570215	0.692042	1.41132	0.854068	0.756663	0.368775
ENSRNOG00000002535	Kif2b	ENSRNOT00000003421	GO:0000166(nucleotide binding);GO:0000775(chromosome, centromeric region);GO:0000776(kinetochore);GO:0000777(condensed chromosome kinetochore);GO:0003777(microtubule motor activity);GO:0005524(ATP binding);GO:0005634(nucleus);GO:0005694(chromosome);GO:0005730(nucleolus);GO:0005737(cytoplasm);GO:0005813(centrosome);GO:0005815(microtubule organizing center);GO:0005819(spindle);GO:0005856(cytoskelet…	NA	NA	NA	kinesin family member 2B [Source:RGD Symbol;Acc:1359248]	0	0	0	0	0.079022	0
ENSRNOG00000002537	Wnk3	ENSRNOT00000082177;ENSRNOT00000093675;ENSRNOT00000047444	GO:0004672(protein kinase activity);GO:0004674(protein serine/threonine kinase activity);GO:0005524(ATP binding);GO:0005737(cytoplasm);GO:0005829(cytosol);GO:0005912(adherens junction);GO:0005923(bicellular tight junction);GO:0006468(protein phosphorylation);GO:0010765(positive regulation of sodium ion transport);GO:0010766(negative regulation of sodium ion transport);GO:0010800(positive regulati…	NA	NA	NA	WNK lysine deficient protein kinase 3 [Source:RGD Symbol;Acc:1563131]	0.669377	0.586562	0.580539	0.468851	0.642668	0.577964
ENSRNOG00000002549	Htr5b	ENSRNOT00000003441	GO:0004930(G-protein coupled receptor activity);GO:0004993(G-protein coupled serotonin receptor activity);GO:0005886(plasma membrane);GO:0005887(integral component of plasma membrane);GO:0007165(signal transduction);GO:0007186(G-protein coupled receptor signaling pathway);GO:0007187(G-protein coupled receptor signaling pathway, coupled to cyclic nucleotide second messenger);GO:0007198(adenylate c…	04020(Calcium signaling pathway);04080(Neuroactive ligand-receptor interaction);04726(Serotonergic synapse)	K04161	NA	5-hydroxytryptamine (serotonin) receptor 5B [Source:RGD Symbol;Acc:62388]	0	0	0	0.037075	0	0
ENSRNOG00000002555	Serpinb7	ENSRNOT00000003466	GO:0003674(molecular_function);GO:0004867(serine-type endopeptidase inhibitor activity);GO:0005575(cellular_component);GO:0005615(extracellular space);GO:0010951(negative regulation of endopeptidase activity);GO:0032914(positive regulation of transforming growth factor beta1 production);GO:0032967(positive regulation of collagen biosynthetic process);GO:0072126(positive regulation of glomerular m…	NA	NA	NA	serpin family B member 7 [Source:RGD Symbol;Acc:71063]	0.343277	0.544132	0.142255	0.168874	0.170364	0.482995
ENSRNOG00000002582	Hand1	ENSRNOT00000003486	GO:0000122(negative regulation of transcription by RNA polymerase II);GO:0000978(RNA polymerase II proximal promoter sequence-specific DNA binding);GO:0001078(transcriptional repressor activity, RNA polymerase II proximal promoter sequence-specific DNA binding);GO:0001525(angiogenesis);GO:0001701(in utero embryonic development);GO:0001707(mesoderm formation);GO:0001824(blastocyst development);GO:…	04550(Signaling pathways regulating pluripotency of stem cells)	K09071	NA	heart and neural crest derivatives expressed 1 [Source:RGD Symbol;Acc:621206]	0	0.281979	0.11234	0	0.072585	0
ENSRNOG00000002583	Serpinb11	ENSRNOT00000003495	GO:0004867(serine-type endopeptidase inhibitor activity);GO:0005615(extracellular space);GO:0010951(negative regulation of endopeptidase activity)	NA	NA	NA	serpin family B member 11 [Source:RGD Symbol;Acc:1306497]	0	0	0.02133	0	0	0.268497
ENSRNOG00000002592	Rps6ka6	ENSRNOT00000081625	GO:0000166(nucleotide binding);GO:0000287(magnesium ion binding);GO:0001650(fibrillar center);GO:0004672(protein kinase activity);GO:0004674(protein serine/threonine kinase activity);GO:0004711(ribosomal protein S6 kinase activity);GO:0005524(ATP binding);GO:0005622(intracellular);GO:0005634(nucleus);GO:0005730(nucleolus);GO:0005739(mitochondrion);GO:0006468(protein phosphorylation);GO:0006978(DN…	04010(MAPK signaling pathway);04114(Oocyte meiosis);04150(mTOR signaling pathway);04720(Long-term potentiation);04722(Neurotrophin signaling pathway);04914(Progesterone-mediated oocyte maturation);04931(Insulin resistance)	NA	NA	ribosomal protein S6 kinase A6 [Source:RGD Symbol;Acc:1560817]	0.00962347	0	0.0182015	0.106723	0.0395528	0.0615301
ENSRNOG00000002602	Serpinb12	ENSRNOT00000083145	GO:0004867(serine-type endopeptidase inhibitor activity);GO:0005615(extracellular space);GO:0010951(negative regulation of endopeptidase activity)	NA	NA	NA	serpin family B member 12 [Source:RGD Symbol;Acc:1566382]	0	0	0	0	0.0207782	0
ENSRNOG00000002636	Abat	ENSRNOT00000003633	GO:0001666(response to hypoxia);GO:0003824(catalytic activity);GO:0003867(4-aminobutyrate transaminase activity);GO:0005739(mitochondrion);GO:0005759(mitochondrial matrix);GO:0007568(aging);GO:0007620(copulation);GO:0007626(locomotory behavior);GO:0008483(transaminase activity);GO:0009448(gamma-aminobutyric acid metabolic process);GO:0009449(gamma-aminobutyric acid biosynthetic process);GO:000945…	00250(Alanine, aspartate and glutamate metabolism);00280(Valine, leucine and isoleucine degradation);00410(beta-Alanine metabolism);00640(Propanoate metabolism);00650(Butanoate metabolism);04727(GABAergic synapse)	K13524	EC:2.6.1.19;EC:2.6.1.22	4-aminobutyrate aminotransferase [Source:RGD Symbol;Acc:620948]	0.039663	0.033269	0.091819	0.031381	0.009071	0.071378
ENSRNOG00000002701	Hgd	ENSRNOT00000003645	GO:0003674(molecular_function);GO:0004411(homogentisate 1,2-dioxygenase activity);GO:0005575(cellular_component);GO:0006520(cellular amino acid metabolic process);GO:0006559(L-phenylalanine catabolic process);GO:0006570(tyrosine metabolic process);GO:0008150(biological_process);GO:0042802(identical protein binding);GO:0055114(oxidation-reduction process)	00350(Tyrosine metabolism)	K00451	EC:1.13.11.5	homogentisate 1, 2-dioxygenase [Source:RGD Symbol;Acc:1308757]	1.26882	1.12497	2.26817	0.787474	0.913402	0.874274
ENSRNOG00000002711	Nuf2	ENSRNOT00000003650	GO:0000775(chromosome, centromeric region);GO:0000776(kinetochore);GO:0000777(condensed chromosome kinetochore);GO:0000778(condensed nuclear chromosome kinetochore);GO:0005634(nucleus);GO:0005694(chromosome);GO:0007049(cell cycle);GO:0007052(mitotic spindle organization);GO:0031262(Ndc80 complex);GO:0045132(meiotic chromosome segregation);GO:0051301(cell division);GO:0051315(attachment of mitotic…	NA	NA	NA	NUF2, NDC80 kinetochore complex component [Source:RGD Symbol;Acc:1307952]	0.244385	0.237821	0.445643	0.304953	0.33984	0.364039
ENSRNOG00000002723	Sele	ENSRNOT00000030677	GO:0002092(positive regulation of receptor internalization);GO:0003674(molecular_function);GO:0004888(transmembrane signaling receptor activity);GO:0005575(cellular_component);GO:0005615(extracellular space);GO:0005886(plasma membrane);GO:0005887(integral component of plasma membrane);GO:0005901(caveola);GO:0005905(clathrin-coated pit);GO:0006954(inflammatory response);GO:0007155(cell adhesion);G…	04514(Cell adhesion molecules (CAMs));04668(TNF signaling pathway);04933(AGE-RAGE signaling pathway in diabetic complications);05143(African trypanosomiasis);05144(Malaria);05418(Fluid shear stress and atherosclerosis)	K06494	NA	selectin E [Source:RGD Symbol;Acc:3654]	0.12273	0.270049	0.484631	0.136966	0.336308	0.174447
ENSRNOG00000002728	Btc	ENSRNOT00000003686	GO:0005154(epidermal growth factor receptor binding);GO:0005575(cellular_component);GO:0005615(extracellular space);GO:0006260(DNA replication);GO:0007173(epidermal growth factor receptor signaling pathway);GO:0008083(growth factor activity);GO:0008284(positive regulation of cell proliferation);GO:0010469(regulation of signaling receptor activity);GO:0016020(membrane);GO:0016021(integral componen…	04012(ErbB signaling pathway)	K09783	NA	betacellulin [Source:RGD Symbol;Acc:620275]	0.082072	0.100225	0.198416	0.031648	0.071167	0.092538
ENSRNOG00000002734	AABR07042077.1	ENSRNOT00000003664	NA	NA	NA	NA		0	0.013589	0.016038	0	0.015939	0.046489
ENSRNOG00000002753	Adam11	ENSRNOT00000093604;ENSRNOT00000093454	GO:0004222(metalloendopeptidase activity);GO:0006508(proteolysis);GO:0007229(integrin-mediated signaling pathway);GO:0008237(metallopeptidase activity);GO:0016020(membrane);GO:0016021(integral component of membrane);GO:0016021(integral component of membrane)	NA	NA	NA	ADAM metallopeptidase domain 11 [Source:RGD Symbol;Acc:1307515]	0.0942632	0.289851	0.140143	0.22475	0.30355	0.221684
ENSRNOG00000002768	Tmem114	ENSRNOT00000003749	GO:0016020(membrane);GO:0016021(integral component of membrane);GO:0016324(apical plasma membrane);GO:0016327(apicolateral plasma membrane)	NA	NA	NA	transmembrane protein 114 [Source:RGD Symbol;Acc:1560593]	0.020808	0	0	0	0	0
ENSRNOG00000002782	AC108576.1	ENSRNOT00000003720	GO:0001525(angiogenesis);GO:0005154(epidermal growth factor receptor binding);GO:0005622(intracellular);GO:0005887(integral component of plasma membrane);GO:0008083(growth factor activity);GO:0008284(positive regulation of cell proliferation);GO:0016020(membrane);GO:0016021(integral component of membrane);GO:0043406(positive regulation of MAP kinase activity);GO:0045741(positive regulation of epi…	NA	NA	NA		0	0	0.029809	0	0	0
ENSRNOG00000002789	AABR07039648.1	ENSRNOT00000003730	GO:0003723(RNA binding);GO:0003735(structural constituent of ribosome);GO:0005840(ribosome);GO:0006412(translation);GO:1990904(ribonucleoprotein complex)	NA	NA	NA		0.03546	0.0659	0.034878	0	0	0
ENSRNOG00000002792	Cxcl2	ENSRNOT00000003745	GO:0001975(response to amphetamine);GO:0002237(response to molecule of bacterial origin);GO:0005125(cytokine activity);GO:0005576(extracellular region);GO:0005615(extracellular space);GO:0005623(cell);GO:0006935(chemotaxis);GO:0006952(defense response);GO:0006954(inflammatory response);GO:0006955(immune response);GO:0007204(positive regulation of cytosolic calcium ion concentration);GO:0008009(ch…	04060(Cytokine-cytokine receptor interaction);04062(Chemokine signaling pathway);04064(NF-kappa B signaling pathway);04621(NOD-like receptor signaling pathway);04657(IL-17 signaling pathway);04668(TNF signaling pathway);05132(Salmonella infection);05134(Legionellosis);05167(Kaposi's sarcoma-associated herpesvirus infection)	K05505	NA	C-X-C motif chemokine ligand 2 [Source:RGD Symbol;Acc:70069]	0.377331	0.486076	1.01327	0.444324	0.492834	0.059226
ENSRNOG00000002797	Gpr156	ENSRNOT00000003773	GO:0004930(G-protein coupled receptor activity);GO:0004965(G-protein coupled GABA receptor activity);GO:0005886(plasma membrane);GO:0007186(G-protein coupled receptor signaling pathway);GO:0016020(membrane);GO:0016021(integral component of membrane)	04080(Neuroactive ligand-receptor interaction)	K04617	NA	G protein-coupled receptor 156 [Source:RGD Symbol;Acc:708438]	0.008601	0	0.021536	0.028532	0.079881	0
ENSRNOG00000002800	Gdpd2	ENSRNOT00000003772;ENSRNOT00000076018;ENSRNOT00000076496;ENSRNOT00000076302	GO:0005884(actin filament);GO:0005886(plasma membrane);GO:0006629(lipid metabolic process);GO:0008081(phosphoric diester hydrolase activity);GO:0008889(glycerophosphodiester phosphodiesterase activity);GO:0016020(membrane);GO:0016021(integral component of membrane);GO:0030027(lamellipodium);GO:0045669(positive regulation of osteoblast differentiation);GO:0090527(actin filament reorganization);GO:…	NA	NA	NA	glycerophosphodiester phosphodiesterase domain containing 2 [Source:RGD Symbol;Acc:1560780]	0.500359	1.03651	1.7494	0.861439	0.786834	1.16804
ENSRNOG00000002810	Gfpt2	ENSRNOT00000003770	GO:0003674(molecular_function);GO:0004360(glutamine-fructose-6-phosphate transaminase (isomerizing) activity);GO:0005575(cellular_component);GO:0006002(fructose 6-phosphate metabolic process);GO:0006047(UDP-N-acetylglucosamine metabolic process);GO:0006048(UDP-N-acetylglucosamine biosynthetic process);GO:0006487(protein N-linked glycosylation);GO:0006541(glutamine metabolic process);GO:0008150(bi…	00250(Alanine, aspartate and glutamate metabolism);00520(Amino sugar and nucleotide sugar metabolism);04931(Insulin resistance)	K00820	EC:2.6.1.16	glutamine-fructose-6-phosphate transaminase 2 [Source:RGD Symbol;Acc:1303097]	0.841659	0.545017	0.722726	0.432994	0.820003	1.13617
ENSRNOG00000002811	Brinp3	ENSRNOT00000003788	GO:0003674(molecular_function);GO:0005576(extracellular region);GO:0005739(mitochondrion);GO:0005783(endoplasmic reticulum);GO:0007049(cell cycle);GO:0007050(cell cycle arrest);GO:0007399(nervous system development);GO:0030425(dendrite);GO:0043025(neuronal cell body);GO:0045666(positive regulation of neuron differentiation);GO:0045786(negative regulation of cell cycle);GO:0045930(negative regulat…	NA	NA	NA	BMP/retinoic acid inducible neural specific 3 [Source:RGD Symbol;Acc:708421]	0	0.004467	0	0	0	0
ENSRNOG00000002812	Lhx1	ENSRNOT00000003799	GO:0001655(urogenital system development);GO:0001656(metanephros development);GO:0001657(ureteric bud development);GO:0001658(branching involved in ureteric bud morphogenesis);GO:0001702(gastrulation with mouth forming second);GO:0001705(ectoderm formation);GO:0001706(endoderm formation);GO:0001822(kidney development);GO:0001823(mesonephros development);GO:0003677(DNA binding);GO:0003700(DNA-bind…	NA	NA	NA	LIM homeobox 1 [Source:RGD Symbol;Acc:71074]	0	0.024651	0	0	0	0
ENSRNOG00000002827	Rbfox1	ENSRNOT00000066534	GO:0000381(regulation of alternative mRNA splicing, via spliceosome);GO:0003676(nucleic acid binding);GO:0003723(RNA binding);GO:0003729(mRNA binding);GO:0005634(nucleus);GO:0005737(cytoplasm);GO:0006397(mRNA processing);GO:0007399(nervous system development);GO:0008380(RNA splicing);GO:0043484(regulation of RNA splicing);GO:0050885(neuromuscular process controlling balance);GO:2001014(regulation…	NA	NA	NA	RNA binding fox-1 homolog 1 [Source:RGD Symbol;Acc:1311210]	0	0	0	0	0	0.0533019
ENSRNOG00000002829	Ppbp	ENSRNOT00000003794	GO:0003674(molecular_function);GO:0005575(cellular_component);GO:0005576(extracellular region);GO:0005615(extracellular space);GO:0006935(chemotaxis);GO:0006952(defense response);GO:0006954(inflammatory response);GO:0006955(immune response);GO:0008009(chemokine activity);GO:0030168(platelet activation);GO:0030220(platelet formation);GO:0030593(neutrophil chemotaxis);GO:0030595(leukocyte chemotaxi…	04060(Cytokine-cytokine receptor interaction);04062(Chemokine signaling pathway)	K10029	NA	pro-platelet basic protein [Source:RGD Symbol;Acc:70548]	0.278659	0	0.33297	0.478801	0	0.094245
ENSRNOG00000002831	Wfikkn2	ENSRNOT00000003784	GO:0001501(skeletal system development);GO:0004867(serine-type endopeptidase inhibitor activity);GO:0005576(extracellular region);GO:0005615(extracellular space);GO:0007179(transforming growth factor beta receptor signaling pathway);GO:0010466(negative regulation of peptidase activity);GO:0010951(negative regulation of endopeptidase activity);GO:0030414(peptidase inhibitor activity);GO:0030512(ne…	NA	NA	NA	WAP, follistatin/kazal, immunoglobulin, kunitz and netrin domain containing 2 [Source:RGD Symbol;Acc:1305361]	0.057071	0.094905	0.105938	0.073718	0.090677	0.050207
ENSRNOG00000002843	Cxcl6	ENSRNOT00000003823	GO:0005125(cytokine activity);GO:0005576(extracellular region);GO:0005615(extracellular space);GO:0006935(chemotaxis);GO:0006952(defense response);GO:0006955(immune response);GO:0008009(chemokine activity);GO:0010469(regulation of signaling receptor activity);GO:0030593(neutrophil chemotaxis);GO:0042119(neutrophil activation);GO:0060326(cell chemotaxis);GO:0061844(antimicrobial humoral immune res…	04060(Cytokine-cytokine receptor interaction);04062(Chemokine signaling pathway);04657(IL-17 signaling pathway);05133(Pertussis);05323(Rheumatoid arthritis)	K05506	NA	C-X-C motif chemokine ligand 6 [Source:RGD Symbol;Acc:708540]	0.277866	0.181695	0.429381	0.166498	0.231799	0
ENSRNOG00000002844	Usp27x	ENSRNOT00000003800	GO:0004843(thiol-dependent ubiquitin-specific protease activity);GO:0006511(ubiquitin-dependent protein catabolic process);GO:0016579(protein deubiquitination);GO:0036459(thiol-dependent ubiquitinyl hydrolase activity);GO:0043065(positive regulation of apoptotic process);GO:0050821(protein stabilization);GO:0061578(Lys63-specific deubiquitinase activity);GO:0070536(protein K63-linked deubiquitina…	NA	NA	NA	ubiquitin specific peptidase 27, X-linked [Source:RGD Symbol;Acc:1564628]	0.999577	0.646446	1.07986	0.608539	0.884615	0.736642
ENSRNOG00000002860	Ccdc181	ENSRNOT00000003844	GO:0002177(manchette);GO:0005737(cytoplasm);GO:0005856(cytoskeleton);GO:0005874(microtubule);GO:0005929(cilium);GO:0008017(microtubule binding);GO:0031514(motile cilium);GO:0036126(sperm flagellum);GO:0042995(cell projection)	NA	NA	NA	coiled-coil domain containing 181 [Source:RGD Symbol;Acc:1309708]	1.73887	1.41115	2.15092	0.925425	0.804538	1.76975
ENSRNOG00000002866	Rassf6	ENSRNOT00000003836	GO:0006915(apoptotic process);GO:0007165(signal transduction);GO:0042981(regulation of apoptotic process)	04390(Hippo signaling pathway);04392(Hippo signaling pathway - multiple species)	K09854	NA	Ras association domain family member 6 [Source:RGD Symbol;Acc:1566082]	0.370839	0.470414	0.392906	0.448727	0.224421	0.19009
ENSRNOG00000002878	Afm	ENSRNOT00000060535	GO:0005615(extracellular space);GO:0008431(vitamin E binding);GO:0050821(protein stabilization);GO:0051180(vitamin transport);GO:0071693(protein transport within extracellular region)	NA	NA	NA	afamin [Source:RGD Symbol;Acc:628614]	0.017378	0	0	0.011675	0.014074	0
ENSRNOG00000002905	Ccdc103	ENSRNOT00000003890;ENSRNOT00000093707	NA	NA	NA	NA	coiled-coil domain containing 103 [Source:RGD Symbol;Acc:1562370]	0.059231	0.24867	0.575562	0.293649	0.346857	0.322031
ENSRNOG00000002918	FAM187A	ENSRNOT00000003892	GO:0016020(membrane);GO:0016021(integral component of membrane)	NA	NA	NA	family with sequence similarity 187, member A [Source:RGD Symbol;Acc:1307851]	0	0.028591	0.02744	0	0.025738	0
ENSRNOG00000002919	Gfap	ENSRNOT00000034401;ENSRNOT00000093167	GO:0005178(integrin binding);GO:0005198(structural molecule activity);GO:0005200(structural constituent of cytoskeleton);GO:0005515(protein binding);GO:0005737(cytoplasm);GO:0005882(intermediate filament);GO:0009611(response to wounding);GO:0010625(positive regulation of Schwann cell proliferation);GO:0010977(negative regulation of neuron projection development);GO:0014002(astrocyte development);…	04630(Jak-STAT signaling pathway);04630(Jak-STAT signaling pathway)	K05640	NA	glial fibrillary acidic protein [Source:RGD Symbol;Acc:2679]	0.0465707	0.0743169	0.0603099	0.0826924	0	0.0458502
ENSRNOG00000002923	Zcchc13	ENSRNOT00000003899	GO:0003676(nucleic acid binding);GO:0008270(zinc ion binding)	NA	NA	NA	zinc finger CCHC-type containing 13 [Source:RGD Symbol;Acc:1589760]	0	0	0	0.022517	0	0
ENSRNOG00000002925	Tsx	ENSRNOT00000003922	NA	NA	NA	NA	testis specific X-linked gene [Source:RGD Symbol;Acc:3914]	0.049354	0.272842	0	0.11693	0.315096	0
ENSRNOG00000002960	Ndp	ENSRNOT00000003984	GO:0003674(molecular_function);GO:0005125(cytokine activity);GO:0005575(cellular_component);GO:0005576(extracellular region);GO:0005615(extracellular space);GO:0010469(regulation of signaling receptor activity);GO:0016055(Wnt signaling pathway);GO:0046697(decidualization);GO:0060070(canonical Wnt signaling pathway)	NA	NA	NA	NDP, norrin cystine knot growth factor [Source:RGD Symbol;Acc:1563968]	0	0.033526	0	0	0	0.111032
ENSRNOG00000002963	C1ql1	ENSRNOT00000003986	GO:0005102(signaling receptor binding);GO:0005576(extracellular region);GO:0005581(collagen trimer);GO:0005737(cytoplasm);GO:0016322(neuron remodeling);GO:0043083(synaptic cleft);GO:0044301(climbing fiber);GO:0061743(motor learning);GO:0098793(presynapse);GO:0099558(maintenance of synapse structure)	NA	NA	NA	complement C1q like 1 [Source:RGD Symbol;Acc:1306039]	0	0	0	0.128057	0	0
ENSRNOG00000002964	Xcl1	ENSRNOT00000003976	GO:0002690(positive regulation of leukocyte chemotaxis);GO:0002726(positive regulation of T cell cytokine production);GO:0005576(extracellular region);GO:0005615(extracellular space);GO:0005623(cell);GO:0006935(chemotaxis);GO:0006955(immune response);GO:0008009(chemokine activity);GO:0010820(positive regulation of T cell chemotaxis);GO:0035782(mature natural killer cell chemotaxis);GO:0042379(che…	04060(Cytokine-cytokine receptor interaction);04062(Chemokine signaling pathway)	K05507	NA	X-C motif chemokine ligand 1 [Source:RGD Symbol;Acc:620452]	0.277492	0.379523	0.903034	0.073832	0.230342	0.117812
ENSRNOG00000002968	Tnfsf4	ENSRNOT00000003969	GO:0001816(cytokine production);GO:0002215(defense response to nematode);GO:0002526(acute inflammatory response);GO:0002726(positive regulation of T cell cytokine production);GO:0002819(regulation of adaptive immune response);GO:0002830(positive regulation of type 2 immune response);GO:0002891(positive regulation of immunoglobulin mediated immune response);GO:0005125(cytokine activity);GO:0005164…	04060(Cytokine-cytokine receptor interaction)	K05469	NA	TNF superfamily member 4 [Source:RGD Symbol;Acc:619816]	0.105448	0.18272	0.165113	0.218372	0.384961	0.146179
ENSRNOG00000002984	Bmp15	ENSRNOT00000003989	GO:0001541(ovarian follicle development);GO:0005125(cytokine activity);GO:0005160(transforming growth factor beta receptor binding);GO:0005575(cellular_component);GO:0005576(extracellular region);GO:0005615(extracellular space);GO:0005737(cytoplasm);GO:0008083(growth factor activity);GO:0010469(regulation of signaling receptor activity);GO:0010862(positive regulation of pathway-restricted SMAD pr…	04913(Ovarian Steroidogenesis)	K05498	NA	bone morphogenetic protein 15 [Source:RGD Symbol;Acc:70990]	0.959717	0.634993	1.18063	0.984784	0.726391	1.02549
ENSRNOG00000002986	Efhc2	ENSRNOT00000037360	GO:1990830(cellular response to leukemia inhibitory factor)	NA	NA	NA	EF-hand domain containing 2 [Source:RGD Symbol;Acc:1563388]	1.42351	1.64496	1.4928	1.69367	1.03087	1.60595
ENSRNOG00000003005	Rasgef1c	ENSRNOT00000059277	GO:0005085(guanyl-nucleotide exchange factor activity);GO:0005622(intracellular);GO:0007264(small GTPase mediated signal transduction)	NA	NA	NA	RasGEF domain family, member 1C [Source:RGD Symbol;Acc:1311549]	0	0	0.04328	0	0.020396	0
ENSRNOG00000003008	AABR07039338.1	ENSRNOT00000004016	NA	NA	NA	NA		0.194555	0.165853	0.061239	0	0	0
ENSRNOG00000003009	AABR07039336.1	ENSRNOT00000037886;ENSRNOT00000076500;ENSRNOT00000086290	NA	NA	NA	NA		0.083222	0.0365821	0.0659501	0.133549	0.0127466	0.152874
ENSRNOG00000003020	Slc25a47	ENSRNOT00000004070	GO:0005739(mitochondrion);GO:0005743(mitochondrial inner membrane);GO:0006844(acyl carnitine transport);GO:0015227(acyl carnitine transmembrane transporter activity);GO:0016020(membrane);GO:0016021(integral component of membrane);GO:0022857(transmembrane transporter activity);GO:0055085(transmembrane transport);GO:1902616(acyl carnitine transmembrane transport)	NA	NA	NA	solute carrier family 25, member 47 [Source:RGD Symbol;Acc:1303247]	0.552833	0.572135	0.636546	0.351634	0.513048	0.148742
ENSRNOG00000003025	AABR07039336.2	ENSRNOT00000004038	NA	NA	NA	NA		0.152159	0.149682	0.199276	0.164798	0.131208	0.15489
ENSRNOG00000003035	AABR07039146.1	ENSRNOT00000004052	NA	NA	NA	NA		0	0.226842	0	0	0	0.08654
ENSRNOG00000003067	Npffr2	ENSRNOT00000004153	GO:0004930(G-protein coupled receptor activity);GO:0005886(plasma membrane);GO:0005887(integral component of plasma membrane);GO:0007165(signal transduction);GO:0007186(G-protein coupled receptor signaling pathway);GO:0007218(neuropeptide signaling pathway);GO:0008188(neuropeptide receptor activity);GO:0015629(actin cytoskeleton);GO:0016020(membrane);GO:0016021(integral component of membrane);GO:…	04080(Neuroactive ligand-receptor interaction)	K08375	NA	neuropeptide FF receptor 2 [Source:RGD Symbol;Acc:620168]	0	0.096543	0.084803	0.103599	0	0
ENSRNOG00000003119	Gc	ENSRNOT00000004174	GO:0003779(actin binding);GO:0005499(vitamin D binding);GO:0005615(extracellular space);GO:0035461(vitamin transmembrane transport);GO:0042359(vitamin D metabolic process);GO:0051180(vitamin transport);GO:0090482(vitamin transmembrane transporter activity);GO:1902118(calcidiol binding)	NA	NA	NA	GC, vitamin D binding protein [Source:RGD Symbol;Acc:2667]	0	0	0	0	0	0.072679
ENSRNOG00000003132	Mip	ENSRNOT00000004223	GO:0002088(lens development in camera-type eye);GO:0005212(structural constituent of eye lens);GO:0005783(endoplasmic reticulum);GO:0005886(plasma membrane);GO:0006833(water transport);GO:0007601(visual perception);GO:0015250(water channel activity);GO:0015267(channel activity);GO:0016020(membrane);GO:0016021(integral component of membrane);GO:0045785(positive regulation of cell adhesion);GO:0051…	NA	NA	NA	major intrinsic protein of lens fiber [Source:RGD Symbol;Acc:3090]	0.062013	0.045062	0.02087	0.021069	0	0
ENSRNOG00000003137	Sept12	ENSRNOT00000061208	GO:0000166(nucleotide binding);GO:0000281(mitotic cytokinesis);GO:0000921(septin ring assembly);GO:0003924(GTPase activity);GO:0005515(protein binding);GO:0005525(GTP binding);GO:0005737(cytoplasm);GO:0005819(spindle);GO:0005856(cytoskeleton);GO:0005929(cilium);GO:0005940(septin ring);GO:0007049(cell cycle);GO:0007283(spermatogenesis);GO:0015630(microtubule cytoskeleton);GO:0030154(cell different…	05100(Bacterial invasion of epithelial cells)	K16938	NA	septin 12 [Source:RGD Symbol;Acc:1565511]	0	0	0.011683	0.076929	0	0
ENSRNOG00000003160	RragB	ENSRNOT00000004235	GO:0000166(nucleotide binding);GO:0003924(GTPase activity);GO:0005525(GTP binding);GO:0005575(cellular_component);GO:0005634(nucleus);GO:0005737(cytoplasm);GO:0005764(lysosome);GO:0008150(biological_process);GO:0009267(cellular response to starvation);GO:0010506(regulation of autophagy);GO:0032008(positive regulation of TOR signaling);GO:0032561(guanyl ribonucleotide binding);GO:0034448(EGO compl…	04140(Autophagy - animal);04150(mTOR signaling pathway)	K16185	NA	Ras-related GTP binding B [Source:RGD Symbol;Acc:619805]	0.409614	0.285019	0.317037	0.346048	0.362506	0.292289
ENSRNOG00000003189	Cited1	ENSRNOT00000077678	GO:0000578(embryonic axis specification);GO:0001570(vasculogenesis);GO:0001658(branching involved in ureteric bud morphogenesis);GO:0001890(placenta development);GO:0003340(negative regulation of mesenchymal to epithelial transition involved in metanephros morphogenesis);GO:0003682(chromatin binding);GO:0003713(transcription coactivator activity);GO:0005634(nucleus);GO:0005737(cytoplasm);GO:00058…	NA	NA	NA	Cbp/p300-interacting transactivator with Glu/Asp-rich carboxy-terminal domain 1 [Source:RGD Symbol;Acc:620781]	0.0889966	0	0.0440408	0	0	0
ENSRNOG00000003194	AABR07040622.1	ENSRNOT00000004262	NA	NA	NA	NA		0.041353	0.19384	0	0	0	0.037429
ENSRNOG00000003208	Ercc6l	ENSRNOT00000004310	GO:0005524(ATP binding);GO:0015616(DNA translocase activity)	NA	NA	NA	ERCC excision repair 6 like, spindle assembly checkpoint helicase [Source:RGD Symbol;Acc:1565734]	0.257812	0.275959	0.127051	0.169018	0.250839	0.241689
ENSRNOG00000003210	Olr1463	ENSRNOT00000004282	GO:0004930(G-protein coupled receptor activity);GO:0004984(olfactory receptor activity);GO:0005886(plasma membrane);GO:0007165(signal transduction);GO:0007186(G-protein coupled receptor signaling pathway);GO:0007608(sensory perception of smell);GO:0016020(membrane);GO:0016021(integral component of membrane);GO:0050896(response to stimulus);GO:0050911(detection of chemical stimulus involved in sen…	04740(Olfactory transduction)	K04257	NA	olfactory receptor 1463 [Source:RGD Symbol;Acc:1333969]	0	0	0	0	0.021942	0
ENSRNOG00000003218	Zfp286a	ENSRNOT00000004294;ENSRNOT00000084418	GO:0003676(nucleic acid binding);GO:0005622(intracellular);GO:0006355(regulation of transcription, DNA-templated);GO:0046872(metal ion binding);GO:0046872(metal ion binding)	NA	NA	NA	zinc finger protein 286A [Source:RGD Symbol;Acc:1561950]	0.066145	0.0888847	0.145753	0.0368304	0.110465	0.0713964
ENSRNOG00000003221	Myoc	ENSRNOT00000004386	GO:0001649(osteoblast differentiation);GO:0001952(regulation of cell-matrix adhesion);GO:0001953(negative regulation of cell-matrix adhesion);GO:0001968(fibronectin binding);GO:0005109(frizzled binding);GO:0005615(extracellular space);GO:0005741(mitochondrial outer membrane);GO:0005743(mitochondrial inner membrane);GO:0005758(mitochondrial intermembrane space);GO:0005783(endoplasmic reticulum);GO…	NA	NA	NA	myocilin [Source:RGD Symbol;Acc:620430]	0	0	0	0.080614	0	0.167049
ENSRNOG00000003245	Cacng1	ENSRNOT00000004349	GO:0005244(voltage-gated ion channel activity);GO:0005245(voltage-gated calcium channel activity);GO:0005262(calcium channel activity);GO:0005891(voltage-gated calcium channel complex);GO:0006811(ion transport);GO:0006816(calcium ion transport);GO:0016020(membrane);GO:0016021(integral component of membrane);GO:0034765(regulation of ion transmembrane transport);GO:0070296(sarcoplasmic reticulum ca…	04010(MAPK signaling pathway);04260(Cardiac muscle contraction);04261(Adrenergic signaling in cardiomyocytes);04921(Oxytocin signaling pathway);05410(Hypertrophic cardiomyopathy (HCM));05412(Arrhythmogenic right ventricular cardiomyopathy (ARVC));05414(Dilated cardiomyopathy (DCM))	K04866	NA	calcium voltage-gated channel auxiliary subunit gamma 1 [Source:RGD Symbol;Acc:2249]	0	0	0	0.089035	0.034918	0
ENSRNOG00000003254	Il23a	ENSRNOT00000004363	GO:0001916(positive regulation of T cell mediated cytotoxicity);GO:0002230(positive regulation of defense response to virus by host);GO:0002376(immune system process);GO:0002827(positive regulation of T-helper 1 type immune response);GO:0005125(cytokine activity);GO:0005576(extracellular region);GO:0005615(extracellular space);GO:0006954(inflammatory response);GO:0006955(immune response);GO:00104…	04060(Cytokine-cytokine receptor interaction);04630(Jak-STAT signaling pathway);04659(Th17 cell differentiation);05133(Pertussis);05152(Tuberculosis);05321(Inflammatiory bowel disease (IBD));05323(Rheumatoid arthritis)	K05426	NA	interleukin 23 subunit alpha [Source:RGD Symbol;Acc:620873]	0.360362	0.391796	0.704774	0.311309	0.457486	0.409561
ENSRNOG00000003262	Cacng4	ENSRNOT00000004383	GO:0005244(voltage-gated ion channel activity);GO:0005245(voltage-gated calcium channel activity);GO:0005246(calcium channel regulator activity);GO:0005262(calcium channel activity);GO:0005622(intracellular);GO:0005886(plasma membrane);GO:0005891(voltage-gated calcium channel complex);GO:0006811(ion transport);GO:0006816(calcium ion transport);GO:0009986(cell surface);GO:0014069(postsynaptic dens…	04010(MAPK signaling pathway);04260(Cardiac muscle contraction);04261(Adrenergic signaling in cardiomyocytes);04921(Oxytocin signaling pathway);05410(Hypertrophic cardiomyopathy (HCM));05412(Arrhythmogenic right ventricular cardiomyopathy (ARVC));05414(Dilated cardiomyopathy (DCM))	K04869	NA	calcium voltage-gated channel auxiliary subunit gamma 4 [Source:RGD Symbol;Acc:628804]	0.285954	0.301897	0.386123	0.230953	0.276217	0.281563
ENSRNOG00000003263	Lefty1	ENSRNOT00000004354	GO:0000122(negative regulation of transcription by RNA polymerase II);GO:0003007(heart morphogenesis);GO:0005125(cytokine activity);GO:0005160(transforming growth factor beta receptor binding);GO:0005576(extracellular region);GO:0005615(extracellular space);GO:0007275(multicellular organism development);GO:0007368(determination of left/right symmetry);GO:0008083(growth factor activity);GO:0008285…	04350(TGF-beta signaling pathway)	K04668	NA	left right determination factor 1 [Source:RGD Symbol;Acc:1561867]	0.076451	0	0	0	0	0.039574
ENSRNOG00000003273	Spata20	ENSRNOT00000004377	GO:0003824(catalytic activity)	NA	NA	NA	spermatogenesis associated 20 [Source:RGD Symbol;Acc:735087]	0	0	0.015782	0	0	0
ENSRNOG00000003280	Grin2c	ENSRNOT00000004477	GO:0004970(ionotropic glutamate receptor activity);GO:0004972(NMDA glutamate receptor activity);GO:0005216(ion channel activity);GO:0005261(cation channel activity);GO:0005622(intracellular);GO:0005886(plasma membrane);GO:0005887(integral component of plasma membrane);GO:0006811(ion transport);GO:0009611(response to wounding);GO:0016020(membrane);GO:0016021(integral component of membrane);GO:0017…	04020(Calcium signaling pathway);04024(cAMP signaling pathway);04080(Neuroactive ligand-receptor interaction);04713(Circadian entrainment);04720(Long-term potentiation);04724(Glutamatergic synapse);05010(Alzheimer's disease);05014(Amyotrophic lateral sclerosis (ALS));05030(Cocaine addiction);05031(Amphetamine addiction);05033(Nicotine addiction);05034(Alcoholism)	K05211	NA	glutamate ionotropic receptor NMDA type subunit 2C [Source:RGD Symbol;Acc:2739]	1.08717	0.777093	0.975862	1.13111	0.980902	0.552134
ENSRNOG00000003284	Epn3	ENSRNOT00000004400	GO:0005634(nucleus);GO:0005654(nucleoplasm);GO:0005737(cytoplasm);GO:0005905(clathrin-coated pit);GO:0005938(cell cortex);GO:0008289(lipid binding);GO:0019897(extrinsic component of plasma membrane);GO:0030136(clathrin-coated vesicle);GO:0031410(cytoplasmic vesicle);GO:0043231(intracellular membrane-bounded organelle);GO:0048471(perinuclear region of cytoplasm);GO:1990175(EH domain binding)	04144(Endocytosis)	K12471	NA	epsin 3 [Source:RGD Symbol;Acc:1306416]	2.67858	2.26033	2.17793	2.68993	1.85842	2.35589
ENSRNOG00000003287	Fbxw10	ENSRNOT00000091100	NA	NA	NA	NA	F-box and WD-40 domain protein 10 [Source:MGI Symbol;Acc:MGI:3052463]	0.0788352	0.088832	0.232695	0.0597885	0.0248311	0.157543
ENSRNOG00000003305	Cxcr3	ENSRNOT00000004406;ENSRNOT00000076210	GO:0001525(angiogenesis);GO:0002685(regulation of leukocyte migration);GO:0004930(G-protein coupled receptor activity);GO:0004950(chemokine receptor activity);GO:0005622(intracellular);GO:0005886(plasma membrane);GO:0006935(chemotaxis);GO:0006954(inflammatory response);GO:0006955(immune response);GO:0007165(signal transduction);GO:0007166(cell surface receptor signaling pathway);GO:0007186(G-prot…	04060(Cytokine-cytokine receptor interaction);04062(Chemokine signaling pathway);04062(Chemokine signaling pathway)	K04188	NA	C-X-C motif chemokine receptor 3 [Source:RGD Symbol;Acc:621528]	0.903347	0.538512	1.63113	0.462237	1.31788	0.636389
ENSRNOG00000003354	Pabpc5	ENSRNOT00000004462	GO:0003676(nucleic acid binding);GO:0003723(RNA binding);GO:0003730(mRNA 3'-UTR binding);GO:0005634(nucleus);GO:0005737(cytoplasm);GO:0005829(cytosol);GO:0008143(poly(A) binding);GO:0008266(poly(U) RNA binding);GO:0010494(cytoplasmic stress granule);GO:1990904(ribonucleoprotein complex)	03013(RNA transport);03015(mRNA surveillance pathway);03018(RNA degradation)	K13126	NA	poly A binding protein, cytoplasmic 5 [Source:RGD Symbol;Acc:1587661]	0	0	0.030523	0	0	0.037847
ENSRNOG00000003365	Cadm3	ENSRNOT00000004613;ENSRNOT00000079263	GO:0005886(plasma membrane);GO:0005911(cell-cell junction);GO:0007155(cell adhesion);GO:0007156(homophilic cell adhesion via plasma membrane adhesion molecules);GO:0007157(heterophilic cell-cell adhesion via plasma membrane cell adhesion molecules);GO:0008104(protein localization);GO:0016020(membrane);GO:0016021(integral component of membrane);GO:0030054(cell junction);GO:0042803(protein homodime…	04514(Cell adhesion molecules (CAMs));04514(Cell adhesion molecules (CAMs))	K06780	NA	cell adhesion molecule 3 [Source:RGD Symbol;Acc:1307035]	1.19708	1.52079	0.903206	1.06507	0.848972	2.35528
ENSRNOG00000003370	Otc	ENSRNOT00000004686	GO:0000050(urea cycle);GO:0001889(liver development);GO:0004585(ornithine carbamoyltransferase activity);GO:0005543(phospholipid binding);GO:0005737(cytoplasm);GO:0005739(mitochondrion);GO:0005743(mitochondrial inner membrane);GO:0005759(mitochondrial matrix);GO:0006520(cellular amino acid metabolic process);GO:0006526(arginine biosynthetic process);GO:0006591(ornithine metabolic process);GO:0006…	00220(Arginine biosynthesis);01230(Biosynthesis of amino acids)	K00611	EC:2.1.3.3	ornithine carbamoyltransferase [Source:RGD Symbol;Acc:3236]	0.482026	0.35032	0.149932	0.143136	0.194364	0.106666
ENSRNOG00000003386	Rbfox3	ENSRNOT00000089346	GO:0000381(regulation of alternative mRNA splicing, via spliceosome);GO:0003676(nucleic acid binding);GO:0003677(DNA binding);GO:0003723(RNA binding);GO:0003729(mRNA binding);GO:0005622(intracellular);GO:0005634(nucleus);GO:0005737(cytoplasm);GO:0006397(mRNA processing);GO:0007399(nervous system development);GO:0008380(RNA splicing);GO:0043025(neuronal cell body);GO:0043204(perikaryon);GO:0043484…	NA	NA	NA	RNA binding fox-1 homolog 3 [Source:RGD Symbol;Acc:1560070]	0.0432104	0.0356541	0	0	0	0
ENSRNOG00000003400	Fmo4	ENSRNOT00000004599;ENSRNOT00000004577	GO:0004497(monooxygenase activity);GO:0004499(N,N-dimethylaniline monooxygenase activity);GO:0005783(endoplasmic reticulum);GO:0005789(endoplasmic reticulum membrane);GO:0016020(membrane);GO:0016021(integral component of membrane);GO:0016491(oxidoreductase activity);GO:0031090(organelle membrane);GO:0042737(drug catabolic process);GO:0043231(intracellular membrane-bounded organelle);GO:0050660(fl…	00982(Drug metabolism - cytochrome P450);00982(Drug metabolism - cytochrome P450)	K00485	EC:1.14.13.8	flavin containing monooxygenase 4 [Source:RGD Symbol;Acc:628601]	1.34525	1.35799	2.17756	1.6905	1.60549	1.42126
ENSRNOG00000003409	NEWGENE_1565644	ENSRNOT00000004529	GO:0001893(maternal placenta development);GO:0005634(nucleus);GO:0005730(nucleolus);GO:0060137(maternal process involved in parturition);GO:0071222(cellular response to lipopolysaccharide);GO:0071225(cellular response to muramyl dipeptide);GO:1903547(regulation of growth hormone activity)	NA	NA	NA	leucine zipper down-regulated in cancer 1 [Source:RGD Symbol;Acc:11505382]	0	0	0.390378	0.089478	0	0.099284
ENSRNOG00000003435	Mcf2	ENSRNOT00000051550	GO:0005085(guanyl-nucleotide exchange factor activity);GO:0005089(Rho guanyl-nucleotide exchange factor activity);GO:0005622(intracellular);GO:0035023(regulation of Rho protein signal transduction);GO:0035556(intracellular signal transduction)	NA	NA	NA	MCF.2 cell line derived transforming sequence [Source:RGD Symbol;Acc:1566098]	0.013966	0	0	0	0	0
ENSRNOG00000003443	Klf1	ENSRNOT00000004601	GO:0000790(nuclear chromatin);GO:0000978(RNA polymerase II proximal promoter sequence-specific DNA binding);GO:0000981(RNA polymerase II transcription factor activity, sequence-specific DNA binding);GO:0000987(proximal promoter sequence-specific DNA binding);GO:0001077(transcriptional activator activity, RNA polymerase II proximal promoter sequence-specific DNA binding);GO:0003676(nucleic acid bi…	NA	NA	NA	Kruppel like factor 1 [Source:RGD Symbol;Acc:1309398]	0.590412	0.057704	0.227385	0.339333	0.319742	0
ENSRNOG00000003452	Asb9	ENSRNOT00000004693	GO:0005622(intracellular);GO:0016567(protein ubiquitination);GO:0035556(intracellular signal transduction);GO:0045732(positive regulation of protein catabolic process)	NA	NA	NA	ankyrin repeat and SOCS box-containing 9 [Source:RGD Symbol;Acc:1560537]	0	0	0	0.00552907	0	0
ENSRNOG00000003455	Zfp13	ENSRNOT00000004589	GO:0000122(negative regulation of transcription by RNA polymerase II);GO:0000981(RNA polymerase II transcription factor activity, sequence-specific DNA binding);GO:0003676(nucleic acid binding);GO:0005634(nucleus);GO:0005739(mitochondrion);GO:0006357(regulation of transcription by RNA polymerase II);GO:0010729(positive regulation of hydrogen peroxide biosynthetic process);GO:0016020(membrane);GO:…	NA	NA	NA	zinc finger protein 13 [Source:RGD Symbol;Acc:1304577]	0.619502	0.74427	0.644487	0.872242	0.547647	0.74647
ENSRNOG00000003468	Capn8	ENSRNOT00000067005;ENSRNOT00000004649	GO:0004198(calcium-dependent cysteine-type endopeptidase activity);GO:0005509(calcium ion binding);GO:0005622(intracellular);GO:0005737(cytoplasm);GO:0005794(Golgi apparatus);GO:0006508(proteolysis);GO:0007586(digestion);GO:0008233(peptidase activity);GO:0008234(cysteine-type peptidase activity);GO:0016787(hydrolase activity);GO:0046872(metal ion binding);GO:0046872(metal ion binding)	NA	NA	NA	calpain 8 [Source:RGD Symbol;Acc:620085]	0.0504624	0.0320861	0.0229292	0.0354467	0.124569	0
ENSRNOG00000003469	MAST1	ENSRNOT00000004646	GO:0000166(nucleotide binding);GO:0000287(magnesium ion binding);GO:0004672(protein kinase activity);GO:0004674(protein serine/threonine kinase activity);GO:0005524(ATP binding);GO:0005634(nucleus);GO:0005737(cytoplasm);GO:0005856(cytoskeleton);GO:0005886(plasma membrane);GO:0006468(protein phosphorylation);GO:0007010(cytoskeleton organization);GO:0016020(membrane);GO:0016301(kinase activity);GO:…	NA	NA	NA	microtubule associated serine/threonine kinase 1 [Source:RGD Symbol;Acc:631372]	0.051994	0.01537	0.021716	0.034239	0.027064	0.066556
ENSRNOG00000003509	Olr1588	ENSRNOT00000004659	GO:0004930(G-protein coupled receptor activity);GO:0004984(olfactory receptor activity);GO:0005886(plasma membrane);GO:0007165(signal transduction);GO:0007186(G-protein coupled receptor signaling pathway);GO:0007608(sensory perception of smell);GO:0016020(membrane);GO:0016021(integral component of membrane);GO:0050896(response to stimulus);GO:0050911(detection of chemical stimulus involved in sen…	04740(Olfactory transduction)	K04257	NA	olfactory receptor 1588 [Source:RGD Symbol;Acc:1333597]	0.501795	0.685513	0.296809	0.060973	0.473538	0.403564
ENSRNOG00000003512	Gabra1	ENSRNOT00000004725	GO:0004888(transmembrane signaling receptor activity);GO:0004890(GABA-A receptor activity);GO:0005216(ion channel activity);GO:0005230(extracellular ligand-gated ion channel activity);GO:0005237(inhibitory extracellular ligand-gated ion channel activity);GO:0005254(chloride channel activity);GO:0005515(protein binding);GO:0005886(plasma membrane);GO:0005887(integral component of plasma membrane);…	04080(Neuroactive ligand-receptor interaction);04723(Retrograde endocannabinoid signaling);04727(GABAergic synapse);04742(Taste transduction);05032(Morphine addiction);05033(Nicotine addiction)	K05175	NA	gamma-aminobutyric acid type A receptor alpha1 subunit [Source:RGD Symbol;Acc:61855]	1.16381	1.34603	1.42751	1.1388	0.868467	1.00632
ENSRNOG00000003518	Olr1592	ENSRNOT00000004670	GO:0004930(G-protein coupled receptor activity);GO:0004984(olfactory receptor activity);GO:0005886(plasma membrane);GO:0007165(signal transduction);GO:0007186(G-protein coupled receptor signaling pathway);GO:0007608(sensory perception of smell);GO:0016020(membrane);GO:0016021(integral component of membrane);GO:0050896(response to stimulus);GO:0050911(detection of chemical stimulus involved in sen…	04740(Olfactory transduction)	K04257	NA	olfactory receptor 1592 [Source:RGD Symbol;Acc:1333957]	0.07748	0.205897	0	0	0.270124	0.134601
ENSRNOG00000003521	Olr1593	ENSRNOT00000004674	GO:0004930(G-protein coupled receptor activity);GO:0004984(olfactory receptor activity);GO:0005886(plasma membrane);GO:0007165(signal transduction);GO:0007186(G-protein coupled receptor signaling pathway);GO:0007608(sensory perception of smell);GO:0016020(membrane);GO:0016021(integral component of membrane);GO:0050896(response to stimulus);GO:0050911(detection of chemical stimulus involved in sen…	04740(Olfactory transduction)	K04257	NA	olfactory receptor 1593 [Source:RGD Symbol;Acc:1332672]	0	0.049511	0	0	0.084405	0.016208
ENSRNOG00000003533	Clcn4	ENSRNOT00000059270	GO:0005247(voltage-gated chloride channel activity);GO:0005254(chloride channel activity);GO:0005789(endoplasmic reticulum membrane);GO:0006811(ion transport);GO:0006821(chloride transport);GO:0015297(antiporter activity);GO:0016020(membrane);GO:0016021(integral component of membrane);GO:0055085(transmembrane transport);GO:1902476(chloride transmembrane transport)	NA	NA	NA	chloride voltage-gated channel 4 [Source:RGD Symbol;Acc:708381]	0.126335	0.143525	0.072042	0.055805	0.097566	0.13495
ENSRNOG00000003538	Adamts4	ENSRNOT00000004713	GO:0002020(protease binding);GO:0004222(metalloendopeptidase activity);GO:0005615(extracellular space);GO:0006508(proteolysis);GO:0008237(metallopeptidase activity);GO:0016607(nuclear speck)	NA	NA	NA	ADAM metallopeptidase with thrombospondin type 1 motif, 4 [Source:RGD Symbol;Acc:621242]	0.1298	0.129921	0.179014	0.101162	0.205199	0.030498
ENSRNOG00000003575	Mospd4	ENSRNOT00000004747	GO:0005789(endoplasmic reticulum membrane);GO:0016020(membrane);GO:0016021(integral component of membrane);GO:0033149(FFAT motif binding);GO:0070972(protein localization to endoplasmic reticulum)	NA	NA	NA	motile sperm domain containing 4 [Source:RGD Symbol;Acc:1304785]	0	0.015492	0	0	0	0
ENSRNOG00000003580	Ucp1	ENSRNOT00000004900	GO:0005525(GTP binding);GO:0005739(mitochondrion);GO:0005743(mitochondrial inner membrane);GO:0006091(generation of precursor metabolites and energy);GO:0006811(ion transport);GO:0006839(mitochondrial transport);GO:0009266(response to temperature stimulus);GO:0009409(response to cold);GO:0009893(positive regulation of metabolic process);GO:0016020(membrane);GO:0016021(integral component of membra…	03320(PPAR signaling pathway);04371(Apelin signaling pathway);05016(Huntington's disease)	K08769	NA	uncoupling protein 1 [Source:RGD Symbol;Acc:3931]	0.039184	0	0	0.032902	0	0
ENSRNOG00000003595	Lhx4	ENSRNOT00000093650;ENSRNOT00000067253	GO:0001890(placenta development);GO:0003674(molecular_function);GO:0003677(DNA binding);GO:0005575(cellular_component);GO:0005622(intracellular);GO:0005634(nucleus);GO:0006355(regulation of transcription, DNA-templated);GO:0008045(motor neuron axon guidance);GO:0008150(biological_process);GO:0008327(methyl-CpG binding);GO:0009887(animal organ morphogenesis);GO:0021526(medial motor column neuron d…	NA	NA	NA	LIM homeobox 4 [Source:RGD Symbol;Acc:1308044]	0.117808	0.0634846	0.0418558	0.044454	0.0505036	0.0693221
ENSRNOG00000003633	Rcvrn	ENSRNOT00000004880	GO:0005509(calcium ion binding);GO:0007601(visual perception);GO:0007602(phototransduction);GO:0030425(dendrite);GO:0051924(regulation of calcium ion transport)	04744(Phototransduction)	K13764	NA	recoverin [Source:RGD Symbol;Acc:620258]	0	0	0	0.088697	0	0
ENSRNOG00000003648	Cldn6	ENSRNOT00000004845	GO:0001618(virus receptor activity);GO:0005198(structural molecule activity);GO:0005886(plasma membrane);GO:0005923(bicellular tight junction);GO:0016020(membrane);GO:0016021(integral component of membrane);GO:0016327(apicolateral plasma membrane);GO:0030054(cell junction);GO:0045216(cell-cell junction organization);GO:0046718(viral entry into host cell)	04514(Cell adhesion molecules (CAMs));04530(Tight junction);04670(Leukocyte transendothelial migration);05160(Hepatitis C)	K06087	NA	claudin 6 [Source:RGD Symbol;Acc:1308837]	0.586452	0.600955	0.318888	0.581493	0.465457	0.644056
ENSRNOG00000003654	Cldn9	ENSRNOT00000004848	GO:0001618(virus receptor activity);GO:0005198(structural molecule activity);GO:0005886(plasma membrane);GO:0005923(bicellular tight junction);GO:0016020(membrane);GO:0016021(integral component of membrane);GO:0030054(cell junction);GO:0043231(intracellular membrane-bounded organelle);GO:0045216(cell-cell junction organization);GO:0046718(viral entry into host cell)	04514(Cell adhesion molecules (CAMs));04530(Tight junction);04670(Leukocyte transendothelial migration);05160(Hepatitis C)	K06087	NA	claudin 9 [Source:RGD Symbol;Acc:1308999]	0.171786	0.0328	0.085824	0.078318	0.095311	0.175749
ENSRNOG00000003672	Enam	ENSRNOT00000049462	GO:0003674(molecular_function);GO:0005575(cellular_component);GO:0008150(biological_process);GO:0022604(regulation of cell morphogenesis);GO:0030345(structural constituent of tooth enamel);GO:0031012(extracellular matrix);GO:0036305(ameloblast differentiation);GO:0042475(odontogenesis of dentin-containing tooth);GO:0070175(positive regulation of enamel mineralization);GO:0097186(amelogenesis)	NA	NA	NA	enamelin [Source:RGD Symbol;Acc:1306796]	0.091312	0.155887	0.248481	0.168886	0.18916	0.09212
ENSRNOG00000003675	Ptchd1	ENSRNOT00000044129	GO:0005886(plasma membrane);GO:0007224(smoothened signaling pathway);GO:0016020(membrane);GO:0016021(integral component of membrane);GO:0021794(thalamus development);GO:0035176(social behavior);GO:0050890(cognition)	NA	NA	NA	patched domain containing 1 [Source:RGD Symbol;Acc:1564527]	0	0	0	0.011755	0	0.008632
ENSRNOG00000003680	Gabrb2	ENSRNOT00000004970	GO:0004888(transmembrane signaling receptor activity);GO:0004890(GABA-A receptor activity);GO:0005216(ion channel activity);GO:0005230(extracellular ligand-gated ion channel activity);GO:0005237(inhibitory extracellular ligand-gated ion channel activity);GO:0005254(chloride channel activity);GO:0005515(protein binding);GO:0005829(cytosol);GO:0005886(plasma membrane);GO:0005887(integral component …	04080(Neuroactive ligand-receptor interaction);04723(Retrograde endocannabinoid signaling);04726(Serotonergic synapse);04727(GABAergic synapse);05032(Morphine addiction);05033(Nicotine addiction)	K05181	NA	gamma-aminobutyric acid type A receptor beta 2 subunit [Source:RGD Symbol;Acc:2650]	0	0	0	0	0.02167	0.062183
ENSRNOG00000003681	Lct	ENSRNOT00000004908	GO:0004553(hydrolase activity, hydrolyzing O-glycosyl compounds);GO:0005975(carbohydrate metabolic process);GO:0008152(metabolic process);GO:0016020(membrane);GO:0016021(integral component of membrane);GO:0016787(hydrolase activity);GO:0016798(hydrolase activity, acting on glycosyl bonds)	00052(Galactose metabolism);04973(Carbohydrate digestion and absorption)	K01229	EC:3.2.1.108;EC:3.2.1.62	lactase [Source:RGD Symbol;Acc:620823]	0	0.034425	0.017356	0.006744	0	0
ENSRNOG00000003683	Glp2r	ENSRNOT00000004946	GO:0004888(transmembrane signaling receptor activity);GO:0004930(G-protein coupled receptor activity);GO:0004967(glucagon receptor activity);GO:0005886(plasma membrane);GO:0007165(signal transduction);GO:0007166(cell surface receptor signaling pathway);GO:0007186(G-protein coupled receptor signaling pathway);GO:0007188(adenylate cyclase-modulating G-protein coupled receptor signaling pathway);GO:…	04080(Neuroactive ligand-receptor interaction)	K04582	NA	glucagon-like peptide 2 receptor [Source:RGD Symbol;Acc:620270]	0.119703	0	0.082141	0.049914	0.201828	0.069277
ENSRNOG00000003694	Prox1	ENSRNOT00000004905	GO:0000122(negative regulation of transcription by RNA polymerase II);GO:0000978(RNA polymerase II proximal promoter sequence-specific DNA binding);GO:0000981(RNA polymerase II transcription factor activity, sequence-specific DNA binding);GO:0001078(transcriptional repressor activity, RNA polymerase II proximal promoter sequence-specific DNA binding);GO:0001709(cell fate determination);GO:0001822…	NA	NA	NA	prospero homeobox 1 [Source:RGD Symbol;Acc:1306890]	0.406493	0.690153	0.530364	0.628299	0.523424	0.698341
ENSRNOG00000003698	Mroh9	ENSRNOT00000004931	NA	NA	NA	NA	maestro heat-like repeat family member 9 [Source:RGD Symbol;Acc:1564745]	0.00149	0	0.007316	0.012876	0.06559	0
ENSRNOG00000003704	Fam184b	ENSRNOT00000004923	NA	NA	NA	NA	family with sequence similarity 184, member B [Source:RGD Symbol;Acc:1564950]	0	0.030073	0.082639	0.01877	0.081587	0.01755
ENSRNOG00000003705	Bmx	ENSRNOT00000005181	GO:0000166(nucleotide binding);GO:0002250(adaptive immune response);GO:0004672(protein kinase activity);GO:0004713(protein tyrosine kinase activity);GO:0004715(non-membrane spanning protein tyrosine kinase activity);GO:0005524(ATP binding);GO:0005654(nucleoplasm);GO:0005886(plasma membrane);GO:0006468(protein phosphorylation);GO:0007165(signal transduction);GO:0016301(kinase activity);GO:0016310(…	NA	NA	NA	BMX non-receptor tyrosine kinase [Source:RGD Symbol;Acc:1565643]	0.497262	0.356846	0.21819	0.956315	0.492134	0.548331
ENSRNOG00000003718	Ambn	ENSRNOT00000005003	GO:0005576(extracellular region);GO:0007155(cell adhesion);GO:0008083(growth factor activity);GO:0008283(cell proliferation);GO:0010469(regulation of signaling receptor activity);GO:0030345(structural constituent of tooth enamel);GO:0031214(biomineral tissue development);GO:0042475(odontogenesis of dentin-containing tooth)	NA	NA	NA	ameloblastin [Source:RGD Symbol;Acc:2101]	0	0.056064	0.017303	0.053358	0.190137	0.098855
ENSRNOG00000003720	Prrx1	ENSRNOT00000004950;ENSRNOT00000082385	GO:0000122(negative regulation of transcription by RNA polymerase II);GO:0000978(RNA polymerase II proximal promoter sequence-specific DNA binding);GO:0001078(transcriptional repressor activity, RNA polymerase II proximal promoter sequence-specific DNA binding);GO:0002053(positive regulation of mesenchymal cell proliferation);GO:0003677(DNA binding);GO:0003713(transcription coactivator activity);…	NA	NA	NA	paired related homeobox 1 [Source:RGD Symbol;Acc:628884]	1.6034	0.977213	0.6184	0.577148	0.984892	1.4672
ENSRNOG00000003722	Dusp27	ENSRNOT00000004965	GO:0006470(protein dephosphorylation);GO:0008138(protein tyrosine/serine/threonine phosphatase activity);GO:0016311(dephosphorylation);GO:0016791(phosphatase activity)	NA	NA	NA	dual specificity phosphatase 27, atypical [Source:RGD Symbol;Acc:1560598]	0	0	0	0	0	0.010801
ENSRNOG00000003726	Scml2	ENSRNOT00000004968	GO:0005634(nucleus);GO:0006355(regulation of transcription, DNA-templated)	NA	NA	NA	Scm polycomb group protein like 2 [Source:RGD Symbol;Acc:1564289]	0.334239	0.238785	0.392832	0.245527	0.209906	0.257497
ENSRNOG00000003734	AABR07041600.1	ENSRNOT00000004958	GO:0003677(DNA binding);GO:0008270(zinc ion binding)	NA	NA	NA		0	0	0	0	0.058864	0.043555
ENSRNOG00000003737	Best2	ENSRNOT00000067600	GO:0005254(chloride channel activity);GO:0005886(plasma membrane);GO:0006811(ion transport);GO:0006821(chloride transport);GO:0016020(membrane);GO:0016021(integral component of membrane);GO:0034707(chloride channel complex);GO:1902476(chloride transmembrane transport)	04970(Salivary secretion)	K13879	NA	bestrophin 2 [Source:RGD Symbol;Acc:1305377]	0	0	0	0.019537	0	0
ENSRNOG00000003741	Nptx1	ENSRNOT00000005067	GO:0060385(axonogenesis involved in innervation);GO:0098962(regulation of postsynaptic neurotransmitter receptor activity);GO:0098978(glutamatergic synapse)	NA	NA	NA	neuronal pentraxin 1 [Source:RGD Symbol;Acc:628894]	0.520908	0.529874	0.470424	0.464901	0.477035	0.852385
ENSRNOG00000003748	RGD1565785	ENSRNOT00000004977	NA	NA	NA	NA	similar to chromosome X open reading frame 21 [Source:RGD Symbol;Acc:1565785]	0.923536	0.697518	1.04334	0.698512	0.891079	0.232598
ENSRNOG00000003749	Xk	ENSRNOT00000051135;ENSRNOT00000092143	GO:0005623(cell);GO:0006874(cellular calcium ion homeostasis);GO:0008361(regulation of cell size);GO:0010961(cellular magnesium ion homeostasis);GO:0016020(membrane);GO:0016021(integral component of membrane);GO:0031133(regulation of axon diameter);GO:0042552(myelination);GO:0048741(skeletal muscle fiber development);GO:0048741(skeletal muscle fiber development)	NA	NA	NA	X-linked Kx blood group [Source:RGD Symbol;Acc:1359650]	0.434687	0.26577	0.333679	0.28665	0.417145	0.597546
ENSRNOG00000003755	Clgn	ENSRNOT00000005071	GO:0005509(calcium ion binding);GO:0005635(nuclear envelope);GO:0005783(endoplasmic reticulum);GO:0006457(protein folding);GO:0007338(single fertilization);GO:0007339(binding of sperm to zona pellucida);GO:0016020(membrane);GO:0016021(integral component of membrane);GO:0044183(protein binding involved in protein folding);GO:0051082(unfolded protein binding);GO:0065003(protein-containing complex a…	NA	NA	NA	calmegin [Source:RGD Symbol;Acc:1592643]	0.04143	0.037799	0.136386	0.105338	0.02969	0.128325
ENSRNOG00000003756	Lancl3	ENSRNOT00000005042	GO:0003824(catalytic activity);GO:0005886(plasma membrane)	NA	NA	NA	LanC like 3 [Source:RGD Symbol;Acc:1563642]	0.056854	0	0	0	0	0.03095
ENSRNOG00000003789	RGD1564613	ENSRNOT00000005028	NA	NA	NA	NA	similar to MGC40405 protein [Source:RGD Symbol;Acc:1564613]	0.865126	1.23521	1.10846	0.604186	0.779074	0.372598
ENSRNOG00000003800	Rgs9	ENSRNOT00000005076	GO:0001975(response to amphetamine);GO:0005096(GTPase activator activity);GO:0005634(nucleus);GO:0005737(cytoplasm);GO:0007186(G-protein coupled receptor signaling pathway);GO:0007212(dopamine receptor signaling pathway);GO:0007399(nervous system development);GO:0007601(visual perception);GO:0008277(regulation of G-protein coupled receptor protein signaling pathway);GO:0009968(negative regulation…	04744(Phototransduction);05030(Cocaine addiction)	K13765	NA	regulator of G-protein signaling 9 [Source:RGD Symbol;Acc:3572]	0.021359	0.130432	0.078621	0.067083	0.017135	0.035835
ENSRNOG00000003802	Pttg1	ENSRNOT00000005070	GO:0001558(regulation of cell growth);GO:0004869(cysteine-type endopeptidase inhibitor activity);GO:0005515(protein binding);GO:0005634(nucleus);GO:0005737(cytoplasm);GO:0006281(DNA repair);GO:0006974(cellular response to DNA damage stimulus);GO:0007049(cell cycle);GO:0007059(chromosome segregation);GO:0007064(mitotic sister chromatid cohesion);GO:0008285(negative regulation of cell proliferation…	04110(Cell cycle);04114(Oocyte meiosis);05166(HTLV-I infection)	K06635	NA	pituitary tumor-transforming 1 [Source:RGD Symbol;Acc:68359]	1.28879	0.654311	0.803701	0.83319	0.991024	1.17087
ENSRNOG00000003807	Wnt9b	ENSRNOT00000005074	GO:0001658(branching involved in ureteric bud morphogenesis);GO:0001701(in utero embryonic development);GO:0001822(kidney development);GO:0001932(regulation of protein phosphorylation);GO:0003339(regulation of mesenchymal to epithelial transition involved in metanephros morphogenesis);GO:0003674(molecular_function);GO:0005102(signaling receptor binding);GO:0005109(frizzled binding);GO:0005575(cel…	04150(mTOR signaling pathway);04310(Wnt signaling pathway);04390(Hippo signaling pathway);04550(Signaling pathways regulating pluripotency of stem cells);04916(Melanogenesis);05165(Human papillomavirus infection);05166(HTLV-I infection);05200(Pathways in cancer);05205(Proteoglycans in cancer);05217(Basal cell carcinoma);05224(Breast cancer)	NA	NA	Wnt family member 9B [Source:RGD Symbol;Acc:1309574]	0.0792951	0.0971465	0.144971	0.138275	0.0364325	0.112693
ENSRNOG00000003813	Kcnk10	ENSRNOT00000005175	GO:0005244(voltage-gated ion channel activity);GO:0005267(potassium channel activity);GO:0005886(plasma membrane);GO:0005887(integral component of plasma membrane);GO:0006811(ion transport);GO:0006813(potassium ion transport);GO:0007613(memory);GO:0016020(membrane);GO:0016021(integral component of membrane);GO:0022841(potassium ion leak channel activity);GO:0034765(regulation of ion transmembrane…	04971(Gastric acid secretion)	K04920	NA	potassium two pore domain channel subfamily K member 10 [Source:RGD Symbol;Acc:619732]	0	0.06423	0.011932	0.026945	0	0.043221
ENSRNOG00000003831	Tdp1	ENSRNOT00000005167	GO:0000012(single strand break repair);GO:0003690(double-stranded DNA binding);GO:0003697(single-stranded DNA binding);GO:0005634(nucleus);GO:0005737(cytoplasm);GO:0005886(plasma membrane);GO:0006281(DNA repair);GO:0006302(double-strand break repair);GO:0008081(phosphoric diester hydrolase activity);GO:0017005(3'-tyrosyl-DNA phosphodiesterase activity);GO:0043231(intracellular membrane-bounded or…	NA	NA	NA	tyrosyl-DNA phosphodiesterase 1 [Source:RGD Symbol;Acc:1309618]	0.965896	0.699819	1.21931	0.780769	0.75192	1.2291
ENSRNOG00000003836	Fam47a	ENSRNOT00000005141	NA	NA	NA	NA	family with sequence similarity 47, member A [Source:RGD Symbol;Acc:2324262]	0.026394	0.064535	0	0.074564	0.059357	0
ENSRNOG00000003841	Kcnh1	ENSRNOT00000005209;ENSRNOT00000076362	GO:0000155(phosphorelay sensor kinase activity);GO:0000160(phosphorelay signal transduction system);GO:0001964(startle response);GO:0005216(ion channel activity);GO:0005244(voltage-gated ion channel activity);GO:0005249(voltage-gated potassium channel activity);GO:0005251(delayed rectifier potassium channel activity);GO:0005267(potassium channel activity);GO:0005515(protein binding);GO:0005516(ca…	NA	NA	NA	potassium voltage-gated channel subfamily H member 1 [Source:RGD Symbol;Acc:68398]	0.274585	0.349608	0.164802	0.395819	0.30765	0.229435
ENSRNOG00000003845	Wnt3	ENSRNOT00000005176	GO:0000902(cell morphogenesis);GO:0001558(regulation of cell growth);GO:0001707(mesoderm formation);GO:0003674(molecular_function);GO:0005102(signaling receptor binding);GO:0005109(frizzled binding);GO:0005576(extracellular region);GO:0005615(extracellular space);GO:0005737(cytoplasm);GO:0007275(multicellular organism development);GO:0007276(gamete generation);GO:0007411(axon guidance);GO:0009948…	04150(mTOR signaling pathway);04310(Wnt signaling pathway);04390(Hippo signaling pathway);04550(Signaling pathways regulating pluripotency of stem cells);04916(Melanogenesis);05165(Human papillomavirus infection);05166(HTLV-I infection);05200(Pathways in cancer);05205(Proteoglycans in cancer);05206(MicroRNAs in cancer);05217(Basal cell carcinoma);05224(Breast cancer)	K00312	NA	Wnt family member 3 [Source:RGD Symbol;Acc:3972]	0.058696	0.042891	0.063432	0.067522	0.124629	0.041556
ENSRNOG00000003865	Tmigd1	ENSRNOT00000005129	GO:0005737(cytoplasm);GO:0005886(plasma membrane);GO:0016020(membrane);GO:0016021(integral component of membrane);GO:0030334(regulation of cell migration);GO:0042127(regulation of cell proliferation);GO:0043066(negative regulation of apoptotic process);GO:0090559(regulation of membrane permeability)	NA	NA	NA	transmembrane and immunoglobulin domain containing 1 [Source:RGD Symbol;Acc:1307444]	0	0.014499	0	0	0	0
ENSRNOG00000003878	Thsd7b	ENSRNOT00000005212	GO:0016020(membrane);GO:0016021(integral component of membrane)	NA	NA	NA	thrombospondin type 1 domain containing 7B [Source:RGD Symbol;Acc:1306938]	0.076791	0.093782	0.034981	0.027647	0.118747	0.079255
ENSRNOG00000003884	Acmsd	ENSRNOT00000005206	GO:0001760(aminocarboxymuconate-semialdehyde decarboxylase activity);GO:0005829(cytosol);GO:0008270(zinc ion binding);GO:0016787(hydrolase activity);GO:0016831(carboxy-lyase activity);GO:0051259(protein complex oligomerization);GO:1904985(negative regulation of quinolinate biosynthetic process)	00380(Tryptophan metabolism)	K03392	EC:4.1.1.45	aminocarboxymuconate semialdehyde decarboxylase [Source:RGD Symbol;Acc:620868]	0	0	0	0	0	0.04201
ENSRNOG00000003887	Lgi2	ENSRNOT00000005168	NA	NA	NA	NA	leucine-rich repeat LGI family, member 2 [Source:RGD Symbol;Acc:1310391]	0.049942	0.061348	0.013662	0.02503	0	0.634865
ENSRNOG00000003891	AC118957.1	ENSRNOT00000005162	GO:0005179(hormone activity);GO:0005576(extracellular region);GO:0010469(regulation of signaling receptor activity)	NA	NA	NA	Putative preoptic regulatory factor 1 [Source:UniProtKB/Swiss-Prot;Acc:P18889]	0.408548	0.48845	0.417823	0.432624	0.178885	0
ENSRNOG00000003950	Lvrn	ENSRNOT00000039733	GO:0004177(aminopeptidase activity);GO:0005737(cytoplasm);GO:0005886(plasma membrane);GO:0006508(proteolysis);GO:0008233(peptidase activity);GO:0008237(metallopeptidase activity);GO:0008270(zinc ion binding);GO:0016787(hydrolase activity);GO:0042277(peptide binding);GO:0043171(peptide catabolic process);GO:0046872(metal ion binding);GO:0070006(metalloaminopeptidase activity)	NA	NA	NA	laeverin [Source:RGD Symbol;Acc:1562779]	0.066385	0.082154	0.066348	0.143409	0.045566	0.136649
ENSRNOG00000003960	Cltrn	ENSRNOT00000005348	GO:0005737(cytoplasm);GO:0005886(plasma membrane);GO:0006508(proteolysis);GO:0008237(metallopeptidase activity);GO:0008241(peptidyl-dipeptidase activity);GO:0016020(membrane);GO:0016021(integral component of membrane);GO:0031526(brush border membrane);GO:0042803(protein homodimerization activity);GO:0051957(positive regulation of amino acid transport)	NA	NA	NA	collectrin, amino acid transport regulator [Source:RGD Symbol;Acc:708489]	0	0	0	0	0	0.02341
ENSRNOG00000003997	Pld5	ENSRNOT00000078195	GO:0003674(molecular_function);GO:0003824(catalytic activity);GO:0005575(cellular_component);GO:0008150(biological_process);GO:0016020(membrane);GO:0016021(integral component of membrane)	NA	NA	NA	phospholipase D family, member 5 [Source:RGD Symbol;Acc:1562609]	0	0	0	0	0	0.0794167
ENSRNOG00000003998	Sgca	ENSRNOT00000005381	GO:0003674(molecular_function);GO:0005509(calcium ion binding);GO:0005575(cellular_component);GO:0005911(cell-cell junction);GO:0008150(biological_process);GO:0014894(response to denervation involved in regulation of muscle adaptation);GO:0016011(dystroglycan complex);GO:0016012(sarcoglycan complex);GO:0016020(membrane);GO:0016021(integral component of membrane);GO:0042383(sarcolemma);GO:0043403(…	05410(Hypertrophic cardiomyopathy (HCM));05412(Arrhythmogenic right ventricular cardiomyopathy (ARVC));05414(Dilated cardiomyopathy (DCM));05416(Viral myocarditis)	K12565	NA	sarcoglycan, alpha [Source:RGD Symbol;Acc:1308062]	1.84366	2.47351	1.67648	1.79565	2.10769	2.26105
ENSRNOG00000004000	Tefm	ENSRNOT00000090278;ENSRNOT00000005325	GO:0003676(nucleic acid binding);GO:0005739(mitochondrion);GO:0005759(mitochondrial matrix);GO:0006119(oxidative phosphorylation);GO:0006259(DNA metabolic process);GO:0006390(mitochondrial transcription);GO:0006392(transcription elongation from mitochondrial promoter);GO:0030337(DNA polymerase processivity factor activity);GO:0042645(mitochondrial nucleoid);GO:1990904(ribonucleoprotein complex);G…	NA	NA	NA	transcription elongation factor, mitochondrial [Source:RGD Symbol;Acc:1306595]	2.09676	0.881758	1.38991	1.09481	1.18024	1.6802
ENSRNOG00000004018	Tdrd5	ENSRNOT00000005353	GO:0007281(germ cell development);GO:0007286(spermatid development);GO:0030719(P granule organization);GO:0033391(chromatoid body);GO:0043046(DNA methylation involved in gamete generation);GO:0071546(pi-body)	NA	NA	NA	tudor domain containing 5 [Source:RGD Symbol;Acc:1307078]	0	0	0	0	0.0310946	0.0107682
ENSRNOG00000004066	LOC100912365	ENSRNOT00000005407	NA	NA	NA	NA	uncharacterized LOC100912365 [Source:RGD Symbol;Acc:6487276]	0.33156	0.049267	0.141106	0.100258	0.028589	0.246732
ENSRNOG00000004075	Ccdc42	ENSRNOT00000005423	GO:0007286(spermatid development)	NA	NA	NA	coiled-coil domain containing 42 [Source:RGD Symbol;Acc:1565925]	0.023346	0	0	0.014324	0	0
ENSRNOG00000004092	AABR07029847.1	ENSRNOT00000005433	NA	NA	NA	NA		0	0.026552	0.046733	0.057664	0.030101	0.143631
ENSRNOG00000004118	Frmpd4	ENSRNOT00000039796	GO:0005546(phosphatidylinositol-4,5-bisphosphate binding);GO:0005856(cytoskeleton);GO:0014069(postsynaptic density);GO:0032991(protein-containing complex);GO:0043197(dendritic spine);GO:0051835(positive regulation of synapse structural plasticity);GO:0098974(postsynaptic actin cytoskeleton organization);GO:0098978(glutamatergic synapse)	NA	NA	NA	FERM and PDZ domain containing 4 [Source:RGD Symbol;Acc:1566031]	0.132709	0.138571	0.294477	0.249985	0.131564	0.293431
ENSRNOG00000004120	RGD1565844	ENSRNOT00000020999	GO:0000724(double-strand break repair via homologous recombination);GO:0003674(molecular_function);GO:0003697(single-stranded DNA binding);GO:0005575(cellular_component);GO:0008150(biological_process);GO:0010792(DNA double-strand break processing involved in repair via single-strand annealing);GO:0035861(site of double-strand break);GO:0061630(ubiquitin protein ligase activity)	NA	NA	NA	similar to RIKEN cDNA 1700045I19 [Source:RGD Symbol;Acc:1565844]	0	0.267153	0.300516	0.260388	0	0
ENSRNOG00000004125	C4bpb	ENSRNOT00000005505	GO:0005615(extracellular space);GO:0044216(other organism cell);GO:0045732(positive regulation of protein catabolic process);GO:0045959(negative regulation of complement activation, classical pathway)	04610(Complement and coagulation cascades);05133(Pertussis)	K04003	NA	complement component 4 binding protein, beta [Source:RGD Symbol;Acc:2236]	0.073947	0.051111	0.04951	0.072184	0.282419	0.092192
ENSRNOG00000004133	Slc7a3	ENSRNOT00000076378	GO:0006865(amino acid transport);GO:0015174(basic amino acid transmembrane transporter activity);GO:0015181(arginine transmembrane transporter activity);GO:0015189(L-lysine transmembrane transporter activity);GO:0015809(arginine transport);GO:0016020(membrane);GO:0016021(integral component of membrane);GO:0022857(transmembrane transporter activity);GO:0055085(transmembrane transport);GO:1902475(L…	NA	NA	NA	solute carrier family 7 member 3 [Source:RGD Symbol;Acc:68342]	0	0	0	0.0135162	0	0
ENSRNOG00000004142	Efcab9	ENSRNOT00000005509	GO:0005509(calcium ion binding)	NA	NA	NA	EF-hand calcium binding domain 9 [Source:RGD Symbol;Acc:1588807]	0.045775	0.069039	0	0.1654	0	0
ENSRNOG00000004144	AABR07001435.1	ENSRNOT00000058849	NA	NA	NA	NA		0.216101	0.198032	0.090276	0.099969	0.016648	0.078156
ENSRNOG00000004179	Nts	ENSRNOT00000005706	GO:0005184(neuropeptide hormone activity);GO:0005576(extracellular region);GO:0010469(regulation of signaling receptor activity)	04080(Neuroactive ligand-receptor interaction)	K05235	NA	neurotensin [Source:RGD Symbol;Acc:621612]	0	0.024192	0.423521	0.080434	0.050942	0.030238
ENSRNOG00000004180	Fam19a2	ENSRNOT00000005537	GO:0003674(molecular_function);GO:0005575(cellular_component);GO:0008150(biological_process)	NA	NA	NA	family with sequence similarity 19 member A2, C-C motif chemokine like [Source:RGD Symbol;Acc:1589429]	0.047827	0.036272	0	0.145005	0.065701	0.172512
ENSRNOG00000004188	LOC298795	ENSRNOT00000005553	GO:0019904(protein domain specific binding)	04110(Cell cycle);04115(p53 signaling pathway);04960(Aldosterone-regulated sodium reabsorption)	K06644	NA	similar to 14-3-3 protein sigma [Source:RGD Symbol;Acc:1359510]	0.091826	0.033702	0.05879	0.083676	0.055281	0
ENSRNOG00000004199	AABR07062753.1	ENSRNOT00000005562	NA	NA	NA	NA		0.387446	0.414882	0.201374	0.517166	0.331766	0.396673
ENSRNOG00000004201	Rims2	ENSRNOT00000050753;ENSRNOT00000039984;ENSRNOT00000043079	GO:0005515(protein binding);GO:0005622(intracellular);GO:0005886(plasma membrane);GO:0006836(neurotransmitter transport);GO:0006886(intracellular protein transport);GO:0006887(exocytosis);GO:0010628(positive regulation of gene expression);GO:0016020(membrane);GO:0017137(Rab GTPase binding);GO:0017156(calcium ion regulated exocytosis);GO:0017157(regulation of exocytosis);GO:0019904(protein domain …	04911(Insulin secretion);04911(Insulin secretion)	NA	NA	regulating synaptic membrane exocytosis 2 [Source:RGD Symbol;Acc:620001]	0.0751216	0.0772713	0.063076	0.0276627	0.0448214	0.0614757
ENSRNOG00000004210	Osr1	ENSRNOT00000005666	GO:0000122(negative regulation of transcription by RNA polymerase II);GO:0000977(RNA polymerase II regulatory region sequence-specific DNA binding);GO:0001655(urogenital system development);GO:0001656(metanephros development);GO:0001657(ureteric bud development);GO:0001823(mesonephros development);GO:0002062(chondrocyte differentiation);GO:0003676(nucleic acid binding);GO:0004674(protein serine/t…	NA	NA	NA	odd-skipped related transciption factor 1 [Source:RGD Symbol;Acc:1311807]	0.84152	1.50026	1.72385	0.861345	1.23314	1.68831
ENSRNOG00000004221	Lgr5	ENSRNOT00000005814	GO:0001942(hair follicle development);GO:0003674(molecular_function);GO:0004888(transmembrane signaling receptor activity);GO:0005575(cellular_component);GO:0005794(Golgi apparatus);GO:0005886(plasma membrane);GO:0005887(integral component of plasma membrane);GO:0007165(signal transduction);GO:0007186(G-protein coupled receptor signaling pathway);GO:0007189(adenylate cyclase-activating G-protein …	NA	NA	NA	leucine rich repeat containing G protein coupled receptor 5 [Source:RGD Symbol;Acc:1307733]	0.41488	0.378855	0.623165	0.582829	0.285575	0.568214
ENSRNOG00000004225	Odf4	ENSRNOT00000005667	GO:0001520(outer dense fiber);GO:0005886(plasma membrane);GO:0007275(multicellular organism development);GO:0007283(spermatogenesis);GO:0016020(membrane);GO:0016021(integral component of membrane);GO:0030154(cell differentiation);GO:0031514(motile cilium)	NA	NA	NA	outer dense fiber of sperm tails 4 [Source:RGD Symbol;Acc:1359332]	0.103187	0.087375	0	0.066569	0	0.016398
ENSRNOG00000004294	Ascl1	ENSRNOT00000005674	GO:0000122(negative regulation of transcription by RNA polymerase II);GO:0000977(RNA polymerase II regulatory region sequence-specific DNA binding);GO:0000978(RNA polymerase II proximal promoter sequence-specific DNA binding);GO:0001078(transcriptional repressor activity, RNA polymerase II proximal promoter sequence-specific DNA binding);GO:0001764(neuron migration);GO:0003358(noradrenergic neuro…	NA	NA	NA	achaete-scute family bHLH transcription factor 1 [Source:RGD Symbol;Acc:71010]	0	0.174599	0	0	0	0.074831
ENSRNOG00000004296	Nt5c1b	ENSRNOT00000090438	GO:0000166(nucleotide binding);GO:0000287(magnesium ion binding);GO:0005737(cytoplasm);GO:0005829(cytosol);GO:0008253(5'-nucleotidase activity);GO:0009116(nucleoside metabolic process);GO:0009117(nucleotide metabolic process);GO:0016311(dephosphorylation);GO:0046085(adenosine metabolic process)	00230(Purine metabolism);00240(Pyrimidine metabolism);00760(Nicotinate and nicotinamide metabolism)	K01081	EC:3.1.3.5	5'-nucleotidase, cytosolic IB [Source:RGD Symbol;Acc:1309705]	0.01427	0	0	0.026996	0	0
ENSRNOG00000004353	Ppfia2	ENSRNOT00000005862	GO:0003674(molecular_function);GO:0005575(cellular_component);GO:0008150(biological_process);GO:0045202(synapse);GO:0098978(glutamatergic synapse);GO:0099172(presynapse organization);GO:0099181(structural constituent of presynapse);GO:2000300(regulation of synaptic vesicle exocytosis)	NA	NA	NA	PTPRF interacting protein alpha 2 [Source:RGD Symbol;Acc:1305021]	0.036445	0.020142	0.010939	0.06716	0.012903	0.072737
ENSRNOG00000004356	Lrrc52	ENSRNOT00000005768	GO:0005249(voltage-gated potassium channel activity);GO:0005267(potassium channel activity);GO:0006813(potassium ion transport);GO:0008076(voltage-gated potassium channel complex);GO:0016020(membrane);GO:0016021(integral component of membrane);GO:0022414(reproductive process);GO:0044325(ion channel binding);GO:0071805(potassium ion transmembrane transport);GO:0099104(potassium channel activator a…	NA	NA	NA	leucine rich repeat containing 52 [Source:RGD Symbol;Acc:1312014]	0.141049	0.050977	0.076435	0.354909	0.061748	0.048976
ENSRNOG00000004380	Il12b	ENSRNOT00000005898	GO:0001916(positive regulation of T cell mediated cytotoxicity);GO:0002230(positive regulation of defense response to virus by host);GO:0002323(natural killer cell activation involved in immune response);GO:0002827(positive regulation of T-helper 1 type immune response);GO:0002860(positive regulation of natural killer cell mediated cytotoxicity directed against tumor cell target);GO:0002862(negat…	04060(Cytokine-cytokine receptor interaction);04620(Toll-like receptor signaling pathway);04622(RIG-I-like receptor signaling pathway);04630(Jak-STAT signaling pathway);04658(Th1 and Th2 cell differentiation);04940(Type I diabetes mellitus);05133(Pertussis);05134(Legionellosis);05140(Leishmaniasis);05142(Chagas disease (American trypanosomiasis));05143(African trypanosomiasis);05145(Toxoplasmosis…	K05425	NA	interleukin 12B [Source:RGD Symbol;Acc:628704]	0.106962	0.0655	0.438489	0	0.315718	0.240254
ENSRNOG00000004387	Utp23	ENSRNOT00000005828	GO:0000480(endonucleolytic cleavage in 5'-ETS of tricistronic rRNA transcript (SSU-rRNA, 5.8S rRNA, LSU-rRNA));GO:0003674(molecular_function);GO:0003730(mRNA 3'-UTR binding);GO:0005575(cellular_component);GO:0005730(nucleolus);GO:0008150(biological_process);GO:0032040(small-subunit processome);GO:0048027(mRNA 5'-UTR binding);GO:0070181(small ribosomal subunit rRNA binding)	NA	NA	NA	UTP23, small subunit processome component [Source:RGD Symbol;Acc:1307179]	1.16307	1.37477	1.16979	1.44456	1.37708	1.49508
ENSRNOG00000004390	Alx1	ENSRNOT00000006007	GO:0000122(negative regulation of transcription by RNA polymerase II);GO:0000977(RNA polymerase II regulatory region sequence-specific DNA binding);GO:0001228(transcriptional activator activity, RNA polymerase II transcription regulatory region sequence-specific DNA binding);GO:0001501(skeletal system development);GO:0001755(neural crest cell migration);GO:0001843(neural tube closure);GO:0003677(…	NA	NA	NA	ALX homeobox 1 [Source:RGD Symbol;Acc:2273]	0	0	0.044762	0	0	0
ENSRNOG00000004393	Fcamr	ENSRNOT00000029694	GO:0016020(membrane);GO:0016021(integral component of membrane)	NA	NA	NA	Fc fragment of IgA and IgM receptor [Source:RGD Symbol;Acc:1584674]	0.246737	0.525247	0.54067	0.07725	0.169922	0.647758
ENSRNOG00000004400	Avpr1a	ENSRNOT00000005829;ENSRNOT00000087045	GO:0001992(regulation of systemic arterial blood pressure by vasopressin);GO:0002125(maternal aggressive behavior);GO:0003084(positive regulation of systemic arterial blood pressure);GO:0004930(G-protein coupled receptor activity);GO:0005000(vasopressin receptor activity);GO:0005886(plasma membrane);GO:0005887(integral component of plasma membrane);GO:0007165(signal transduction);GO:0007186(G-pro…	04020(Calcium signaling pathway);04072(Phospholipase D signaling pathway);04080(Neuroactive ligand-receptor interaction);04270(Vascular smooth muscle contraction);04270(Vascular smooth muscle contraction)	K04226	NA	arginine vasopressin receptor 1A [Source:RGD Symbol;Acc:2185]	0.458662	1.1296	1.05276	0.605412	1.47916	1.66843
ENSRNOG00000004404	Tac4	ENSRNOT00000035023	GO:0005102(signaling receptor binding);GO:0005576(extracellular region);GO:0005615(extracellular space);GO:0005623(cell);GO:0006954(inflammatory response);GO:0007204(positive regulation of cytosolic calcium ion concentration);GO:0007217(tachykinin receptor signaling pathway);GO:0008217(regulation of blood pressure);GO:0042629(mast cell granule);GO:0043303(mast cell degranulation)	04080(Neuroactive ligand-receptor interaction)	K05241	NA	tachykinin 4 [Source:RGD Symbol;Acc:628842]	0.513035	0.291476	0.544673	0.177829	0.268856	0.398313
ENSRNOG00000004410	Pax6	ENSRNOT00000006302	GO:0000122(negative regulation of transcription by RNA polymerase II);GO:0000132(establishment of mitotic spindle orientation);GO:0000790(nuclear chromatin);GO:0000978(RNA polymerase II proximal promoter sequence-specific DNA binding);GO:0000979(RNA polymerase II core promoter sequence-specific DNA binding);GO:0000981(RNA polymerase II transcription factor activity, sequence-specific DNA binding)…	04550(Signaling pathways regulating pluripotency of stem cells);04950(Maturity onset diabetes of the young)	NA	NA	paired box 6 [Source:RGD Symbol;Acc:3258]	0	0.013683	0	0.042511	0.0443778	0.027657
ENSRNOG00000004440	Fignl1	ENSRNOT00000005857	GO:0000166(nucleotide binding);GO:0000228(nuclear chromosome);GO:0000287(magnesium ion binding);GO:0001649(osteoblast differentiation);GO:0005524(ATP binding);GO:0005634(nucleus);GO:0005737(cytoplasm);GO:0007140(male meiotic nuclear division);GO:0008568(microtubule-severing ATPase activity);GO:0010569(regulation of double-strand break repair via homologous recombination);GO:0016787(hydrolase acti…	NA	NA	NA	fidgetin-like 1 [Source:RGD Symbol;Acc:1307112]	0.231245	0.211798	0.159393	0.228238	0.110776	0.140093
ENSRNOG00000004443	Sptlc3	ENSRNOT00000005920	GO:0003674(molecular_function);GO:0003824(catalytic activity);GO:0004758(serine C-palmitoyltransferase activity);GO:0005575(cellular_component);GO:0008150(biological_process);GO:0008483(transaminase activity);GO:0009058(biosynthetic process);GO:0016020(membrane);GO:0016021(integral component of membrane);GO:0016740(transferase activity);GO:0017059(serine C-palmitoyltransferase complex);GO:0030170…	00600(Sphingolipid metabolism);04071(Sphingolipid signaling pathway)	K00654	EC:2.3.1.50	serine palmitoyltransferase, long chain base subunit 3 [Source:RGD Symbol;Acc:1310030]	0.009837	0.032115	0.074414	0.046665	0.056287	0.076832
ENSRNOG00000004452	Aqp12a	ENSRNOT00000005935	GO:0005737(cytoplasm);GO:0005886(plasma membrane);GO:0006833(water transport);GO:0015250(water channel activity);GO:0015267(channel activity);GO:0016020(membrane);GO:0016021(integral component of membrane);GO:0055085(transmembrane transport)	NA	NA	NA	aquaporin 12A [Source:RGD Symbol;Acc:1562727]	0.039458	0.018028	0	0.073892	0	0
ENSRNOG00000004456	Clhc1	ENSRNOT00000006085	NA	NA	NA	NA	clathrin heavy chain linker domain containing 1 [Source:RGD Symbol;Acc:1307937]	0.061028	0.05316	0.011582	0	0	0.014113
ENSRNOG00000004457	AABR07058615.1	ENSRNOT00000038168	GO:0005634(nucleus);GO:0006334(nucleosome assembly)	NA	NA	NA		1.76477	0.867969	0.984603	1.30471	0.9119	0.691303
ENSRNOG00000004461	NEWGENE_6497122	ENSRNOT00000005899	GO:0003674(molecular_function);GO:0005575(cellular_component);GO:0008150(biological_process)	NA	NA	NA	FLYWCH family member 2 [Source:RGD Symbol;Acc:11436072]	0.74232	0.393015	0.318039	0.402055	0.366346	0.434864
ENSRNOG00000004487	Nek2l1	ENSRNOT00000006235	GO:0000070(mitotic sister chromatid segregation);GO:0000776(kinetochore);GO:0000794(condensed nuclear chromosome);GO:0000922(spindle pole);GO:0001824(blastocyst development);GO:0004672(protein kinase activity);GO:0005524(ATP binding);GO:0005654(nucleoplasm);GO:0005813(centrosome);GO:0006468(protein phosphorylation);GO:0007059(chromosome segregation);GO:0019903(protein phosphatase binding);GO:0030…	NA	NA	NA	NIMA (never in mitosis gene a)-related kinase 2-like 1 [Source:RGD Symbol;Acc:1582899]	0.444017	0.389639	0.16434	0.608291	0.515562	0.76813
ENSRNOG00000004488	Bdkrb1	ENSRNOT00000005953	GO:0001933(negative regulation of protein phosphorylation);GO:0002687(positive regulation of leukocyte migration);GO:0004930(G-protein coupled receptor activity);GO:0004947(bradykinin receptor activity);GO:0005886(plasma membrane);GO:0006954(inflammatory response);GO:0007165(signal transduction);GO:0007186(G-protein coupled receptor signaling pathway);GO:0007205(protein kinase C-activating G-prot…	04020(Calcium signaling pathway);04080(Neuroactive ligand-receptor interaction);04610(Complement and coagulation cascades);04750(Inflammatory mediator regulation of TRP channels);04810(Regulation of actin cytoskeleton);05200(Pathways in cancer)	K03915	NA	bradykinin receptor B1 [Source:RGD Symbol;Acc:620401]	0.065743	0	0.062406	0.125775	0.10384	0.165726
ENSRNOG00000004499	Gpr135	ENSRNOT00000005933	GO:0004930(G-protein coupled receptor activity);GO:0005768(endosome);GO:0005886(plasma membrane);GO:0007165(signal transduction);GO:0007186(G-protein coupled receptor signaling pathway);GO:0010008(endosome membrane);GO:0016020(membrane);GO:0016021(integral component of membrane);GO:1990763(arrestin family protein binding)	NA	NA	NA	G protein-coupled receptor 135 [Source:RGD Symbol;Acc:727844]	0.03369	0.292982	0.199626	0.168439	0.298347	0.221125
ENSRNOG00000004503	L3hypdh	ENSRNOT00000006284	GO:0016836(hydro-lyase activity)	00330(Arginine and proline metabolism)	K18384	EC:4.2.1.77	trans-L-3-hydroxyproline dehydratase [Source:RGD Symbol;Acc:1305721]	0.87159	1.18205	1.13967	0.939061	1.0425	0.973178
ENSRNOG00000004516	Itgbl1	ENSRNOT00000006264	GO:0005178(integrin binding);GO:0005576(extracellular region);GO:0005925(focal adhesion);GO:0007160(cell-matrix adhesion);GO:0007229(integrin-mediated signaling pathway);GO:0008305(integrin complex);GO:0009986(cell surface);GO:0016477(cell migration);GO:0033627(cell adhesion mediated by integrin)	NA	NA	NA	integrin subunit beta like 1 [Source:RGD Symbol;Acc:1560635]	0.651056	1.35644	1.04301	0.623226	1.11594	0.941517
ENSRNOG00000004518	Cacnb1	ENSRNOT00000006098;ENSRNOT00000082974	GO:0005245(voltage-gated calcium channel activity);GO:0005891(voltage-gated calcium channel complex);GO:0070588(calcium ion transmembrane transport);GO:1902514(regulation of calcium ion transmembrane transport via high voltage-gated calcium channel);GO:1904646(cellular response to amyloid-beta);GO:1904646(cellular response to amyloid-beta)	04010(MAPK signaling pathway);04260(Cardiac muscle contraction);04261(Adrenergic signaling in cardiomyocytes);04921(Oxytocin signaling pathway);05410(Hypertrophic cardiomyopathy (HCM));05412(Arrhythmogenic right ventricular cardiomyopathy (ARVC));05414(Dilated cardiomyopathy (DCM));05414(Dilated cardiomyopathy (DCM))	K04862	NA	calcium voltage-gated channel auxiliary subunit beta 1 [Source:RGD Symbol;Acc:68382]	0.174525	0.443192	0.603483	0.429414	0.453756	0.297114
ENSRNOG00000004527	Lin7a	ENSRNOT00000006083;ENSRNOT00000072526	GO:0005622(intracellular);GO:0005886(plasma membrane);GO:0006887(exocytosis);GO:0007269(neurotransmitter secretion);GO:0015031(protein transport);GO:0016020(membrane);GO:0016323(basolateral plasma membrane);GO:0030054(cell junction);GO:0048489(synaptic vesicle transport);GO:0048839(inner ear development);GO:0097016(L27 domain binding);GO:0097025(MPP7-DLG1-LIN7 complex);GO:0098793(presynapse);GO:0…	NA	NA	NA	lin-7 homolog A, crumbs cell polarity complex component [Source:RGD Symbol;Acc:621256]	0.242072	0.0769634	0	0.308629	0.124371	0.214608
ENSRNOG00000004531	Tceanc	ENSRNOT00000005981	GO:0005634(nucleus);GO:0006351(transcription, DNA-templated)	NA	NA	NA	transcription elongation factor A N-terminal and central domain containing [Source:RGD Symbol;Acc:1584894]	0.413386	0.262936	0.494947	0.314608	0.40229	0.401486
ENSRNOG00000004535	Kcng3	ENSRNOT00000006094	GO:0005216(ion channel activity);GO:0005244(voltage-gated ion channel activity);GO:0005249(voltage-gated potassium channel activity);GO:0005251(delayed rectifier potassium channel activity);GO:0005267(potassium channel activity);GO:0005783(endoplasmic reticulum);GO:0005886(plasma membrane);GO:0006811(ion transport);GO:0006813(potassium ion transport);GO:0008076(voltage-gated potassium channel com…	NA	NA	NA	potassium voltage-gated channel modifier subfamily G member 3 [Source:RGD Symbol;Acc:628832]	0.128077	0.057803	0.051624	0.052023	0.128649	0.136451
ENSRNOG00000004560	Cacna1b	ENSRNOT00000048945	GO:0005216(ion channel activity);GO:0005244(voltage-gated ion channel activity);GO:0005245(voltage-gated calcium channel activity);GO:0005262(calcium channel activity);GO:0005509(calcium ion binding);GO:0005891(voltage-gated calcium channel complex);GO:0006811(ion transport);GO:0006816(calcium ion transport);GO:0007269(neurotransmitter secretion);GO:0007626(locomotory behavior);GO:0008016(regulat…	04010(MAPK signaling pathway);04020(Calcium signaling pathway);04721(Synaptic vesicle cycle);04723(Retrograde endocannabinoid signaling);04725(Cholinergic synapse);04726(Serotonergic synapse);04727(GABAergic synapse);04728(Dopaminergic synapse);04930(Type II diabetes mellitus);05032(Morphine addiction);05033(Nicotine addiction)	NA	NA	calcium voltage-gated channel subunit alpha1 B [Source:RGD Symbol;Acc:628852]	0.132761	0.14423	0.105461	0.0328272	0.110558	0.167879
ENSRNOG00000004578	Cthrc1	ENSRNOT00000006142	GO:0005109(frizzled binding);GO:0005576(extracellular region);GO:0005581(collagen trimer);GO:0005615(extracellular space);GO:0005737(cytoplasm);GO:0016477(cell migration);GO:0017147(Wnt-protein binding);GO:0031012(extracellular matrix);GO:0032092(positive regulation of protein binding);GO:0033690(positive regulation of osteoblast proliferation);GO:0043932(ossification involved in bone remodeling)…	NA	NA	NA	collagen triple helix repeat containing 1 [Source:RGD Symbol;Acc:628801]	0.751268	0.408558	0.552801	0.429181	0.141201	0.949081
ENSRNOG00000004598	Tsen54	ENSRNOT00000006327	GO:0000213(tRNA-intron endonuclease activity);GO:0000214(tRNA-intron endonuclease complex);GO:0000379(tRNA-type intron splice site recognition and cleavage);GO:0003674(molecular_function);GO:0005575(cellular_component);GO:0006388(tRNA splicing, via endonucleolytic cleavage and ligation);GO:0008150(biological_process)	NA	NA	NA	tRNA splicing endonuclease subunit 54 [Source:RGD Symbol;Acc:1597379]	1.87531	1.58474	1.40419	1.27466	2.40519	1.36597
ENSRNOG00000004614	Lypd6b	ENSRNOT00000065989	GO:0016020(membrane);GO:0016021(integral component of membrane);GO:0030548(acetylcholine receptor regulator activity);GO:0099601(regulation of neurotransmitter receptor activity)	NA	NA	NA	LY6/PLAUR domain containing 6B [Source:RGD Symbol;Acc:1562767]	0.049505	0.012188	0.03215	0.007673	0	0.101581
ENSRNOG00000004645	Galnt5	ENSRNOT00000006319	GO:0000139(Golgi membrane);GO:0004653(polypeptide N-acetylgalactosaminyltransferase activity);GO:0005794(Golgi apparatus);GO:0006486(protein glycosylation);GO:0016020(membrane);GO:0016021(integral component of membrane);GO:0016740(transferase activity);GO:0016757(transferase activity, transferring glycosyl groups);GO:0030246(carbohydrate binding);GO:0046872(metal ion binding)	00512(Mucin type O-glycan biosynthesis)	K00710	EC:2.4.1.41	polypeptide N-acetylgalactosaminyltransferase 5 [Source:RGD Symbol;Acc:620361]	0.829479	0.886537	1.10592	1.22321	1.00819	0.857224
ENSRNOG00000004650	Begain	ENSRNOT00000041903	GO:0005515(protein binding);GO:0005737(cytoplasm);GO:0005829(cytosol);GO:0016020(membrane);GO:0030425(dendrite);GO:0042803(protein homodimerization activity);GO:0043025(neuronal cell body);GO:0098794(postsynapse);GO:0098978(glutamatergic synapse)	NA	NA	NA	brain-enriched guanylate kinase-associated [Source:RGD Symbol;Acc:708347]	0.518283	1.09524	1.00286	0.675948	0.652257	1.08356
ENSRNOG00000004676	Pak3	ENSRNOT00000006459;ENSRNOT00000089141	GO:0000165(MAPK cascade);GO:0000166(nucleotide binding);GO:0000187(activation of MAPK activity);GO:0003824(catalytic activity);GO:0004672(protein kinase activity);GO:0004674(protein serine/threonine kinase activity);GO:0004708(MAP kinase kinase activity);GO:0005524(ATP binding);GO:0005737(cytoplasm);GO:0005768(endosome);GO:0006468(protein phosphorylation);GO:0007275(multicellular organism develop…	04012(ErbB signaling pathway);04014(Ras signaling pathway);04360(Axon guidance);04510(Focal adhesion);04660(T cell receptor signaling pathway);04810(Regulation of actin cytoskeleton);05211(Renal cell carcinoma);05211(Renal cell carcinoma)	K05733	EC:2.7.11.1	p21 (RAC1) activated kinase 3 [Source:RGD Symbol;Acc:3251]	0.0500155	0.023063	0	0	0	0.0385178
ENSRNOG00000004680	Kif5c	ENSRNOT00000006341;ENSRNOT00000081744	GO:0000166(nucleotide binding);GO:0003774(motor activity);GO:0003777(microtubule motor activity);GO:0005524(ATP binding);GO:0005737(cytoplasm);GO:0005874(microtubule);GO:0007018(microtubule-based movement);GO:0008017(microtubule binding);GO:0008045(motor neuron axon guidance);GO:0035253(ciliary rootlet);GO:0043005(neuron projection);GO:0043025(neuronal cell body);GO:0044295(axonal growth cone);GO…	04144(Endocytosis);04728(Dopaminergic synapse);04728(Dopaminergic synapse)	K10396	NA	kinesin family member 5C [Source:RGD Symbol;Acc:1308539]	0.228372	0.200276	0.560858	0.308919	0.268088	0.353726
ENSRNOG00000004695	Celf5	ENSRNOT00000061219	GO:0000381(regulation of alternative mRNA splicing, via spliceosome);GO:0003676(nucleic acid binding);GO:0003723(RNA binding);GO:0003729(mRNA binding);GO:0005634(nucleus);GO:0005737(cytoplasm);GO:0006376(mRNA splice site selection);GO:1990904(ribonucleoprotein complex)	NA	NA	NA	CUGBP, Elav-like family member 5 [Source:RGD Symbol;Acc:1565016]	0.086461	0.150529	0.084928	0.155149	0.146047	0.130086
ENSRNOG00000004704	Dcstamp	ENSRNOT00000006243	GO:0005789(endoplasmic reticulum membrane);GO:0009986(cell surface);GO:0016020(membrane);GO:0016021(integral component of membrane)	NA	NA	NA	dendrocyte expressed seven transmembrane protein [Source:RGD Symbol;Acc:1310435]	0.032318	0.216338	0.079338	0.336455	0.021439	0.066428
ENSRNOG00000004706	Vit	ENSRNOT00000006360	GO:0003429(growth plate cartilage chondrocyte morphogenesis);GO:0005539(glycosaminoglycan binding);GO:0005614(interstitial matrix);GO:0005615(extracellular space);GO:0010811(positive regulation of cell-substrate adhesion);GO:0021510(spinal cord development);GO:0030198(extracellular matrix organization);GO:0031012(extracellular matrix);GO:0062023(collagen-containing extracellular matrix)	NA	NA	NA	vitrin [Source:RGD Symbol;Acc:1564128]	0	0.048179	0.065399	0	0.049123	0.080325
ENSRNOG00000004713	Kcnj16	ENSRNOT00000006238	GO:0005242(inward rectifier potassium channel activity);GO:0005244(voltage-gated ion channel activity);GO:0005886(plasma membrane);GO:0006811(ion transport);GO:0006813(potassium ion transport);GO:0016020(membrane);GO:0016021(integral component of membrane);GO:0034220(ion transmembrane transport);GO:0034765(regulation of ion transmembrane transport);GO:0071805(potassium ion transmembrane transport)	04971(Gastric acid secretion)	K05009	NA	potassium voltage-gated channel subfamily J member 16 [Source:RGD Symbol;Acc:61824]	0	0	0	0	0	0.023763
ENSRNOG00000004747	Slc30a8	ENSRNOT00000006410	GO:0003674(molecular_function);GO:0005385(zinc ion transmembrane transporter activity);GO:0005623(cell);GO:0005886(plasma membrane);GO:0006811(ion transport);GO:0006812(cation transport);GO:0006829(zinc ion transport);GO:0006882(cellular zinc ion homeostasis);GO:0008324(cation transmembrane transporter activity);GO:0009749(response to glucose);GO:0010043(response to zinc ion);GO:0016020(membrane)…	NA	NA	NA	solute carrier family 30 member 8 [Source:RGD Symbol;Acc:1308282]	0	0	0.0845212	0	0	0
ENSRNOG00000004752	Nalcn	ENSRNOT00000057404	GO:0005216(ion channel activity);GO:0005261(cation channel activity);GO:0006811(ion transport);GO:0016020(membrane);GO:0016021(integral component of membrane);GO:0034220(ion transmembrane transport);GO:0055085(transmembrane transport);GO:0098655(cation transmembrane transport)	NA	NA	NA	sodium leak channel, non-selective [Source:RGD Symbol;Acc:628710]	0.00806616	0	0.0264782	0	0.0285665	0.0323723
ENSRNOG00000004778	Cnga1	ENSRNOT00000006469	GO:0001750(photoreceptor outer segment);GO:0005216(ion channel activity);GO:0005221(intracellular cyclic nucleotide activated cation channel activity);GO:0006811(ion transport);GO:0007601(visual perception);GO:0016020(membrane);GO:0016021(integral component of membrane);GO:0042622(photoreceptor outer segment membrane);GO:0055085(transmembrane transport);GO:0098655(cation transmembrane transport)	04022(cGMP - PKG signaling pathway);04024(cAMP signaling pathway);04744(Phototransduction)	K04948	NA	cyclic nucleotide gated channel alpha 1 [Source:RGD Symbol;Acc:621815]	0	0	0	0.059911	0	0
ENSRNOG00000004781	Crmp1	ENSRNOT00000065334	GO:0000226(microtubule cytoskeleton organization);GO:0005737(cytoplasm);GO:0005813(centrosome);GO:0005815(microtubule organizing center);GO:0005819(spindle);GO:0005829(cytosol);GO:0005856(cytoskeleton);GO:0007399(nervous system development);GO:0007411(axon guidance);GO:0010977(negative regulation of neuron projection development);GO:0016787(hydrolase activity);GO:0016810(hydrolase activity, actin…	NA	NA	NA	collapsin response mediator protein 1 [Source:RGD Symbol;Acc:2407]	0.194472	0.274701	0.244718	0.291961	0.145581	0.256459
ENSRNOG00000004828	Acvr1c	ENSRNOT00000059280	GO:0000166(nucleotide binding);GO:0002021(response to dietary excess);GO:0004672(protein kinase activity);GO:0004674(protein serine/threonine kinase activity);GO:0004675(transmembrane receptor protein serine/threonine kinase activity);GO:0005524(ATP binding);GO:0006468(protein phosphorylation);GO:0007178(transmembrane receptor protein serine/threonine kinase signaling pathway);GO:0009749(response…	04350(TGF-beta signaling pathway);04550(Signaling pathways regulating pluripotency of stem cells)	K13568	EC:2.7.11.30	activin A receptor type 1C [Source:RGD Symbol;Acc:621789]	0.19576	0.175246	0.275334	0.266288	0.327211	0.253003
ENSRNOG00000004854	Has2	ENSRNOT00000006517	GO:0001570(vasculogenesis);GO:0001822(kidney development);GO:0003674(molecular_function);GO:0005575(cellular_component);GO:0005737(cytoplasm);GO:0005887(integral component of plasma membrane);GO:0008284(positive regulation of cell proliferation);GO:0010838(positive regulation of keratinocyte proliferation);GO:0014911(positive regulation of smooth muscle cell migration);GO:0016020(membrane);GO:001…	NA	NA	NA	hyaluronan synthase 2 [Source:RGD Symbol;Acc:2781]	0.039332	0.095591	0.094941	0	0.089728	0.018267
ENSRNOG00000004865	Pkd1l1	ENSRNOT00000006498	GO:0005262(calcium channel activity);GO:0016020(membrane);GO:0016021(integral component of membrane);GO:0034704(calcium channel complex);GO:0050982(detection of mechanical stimulus);GO:0070588(calcium ion transmembrane transport);GO:0097730(non-motile cilium)	NA	NA	NA	polycystin 1 like 1, transient receptor potential channel interacting [Source:RGD Symbol;Acc:1564724]	0.010816	0.020981	0.031024	0.04415	0	0.070128
ENSRNOG00000004869	AABR07039806.1	ENSRNOT00000074811;ENSRNOT00000006907	NA	NA	NA	NA	dachshund family transcription factor 2 [Source:NCBI gene;Acc:302333]	0	0	0.0901035	0.0936431	0.150195	0.225707
ENSRNOG00000004870	Dyrk3	ENSRNOT00000006502;ENSRNOT00000087793	GO:0000287(magnesium ion binding);GO:0004672(protein kinase activity);GO:0004674(protein serine/threonine kinase activity);GO:0005524(ATP binding);GO:0005634(nucleus);GO:0005654(nucleoplasm);GO:0005737(cytoplasm);GO:0005829(cytosol);GO:0006468(protein phosphorylation);GO:0010494(cytoplasmic stress granule);GO:0016301(kinase activity);GO:0016310(phosphorylation);GO:0030218(erythrocyte differentiat…	NA	NA	NA	dual specificity tyrosine phosphorylation regulated kinase 3 [Source:RGD Symbol;Acc:1310924]	0.72099	0.807772	0.969291	0.59006	0.782111	1.04859
ENSRNOG00000004882	Capn6	ENSRNOT00000006638	GO:0001578(microtubule bundle formation);GO:0004198(calcium-dependent cysteine-type endopeptidase activity);GO:0005622(intracellular);GO:0005829(cytosol);GO:0005874(microtubule);GO:0005876(spindle microtubule);GO:0006508(proteolysis);GO:0008017(microtubule binding);GO:0048471(perinuclear region of cytoplasm);GO:0051493(regulation of cytoskeleton organization)	NA	NA	NA	calpain 6 [Source:RGD Symbol;Acc:70960]	0	0.04695	0.174076	0	0.012919	0.097007
ENSRNOG00000004914	LOC500876	ENSRNOT00000006510	NA	NA	NA	NA	LOC500876 [Source:RGD Symbol;Acc:1564901]	0	0.027072	0.003712	0.047748	0.02631	0
ENSRNOG00000004928	Sntg2	ENSRNOT00000066904	GO:0005198(structural molecule activity);GO:0005622(intracellular);GO:0016010(dystrophin-associated glycoprotein complex);GO:0030165(PDZ domain binding);GO:0097109(neuroligin family protein binding)	NA	NA	NA	syntrophin, gamma 2 [Source:RGD Symbol;Acc:1311276]	0.244939	0.407758	0.395451	0.131598	0.059261	0.374219
ENSRNOG00000004966	Slc38a11	ENSRNOT00000058962	GO:0003333(amino acid transmembrane transport);GO:0006811(ion transport);GO:0006814(sodium ion transport);GO:0006865(amino acid transport);GO:0015171(amino acid transmembrane transporter activity);GO:0016020(membrane);GO:0016021(integral component of membrane)	NA	NA	NA	solute carrier family 38, member 11 [Source:RGD Symbol;Acc:1306005]	0.0352224	0.0873905	0	0	0.107174	0
ENSRNOG00000004998	Jakmip1	ENSRNOT00000006771	GO:0003723(RNA binding);GO:0005737(cytoplasm);GO:0005856(cytoskeleton);GO:0005874(microtubule);GO:0008017(microtubule binding);GO:0015031(protein transport);GO:0015630(microtubule cytoskeleton);GO:0016020(membrane);GO:0019894(kinesin binding);GO:0019898(extrinsic component of membrane);GO:0019900(kinase binding);GO:0050811(GABA receptor binding);GO:0050890(cognition);GO:1990904(ribonucleoprotein …	NA	NA	NA	janus kinase and microtubule interacting protein 1 [Source:RGD Symbol;Acc:1562401]	0.274811	0.397749	0.270623	0.301973	0.224494	0.553427
ENSRNOG00000005003	Ptprn2	ENSRNOT00000006942	GO:0004721(phosphoprotein phosphatase activity);GO:0004725(protein tyrosine phosphatase activity);GO:0005515(protein binding);GO:0005737(cytoplasm);GO:0005788(endoplasmic reticulum lumen);GO:0006470(protein dephosphorylation);GO:0006629(lipid metabolic process);GO:0007269(neurotransmitter secretion);GO:0016020(membrane);GO:0016021(integral component of membrane);GO:0016311(dephosphorylation);GO:0…	04940(Type I diabetes mellitus)	K07817	EC:3.1.3.48	protein tyrosine phosphatase, receptor type N2 [Source:RGD Symbol;Acc:61904]	0.110557	0.082176	0.097632	0.020878	0.170938	0.196131
ENSRNOG00000005008	Angpt4	ENSRNOT00000006786	GO:0001525(angiogenesis);GO:0003674(molecular_function);GO:0005575(cellular_component);GO:0005615(extracellular space);GO:0007171(activation of transmembrane receptor protein tyrosine kinase activity);GO:0007219(Notch signaling pathway);GO:0008150(biological_process);GO:0010595(positive regulation of endothelial cell migration);GO:0016525(negative regulation of angiogenesis);GO:0030297(transmembr…	04014(Ras signaling pathway);04015(Rap1 signaling pathway);04066(HIF-1 signaling pathway);04151(PI3K-Akt signaling pathway)	K05467	NA	angiopoietin 4 [Source:RGD Symbol;Acc:1307539]	0.17094	0.113099	0.154632	0.102625	0.139235	0.244192
ENSRNOG00000005038	Ube2t	ENSRNOT00000006747	GO:0000166(nucleotide binding);GO:0003682(chromatin binding);GO:0004842(ubiquitin-protein transferase activity);GO:0005524(ATP binding);GO:0005634(nucleus);GO:0005730(nucleolus);GO:0006281(DNA repair);GO:0006513(protein monoubiquitination);GO:0006974(cellular response to DNA damage stimulus);GO:0016740(transferase activity);GO:0031625(ubiquitin protein ligase binding);GO:0035519(protein K29-linke…	03460(Fanconi anemia pathway)	K13960	EC:2.3.2.23	ubiquitin-conjugating enzyme E2T [Source:RGD Symbol;Acc:1310816]	0.239909	0.300316	0	0.228277	0.277562	0.382539
ENSRNOG00000005048	Trhr	ENSRNOT00000006783	GO:0004930(G-protein coupled receptor activity);GO:0004997(thyrotropin-releasing hormone receptor activity);GO:0007165(signal transduction);GO:0007186(G-protein coupled receptor signaling pathway);GO:0016020(membrane);GO:0016021(integral component of membrane)	04020(Calcium signaling pathway);04080(Neuroactive ligand-receptor interaction)	K04282	NA	thyrotropin releasing hormone receptor [Source:RGD Symbol;Acc:3904]	0	0	0.072822	0	0	0
ENSRNOG00000005053	Egln3	ENSRNOT00000007219	GO:0001666(response to hypoxia);GO:0005506(iron ion binding);GO:0005634(nucleus);GO:0005737(cytoplasm);GO:0005829(cytosol);GO:0006915(apoptotic process);GO:0006919(activation of cysteine-type endopeptidase activity involved in apoptotic process);GO:0016491(oxidoreductase activity);GO:0016705(oxidoreductase activity, acting on paired donors, with incorporation or reduction of molecular oxygen);GO:…	04066(HIF-1 signaling pathway);05200(Pathways in cancer);05211(Renal cell carcinoma)	K09592	EC:1.14.11.29	egl-9 family hypoxia-inducible factor 3 [Source:RGD Symbol;Acc:71019]	0.499962	0.564225	0.644616	0.750784	0.485142	0.671001
ENSRNOG00000005105	Sun3	ENSRNOT00000006818	GO:0005635(nuclear envelope);GO:0006998(nuclear envelope organization);GO:0016020(membrane);GO:0016021(integral component of membrane);GO:0034993(meiotic nuclear membrane microtubule tethering complex);GO:0043495(protein membrane anchor);GO:0090286(cytoskeletal anchoring at nuclear membrane)	NA	NA	NA	Sad1 and UNC84 domain containing 3 [Source:RGD Symbol;Acc:1591975]	0	0	0	0	0	0.118288
ENSRNOG00000005109	Rprm	ENSRNOT00000006784	GO:0005737(cytoplasm);GO:0007050(cell cycle arrest);GO:0007346(regulation of mitotic cell cycle);GO:0016020(membrane);GO:0016021(integral component of membrane)	04115(p53 signaling pathway)	K10128	NA	reprimo, TP53 dependent G2 arrest mediator homolog [Source:RGD Symbol;Acc:1595512]	0.409577	0.220779	0.682208	0.057604	0.092658	0.392339
ENSRNOG00000005111	Nutm1	ENSRNOT00000006876	NA	NA	NA	NA	NUT midline carcinoma, family member 1 [Source:RGD Symbol;Acc:1564529]	0	0.062149	0.081359	0	0	0.01667
ENSRNOG00000005112	AABR07006367.1	ENSRNOT00000061680	NA	NA	NA	NA		0.019693	0	0	0.038303	0.129747	0
ENSRNOG00000005114	Tmem74	ENSRNOT00000006791	GO:0006914(autophagy);GO:0016020(membrane);GO:0016021(integral component of membrane);GO:0016236(macroautophagy)	NA	NA	NA	transmembrane protein 74 [Source:RGD Symbol;Acc:1566279]	0	0.047209	0.154447	0	0.134376	0.047371
ENSRNOG00000005115	Asf1b	ENSRNOT00000006964	GO:0000785(chromatin);GO:0000790(nuclear chromatin);GO:0005634(nucleus);GO:0005654(nucleoplasm);GO:0006333(chromatin assembly or disassembly);GO:0006334(nucleosome assembly);GO:0006335(DNA replication-dependent nucleosome assembly);GO:0006336(DNA replication-independent nucleosome assembly);GO:0032991(protein-containing complex);GO:0042393(histone binding)	NA	NA	NA	anti-silencing function 1B histone chaperone [Source:RGD Symbol;Acc:1304918]	0.346453	0.438388	0.536293	0.50502	0.471284	0.416003
ENSRNOG00000005159	Fam135b	ENSRNOT00000006966	GO:0044255(cellular lipid metabolic process)	NA	NA	NA	family with sequence similarity 135, member B [Source:RGD Symbol;Acc:1308133]	0.088079	0.025298	0	0.167045	0.030494	0.106163
ENSRNOG00000005166	Nhlh1	ENSRNOT00000006862	GO:0000977(RNA polymerase II regulatory region sequence-specific DNA binding);GO:0000981(RNA polymerase II transcription factor activity, sequence-specific DNA binding);GO:0001228(transcriptional activator activity, RNA polymerase II transcription regulatory region sequence-specific DNA binding);GO:0005634(nucleus);GO:0006357(regulation of transcription by RNA polymerase II);GO:0006366(transcript…	NA	NA	NA	nescient helix loop helix 1 [Source:RGD Symbol;Acc:1310261]	0	0	0	0.016825	0	0
ENSRNOG00000005176	Map7d2	ENSRNOT00000045285	GO:0000226(microtubule cytoskeleton organization);GO:0015630(microtubule cytoskeleton)	NA	NA	NA	MAP7 domain containing 2 [Source:RGD Symbol;Acc:1564852]	0.030464	0	0.079608	0.037786	0.050955	0.043034
ENSRNOG00000005178	LOC689081	ENSRNOT00000006885	GO:0004869(cysteine-type endopeptidase inhibitor activity);GO:0010466(negative regulation of peptidase activity);GO:0010951(negative regulation of endopeptidase activity);GO:0030414(peptidase inhibitor activity)	NA	NA	NA	similar to cystatin E2 [Source:RGD Symbol;Acc:1597405]	0.215654	0	0	0	0	0
ENSRNOG00000005185	Nxph3	ENSRNOT00000007133	GO:0005102(signaling receptor binding)	NA	NA	NA	neurexophilin 3 [Source:RGD Symbol;Acc:620693]	0.175033	0.195631	0.188121	0.288504	0.310108	0.282494
ENSRNOG00000005206	Kcnq3	ENSRNOT00000006930;ENSRNOT00000074573	GO:0005216(ion channel activity);GO:0005244(voltage-gated ion channel activity);GO:0005249(voltage-gated potassium channel activity);GO:0005267(potassium channel activity);GO:0005516(calmodulin binding);GO:0005886(plasma membrane);GO:0005887(integral component of plasma membrane);GO:0006811(ion transport);GO:0006813(potassium ion transport);GO:0008076(voltage-gated potassium channel complex);GO:0…	04725(Cholinergic synapse);04725(Cholinergic synapse)	K04928	NA	potassium voltage-gated channel subfamily Q member 3 [Source:RGD Symbol;Acc:69222]	0.182682	0.103214	0.0854064	0.304394	0.16455	0.0302406
ENSRNOG00000005215	Klhl4	ENSRNOT00000006992	GO:0003674(molecular_function);GO:0005575(cellular_component);GO:0005815(microtubule organizing center);GO:0008150(biological_process);GO:0015630(microtubule cytoskeleton)	NA	NA	NA	kelch-like family member 4 [Source:RGD Symbol;Acc:1565441]	0.881881	0.608405	0.684293	0.719379	0.79455	0.622036
ENSRNOG00000005229	Sec16b	ENSRNOT00000044008	GO:0000139(Golgi membrane);GO:0005783(endoplasmic reticulum);GO:0005789(endoplasmic reticulum membrane);GO:0005794(Golgi apparatus);GO:0007029(endoplasmic reticulum organization);GO:0007030(Golgi organization);GO:0007031(peroxisome organization);GO:0010628(positive regulation of gene expression);GO:0012507(ER to Golgi transport vesicle membrane);GO:0015031(protein transport);GO:0016020(membrane);…	NA	NA	NA	SEC16 homolog B, endoplasmic reticulum export factor [Source:RGD Symbol;Acc:621658]	1.35653	0.871049	0.98521	0.870188	1.04123	1.39823
ENSRNOG00000005235	Fam209a	ENSRNOT00000006949	GO:0016020(membrane);GO:0016021(integral component of membrane)	NA	NA	NA	family with sequence similarity 209, member A [Source:RGD Symbol;Acc:1307805]	0.067386	0.398734	0.210669	0	0.156687	0
ENSRNOG00000005246	Tfap2c	ENSRNOT00000006991	GO:0000122(negative regulation of transcription by RNA polymerase II);GO:0000977(RNA polymerase II regulatory region sequence-specific DNA binding);GO:0000978(RNA polymerase II proximal promoter sequence-specific DNA binding);GO:0000981(RNA polymerase II transcription factor activity, sequence-specific DNA binding);GO:0001077(transcriptional activator activity, RNA polymerase II proximal promoter…	NA	NA	NA	transcription factor AP-2 gamma [Source:RGD Symbol;Acc:1303185]	0.081317	0.078578	0.221618	0	0.050855	0.091506
ENSRNOG00000005250	Abcg5	ENSRNOT00000007174	GO:0000166(nucleotide binding);GO:0005524(ATP binding);GO:0005886(plasma membrane);GO:0005887(integral component of plasma membrane);GO:0006855(drug transmembrane transport);GO:0006869(lipid transport);GO:0007584(response to nutrient);GO:0007588(excretion);GO:0010212(response to ionizing radiation);GO:0010949(negative regulation of intestinal phytosterol absorption);GO:0015238(drug transmembrane …	02010(ABC transporters);04975(Fat digestion and absorption);04976(Bile secretion)	K05683	NA	ATP binding cassette subfamily G member 5 [Source:RGD Symbol;Acc:620298]	0	0	0.015911	0	0	0
ENSRNOG00000005277	Ptprv	ENSRNOT00000007597	GO:0004721(phosphoprotein phosphatase activity);GO:0004725(protein tyrosine phosphatase activity);GO:0006470(protein dephosphorylation);GO:0016020(membrane);GO:0016021(integral component of membrane);GO:0016311(dephosphorylation);GO:0016787(hydrolase activity);GO:0016791(phosphatase activity);GO:0035335(peptidyl-tyrosine dephosphorylation)	NA	NA	NA	protein tyrosine phosphatase, receptor type, V [Source:RGD Symbol;Acc:621123]	0.017355	0.043967	0.049552	0.007182	0.055934	0.048185
ENSRNOG00000005284	Itpka	ENSRNOT00000007247	GO:0000166(nucleotide binding);GO:0004683(calmodulin-dependent protein kinase activity);GO:0005516(calmodulin binding);GO:0005524(ATP binding);GO:0006020(inositol metabolic process);GO:0006468(protein phosphorylation);GO:0008440(inositol-1,4,5-trisphosphate 3-kinase activity);GO:0016301(kinase activity);GO:0016310(phosphorylation);GO:0016740(transferase activity);GO:0030036(actin cytoskeleton org…	00562(Inositol phosphate metabolism);04020(Calcium signaling pathway);04070(Phosphatidylinositol signaling system)	K00911	EC:2.7.1.127	inositol-trisphosphate 3-kinase A [Source:RGD Symbol;Acc:619950]	0.584128	0.496734	0.757547	0.577447	0.290011	0.533067
ENSRNOG00000005307	Slc4a10	ENSRNOT00000082775	GO:0005452(inorganic anion exchanger activity);GO:0005886(plasma membrane);GO:0006811(ion transport);GO:0006820(anion transport);GO:0006885(regulation of pH);GO:0008509(anion transmembrane transporter activity);GO:0009416(response to light stimulus);GO:0009791(post-embryonic development);GO:0015301(anion:anion antiporter activity);GO:0015698(inorganic anion transport);GO:0016020(membrane);GO:0016…	NA	NA	NA	solute carrier family 4 member 10 [Source:RGD Symbol;Acc:631407]	0	0	0.0326632	0	0.0206065	0
ENSRNOG00000005309	Scn8a	ENSRNOT00000080923	GO:0001518(voltage-gated sodium channel complex);GO:0005216(ion channel activity);GO:0005244(voltage-gated ion channel activity);GO:0005248(voltage-gated sodium channel activity);GO:0005272(sodium channel activity);GO:0005886(plasma membrane);GO:0006811(ion transport);GO:0006814(sodium ion transport);GO:0016020(membrane);GO:0016021(integral component of membrane);GO:0034220(ion transmembrane tran…	NA	NA	NA	sodium voltage-gated channel alpha subunit 8 [Source:RGD Symbol;Acc:3638]	0.0904279	0.239486	0.190202	0.0459674	0.16722	0.13128
ENSRNOG00000005338	Drd5	ENSRNOT00000007074	GO:0001588(dopamine neurotransmitter receptor activity, coupled via Gs);GO:0001975(response to amphetamine);GO:0001992(regulation of systemic arterial blood pressure by vasopressin);GO:0001994(norepinephrine-epinephrine vasoconstriction involved in regulation of systemic arterial blood pressure);GO:0004930(G-protein coupled receptor activity);GO:0004952(dopamine neurotransmitter receptor activity…	04020(Calcium signaling pathway);04024(cAMP signaling pathway);04080(Neuroactive ligand-receptor interaction);04728(Dopaminergic synapse)	K05840	NA	dopamine receptor D5 [Source:RGD Symbol;Acc:2523]	0	0.013914	0	0	0	0
ENSRNOG00000005341	Upp2	ENSRNOT00000035158	GO:0003824(catalytic activity);GO:0004850(uridine phosphorylase activity);GO:0005737(cytoplasm);GO:0009116(nucleoside metabolic process);GO:0009166(nucleotide catabolic process);GO:0016740(transferase activity);GO:0016757(transferase activity, transferring glycosyl groups);GO:0016763(transferase activity, transferring pentosyl groups);GO:0044206(UMP salvage);GO:0045098(type III intermediate filam…	00240(Pyrimidine metabolism);00983(Drug metabolism - other enzymes)	K00757	EC:2.4.2.3	uridine phosphorylase 2 [Source:RGD Symbol;Acc:1308188]	0	0.011159	0	0	0	0.016433
ENSRNOG00000005343	Esr2	ENSRNOT00000042682;ENSRNOT00000043602;ENSRNOT00000007109	GO:0000122(negative regulation of transcription by RNA polymerase II);GO:0000978(RNA polymerase II proximal promoter sequence-specific DNA binding);GO:0003677(DNA binding);GO:0003700(DNA-binding transcription factor activity);GO:0003707(steroid hormone receptor activity);GO:0005496(steroid binding);GO:0005634(nucleus);GO:0005739(mitochondrion);GO:0006351(transcription, DNA-templated);GO:0006355(r…	01522(Endocrine resistance);04915(Estrogen signaling pathway);04917(Prolactin signaling pathway);05224(Breast cancer);05224(Breast cancer)	K08551	NA	estrogen receptor 2 [Source:RGD Symbol;Acc:2582]	0.343971	0.471522	0.39109	0.599076	0.344586	0.224174
ENSRNOG00000005347	Fjx1	ENSRNOT00000007077	GO:0005615(extracellular space);GO:0007267(cell-cell signaling);GO:0010842(retina layer formation)	NA	NA	NA	four jointed box 1 [Source:RGD Symbol;Acc:1306113]	1.1344	1.23407	0.849732	0.973454	0.969036	1.0944
ENSRNOG00000005367	Slc12a1	ENSRNOT00000085647	GO:0005215(transporter activity);GO:0006811(ion transport);GO:0015377(cation:chloride symporter activity);GO:0016020(membrane);GO:0016021(integral component of membrane);GO:0055085(transmembrane transport);GO:0070062(extracellular exosome);GO:1902476(chloride transmembrane transport)	NA	NA	NA	solute carrier family 12 member 1 [Source:RGD Symbol;Acc:3685]	0	0	0	0.0154837	0	0
ENSRNOG00000005368	Ppp3r2	ENSRNOT00000007290	GO:0005509(calcium ion binding);GO:0005515(protein binding);GO:0005829(cytosol);GO:0046872(metal ion binding)	04010(MAPK signaling pathway);04020(Calcium signaling pathway);04022(cGMP - PKG signaling pathway);04114(Oocyte meiosis);04218(Cellular senescence);04310(Wnt signaling pathway);04360(Axon guidance);04370(VEGF signaling pathway);04380(Osteoclast differentiation);04650(Natural killer cell mediated cytotoxicity);04658(Th1 and Th2 cell differentiation);04659(Th17 cell differentiation);04660(T cell re…	K06268	NA	protein phosphatase 3, regulatory subunit B, beta [Source:RGD Symbol;Acc:69232]	0.058201	0	0	0	0	0
ENSRNOG00000005392	Ngfr	ENSRNOT00000007268	GO:0005035(death receptor activity);GO:0005516(calmodulin binding);GO:0005622(intracellular);GO:0005886(plasma membrane);GO:0006919(activation of cysteine-type endopeptidase activity involved in apoptotic process);GO:0007165(signal transduction);GO:0007266(Rho protein signal transduction);GO:0015026(coreceptor activity);GO:0016020(membrane);GO:0016021(integral component of membrane);GO:0031625(ub…	04014(Ras signaling pathway);04015(Rap1 signaling pathway);04060(Cytokine-cytokine receptor interaction);04151(PI3K-Akt signaling pathway);04215(Apoptosis - multiple species);04722(Neurotrophin signaling pathway);05202(Transcriptional misregulation in cancers)	K02583	NA	nerve growth factor receptor [Source:RGD Symbol;Acc:3177]	0.450579	0.650267	0.517064	0.188474	0.283203	0.765222
ENSRNOG00000005402	AABR07040938.1	ENSRNOT00000007173	NA	NA	NA	NA		0.704533	0.774335	0.392915	0.579544	0.676185	0.263726
ENSRNOG00000005409	Lrrc9	ENSRNOT00000007339	NA	NA	NA	NA	leucine rich repeat containing 9 [Source:RGD Symbol;Acc:1565716]	0.403769	0.547032	0.835231	0.544517	0.47471	0.318185
ENSRNOG00000005420	Abcg8	ENSRNOT00000007638	GO:0005524(ATP binding);GO:0005886(plasma membrane);GO:0005887(integral component of plasma membrane);GO:0006855(drug transmembrane transport);GO:0006869(lipid transport);GO:0007584(response to nutrient);GO:0007588(excretion);GO:0010949(negative regulation of intestinal phytosterol absorption);GO:0015238(drug transmembrane transporter activity);GO:0015248(sterol transporter activity);GO:0015914(p…	02010(ABC transporters);04975(Fat digestion and absorption);04976(Bile secretion)	NA	NA	ATP binding cassette subfamily G member 8 [Source:RGD Symbol;Acc:620300]	0.0309835	0.0239398	0.00645873	0.0243186	0.0259128	0
ENSRNOG00000005431	Olr816	ENSRNOT00000007200	GO:0004930(G-protein coupled receptor activity);GO:0004984(olfactory receptor activity);GO:0005886(plasma membrane);GO:0007165(signal transduction);GO:0007186(G-protein coupled receptor signaling pathway);GO:0007608(sensory perception of smell);GO:0016020(membrane);GO:0016021(integral component of membrane);GO:0050896(response to stimulus);GO:0050911(detection of chemical stimulus involved in sen…	04740(Olfactory transduction)	K04257	NA	olfactory receptor 816 [Source:RGD Symbol;Acc:1333098]	0.000925	0	0	0	0.048728	0
ENSRNOG00000005433	Shq1	ENSRNOT00000089177;ENSRNOT00000057758	GO:0000493(box H/ACA snoRNP assembly);GO:0005654(nucleoplasm);GO:0005737(cytoplasm);GO:0005829(cytosol);GO:0022618(ribonucleoprotein complex assembly);GO:0043065(positive regulation of apoptotic process);GO:0051082(unfolded protein binding);GO:2000233(negative regulation of rRNA processing);GO:2000233(negative regulation of rRNA processing)	NA	NA	NA	SHQ1, H/ACA ribonucleoprotein assembly factor [Source:RGD Symbol;Acc:1310610]	0.692255	0.613298	0.853186	0.781829	0.497376	0.582222
ENSRNOG00000005491	Best3	ENSRNOT00000007309	GO:0005254(chloride channel activity);GO:0005886(plasma membrane);GO:0006811(ion transport);GO:0006821(chloride transport);GO:0015698(inorganic anion transport);GO:0016020(membrane);GO:0016021(integral component of membrane);GO:0034707(chloride channel complex);GO:0043271(negative regulation of ion transport);GO:1902476(chloride transmembrane transport)	NA	NA	NA	bestrophin 3 [Source:RGD Symbol;Acc:1305439]	0.262722	0.183592	0.413742	0.435988	0.326736	0.537091
ENSRNOG00000005509	Pak7	ENSRNOT00000084829	GO:0000166(nucleotide binding);GO:0004672(protein kinase activity);GO:0004674(protein serine/threonine kinase activity);GO:0005524(ATP binding);GO:0005634(nucleus);GO:0005654(nucleoplasm);GO:0005737(cytoplasm);GO:0005739(mitochondrion);GO:0006468(protein phosphorylation);GO:0006915(apoptotic process);GO:0007010(cytoskeleton organization);GO:0007612(learning);GO:0007613(memory);GO:0007626(locomoto…	04012(ErbB signaling pathway);04014(Ras signaling pathway);04360(Axon guidance);04510(Focal adhesion);04660(T cell receptor signaling pathway);04810(Regulation of actin cytoskeleton);05211(Renal cell carcinoma)	NA	NA	p21 (RAC1) activated kinase 7 [Source:RGD Symbol;Acc:1312009]	0.0198694	0	0.00921058	0	0	0
ENSRNOG00000005533	LOC686013	ENSRNOT00000007407	NA	NA	NA	NA	hypothetical protein LOC686013 [Source:RGD Symbol;Acc:1586683]	0.451172	0.750499	0.980363	0.6089	0.890317	0.251165
ENSRNOG00000005542	Apob	ENSRNOT00000046811	GO:0001701(in utero embryonic development);GO:0005319(lipid transporter activity);GO:0005515(protein binding);GO:0005543(phospholipid binding);GO:0005576(extracellular region);GO:0005615(extracellular space);GO:0005737(cytoplasm);GO:0005783(endoplasmic reticulum);GO:0005829(cytosol);GO:0006629(lipid metabolic process);GO:0006642(triglyceride mobilization);GO:0006869(lipid transport);GO:0007283(sp…	04975(Fat digestion and absorption);04977(Vitamin digestion and absorption)	NA	NA	apolipoprotein B [Source:RGD Symbol;Acc:2129]	0.0135703	0.0169009	0.0186596	0.0300813	0.0266163	0.0149305
ENSRNOG00000005550	Lrfn5	ENSRNOT00000007600	GO:0009986(cell surface);GO:0016020(membrane);GO:0016021(integral component of membrane);GO:0099061(integral component of postsynaptic density membrane);GO:0099560(synaptic membrane adhesion)	NA	NA	NA	leucine rich repeat and fibronectin type III domain containing 5 [Source:RGD Symbol;Acc:1309357]	0	0.0154904	0.00981832	0	0	0
ENSRNOG00000005555	Lrrc10	ENSRNOT00000007338	GO:0003779(actin binding);GO:0005856(cytoskeleton);GO:0030017(sarcomere);GO:0055013(cardiac muscle cell development)	NA	NA	NA	leucine-rich repeat-containing 10 [Source:RGD Symbol;Acc:1307358]	0.094707	0	0.014935	0.022329	0.072304	0.171084
ENSRNOG00000005561	Brinp1	ENSRNOT00000007578	GO:0001662(behavioral fear response);GO:0005737(cytoplasm);GO:0007614(short-term memory);GO:0008219(cell death);GO:0035176(social behavior);GO:0035640(exploration behavior);GO:0042711(maternal behavior);GO:0045666(positive regulation of neuron differentiation);GO:0045786(negative regulation of cell cycle);GO:0045930(negative regulation of mitotic cell cycle);GO:0050768(negative regulation of neur…	NA	NA	NA	BMP/retinoic acid inducible neural specific 1 [Source:RGD Symbol;Acc:708519]	0.299458	0.330404	0.545465	0.249132	0.460743	0.299207
ENSRNOG00000005592	Brinp2	ENSRNOT00000075865	GO:0045666(positive regulation of neuron differentiation);GO:0045930(negative regulation of mitotic cell cycle);GO:0071300(cellular response to retinoic acid)	NA	NA	NA	BMP/retinoic acid inducible neural specific 2 [Source:RGD Symbol;Acc:708419]	0.372224	0.073438	0.054531	0.226857	0.189862	0.262913
ENSRNOG00000005634	AABR07047872.1	ENSRNOT00000007449	GO:0016020(membrane);GO:0016021(integral component of membrane)	NA	NA	NA		0.14662	0.243002	0.09875	0.034195	0.087659	0.167835
ENSRNOG00000005650	Pgf	ENSRNOT00000007790	GO:0001525(angiogenesis);GO:0001658(branching involved in ureteric bud morphogenesis);GO:0001666(response to hypoxia);GO:0001934(positive regulation of protein phosphorylation);GO:0001938(positive regulation of endothelial cell proliferation);GO:0002040(sprouting angiogenesis);GO:0005172(vascular endothelial growth factor receptor binding);GO:0005576(extracellular region);GO:0005615(extracellular…	04014(Ras signaling pathway);04015(Rap1 signaling pathway);04151(PI3K-Akt signaling pathway);04510(Focal adhesion);05200(Pathways in cancer)	K16859	NA	placental growth factor [Source:RGD Symbol;Acc:619850]	0.333561	0.34859	0.33098	0.633779	0.284163	0.507017
ENSRNOG00000005655	Cpa6	ENSRNOT00000007491	GO:0003674(molecular_function);GO:0004181(metallocarboxypeptidase activity);GO:0005575(cellular_component);GO:0005615(extracellular space);GO:0006508(proteolysis);GO:0008150(biological_process);GO:0008270(zinc ion binding)	NA	NA	NA	carboxypeptidase A6 [Source:RGD Symbol;Acc:1311764]	0	0	0	0.015871	0	0
ENSRNOG00000005660	Fam110c	ENSRNOT00000007466	GO:0000922(spindle pole);GO:0005634(nucleus);GO:0005737(cytoplasm);GO:0005815(microtubule organizing center);GO:0005856(cytoskeleton);GO:0005874(microtubule);GO:0005938(cell cortex);GO:0030335(positive regulation of cell migration);GO:0043014(alpha-tubulin binding);GO:0051897(positive regulation of protein kinase B signaling);GO:0060491(regulation of cell projection assembly)	NA	NA	NA	family with sequence similarity 110, member C [Source:RGD Symbol;Acc:1564713]	0.520272	0.38972	0.465064	0.412319	0.616523	0.45038
ENSRNOG00000005667	Astn1	ENSRNOT00000076284	NA	NA	NA	NA	astrotactin 1 [Source:RGD Symbol;Acc:727799]	1.50584	1.09006	1.01705	1.52751	0.778239	1.20775
ENSRNOG00000005679	Fap	ENSRNOT00000008148;ENSRNOT00000083536	GO:0002020(protease binding);GO:0004175(endopeptidase activity);GO:0004252(serine-type endopeptidase activity);GO:0005178(integrin binding);GO:0005615(extracellular space);GO:0005886(plasma membrane);GO:0006508(proteolysis);GO:0008233(peptidase activity);GO:0008236(serine-type peptidase activity);GO:0008239(dipeptidyl-peptidase activity);GO:0009986(cell surface);GO:0010710(regulation of collagen …	NA	NA	NA	fibroblast activation protein, alpha [Source:RGD Symbol;Acc:621253]	0.0240321	0.0196081	0	0.0498105	0	0.0566447
ENSRNOG00000005694	AABR07048253.1	ENSRNOT00000007507	NA	NA	NA	NA		0	0	0	0	0	0.016626
ENSRNOG00000005697	Slc6a11	ENSRNOT00000008342	GO:0005328(neurotransmitter:sodium symporter activity);GO:0005332(gamma-aminobutyric acid:sodium symporter activity);GO:0005737(cytoplasm);GO:0005886(plasma membrane);GO:0005887(integral component of plasma membrane);GO:0006836(neurotransmitter transport);GO:0007420(brain development);GO:0015293(symporter activity);GO:0015812(gamma-aminobutyric acid transport);GO:0016020(membrane);GO:0016021(inte…	04727(GABAergic synapse)	K05039	NA	solute carrier family 6 member 11 [Source:RGD Symbol;Acc:628737]	0.032615	0	0.031594	0	0.038794	0
ENSRNOG00000005707	Bfsp1	ENSRNOT00000007727	GO:0005198(structural molecule activity);GO:0005212(structural constituent of eye lens);GO:0005737(cytoplasm);GO:0005882(intermediate filament);GO:0048469(cell maturation);GO:0070307(lens fiber cell development)	NA	NA	NA	beaded filament structural protein 1 [Source:RGD Symbol;Acc:2205]	0.850177	0.756168	0.528559	0.526254	0.618375	0.743845
ENSRNOG00000005720	Spic	ENSRNOT00000064241	GO:0000981(RNA polymerase II transcription factor activity, sequence-specific DNA binding);GO:0003677(DNA binding);GO:0003700(DNA-binding transcription factor activity);GO:0005634(nucleus);GO:0006355(regulation of transcription, DNA-templated);GO:0006357(regulation of transcription by RNA polymerase II);GO:0030154(cell differentiation);GO:0043565(sequence-specific DNA binding)	NA	NA	NA	Spi-C transcription factor [Source:RGD Symbol;Acc:1306272]	0.76041	0.231243	0.306481	0.882347	0.607872	0.715522
ENSRNOG00000005722	Il36a	ENSRNOT00000007540	GO:0001819(positive regulation of cytokine production);GO:0005125(cytokine activity);GO:0005149(interleukin-1 receptor binding);GO:0005576(extracellular region);GO:0005615(extracellular space);GO:0006954(inflammatory response);GO:0006955(immune response);GO:0010469(regulation of signaling receptor activity);GO:0019221(cytokine-mediated signaling pathway);GO:0030593(neutrophil chemotaxis);GO:00327…	NA	NA	NA	interleukin 36, alpha [Source:RGD Symbol;Acc:1306869]	0.092963	0.123877	0	0	0	0
ENSRNOG00000005723	Grin3a	ENSRNOT00000007957	GO:0004970(ionotropic glutamate receptor activity);GO:0005216(ion channel activity);GO:0005886(plasma membrane);GO:0006811(ion transport);GO:0016020(membrane);GO:0016021(integral component of membrane);GO:0034220(ion transmembrane transport);GO:0035235(ionotropic glutamate receptor signaling pathway);GO:0038023(signaling receptor activity)	04024(cAMP signaling pathway);04080(Neuroactive ligand-receptor interaction);04724(Glutamatergic synapse);05030(Cocaine addiction);05031(Amphetamine addiction);05033(Nicotine addiction);05034(Alcoholism)	K05213	NA	glutamate ionotropic receptor NMDA type subunit 3A [Source:RGD Symbol;Acc:621704]	0.087005	0.070713	0.112494	0.160935	0.162662	0.06074
ENSRNOG00000005747	Il27ra	ENSRNOT00000085630;ENSRNOT00000007726	GO:0002827(positive regulation of T-helper 1 type immune response);GO:0002829(negative regulation of type 2 immune response);GO:0003674(molecular_function);GO:0004896(cytokine receptor activity);GO:0005575(cellular_component);GO:0008150(biological_process);GO:0009897(external side of plasma membrane);GO:0019221(cytokine-mediated signaling pathway);GO:0019955(cytokine binding);GO:0032729(positive …	04630(Jak-STAT signaling pathway);04659(Th17 cell differentiation);04659(Th17 cell differentiation)	K19598	NA	interleukin 27 receptor subunit alpha [Source:RGD Symbol;Acc:1305029]	0.195022	0.201864	0.318027	0.188444	0.330946	0.284328
ENSRNOG00000005749	Foxred2	ENSRNOT00000007598	GO:0005788(endoplasmic reticulum lumen);GO:0030433(ubiquitin-dependent ERAD pathway);GO:0050660(flavin adenine dinucleotide binding)	NA	NA	NA	FAD-dependent oxidoreductase domain containing 2 [Source:RGD Symbol;Acc:1306763]	0.816658	0.665076	0.671718	0.591683	0.625815	0.616763
ENSRNOG00000005751	Il36rn	ENSRNOT00000091805;ENSRNOT00000007593	GO:0001960(negative regulation of cytokine-mediated signaling pathway);GO:0005125(cytokine activity);GO:0005149(interleukin-1 receptor binding);GO:0005152(interleukin-1 receptor antagonist activity);GO:0005576(extracellular region);GO:0005615(extracellular space);GO:0006954(inflammatory response);GO:0006955(immune response);GO:0010469(regulation of signaling receptor activity);GO:0019221(cytokine…	NA	NA	NA	interleukin 36 receptor antagonist [Source:RGD Symbol;Acc:1311212]	0.0346074	0.107629	0.112991	0.0340965	0.0293419	0.0882062
ENSRNOG00000005770	Sostdc1	ENSRNOT00000008106	GO:0005576(extracellular region);GO:0005615(extracellular space);GO:0007389(pattern specification process);GO:0007566(embryo implantation);GO:0010454(negative regulation of cell fate commitment);GO:0016055(Wnt signaling pathway);GO:0030178(negative regulation of Wnt signaling pathway);GO:0030509(BMP signaling pathway);GO:0030514(negative regulation of BMP signaling pathway);GO:0031069(hair follic…	NA	NA	NA	sclerostin domain containing 1 [Source:RGD Symbol;Acc:628877]	0.406321	0.376982	0.730294	0.354275	0.266127	0.488554
ENSRNOG00000005781	Wnt16	ENSRNOT00000007822	GO:0003674(molecular_function);GO:0005102(signaling receptor binding);GO:0005109(frizzled binding);GO:0005575(cellular_component);GO:0005576(extracellular region);GO:0005615(extracellular space);GO:0005737(cytoplasm);GO:0007275(multicellular organism development);GO:0008150(biological_process);GO:0010628(positive regulation of gene expression);GO:0014068(positive regulation of phosphatidylinosito…	04150(mTOR signaling pathway);04310(Wnt signaling pathway);04390(Hippo signaling pathway);04550(Signaling pathways regulating pluripotency of stem cells);04916(Melanogenesis);05165(Human papillomavirus infection);05166(HTLV-I infection);05200(Pathways in cancer);05202(Transcriptional misregulation in cancers);05205(Proteoglycans in cancer);05217(Basal cell carcinoma);05224(Breast cancer)	K01558	NA	Wnt family member 16 [Source:RGD Symbol;Acc:1562253]	0	0	0.049264	0	0.082064	0
ENSRNOG00000005792	Ankef1	ENSRNOT00000007893	NA	NA	NA	NA	ankyrin repeat and EF-hand domain containing 1 [Source:RGD Symbol;Acc:1304809]	1.30506	0.964268	1.8116	1.01467	1.30905	0.654938
ENSRNOG00000005798	Cav3	ENSRNOT00000007601	GO:0000139(Golgi membrane);GO:0001778(plasma membrane repair);GO:0002027(regulation of heart rate);GO:0005198(structural molecule activity);GO:0005246(calcium channel regulator activity);GO:0005515(protein binding);GO:0005737(cytoplasm);GO:0005783(endoplasmic reticulum);GO:0005794(Golgi apparatus);GO:0005886(plasma membrane);GO:0005887(integral component of plasma membrane);GO:0005901(caveola);GO…	04144(Endocytosis);04510(Focal adhesion);05100(Bacterial invasion of epithelial cells);05205(Proteoglycans in cancer);05418(Fluid shear stress and atherosclerosis)	K12959	NA	caveolin 3 [Source:RGD Symbol;Acc:2281]	0.84257	0.444155	0.188604	0.566377	0.402439	0.825053
ENSRNOG00000005800	Il1f10	ENSRNOT00000007675	GO:0005125(cytokine activity);GO:0005149(interleukin-1 receptor binding);GO:0005576(extracellular region);GO:0005615(extracellular space);GO:0006954(inflammatory response);GO:0006955(immune response);GO:0010469(regulation of signaling receptor activity);GO:0019221(cytokine-mediated signaling pathway);GO:0030593(neutrophil chemotaxis);GO:0032755(positive regulation of interleukin-6 production);GO:…	NA	NA	NA	interleukin 1 family member 10 [Source:RGD Symbol;Acc:1305635]	0	0.051633	0	0	0	0
ENSRNOG00000005821	AC130253.1	ENSRNOT00000007630	NA	NA	NA	NA		0.248931	0.203188	0.140596	0	0.084629	0
ENSRNOG00000005853	Tacr1	ENSRNOT00000007984	GO:0002118(aggressive behavior);GO:0002526(acute inflammatory response);GO:0002687(positive regulation of leukocyte migration);GO:0003051(angiotensin-mediated drinking behavior);GO:0004930(G-protein coupled receptor activity);GO:0004995(tachykinin receptor activity);GO:0005737(cytoplasm);GO:0005886(plasma membrane);GO:0007165(signal transduction);GO:0007186(G-protein coupled receptor signaling pa…	04020(Calcium signaling pathway);04080(Neuroactive ligand-receptor interaction);05162(Measles)	K04222	NA	tachykinin receptor 1 [Source:RGD Symbol;Acc:3811]	0.08788	0.205283	0	0.121335	0.051505	1.02286
ENSRNOG00000005857	Lrrc3b	ENSRNOT00000007672	GO:0005615(extracellular space);GO:0016020(membrane);GO:0016021(integral component of membrane);GO:0031012(extracellular matrix)	NA	NA	NA	leucine rich repeat containing 3B [Source:RGD Symbol;Acc:1311897]	0.057503	0.043727	0.050386	0.131872	0.067807	0.367776
ENSRNOG00000005888	Fsip1	ENSRNOT00000007808	NA	NA	NA	NA	fibrous sheath interacting protein 1 [Source:RGD Symbol;Acc:1306874]	0.588024	0.509895	1.12301	0.963602	0.81311	1.62404
ENSRNOG00000005902	Ccdc34	ENSRNOT00000065333	NA	NA	NA	NA	coiled-coil domain containing 34 [Source:RGD Symbol;Acc:1560583]	0.303879	0.425516	0.34898	0.3634	0.213241	0.306475
ENSRNOG00000005911	Rln3	ENSRNOT00000007775	GO:0001664(G-protein coupled receptor binding);GO:0005179(hormone activity);GO:0005576(extracellular region);GO:0010469(regulation of signaling receptor activity)	04926(Relaxin signaling pathway)	K22000	NA	relaxin 3 [Source:RGD Symbol;Acc:628745]	0	0	0	0	0	0.128854
ENSRNOG00000005930	Nnmt	ENSRNOT00000007789	GO:0003674(molecular_function);GO:0005737(cytoplasm);GO:0005829(cytosol);GO:0008112(nicotinamide N-methyltransferase activity);GO:0008168(methyltransferase activity);GO:0010243(response to organonitrogen compound);GO:0016740(transferase activity);GO:0031100(animal organ regeneration);GO:0032259(methylation);GO:0042493(response to drug);GO:0098603(selenol Se-methyltransferase activity)	00760(Nicotinate and nicotinamide metabolism)	K00541	EC:2.1.1.1	nicotinamide N-methyltransferase [Source:RGD Symbol;Acc:1309606]	1.12635	0.381148	0.590355	1.14727	0.684705	0.659186
ENSRNOG00000005934	Mlip	ENSRNOT00000076942	GO:0000122(negative regulation of transcription by RNA polymerase II);GO:0005634(nucleus);GO:0005635(nuclear envelope);GO:0005886(plasma membrane);GO:0010614(negative regulation of cardiac muscle hypertrophy);GO:0016020(membrane);GO:0016605(PML body);GO:0042383(sarcolemma);GO:0045944(positive regulation of transcription by RNA polymerase II)	NA	NA	NA	muscular LMNA-interacting protein [Source:RGD Symbol;Acc:1590513]	0	0	0	0	0	0.0334256
ENSRNOG00000005951	AABR07052085.1	ENSRNOT00000007800	NA	NA	NA	NA		0.761653	0.638903	0.519378	0.669982	0.66496	0.851807
ENSRNOG00000005954	Il5ra	ENSRNOT00000008403	GO:0004896(cytokine receptor activity);GO:0009897(external side of plasma membrane);GO:0016020(membrane);GO:0016021(integral component of membrane);GO:0019221(cytokine-mediated signaling pathway);GO:0019955(cytokine binding);GO:0043235(receptor complex)	04060(Cytokine-cytokine receptor interaction);04630(Jak-STAT signaling pathway);04640(Hematopoietic cell lineage)	K05067	NA	interleukin 5 receptor subunit alpha [Source:RGD Symbol;Acc:70938]	0.0172	0.037564	0	0.039482	0.011927	0.020331
ENSRNOG00000005960	RGD1311744	ENSRNOT00000036054	GO:0055007(cardiac muscle cell differentiation);GO:0060923(cardiac muscle cell fate commitment)	NA	NA	NA	similar to RIKEN cDNA 5830475I06 [Source:RGD Symbol;Acc:1311744]	0.911367	0.730947	0.856158	0.562737	0.403971	0.780768
ENSRNOG00000005985	Kcnma1	ENSRNOT00000077671;ENSRNOT00000065542;ENSRNOT00000066928	GO:0001666(response to hypoxia);GO:0003779(actin binding);GO:0005216(ion channel activity);GO:0005244(voltage-gated ion channel activity);GO:0005249(voltage-gated potassium channel activity);GO:0005267(potassium channel activity);GO:0005515(protein binding);GO:0005739(mitochondrion);GO:0005783(endoplasmic reticulum);GO:0005789(endoplasmic reticulum membrane);GO:0005886(plasma membrane);GO:0005901…	04022(cGMP - PKG signaling pathway);04270(Vascular smooth muscle contraction);04911(Insulin secretion);04924(Renin secretion);04970(Salivary secretion);04972(Pancreatic secretion);04972(Pancreatic secretion)	NA	NA	potassium calcium-activated channel subfamily M alpha 1 [Source:RGD Symbol;Acc:620715]	0.405359	0.420768	0.357901	0.28893	0.282609	0.39111
ENSRNOG00000005998	Smoc1	ENSRNOT00000007947	GO:0001654(eye development);GO:0005509(calcium ion binding);GO:0045667(regulation of osteoblast differentiation);GO:0050840(extracellular matrix binding);GO:0060173(limb development)	NA	NA	NA	SPARC related modular calcium binding 1 [Source:RGD Symbol;Acc:1303126]	0.072203	0	0.194548	0.06467	0.025522	0.233925
ENSRNOG00000006003	Ctnna2	ENSRNOT00000007971	GO:0005913(cell-cell adherens junction);GO:0007155(cell adhesion);GO:0045296(cadherin binding);GO:0048854(brain morphogenesis);GO:0051015(actin filament binding)	04390(Hippo signaling pathway);04520(Adherens junction);04670(Leukocyte transendothelial migration);05100(Bacterial invasion of epithelial cells);05200(Pathways in cancer);05213(Endometrial cancer);05412(Arrhythmogenic right ventricular cardiomyopathy (ARVC))	K05691	NA	catenin alpha 2 [Source:RGD Symbol;Acc:1305060]	0	0	0	0	0	0.021317
ENSRNOG00000006030	Ptprz1	ENSRNOT00000008719	GO:0002244(hematopoietic progenitor cell differentiation);GO:0004721(phosphoprotein phosphatase activity);GO:0004725(protein tyrosine phosphatase activity);GO:0006470(protein dephosphorylation);GO:0007409(axonogenesis);GO:0007611(learning or memory);GO:0016020(membrane);GO:0016021(integral component of membrane);GO:0016311(dephosphorylation);GO:0016787(hydrolase activity);GO:0016791(phosphatase a…	NA	NA	NA	protein tyrosine phosphatase, receptor type Z1 [Source:RGD Symbol;Acc:3455]	0.453646	0.427401	0.381928	0.197975	0.391184	0.541523
ENSRNOG00000006037	Snap25	ENSRNOT00000008734	GO:0000149(SNARE binding);GO:0005249(voltage-gated potassium channel activity);GO:0005737(cytoplasm);GO:0005802(trans-Golgi network);GO:0005856(cytoskeleton);GO:0007269(neurotransmitter secretion);GO:0007626(locomotory behavior);GO:0008021(synaptic vesicle);GO:0008306(associative learning);GO:0010975(regulation of neuron projection development);GO:0016020(membrane);GO:0017075(syntaxin-1 binding);…	NA	NA	NA	synaptosomal-associated protein 25 [Source:MGI Symbol;Acc:MGI:98331]	0.113551	0.0661118	0.0842893	0.035825	0.091279	0.055338
ENSRNOG00000006046	Gdf7	ENSRNOT00000007928	GO:0005125(cytokine activity);GO:0005160(transforming growth factor beta receptor binding);GO:0005576(extracellular region);GO:0005615(extracellular space);GO:0007411(axon guidance);GO:0008083(growth factor activity);GO:0010469(regulation of signaling receptor activity);GO:0010628(positive regulation of gene expression);GO:0010862(positive regulation of pathway-restricted SMAD protein phosphoryla…	04350(TGF-beta signaling pathway);04360(Axon guidance);04390(Hippo signaling pathway)	K20013	NA	growth differentiation factor 7 [Source:RGD Symbol;Acc:620105]	0	0.124033	0	0.072236	0	0.061727
ENSRNOG00000006086	Lynx1	ENSRNOT00000076708;ENSRNOT00000076822	GO:0005886(plasma membrane);GO:0007271(synaptic transmission, cholinergic);GO:0008200(ion channel inhibitor activity);GO:0016020(membrane);GO:0030548(acetylcholine receptor regulator activity);GO:0030550(acetylcholine receptor inhibitor activity);GO:0033130(acetylcholine receptor binding);GO:0099601(regulation of neurotransmitter receptor activity);GO:2000272(negative regulation of signaling rece…	NA	NA	NA	Ly6/neurotoxin 1 [Source:RGD Symbol;Acc:1312017]	0.175312	0.055753	0.031026	0.145492	0.212812	0.159718
ENSRNOG00000006093	LRRTM1	ENSRNOT00000007993	GO:0002091(negative regulation of receptor internalization);GO:0005615(extracellular space);GO:0005783(endoplasmic reticulum);GO:0005886(plasma membrane);GO:0007626(locomotory behavior);GO:0016020(membrane);GO:0016021(integral component of membrane);GO:0030054(cell junction);GO:0030424(axon);GO:0030426(growth cone);GO:0031012(extracellular matrix);GO:0035418(protein localization to synapse);GO:00…	NA	NA	NA	leucine rich repeat transmembrane neuronal 1 [Source:RGD Symbol;Acc:1585921]	0	0	0	0.052879	0.114216	0
ENSRNOG00000006098	Sox30	ENSRNOT00000007978	GO:0003677(DNA binding);GO:0005634(nucleus);GO:0007283(spermatogenesis);GO:0031960(response to corticosteroid);GO:0043565(sequence-specific DNA binding)	NA	NA	NA	SRY (sex determining region Y)-box 30 [Source:MGI Symbol;Acc:MGI:1341157]	0	0	0	0.035614	0	0
ENSRNOG00000006119	Slc7a15	ENSRNOT00000039492	GO:0003333(amino acid transmembrane transport);GO:0006865(amino acid transport);GO:0015171(amino acid transmembrane transporter activity);GO:0015179(L-amino acid transmembrane transporter activity);GO:0016020(membrane);GO:0016021(integral component of membrane);GO:0022857(transmembrane transporter activity);GO:0032991(protein-containing complex);GO:0046982(protein heterodimerization activity);GO:…	NA	NA	NA	solute carrier family 7 (cationic amino acid transporter, y+ system), member 15 [Source:RGD Symbol;Acc:1560726]	0.138778	0.150132	0.295712	0.283919	0.28203	0.318183
ENSRNOG00000006122	Igf2bp1	ENSRNOT00000008139	GO:0003676(nucleic acid binding);GO:0003723(RNA binding);GO:0003729(mRNA binding);GO:0003730(mRNA 3'-UTR binding);GO:0005634(nucleus);GO:0005654(nucleoplasm);GO:0005737(cytoplasm);GO:0005829(cytosol);GO:0006403(RNA localization);GO:0006417(regulation of translation);GO:0010494(cytoplasmic stress granule);GO:0010610(regulation of mRNA stability involved in response to stress);GO:0017148(negative r…	05206(MicroRNAs in cancer)	K17391	NA	insulin-like growth factor 2 mRNA binding protein 1 [Source:RGD Symbol;Acc:708580]	0.092196	0.021257	0	0	0	0
ENSRNOG00000006144	Cntn3	ENSRNOT00000008221	GO:0005886(plasma membrane);GO:0007155(cell adhesion);GO:0007399(nervous system development);GO:0016020(membrane);GO:0031225(anchored component of membrane);GO:0046658(anchored component of plasma membrane);GO:0098609(cell-cell adhesion)	NA	NA	NA	contactin 3 [Source:RGD Symbol;Acc:3253]	0.053676	0.034127	0	0	0.050746	0
ENSRNOG00000006200	St18	ENSRNOT00000091649;ENSRNOT00000059625	GO:0000978(RNA polymerase II proximal promoter sequence-specific DNA binding);GO:0003700(DNA-binding transcription factor activity);GO:0005634(nucleus);GO:0006355(regulation of transcription, DNA-templated);GO:0008270(zinc ion binding);GO:0008285(negative regulation of cell proliferation);GO:0032993(protein-DNA complex);GO:0033209(tumor necrosis factor-mediated signaling pathway);GO:0045944(posit…	NA	NA	NA	ST18, C2H2C-type zinc finger [Source:RGD Symbol;Acc:708566]	0.322958	0.503167	0.183715	0.444461	0.162321	0.245076
ENSRNOG00000006224	Klhl31	ENSRNOT00000008244	GO:0016020(membrane);GO:0016021(integral component of membrane)	NA	NA	NA	kelch-like family member 31 [Source:RGD Symbol;Acc:1560540]	0.296217	0.130548	0.242226	0.178259	0.200159	0.329349
ENSRNOG00000006235	Nell2	ENSRNOT00000008985	GO:0005509(calcium ion binding)	NA	NA	NA	neural EGFL like 2 [Source:RGD Symbol;Acc:620999]	0.037447	0	0	0.036407	0.009971	0.012763
ENSRNOG00000006237	Gpr37l1	ENSRNOT00000008282	GO:0003085(negative regulation of systemic arterial blood pressure);GO:0004930(G-protein coupled receptor activity);GO:0005886(plasma membrane);GO:0007186(G-protein coupled receptor signaling pathway);GO:0007193(adenylate cyclase-inhibiting G-protein coupled receptor signaling pathway);GO:0008528(G-protein coupled peptide receptor activity);GO:0016020(membrane);GO:0016021(integral component of me…	NA	NA	NA	G protein-coupled receptor 37-like 1 [Source:RGD Symbol;Acc:628835]	0.216038	0.312075	0.378074	0.316149	0.2377	0.400705
ENSRNOG00000006251	Fam83a	ENSRNOT00000008330	GO:0007173(epidermal growth factor receptor signaling pathway);GO:0008283(cell proliferation);GO:0019901(protein kinase binding);GO:0036312(phosphatidylinositol 3-kinase regulatory subunit binding)	NA	NA	NA	family with sequence similarity 83, member A [Source:RGD Symbol;Acc:1565606]	0.063739	0.042184	0.096152	0.023729	0.03355	0.052111
ENSRNOG00000006293	Foxi1	ENSRNOT00000009058	GO:0000978(RNA polymerase II proximal promoter sequence-specific DNA binding);GO:0000981(RNA polymerase II transcription factor activity, sequence-specific DNA binding);GO:0001077(transcriptional activator activity, RNA polymerase II proximal promoter sequence-specific DNA binding);GO:0003677(DNA binding);GO:0003700(DNA-binding transcription factor activity);GO:0005634(nucleus);GO:0005730(nucleol…	NA	NA	NA	forkhead box I1 [Source:RGD Symbol;Acc:1307421]	0	0	0.017776	0	0	0.018694
ENSRNOG00000006320	Ptges	ENSRNOT00000045993	GO:0001516(prostaglandin biosynthetic process);GO:0002526(acute inflammatory response);GO:0002544(chronic inflammatory response);GO:0004364(glutathione transferase activity);GO:0005641(nuclear envelope lumen);GO:0005737(cytoplasm);GO:0005739(mitochondrion);GO:0006693(prostaglandin metabolic process);GO:0006749(glutathione metabolic process);GO:0008285(negative regulation of cell proliferation);GO…	00590(Arachidonic acid metabolism)	K15729	EC:5.3.99.3	prostaglandin E synthase [Source:RGD Symbol;Acc:62076]	0	0	0.097938	0.149523	0.18647	0.240435
ENSRNOG00000006321	AABR07065776.1	ENSRNOT00000008286	NA	NA	NA	NA		0	0	0.033258	0	0	0
ENSRNOG00000006356	RGD1562229	ENSRNOT00000034584	NA	NA	NA	NA	similar to hypothetical protein FLJ40298 [Source:RGD Symbol;Acc:1562229]	0	0	0	0	0.109181	0.06451
ENSRNOG00000006363	Mbd3l1	ENSRNOT00000008341	GO:0000122(negative regulation of transcription by RNA polymerase II);GO:0005634(nucleus);GO:0006346(methylation-dependent chromatin silencing);GO:0008327(methyl-CpG binding)	NA	NA	NA	methyl-CpG binding domain protein 3-like 1 [Source:RGD Symbol;Acc:1308259]	0	0	0	0.075788	0.094516	0.052142
ENSRNOG00000006422	Kcnk16	ENSRNOT00000008461	GO:0005267(potassium channel activity);GO:0005887(integral component of plasma membrane);GO:0006811(ion transport);GO:0006813(potassium ion transport);GO:0016020(membrane);GO:0016021(integral component of membrane);GO:0022841(potassium ion leak channel activity);GO:0071805(potassium ion transmembrane transport)	NA	NA	NA	potassium two pore domain channel subfamily K member 16 [Source:RGD Symbol;Acc:1582911]	0.063989	0.037187	0.106149	0.034586	0.159879	0
ENSRNOG00000006459	AABR07041140.1	ENSRNOT00000050793	NA	NA	NA	NA		0.178161	0.383417	0.233903	0.621856	0.169443	0.369877
ENSRNOG00000006471	Pvalb	ENSRNOT00000067635	GO:0005509(calcium ion binding);GO:0005634(nucleus);GO:0005737(cytoplasm);GO:0030424(axon);GO:0032991(protein-containing complex);GO:0042803(protein homodimerization activity);GO:0043025(neuronal cell body);GO:0043195(terminal bouton);GO:0046872(metal ion binding);GO:0046982(protein heterodimerization activity);GO:0051480(regulation of cytosolic calcium ion concentration)	NA	NA	NA	parvalbumin [Source:RGD Symbol;Acc:3457]	0.100789	0.25697	0	0	0	0.24795
ENSRNOG00000006478	Gja10	ENSRNOT00000008469	GO:0005243(gap junction channel activity);GO:0005886(plasma membrane);GO:0005921(gap junction);GO:0005922(connexin complex);GO:0007154(cell communication);GO:0007276(gamete generation);GO:0007416(synapse assembly);GO:0009416(response to light stimulus);GO:0016020(membrane);GO:0016021(integral component of membrane);GO:0030054(cell junction);GO:0050908(detection of light stimulus involved in visua…	NA	NA	NA	gap junction protein, alpha 10 [Source:RGD Symbol;Acc:1309630]	0	0.017487	0.053831	0.012386	0.059781	0
ENSRNOG00000006575	Ccdc96	ENSRNOT00000008601	NA	NA	NA	NA	coiled-coil domain containing 96 [Source:RGD Symbol;Acc:1305153]	0.876249	1.10861	1.01543	0.643988	0.789995	1.30815
ENSRNOG00000006591	Fam163b	ENSRNOT00000008660	GO:0016020(membrane);GO:0016021(integral component of membrane)	NA	NA	NA	family with sequence similarity 163, member B [Source:RGD Symbol;Acc:1597714]	0.021428	0	0.05168	0.029309	0	0
ENSRNOG00000006612	Map2k3	ENSRNOT00000008679	GO:0000166(nucleotide binding);GO:0000187(activation of MAPK activity);GO:0001934(positive regulation of protein phosphorylation);GO:0002931(response to ischemia);GO:0004672(protein kinase activity);GO:0004674(protein serine/threonine kinase activity);GO:0004708(MAP kinase kinase activity);GO:0005515(protein binding);GO:0005524(ATP binding);GO:0005737(cytoplasm);GO:0005829(cytosol);GO:0006468(pro…	04010(MAPK signaling pathway);04015(Rap1 signaling pathway);04218(Cellular senescence);04620(Toll-like receptor signaling pathway);04664(Fc epsilon RI signaling pathway);04668(TNF signaling pathway);04750(Inflammatory mediator regulation of TRP channels);04912(GnRH signaling pathway);05014(Amyotrophic lateral sclerosis (ALS));05145(Toxoplasmosis);05164(Influenza A);05169(Epstein-Barr virus infect…	K04432	EC:2.7.12.2	mitogen activated protein kinase kinase 3 [Source:RGD Symbol;Acc:1306620]	0	4.01965	0	0.386809	4.09323	0
ENSRNOG00000006617	AABR07060487.1	ENSRNOT00000008688	NA	NA	NA	NA		0.094741	0.014393	0	0.00537	0.051803	0.092122
ENSRNOG00000006620	Xcr1	ENSRNOT00000008747	GO:0004930(G-protein coupled receptor activity);GO:0004950(chemokine receptor activity);GO:0005622(intracellular);GO:0006935(chemotaxis);GO:0006955(immune response);GO:0007165(signal transduction);GO:0007186(G-protein coupled receptor signaling pathway);GO:0007204(positive regulation of cytosolic calcium ion concentration);GO:0009897(external side of plasma membrane);GO:0016020(membrane);GO:00160…	04060(Cytokine-cytokine receptor interaction);04062(Chemokine signaling pathway)	K04193	NA	X-C motif chemokine receptor 1 [Source:RGD Symbol;Acc:1311480]	0.195154	0.356743	0.719647	0.340876	0.417237	0.473263
ENSRNOG00000006639	Scn9a	ENSRNOT00000065126	GO:0001518(voltage-gated sodium channel complex);GO:0005216(ion channel activity);GO:0005244(voltage-gated ion channel activity);GO:0005248(voltage-gated sodium channel activity);GO:0005272(sodium channel activity);GO:0005886(plasma membrane);GO:0005887(integral component of plasma membrane);GO:0006811(ion transport);GO:0006814(sodium ion transport);GO:0006954(inflammatory response);GO:0009636(re…	04742(Taste transduction)	NA	NA	sodium voltage-gated channel alpha subunit 9 [Source:RGD Symbol;Acc:69368]	0.0125896	0	0.0471589	0	0	0.0810753
ENSRNOG00000006653	Slc38a4	ENSRNOT00000085620	GO:0003333(amino acid transmembrane transport);GO:0005886(plasma membrane);GO:0005887(integral component of plasma membrane);GO:0006811(ion transport);GO:0006814(sodium ion transport);GO:0006865(amino acid transport);GO:0015171(amino acid transmembrane transporter activity);GO:0015293(symporter activity);GO:0016020(membrane);GO:0016021(integral component of membrane);GO:0055085(transmembrane tran…	NA	NA	NA	solute carrier family 38, member 4 [Source:RGD Symbol;Acc:621836]	0.198846	0.306699	0.234964	0.159544	0.293224	0.255767
ENSRNOG00000006698	Rab33a	ENSRNOT00000008868	GO:0000139(Golgi membrane);GO:0003924(GTPase activity);GO:0005525(GTP binding);GO:0005789(endoplasmic reticulum membrane);GO:0006886(intracellular protein transport);GO:0006888(ER to Golgi vesicle-mediated transport);GO:0019882(antigen processing and presentation);GO:0032482(Rab protein signal transduction)	NA	NA	NA	RAB33A, member RAS oncogene family [Source:RGD Symbol;Acc:1563280]	0.190688	0.165935	0.306811	0.214753	0.288683	0.221652
ENSRNOG00000006709	Pzp	ENSRNOT00000009467	GO:0004866(endopeptidase inhibitor activity);GO:0004867(serine-type endopeptidase inhibitor activity);GO:0005576(extracellular region);GO:0005615(extracellular space);GO:0007566(embryo implantation);GO:0010466(negative regulation of peptidase activity);GO:0010951(negative regulation of endopeptidase activity);GO:0030414(peptidase inhibitor activity);GO:0044877(protein-containing complex binding);…	NA	NA	NA	pregnancy-zone protein [Source:RGD Symbol;Acc:628643]	0.013685	0.015659	0.047696	0.007805	0.005401	0.024933
ENSRNOG00000006730	Ccr1l1	ENSRNOT00000008783	GO:0004930(G-protein coupled receptor activity);GO:0004950(chemokine receptor activity);GO:0005737(cytoplasm);GO:0006935(chemotaxis);GO:0006954(inflammatory response);GO:0006955(immune response);GO:0007165(signal transduction);GO:0007186(G-protein coupled receptor signaling pathway);GO:0007204(positive regulation of cytosolic calcium ion concentration);GO:0009897(external side of plasma membrane)…	04060(Cytokine-cytokine receptor interaction);04062(Chemokine signaling pathway);05167(Kaposi's sarcoma-associated herpesvirus infection)	K04176	NA	chemokine (C-C motif) receptor 1-like 1 [Source:RGD Symbol;Acc:1308007]	0	0.034329	0	0	0	0.039521
ENSRNOG00000006732	Spo11	ENSRNOT00000081823;ENSRNOT00000008959	GO:0000228(nuclear chromosome);GO:0000706(meiotic DNA double-strand break processing);GO:0000737(DNA catabolic process, endonucleolytic);GO:0000781(chromosome, telomeric region);GO:0001541(ovarian follicle development);GO:0003677(DNA binding);GO:0003824(catalytic activity);GO:0005524(ATP binding);GO:0005694(chromosome);GO:0006259(DNA metabolic process);GO:0007129(synapsis);GO:0007130(synaptonemal…	NA	NA	NA	SPO11, initiator of meiotic double stranded breaks [Source:RGD Symbol;Acc:1306454]	0.0178774	0.0585638	0.219105	0.110511	0	0.0120478
ENSRNOG00000006736	Ccr3	ENSRNOT00000008809	GO:0001938(positive regulation of endothelial cell proliferation);GO:0004930(G-protein coupled receptor activity);GO:0004950(chemokine receptor activity);GO:0006935(chemotaxis);GO:0006954(inflammatory response);GO:0007165(signal transduction);GO:0007186(G-protein coupled receptor signaling pathway);GO:0016020(membrane);GO:0016021(integral component of membrane);GO:0016493(C-C chemokine receptor a…	04060(Cytokine-cytokine receptor interaction);04062(Chemokine signaling pathway);05167(Kaposi's sarcoma-associated herpesvirus infection);05203(Viral carcinogenesis)	K04178	NA	C-C motif chemokine receptor 3 [Source:RGD Symbol;Acc:620593]	0.038103	0.047282	0.143423	0.040544	0.194104	0.025421
ENSRNOG00000006759	Ankrd24	ENSRNOT00000008882	NA	NA	NA	NA	ankyrin repeat domain 24 [Source:RGD Symbol;Acc:1311385]	0.316366	0.240405	0.180108	0.288903	0.140525	0.208888
ENSRNOG00000006782	RGD1560028	ENSRNOT00000008947	GO:0004930(G-protein coupled receptor activity);GO:0004983(neuropeptide Y receptor activity);GO:0007165(signal transduction);GO:0007186(G-protein coupled receptor signaling pathway);GO:0007218(neuropeptide signaling pathway);GO:0016020(membrane);GO:0016021(integral component of membrane)	NA	NA	NA	similar to RIKEN cDNA C130060K24 gene [Source:RGD Symbol;Acc:1560028]	0.057266	0.112828	0.032803	0	0	0
ENSRNOG00000006804	Ppp1r42	ENSRNOT00000066395	GO:0002177(manchette);GO:0003779(actin binding);GO:0005813(centrosome);GO:0005815(microtubule organizing center);GO:0010921(regulation of phosphatase activity);GO:0015630(microtubule cytoskeleton);GO:0015631(tubulin binding);GO:0070840(dynein complex binding)	NA	NA	NA	protein phosphatase 1, regulatory subunit 42 [Source:RGD Symbol;Acc:1585679]	0.556156	0.378214	1.14227	0.326321	0.419923	0.137011
ENSRNOG00000006806	Setmar	ENSRNOT00000008892	GO:0005634(nucleus);GO:0005694(chromosome);GO:0008168(methyltransferase activity);GO:0008270(zinc ion binding);GO:0016740(transferase activity);GO:0018024(histone-lysine N-methyltransferase activity);GO:0032259(methylation);GO:0034968(histone lysine methylation)	00310(Lysine degradation)	K11433	EC:2.1.1.43	SET domain and mariner transposase fusion gene [Source:RGD Symbol;Acc:1565882]	0.705256	0.667201	0.877362	0.732012	0.537192	0.958114
ENSRNOG00000006814	Klrg2	ENSRNOT00000009194	GO:0016020(membrane);GO:0016021(integral component of membrane);GO:0030246(carbohydrate binding)	NA	NA	NA	killer cell lectin like receptor G2 [Source:RGD Symbol;Acc:1587495]	1.45253	1.41925	1.67438	1.43593	1.5013	1.57702
ENSRNOG00000006829	AABR07052125.1	ENSRNOT00000008925	NA	NA	NA	NA		0	0	0	0.065559	0	0
ENSRNOG00000006830	Tgm6	ENSRNOT00000009097	GO:0003810(protein-glutamine gamma-glutamyltransferase activity);GO:0005737(cytoplasm);GO:0018149(peptide cross-linking);GO:0046872(metal ion binding)	NA	NA	NA	transglutaminase 6 [Source:RGD Symbol;Acc:1565348]	0	0	0	0.026457	0.008097	0
ENSRNOG00000006876	Msx1	ENSRNOT00000009101	GO:0000122(negative regulation of transcription by RNA polymerase II);GO:0000902(cell morphogenesis);GO:0000977(RNA polymerase II regulatory region sequence-specific DNA binding);GO:0000982(transcription factor activity, RNA polymerase II proximal promoter sequence-specific DNA binding);GO:0001227(transcriptional repressor activity, RNA polymerase II transcription regulatory region sequence-speci…	05166(HTLV-I infection)	K09341	NA	msh homeobox 1 [Source:RGD Symbol;Acc:620929]	0.24365	0.217859	0.232236	0.307301	0.162181	0.356568
ENSRNOG00000006920	Htr3b	ENSRNOT00000009574	GO:0004888(transmembrane signaling receptor activity);GO:0005216(ion channel activity);GO:0005230(extracellular ligand-gated ion channel activity);GO:0005887(integral component of plasma membrane);GO:0006811(ion transport);GO:0007210(serotonin receptor signaling pathway);GO:0009986(cell surface);GO:0015276(ligand-gated ion channel activity);GO:0016020(membrane);GO:0016021(integral component of me…	04726(Serotonergic synapse);04742(Taste transduction)	K04819	NA	5-hydroxytryptamine receptor 3B [Source:RGD Symbol;Acc:61820]	0	0	0.030415	0	0	0
ENSRNOG00000006925	Zfp786	ENSRNOT00000038550	GO:0003676(nucleic acid binding);GO:0003677(DNA binding);GO:0005622(intracellular);GO:0005634(nucleus);GO:0006355(regulation of transcription, DNA-templated);GO:0046872(metal ion binding)	NA	NA	NA	zinc finger protein 786 [Source:RGD Symbol;Acc:2293500]	0.378541	0.515379	0.643228	0.429015	0.458898	0.427509
ENSRNOG00000006926	Atp6v0d2	ENSRNOT00000009334	GO:0003674(molecular_function);GO:0005768(endosome);GO:0005769(early endosome);GO:0006811(ion transport);GO:0007034(vacuolar transport);GO:0007035(vacuolar acidification);GO:0008150(biological_process);GO:0008553(proton-exporting ATPase activity, phosphorylative mechanism);GO:0015078(proton transmembrane transporter activity);GO:0015991(ATP hydrolysis coupled proton transport);GO:0016020(membrane…	00190(Oxidative phosphorylation);04142(Lysosome);04145(Phagosome);04721(Synaptic vesicle cycle);04966(Collecting duct acid secretion);05152(Tuberculosis);05203(Viral carcinogenesis);05323(Rheumatoid arthritis)	K02146	NA	ATPase H+ transporting V0 subunit D2 [Source:RGD Symbol;Acc:1306900]	0.035982	0.042775	0	0.035667	0	0.06202
ENSRNOG00000006956	AABR07049085.1	ENSRNOT00000058520;ENSRNOT00000093462;ENSRNOT00000093557;ENSRNOT00000081078;ENSRNOT00000086980;ENSRNOT00000083160;ENSRNOT00000009127	GO:0006508(proteolysis);GO:0008233(peptidase activity);GO:0008233(peptidase activity)	NA	NA	NA		0.573692	0.354917	0.364992	0.38333	0.344999	0.411459
ENSRNOG00000006962	Stk32c	ENSRNOT00000009178	GO:0000166(nucleotide binding);GO:0004672(protein kinase activity);GO:0004674(protein serine/threonine kinase activity);GO:0005524(ATP binding);GO:0005622(intracellular);GO:0006468(protein phosphorylation);GO:0016301(kinase activity);GO:0016310(phosphorylation);GO:0018105(peptidyl-serine phosphorylation);GO:0035556(intracellular signal transduction)	NA	NA	NA	serine/threonine kinase 32C [Source:RGD Symbol;Acc:1305864]	0.019829	0.042391	0	0.070148	0	0.112832
ENSRNOG00000006970	Ntn3	ENSRNOT00000009735	GO:0005102(signaling receptor binding);GO:0005576(extracellular region);GO:0005794(Golgi apparatus);GO:0007411(axon guidance)	04360(Axon guidance)	K06844	NA	netrin 3 [Source:RGD Symbol;Acc:619811]	0	0	0.175522	0.134795	0.09069	0.109442
ENSRNOG00000006971	AABR07047593.1	ENSRNOT00000009146	GO:0002181(cytoplasmic translation);GO:0003735(structural constituent of ribosome);GO:0005840(ribosome);GO:0006412(translation);GO:0019843(rRNA binding);GO:0022625(cytosolic large ribosomal subunit)	NA	NA	NA		0	0.081351	0	0	0	0.303702
ENSRNOG00000006996	Mms22l	ENSRNOT00000009545	GO:0000724(double-strand break repair via homologous recombination);GO:0005654(nucleoplasm);GO:0005829(cytosol);GO:0031297(replication fork processing);GO:0035101(FACT complex);GO:0042555(MCM complex);GO:0043596(nuclear replication fork)	NA	NA	NA	MMS22-like, DNA repair protein [Source:RGD Symbol;Acc:1304693]	0.568219	0.530714	0.633106	0.400398	0.273197	0.508605
ENSRNOG00000006998	Fhl4	ENSRNOT00000009162	GO:0046872(metal ion binding)	NA	NA	NA	four and a half LIM domains 4 [Source:RGD Symbol;Acc:1308978]	0.437368	0.263562	0.417356	0.428396	0.623105	0.523531
ENSRNOG00000007002	Lif	ENSRNOT00000009313	GO:0001974(blood vessel remodeling);GO:0005102(signaling receptor binding);GO:0005125(cytokine activity);GO:0005146(leukemia inhibitory factor receptor binding);GO:0005576(extracellular region);GO:0005829(cytosol);GO:0006955(immune response);GO:0007260(tyrosine phosphorylation of STAT protein);GO:0007566(embryo implantation);GO:0008083(growth factor activity);GO:0008284(positive regulation of cel…	04060(Cytokine-cytokine receptor interaction);04550(Signaling pathways regulating pluripotency of stem cells);04630(Jak-STAT signaling pathway);04668(TNF signaling pathway)	K05419	NA	LIF, interleukin 6 family cytokine [Source:RGD Symbol;Acc:620865]	0.300714	0.696872	0.696708	0.361761	0.413699	0.251484
ENSRNOG00000007017	Tmc2	ENSRNOT00000009323	GO:0005216(ion channel activity);GO:0005245(voltage-gated calcium channel activity);GO:0005887(integral component of plasma membrane);GO:0008381(mechanosensitive ion channel activity);GO:0016020(membrane);GO:0016021(integral component of membrane);GO:0032426(stereocilium tip);GO:0050910(detection of mechanical stimulus involved in sensory perception of sound);GO:0060005(vestibular reflex);GO:0070…	NA	NA	NA	transmembrane channel-like 2 [Source:RGD Symbol;Acc:1310073]	0	0	0	0.013269	0	0
ENSRNOG00000007025	Evc2	ENSRNOT00000009914	GO:0003674(molecular_function);GO:0005575(cellular_component);GO:0005634(nucleus);GO:0005929(cilium);GO:0007224(smoothened signaling pathway);GO:0008150(biological_process);GO:0016020(membrane);GO:0016021(integral component of membrane);GO:0060170(ciliary membrane);GO:0098797(plasma membrane protein complex)	04340(Hedgehog signaling pathway)	K19608	NA	EvC ciliary complex subunit 2 [Source:RGD Symbol;Acc:1310417]	0.580595	0.569621	0.7094	0.666041	0.614025	0.795581
ENSRNOG00000007031	Trim9	ENSRNOT00000009560	GO:0000149(SNARE binding);GO:0004842(ubiquitin-protein transferase activity);GO:0005622(intracellular);GO:0005737(cytoplasm);GO:0005829(cytosol);GO:0005856(cytoskeleton);GO:0008021(synaptic vesicle);GO:0008270(zinc ion binding);GO:0016079(synaptic vesicle exocytosis);GO:0016567(protein ubiquitination);GO:0016740(transferase activity);GO:0019904(protein domain specific binding);GO:0030054(cell jun…	NA	NA	NA	tripartite motif-containing 9 [Source:RGD Symbol;Acc:621540]	0.22842	0.324989	0.210591	0.133409	0.233066	0.332386
ENSRNOG00000007041	Abcg2	ENSRNOT00000088983;ENSRNOT00000009546	GO:0000166(nucleotide binding);GO:0005524(ATP binding);GO:0005634(nucleus);GO:0005739(mitochondrion);GO:0005886(plasma membrane);GO:0006855(drug transmembrane transport);GO:0007568(aging);GO:0008092(cytoskeletal protein binding);GO:0010039(response to iron ion);GO:0015238(drug transmembrane transporter activity);GO:0015747(urate transport);GO:0015893(drug transport);GO:0016020(membrane);GO:001602…	01523(Antifolate resistance);02010(ABC transporters);04976(Bile secretion);04976(Bile secretion)	K05681	NA	ATP binding cassette subfamily G member 2 [Source:RGD Symbol;Acc:631345]	0.391247	0.350196	0.331762	0.0932016	0.211467	0.455995
ENSRNOG00000007044	L3mbtl1	ENSRNOT00000045677;ENSRNOT00000063906	GO:0003674(molecular_function);GO:0003700(DNA-binding transcription factor activity);GO:0005575(cellular_component);GO:0005634(nucleus);GO:0006325(chromatin organization);GO:0006355(regulation of transcription, DNA-templated);GO:0008150(biological_process);GO:0008270(zinc ion binding);GO:0035064(methylated histone binding);GO:0046872(metal ion binding);GO:0046872(metal ion binding)	NA	NA	NA	L3MBTL1, histone methyl-lysine binding protein [Source:RGD Symbol;Acc:1307316]	0.027009	0.520214	0.0371	0.16209	0.357601	0.168279
ENSRNOG00000007059	Atp1b4	ENSRNOT00000009329	GO:0005634(nucleus);GO:0005637(nuclear inner membrane);GO:0005890(sodium:potassium-exchanging ATPase complex);GO:0006355(regulation of transcription, DNA-templated);GO:0006811(ion transport);GO:0006813(potassium ion transport);GO:0006814(sodium ion transport);GO:0016020(membrane);GO:0016021(integral component of membrane)	04022(cGMP - PKG signaling pathway);04024(cAMP signaling pathway);04260(Cardiac muscle contraction);04261(Adrenergic signaling in cardiomyocytes);04911(Insulin secretion);04918(Thyroid hormone synthesis);04919(Thyroid hormone signaling pathway);04960(Aldosterone-regulated sodium reabsorption);04961(Endocrine and other factor-regulated calcium reabsorption);04964(Proximal tubule bicarbonate reclam…	K01540	NA	ATPase Na+/K+ transporting family member beta 4 [Source:RGD Symbol;Acc:620994]	0.947624	0.587367	0.552957	0.583605	0.511068	0.450513
ENSRNOG00000007067	Padi1	ENSRNOT00000009921	GO:0004668(protein-arginine deiminase activity);GO:0005509(calcium ion binding);GO:0005654(nucleoplasm);GO:0005737(cytoplasm);GO:0005829(cytosol);GO:0018101(protein citrullination)	NA	NA	NA	peptidyl arginine deiminase 1 [Source:RGD Symbol;Acc:3287]	0	0.012424	0.021381	0	0.011629	0.006837
ENSRNOG00000007078	Wisp1	ENSRNOT00000093628;ENSRNOT00000009673	GO:0001558(regulation of cell growth);GO:0005520(insulin-like growth factor binding);GO:0005576(extracellular region);GO:0005829(cytosol);GO:0005829(cytosol)	NA	NA	NA	WNT1 inducible signaling pathway protein 1 [Source:RGD Symbol;Acc:69431]	0.154507	0.072995	0.116258	0.194513	0.093289	0.16705
ENSRNOG00000007080	Kif12	ENSRNOT00000010040	GO:0000166(nucleotide binding);GO:0003774(motor activity);GO:0003777(microtubule motor activity);GO:0005524(ATP binding);GO:0005815(microtubule organizing center);GO:0005871(kinesin complex);GO:0005874(microtubule);GO:0007018(microtubule-based movement);GO:0008017(microtubule binding);GO:0016887(ATPase activity)	NA	NA	NA	kinesin family member 12 [Source:RGD Symbol;Acc:1308487]	0	0.013901	0	0	0.04099	0
ENSRNOG00000007129	Cd8b	ENSRNOT00000009392	GO:0016020(membrane);GO:0016021(integral component of membrane)	04514(Cell adhesion molecules (CAMs));04612(Antigen processing and presentation);04640(Hematopoietic cell lineage);04660(T cell receptor signaling pathway);05340(Primary immunodeficiency)	K06459	NA	CD8b molecule [Source:RGD Symbol;Acc:2317]	0.495124	0.687058	1.55592	0.562411	0.694858	0.76158
ENSRNOG00000007142	B3gat1	ENSRNOT00000009825	GO:0000139(Golgi membrane);GO:0005515(protein binding);GO:0005576(extracellular region);GO:0005783(endoplasmic reticulum);GO:0005789(endoplasmic reticulum membrane);GO:0005794(Golgi apparatus);GO:0005796(Golgi lumen);GO:0006486(protein glycosylation);GO:0008499(UDP-galactose:beta-N-acetylglucosamine beta-1,3-galactosyltransferase activity);GO:0015018(galactosylgalactosylxylosylprotein 3-beta-gluc…	00515(Mannose type O-glycan biosyntheis)	K00735	EC:2.4.1.135	beta-1,3-glucuronyltransferase 1 [Source:RGD Symbol;Acc:70880]	0.070314	0.069938	0.034287	0.050013	0.079497	0.071951
ENSRNOG00000007147	Cyp46a1	ENSRNOT00000081088;ENSRNOT00000009896	GO:0004497(monooxygenase activity);GO:0005506(iron ion binding);GO:0006707(cholesterol catabolic process);GO:0006805(xenobiotic metabolic process);GO:0016491(oxidoreductase activity);GO:0016705(oxidoreductase activity, acting on paired donors, with incorporation or reduction of molecular oxygen);GO:0020037(heme binding);GO:0033781(cholesterol 24-hydroxylase activity);GO:0046872(metal ion binding)…	00120(Primary bile acid biosynthesis);00120(Primary bile acid biosynthesis)	K07440	EC:1.14.14.25	cytochrome P450, family 46, subfamily a, polypeptide 1 [Source:RGD Symbol;Acc:1306605]	0.36674	0.453837	0.290738	0.425337	0.299858	0.387342
ENSRNOG00000007189	Ttc22	ENSRNOT00000009582	NA	NA	NA	NA	tetratricopeptide repeat domain 22 [Source:RGD Symbol;Acc:1561518]	1.12525	1.13081	1.14031	1.29024	1.17534	1.13842
ENSRNOG00000007229	Nr0b2	ENSRNOT00000009683	GO:0000122(negative regulation of transcription by RNA polymerase II);GO:0003677(DNA binding);GO:0003707(steroid hormone receptor activity);GO:0003714(transcription corepressor activity);GO:0005634(nucleus);GO:0005737(cytoplasm);GO:0006355(regulation of transcription, DNA-templated);GO:0007219(Notch signaling pathway);GO:0008134(transcription factor binding);GO:0009749(response to glucose);GO:001…	04976(Bile secretion)	K08563	NA	nuclear receptor subfamily 0, group B, member 2 [Source:RGD Symbol;Acc:621032]	0.22023	0.126178	0.212122	0.118452	0.221384	0.172354
ENSRNOG00000007238	LOC297756	ENSRNOT00000009490	GO:0000462(maturation of SSU-rRNA from tricistronic rRNA transcript (SSU-rRNA, 5.8S rRNA, LSU-rRNA));GO:0003735(structural constituent of ribosome);GO:0005622(intracellular);GO:0005840(ribosome);GO:0006412(translation);GO:0022627(cytosolic small ribosomal subunit)	NA	NA	NA	ribosomal protein S8-like [Source:RGD Symbol;Acc:1359575]	0.241883	0.318804	0.415447	1.18604	0.377058	0.596179
ENSRNOG00000007243	Havcr1	ENSRNOT00000009573	GO:0016020(membrane);GO:0016021(integral component of membrane)	NA	NA	NA	hepatitis A virus cellular receptor 1 [Source:RGD Symbol;Acc:708425]	0.139443	0.142704	0.263386	0.024384	0.138419	0.189656
ENSRNOG00000007247	A2ml1	ENSRNOT00000009557	GO:0004866(endopeptidase inhibitor activity);GO:0005576(extracellular region);GO:0005615(extracellular space);GO:0010951(negative regulation of endopeptidase activity)	NA	NA	NA	alpha-2-macroglobulin-like 1 [Source:RGD Symbol;Acc:1565709]	0.009853	0	0	0	0.019735	0.009935
ENSRNOG00000007266	RGD1311251	ENSRNOT00000009562	NA	NA	NA	NA	similar to RIKEN cDNA 4930550C14 [Source:RGD Symbol;Acc:1311251]	0.479621	0.508684	0.734624	0.491724	0.424194	0.632854
ENSRNOG00000007285	Tp53rk	ENSRNOT00000049082	GO:0000408(EKC/KEOPS complex);GO:0004672(protein kinase activity);GO:0004674(protein serine/threonine kinase activity);GO:0005524(ATP binding);GO:0005634(nucleus);GO:0005829(cytosol);GO:0006468(protein phosphorylation);GO:0070525(tRNA threonylcarbamoyladenosine metabolic process)	NA	NA	NA	TP53 regulating kinase [Source:RGD Symbol;Acc:1304911]	1.32054	1.40767	0.854229	1.49854	1.59057	1.54096
ENSRNOG00000007292	Spdl1	ENSRNOT00000009648	GO:0000132(establishment of mitotic spindle orientation);GO:0000775(chromosome, centromeric region);GO:0000776(kinetochore);GO:0000777(condensed chromosome kinetochore);GO:0000922(spindle pole);GO:0000940(condensed chromosome outer kinetochore);GO:0005634(nucleus);GO:0005694(chromosome);GO:0005737(cytoplasm);GO:0005815(microtubule organizing center);GO:0005856(cytoskeleton);GO:0007049(cell cycle)…	NA	NA	NA	spindle apparatus coiled-coil protein 1 [Source:RGD Symbol;Acc:1306908]	0.585799	0.426347	0.537811	0.429031	0.300431	0.353869
ENSRNOG00000007300	C1qtnf6	ENSRNOT00000009551	GO:0005576(extracellular region);GO:0005581(collagen trimer);GO:0005615(extracellular space);GO:0042802(identical protein binding);GO:0051259(protein complex oligomerization);GO:0070208(protein heterotrimerization)	NA	NA	NA	C1q and TNF related 6 [Source:RGD Symbol;Acc:1307057]	0.983619	1.24103	1.04135	1.29228	1.00124	1.50257
ENSRNOG00000007327	Pars2	ENSRNOT00000057471	GO:0000166(nucleotide binding);GO:0004812(aminoacyl-tRNA ligase activity);GO:0004827(proline-tRNA ligase activity);GO:0005524(ATP binding);GO:0005737(cytoplasm);GO:0005739(mitochondrion);GO:0005759(mitochondrial matrix);GO:0006412(translation);GO:0006418(tRNA aminoacylation for protein translation);GO:0006433(prolyl-tRNA aminoacylation);GO:0016874(ligase activity)	00970(Aminoacyl-tRNA biosynthesis)	K01881	EC:6.1.1.15	prolyl-tRNA synthetase 2, mitochondrial [Source:RGD Symbol;Acc:1305345]	0.581974	0.617919	0.648916	0.647217	0.714752	0.937886
ENSRNOG00000007334	Ly6h	ENSRNOT00000076014	GO:0030550(acetylcholine receptor inhibitor activity);GO:0033130(acetylcholine receptor binding);GO:0095500(acetylcholine receptor signaling pathway);GO:2000272(negative regulation of signaling receptor activity)	NA	NA	NA	lymphocyte antigen 6 family member H [Source:RGD Symbol;Acc:1311896]	0	0.0431396	0.092255	0	0	0.0799384
ENSRNOG00000007338	Fbln2	ENSRNOT00000009696	GO:0005509(calcium ion binding);GO:0005576(extracellular region);GO:0010811(positive regulation of cell-substrate adhesion);GO:0030198(extracellular matrix organization);GO:0050840(extracellular matrix binding);GO:0062023(collagen-containing extracellular matrix)	NA	NA	NA	fibulin 2 [Source:RGD Symbol;Acc:628685]	0.912168	1.18995	1.67725	1.56687	1.55246	3.04289
ENSRNOG00000007354	Trpa1	ENSRNOT00000009874	GO:0005216(ion channel activity);GO:0005262(calcium channel activity);GO:0005887(integral component of plasma membrane);GO:0006811(ion transport);GO:0006816(calcium ion transport);GO:0007166(cell surface receptor signaling pathway);GO:0009409(response to cold);GO:0010033(response to organic substance);GO:0014070(response to organic cyclic compound);GO:0015267(channel activity);GO:0015278(calcium-…	04750(Inflammatory mediator regulation of TRP channels)	K04984	NA	transient receptor potential cation channel, subfamily A, member 1 [Source:RGD Symbol;Acc:1303284]	0.236148	0.065114	0.26332	0.456368	0.394798	0.377495
ENSRNOG00000007374	Tac1	ENSRNOT00000009888	GO:0002675(positive regulation of acute inflammatory response);GO:0005102(signaling receptor binding);GO:0005576(extracellular region);GO:0005615(extracellular space);GO:0005886(plasma membrane);GO:0006954(inflammatory response);GO:0007204(positive regulation of cytosolic calcium ion concentration);GO:0007217(tachykinin receptor signaling pathway);GO:0007218(neuropeptide signaling pathway);GO:000…	04080(Neuroactive ligand-receptor interaction)	NA	NA	tachykinin, precursor 1 [Source:RGD Symbol;Acc:3807]	0.112394	0.151563	0	0.133708	0.276601	0.18187
ENSRNOG00000007375	Ccdc105	ENSRNOT00000009833	NA	NA	NA	NA	coiled-coil domain containing 105 [Source:RGD Symbol;Acc:1594374]	0	0	0	0	0.012771	0
ENSRNOG00000007408	Ebf4	ENSRNOT00000028816	GO:0000977(RNA polymerase II regulatory region sequence-specific DNA binding);GO:0001077(transcriptional activator activity, RNA polymerase II proximal promoter sequence-specific DNA binding);GO:0001228(transcriptional activator activity, RNA polymerase II transcription regulatory region sequence-specific DNA binding);GO:0003677(DNA binding);GO:0003700(DNA-binding transcription factor activity);G…	NA	NA	NA	early B-cell factor 4 [Source:RGD Symbol;Acc:1588215]	0.741862	0.317304	0.72379	0.581269	0.74325	0.628833
ENSRNOG00000007410	Dab1	ENSRNOT00000082021	GO:0001764(neuron migration);GO:0005829(cytosol);GO:0005903(brush border);GO:0007162(negative regulation of cell adhesion);GO:0007264(small GTPase mediated signal transduction);GO:0007275(multicellular organism development);GO:0007399(nervous system development);GO:0007420(brain development);GO:0007494(midgut development);GO:0007628(adult walking behavior);GO:0014069(postsynaptic density);GO:0016…	NA	NA	NA	DAB1, reelin adaptor protein [Source:RGD Symbol;Acc:628770]	0.010213	0	0.011488	0	0	0.0362096
ENSRNOG00000007420	Hrh1	ENSRNOT00000009775	GO:0004930(G-protein coupled receptor activity);GO:0004969(histamine receptor activity);GO:0005829(cytosol);GO:0005886(plasma membrane);GO:0007165(signal transduction);GO:0007186(G-protein coupled receptor signaling pathway);GO:0007613(memory);GO:0008542(visual learning);GO:0016020(membrane);GO:0016021(integral component of membrane);GO:0043114(regulation of vascular permeability);GO:0045907(posi…	04020(Calcium signaling pathway);04080(Neuroactive ligand-receptor interaction);04750(Inflammatory mediator regulation of TRP channels)	K04149	NA	histamine receptor H 1 [Source:RGD Symbol;Acc:2830]	0.134603	0.053767	0.134738	0	0.052167	0.303133
ENSRNOG00000007436	Tedc2	ENSRNOT00000047734	NA	NA	NA	NA	tubulin epsilon and delta complex 2 [Source:RGD Symbol;Acc:2293499]	0.712811	0.825723	0.497208	0.57018	0.716545	0.524988
ENSRNOG00000007454	Aloxe3	ENSRNOT00000010141	GO:0003674(molecular_function);GO:0005506(iron ion binding);GO:0005575(cellular_component);GO:0005737(cytoplasm);GO:0006629(lipid metabolic process);GO:0006631(fatty acid metabolic process);GO:0006665(sphingolipid metabolic process);GO:0008150(biological_process);GO:0016491(oxidoreductase activity);GO:0016702(oxidoreductase activity, acting on single donors with incorporation of molecular oxygen,…	NA	NA	NA	arachidonate lipoxygenase 3 [Source:RGD Symbol;Acc:1306252]	0.136873	0.22688	0.256691	0.305177	0.17277	0.415684
ENSRNOG00000007455	Tmem132e	ENSRNOT00000055999;ENSRNOT00000076773	GO:0003674(molecular_function);GO:0005575(cellular_component);GO:0008150(biological_process);GO:0016020(membrane);GO:0016021(integral component of membrane);GO:0016021(integral component of membrane)	NA	NA	NA	transmembrane protein 132E [Source:RGD Symbol;Acc:1565522]	0.0467609	0.0105071	0.144164	0.0389174	0.0554779	0.126166
ENSRNOG00000007461	Klhl41	ENSRNOT00000009969	GO:0001726(ruffle);GO:0005515(protein binding);GO:0005634(nucleus);GO:0005737(cytoplasm);GO:0005783(endoplasmic reticulum);GO:0005789(endoplasmic reticulum membrane);GO:0005829(cytosol);GO:0005856(cytoskeleton);GO:0005886(plasma membrane);GO:0016020(membrane);GO:0016529(sarcoplasmic reticulum);GO:0016567(protein ubiquitination);GO:0030239(myofibril assembly);GO:0031143(pseudopodium);GO:0031275(re…	NA	NA	NA	kelch-like family member 41 [Source:RGD Symbol;Acc:620852]	0.163193	0.166825	0.265073	0.098228	0.181063	0.440314
ENSRNOG00000007468	Ifng	ENSRNOT00000009919	GO:0000122(negative regulation of transcription by RNA polymerase II);GO:0001781(neutrophil apoptotic process);GO:0002026(regulation of the force of heart contraction);GO:0002250(adaptive immune response);GO:0002302(CD8-positive, alpha-beta T cell differentiation involved in immune response);GO:0005125(cytokine activity);GO:0005133(interferon-gamma receptor binding);GO:0005576(extracellular regio…	03050(Proteasome);04060(Cytokine-cytokine receptor interaction);04066(HIF-1 signaling pathway);04217(Necroptosis);04350(TGF-beta signaling pathway);04380(Osteoclast differentiation);04612(Antigen processing and presentation);04630(Jak-STAT signaling pathway);04650(Natural killer cell mediated cytotoxicity);04657(IL-17 signaling pathway);04658(Th1 and Th2 cell differentiation);04659(Th17 cell diff…	K04687	NA	interferon gamma [Source:RGD Symbol;Acc:2866]	0.229629	0.381871	0.209111	0.501328	0	0.105163
ENSRNOG00000007493	Xrcc2	ENSRNOT00000010025	GO:0000278(mitotic cell cycle);GO:0000400(four-way junction DNA binding);GO:0000724(double-strand break repair via homologous recombination);GO:0001701(in utero embryonic development);GO:0001756(somitogenesis);GO:0003674(molecular_function);GO:0003677(DNA binding);GO:0005524(ATP binding);GO:0005575(cellular_component);GO:0005654(nucleoplasm);GO:0005657(replication fork);GO:0005813(centrosome);GO:…	03440(Homologous recombination)	K10879	NA	X-ray repair cross complementing 2 [Source:RGD Symbol;Acc:1564823]	0.680957	0.45617	0.598937	0.597565	0.59593	0.800246
ENSRNOG00000007495	Smpx	ENSRNOT00000010027	GO:0005634(nucleus);GO:0005737(cytoplasm);GO:0005927(muscle tendon junction);GO:0031430(M band);GO:0043034(costamere);GO:0043292(contractile fiber)	NA	NA	NA	small muscle protein, X-linked [Source:RGD Symbol;Acc:69233]	0	0.108688	0	0.093436	0.17359	0.1844
ENSRNOG00000007506	Ndufaf4	ENSRNOT00000010073	GO:0005516(calmodulin binding);GO:0005739(mitochondrion);GO:0008284(positive regulation of cell proliferation);GO:0016020(membrane);GO:0032981(mitochondrial respiratory chain complex I assembly);GO:0043066(negative regulation of apoptotic process)	NA	NA	NA	NADH:ubiquinone oxidoreductase complex assembly factor 4 [Source:RGD Symbol;Acc:735162]	1.28375	1.40446	2.26388	1.31486	1.36884	0.911043
ENSRNOG00000007510	Bbs12	ENSRNOT00000009898	GO:0005524(ATP binding);GO:0005929(cilium);GO:0042073(intraciliary transport);GO:0042755(eating behavior);GO:0045494(photoreceptor cell maintenance);GO:0045599(negative regulation of fat cell differentiation);GO:0051131(chaperone-mediated protein complex assembly)	NA	NA	NA	Bardet-Biedl syndrome 12 [Source:RGD Symbol;Acc:1561608]	1.30182	1.15946	1.37888	1.21527	1.22964	1.29491
ENSRNOG00000007528	Kcnh7	ENSRNOT00000085246	GO:0005216(ion channel activity);GO:0005244(voltage-gated ion channel activity);GO:0005249(voltage-gated potassium channel activity);GO:0005267(potassium channel activity);GO:0006811(ion transport);GO:0006813(potassium ion transport);GO:0016020(membrane);GO:0016021(integral component of membrane);GO:0034765(regulation of ion transmembrane transport);GO:0055085(transmembrane transport);GO:0071805(…	NA	NA	NA	potassium voltage-gated channel subfamily H member 7 [Source:RGD Symbol;Acc:621112]	0	0	0	0.00564368	0	0
ENSRNOG00000007540	Msc	ENSRNOT00000009908	GO:0000122(negative regulation of transcription by RNA polymerase II);GO:0000980(RNA polymerase II distal enhancer sequence-specific DNA binding);GO:0001206(transcriptional repressor activity, RNA polymerase II distal enhancer sequence-specific binding);GO:0005634(nucleus);GO:0005654(nucleoplasm);GO:0014707(branchiomeric skeletal muscle development);GO:0046983(protein dimerization activity);GO:00…	NA	NA	NA	musculin [Source:RGD Symbol;Acc:1305496]	0.207415	0.145717	0.498796	0.295474	0.327852	0.393503
ENSRNOG00000007542	Scg5	ENSRNOT00000010679	GO:0004857(enzyme inhibitor activity);GO:0006886(intracellular protein transport);GO:0007218(neuropeptide signaling pathway);GO:0016486(peptide hormone processing);GO:0030141(secretory granule);GO:0043086(negative regulation of catalytic activity);GO:0046883(regulation of hormone secretion);GO:0051082(unfolded protein binding)	NA	NA	NA	secretogranin V [Source:RGD Symbol;Acc:3669]	0.027478	0.078951	0.091281	0	0.099992	0.06498
ENSRNOG00000007544	Il23r	ENSRNOT00000010151	GO:0002230(positive regulation of defense response to virus by host);GO:0002827(positive regulation of T-helper 1 type immune response);GO:0003674(molecular_function);GO:0004896(cytokine receptor activity);GO:0005143(interleukin-12 receptor binding);GO:0005575(cellular_component);GO:0008150(biological_process);GO:0009897(external side of plasma membrane);GO:0016020(membrane);GO:0016021(integral c…	04060(Cytokine-cytokine receptor interaction);04630(Jak-STAT signaling pathway);04659(Th17 cell differentiation);05321(Inflammatiory bowel disease (IBD))	K05065	NA	interleukin 23 receptor [Source:RGD Symbol;Acc:1586368]	0.046002	0.01502	0.060018	0	0.137406	0.023193
ENSRNOG00000007545	Angptl4	ENSRNOT00000010031	GO:0001525(angiogenesis);GO:0001666(response to hypoxia);GO:0004857(enzyme inhibitor activity);GO:0005576(extracellular region);GO:0005615(extracellular space);GO:0007275(multicellular organism development);GO:0019216(regulation of lipid metabolic process);GO:0030154(cell differentiation);GO:0042802(identical protein binding);GO:0043066(negative regulation of apoptotic process);GO:0043086(negativ…	03320(PPAR signaling pathway)	K08767	NA	angiopoietin-like 4 [Source:RGD Symbol;Acc:735058]	1.04749	0.645165	0.899066	0.902448	1.03342	0.416075
ENSRNOG00000007558	Defb36	ENSRNOT00000009930	GO:0005576(extracellular region);GO:0006952(defense response);GO:0042742(defense response to bacterium);GO:0045087(innate immune response)	NA	NA	NA	defensin beta 36 [Source:RGD Symbol;Acc:1564902]	0	0	0.406099	0	0	0
ENSRNOG00000007561	Glb1l2	ENSRNOT00000037790	GO:0004553(hydrolase activity, hydrolyzing O-glycosyl compounds);GO:0004565(beta-galactosidase activity);GO:0005773(vacuole);GO:0005975(carbohydrate metabolic process);GO:0008152(metabolic process);GO:0016787(hydrolase activity);GO:0016798(hydrolase activity, acting on glycosyl bonds)	NA	NA	NA	galactosidase, beta 1-like 2 [Source:RGD Symbol;Acc:1564436]	1.0435	0.980002	1.70485	0.825899	1.30394	1.16497
ENSRNOG00000007573	Hoxb9	ENSRNOT00000009951	GO:0000977(RNA polymerase II regulatory region sequence-specific DNA binding);GO:0003677(DNA binding);GO:0005634(nucleus);GO:0005654(nucleoplasm);GO:0005739(mitochondrion);GO:0006351(transcription, DNA-templated);GO:0006355(regulation of transcription, DNA-templated);GO:0007275(multicellular organism development);GO:0009952(anterior/posterior pattern specification);GO:0030879(mammary gland develo…	NA	NA	NA	homeo box B9 [Source:RGD Symbol;Acc:1306158]	0	0.024357	0	0	0.04852	0
ENSRNOG00000007575	Plppr1	ENSRNOT00000088716	GO:0005654(nucleoplasm);GO:0007399(nervous system development);GO:0016020(membrane);GO:0016021(integral component of membrane)	NA	NA	NA	phospholipid phosphatase related 1 [Source:RGD Symbol;Acc:1303116]	0	0	0.0445873	0	0.0132159	0
ENSRNOG00000007585	Hoxb8	ENSRNOT00000009986	GO:0000122(negative regulation of transcription by RNA polymerase II);GO:0003677(DNA binding);GO:0003700(DNA-binding transcription factor activity);GO:0005634(nucleus);GO:0005654(nucleoplasm);GO:0006355(regulation of transcription, DNA-templated);GO:0007275(multicellular organism development);GO:0007625(grooming behavior);GO:0008344(adult locomotory behavior);GO:0009952(anterior/posterior pattern…	NA	NA	NA	homeo box B8 [Source:RGD Symbol;Acc:1586211]	0.113913	0.144716	0	0.048005	0.209691	0.215272
ENSRNOG00000007590	Eya1	ENSRNOT00000064946;ENSRNOT00000082717	GO:0001656(metanephros development);GO:0001657(ureteric bud development);GO:0001658(branching involved in ureteric bud morphogenesis);GO:0003151(outflow tract morphogenesis);GO:0003723(RNA binding);GO:0004721(phosphoprotein phosphatase activity);GO:0004725(protein tyrosine phosphatase activity);GO:0005634(nucleus);GO:0005654(nucleoplasm);GO:0005737(cytoplasm);GO:0006302(double-strand break repair…	NA	NA	NA	EYA transcriptional coactivator and phosphatase 1 [Source:MGI Symbol;Acc:MGI:109344]	0.188883	0	0.291049	0.0372434	0.163996	0.331127
ENSRNOG00000007591	Slc45a3	ENSRNOT00000010242	GO:0008506(sucrose:proton symporter activity);GO:0010907(positive regulation of glucose metabolic process);GO:0015770(sucrose transport);GO:0016020(membrane);GO:0016021(integral component of membrane);GO:0045723(positive regulation of fatty acid biosynthetic process);GO:0048713(regulation of oligodendrocyte differentiation);GO:0055085(transmembrane transport)	05202(Transcriptional misregulation in cancers);05206(MicroRNAs in cancer)	K15379	NA	solute carrier family 45, member 3 [Source:RGD Symbol;Acc:1309764]	0.46257	0.338512	0.60383	0.271224	0.418737	0.513932
ENSRNOG00000007603	Gabrr1	ENSRNOT00000010172	GO:0004888(transmembrane signaling receptor activity);GO:0004890(GABA-A receptor activity);GO:0005216(ion channel activity);GO:0005230(extracellular ligand-gated ion channel activity);GO:0005886(plasma membrane);GO:0006811(ion transport);GO:0016020(membrane);GO:0016021(integral component of membrane);GO:0034220(ion transmembrane transport)	04080(Neuroactive ligand-receptor interaction);04723(Retrograde endocannabinoid signaling);04727(GABAergic synapse);05032(Morphine addiction);05033(Nicotine addiction)	K05190	NA	gamma-aminobutyric acid type A receptor rho 1 subunit [Source:RGD Symbol;Acc:61900]	0	0	0.029235	0	0	0.004596
ENSRNOG00000007605	AABR07052430.1	ENSRNOT00000009988	GO:0003723(RNA binding);GO:0003735(structural constituent of ribosome);GO:0005840(ribosome);GO:0006412(translation);GO:0015935(small ribosomal subunit)	NA	NA	NA		2.24628	3.10827	1.8966	2.67972	2.34926	1.93193
ENSRNOG00000007640	Npbwr1	ENSRNOT00000010032	GO:0004930(G-protein coupled receptor activity);GO:0005886(plasma membrane);GO:0005887(integral component of plasma membrane);GO:0007165(signal transduction);GO:0007186(G-protein coupled receptor signaling pathway);GO:0007218(neuropeptide signaling pathway);GO:0008188(neuropeptide receptor activity);GO:0016020(membrane);GO:0016021(integral component of membrane);GO:0019222(regulation of metabolic…	04080(Neuroactive ligand-receptor interaction)	K05268	NA	neuropeptides B and W receptor 1 [Source:RGD Symbol;Acc:1305917]	0.174397	0.084075	0.160307	0.295585	0	0.15579
ENSRNOG00000007664	Tnfrsf13c	ENSRNOT00000056037	GO:0016020(membrane);GO:0016021(integral component of membrane)	04060(Cytokine-cytokine receptor interaction);04064(NF-kappa B signaling pathway);04672(Intestinal immune network for IgA production);05166(HTLV-I infection);05340(Primary immunodeficiency)	K05151	NA	TNF receptor superfamily member 13C [Source:RGD Symbol;Acc:1560810]	0.547565	1.22742	0.860059	0.520942	0.778156	0.900417
ENSRNOG00000007675	Gpr63	ENSRNOT00000010081	GO:0004930(G-protein coupled receptor activity);GO:0005634(nucleus);GO:0005829(cytosol);GO:0005886(plasma membrane);GO:0007186(G-protein coupled receptor signaling pathway);GO:0016020(membrane);GO:0016021(integral component of membrane);GO:0043235(receptor complex)	NA	NA	NA	G protein-coupled receptor 63 [Source:RGD Symbol;Acc:1306460]	0.242094	0.214389	0.298318	0.2948	0.193508	0.205857
ENSRNOG00000007680	Fhl5	ENSRNOT00000046595	GO:0003713(transcription coactivator activity);GO:0005634(nucleus);GO:0030018(Z disc);GO:0045944(positive regulation of transcription by RNA polymerase II);GO:0046872(metal ion binding)	NA	NA	NA	four and a half LIM domains 5 [Source:RGD Symbol;Acc:1307056]	0.095153	0.05681	0.056888	0	0.16144	0.224693
ENSRNOG00000007686	Sept3	ENSRNOT00000010491	GO:0000166(nucleotide binding);GO:0005525(GTP binding);GO:0042802(identical protein binding)	05100(Bacterial invasion of epithelial cells)	K16938	NA	septin 3 [Source:RGD Symbol;Acc:621745]	0.223606	0.23871	0.23106	0.038305	0.49636	0.242264
ENSRNOG00000007727	Lhfpl4	ENSRNOT00000010347	GO:0016020(membrane);GO:0016021(integral component of membrane);GO:0043113(receptor clustering);GO:0045211(postsynaptic membrane)	NA	NA	NA	LHFPL tetraspan subfamily member 4 [Source:RGD Symbol;Acc:727967]	0	0	0.125577	0	0.075242	0
ENSRNOG00000007748	Tex15	ENSRNOT00000034325	GO:0007129(synapsis);GO:0007140(male meiotic nuclear division);GO:0010569(regulation of double-strand break repair via homologous recombination)	NA	NA	NA	testis expressed 15, meiosis and synapsis associated [Source:RGD Symbol;Acc:1311266]	0.011444	0.038379	0.088546	0.066954	0.028794	0.017602
ENSRNOG00000007758	LOC100362350	ENSRNOT00000029039	GO:0016491(oxidoreductase activity);GO:0055114(oxidation-reduction process)	00140(Steroid hormone biosynthesis);00830(Retinol metabolism)	K13369	EC:1.1.1.105;EC:1.1.1.62	hydroxysteroid 17-beta dehydrogenase 6-like [Source:RGD Symbol;Acc:2318336]	0	0	0	0	0	0.026509
ENSRNOG00000007759	Foxd2	ENSRNOT00000010201	GO:0000981(RNA polymerase II transcription factor activity, sequence-specific DNA binding);GO:0003677(DNA binding);GO:0003700(DNA-binding transcription factor activity);GO:0005634(nucleus);GO:0006355(regulation of transcription, DNA-templated);GO:0006357(regulation of transcription by RNA polymerase II);GO:0009653(anatomical structure morphogenesis);GO:0030154(cell differentiation);GO:0043565(seq…	NA	NA	NA	forkhead box D2 [Source:RGD Symbol;Acc:1304642]	0.070862	0.074592	0.137839	0.024076	0.030615	0.047635
ENSRNOG00000007782	Ghrh	ENSRNOT00000010298	GO:0001666(response to hypoxia);GO:0005179(hormone activity);GO:0005184(neuropeptide hormone activity);GO:0005576(extracellular region);GO:0005615(extracellular space);GO:0005622(intracellular);GO:0007188(adenylate cyclase-modulating G-protein coupled receptor signaling pathway);GO:0007189(adenylate cyclase-activating G-protein coupled receptor signaling pathway);GO:0007204(positive regulation of…	04080(Neuroactive ligand-receptor interaction)	K05260	NA	growth hormone releasing hormone [Source:RGD Symbol;Acc:61883]	0.0175979	0	0	0	0	0
ENSRNOG00000007795	AABR07058410.1	ENSRNOT00000010262	NA	NA	NA	NA	G protein-coupled receptor 20 [Source:NCBI gene;Acc:60667]	0.121173	0.145563	0.052392	0.074902	0	0.161318
ENSRNOG00000007797	Rbpjl2	ENSRNOT00000010277	GO:0000122(negative regulation of transcription by RNA polymerase II);GO:0000978(RNA polymerase II proximal promoter sequence-specific DNA binding);GO:0000982(transcription factor activity, RNA polymerase II proximal promoter sequence-specific DNA binding);GO:0001077(transcriptional activator activity, RNA polymerase II proximal promoter sequence-specific DNA binding);GO:0001103(RNA polymerase II…	04330(Notch signaling pathway);04658(Th1 and Th2 cell differentiation);05165(Human papillomavirus infection);05169(Epstein-Barr virus infection);05203(Viral carcinogenesis)	K06053	NA	recombination signal binding protein for immunoglobulin kappa J region-like 2 [Source:RGD Symbol;Acc:1310557]	0.234716	0.225928	0.159065	0.253292	0.201577	0.272546
ENSRNOG00000007803	AC132539.1	ENSRNOT00000010249	GO:0006368(transcription elongation from RNA polymerase II promoter);GO:0030891(VCB complex);GO:0070449(elongin complex)	NA	NA	NA		0.128053	0.230956	0.472835	0.156003	0.056033	0.570886
ENSRNOG00000007805	Mybl2	ENSRNOT00000010343	GO:0000278(mitotic cell cycle);GO:0000978(RNA polymerase II proximal promoter sequence-specific DNA binding);GO:0001077(transcriptional activator activity, RNA polymerase II proximal promoter sequence-specific DNA binding);GO:0003677(DNA binding);GO:0005634(nucleus);GO:0005654(nucleoplasm);GO:0006366(transcription by RNA polymerase II);GO:0031523(Myb complex);GO:0043525(positive regulation of neu…	04218(Cellular senescence);05166(HTLV-I infection)	K21769	NA	MYB proto-oncogene like 2 [Source:RGD Symbol;Acc:1308474]	0.287648	0.350076	0.368518	0.406857	0.337246	0.446435
ENSRNOG00000007810	Gdf6	ENSRNOT00000010266	GO:0005125(cytokine activity);GO:0005160(transforming growth factor beta receptor binding);GO:0005576(extracellular region);GO:0005615(extracellular space);GO:0006915(apoptotic process);GO:0007275(multicellular organism development);GO:0008083(growth factor activity);GO:0010469(regulation of signaling receptor activity);GO:0010862(positive regulation of pathway-restricted SMAD protein phosphoryla…	04350(TGF-beta signaling pathway);04390(Hippo signaling pathway)	K20012	NA	growth differentiation factor 6 [Source:RGD Symbol;Acc:620104]	0.024595	0	0	0	0	0.017525
ENSRNOG00000007879	Stk26	ENSRNOT00000010596	GO:0000139(Golgi membrane);GO:0000165(MAPK cascade);GO:0000287(magnesium ion binding);GO:0004672(protein kinase activity);GO:0004674(protein serine/threonine kinase activity);GO:0005524(ATP binding);GO:0005737(cytoplasm);GO:0005794(Golgi apparatus);GO:0005798(Golgi-associated vesicle);GO:0005829(cytosol);GO:0006468(protein phosphorylation);GO:0009267(cellular response to starvation);GO:0016020(me…	NA	NA	NA	serine/threonine kinase 26 [Source:RGD Symbol;Acc:1563568]	1.4341	1.23191	1.84609	1.41055	1.15182	1.17163
ENSRNOG00000007900	Tspan33	ENSRNOT00000010989	GO:0005886(plasma membrane);GO:0005887(integral component of plasma membrane);GO:0007166(cell surface receptor signaling pathway);GO:0009986(cell surface);GO:0016020(membrane);GO:0016021(integral component of membrane);GO:0019899(enzyme binding);GO:0051604(protein maturation);GO:0072659(protein localization to plasma membrane);GO:0097197(tetraspanin-enriched microdomain)	NA	NA	NA	tetraspanin 33 [Source:RGD Symbol;Acc:1560915]	0.251122	0.175246	0.330135	0.681607	0.238953	0.542831
ENSRNOG00000007923	Cgref1	ENSRNOT00000010586	GO:0005509(calcium ion binding)	NA	NA	NA	cell growth regulator with EF hand domain 1 [Source:RGD Symbol;Acc:620801]	0	0	0.157683	0.207151	0.034157	0.255386
ENSRNOG00000007931	Gucy2d	ENSRNOT00000010790	GO:0000166(nucleotide binding);GO:0004383(guanylate cyclase activity);GO:0004672(protein kinase activity);GO:0005524(ATP binding);GO:0005622(intracellular);GO:0006182(cGMP biosynthetic process);GO:0006468(protein phosphorylation);GO:0009190(cyclic nucleotide biosynthetic process);GO:0016020(membrane);GO:0016021(integral component of membrane);GO:0016829(lyase activity);GO:0016849(phosphorus-oxyge…	00230(Purine metabolism);04740(Olfactory transduction);04744(Phototransduction)	K12321	EC:4.6.1.2	guanylate cyclase 2D, retinal [Source:RGD Symbol;Acc:620438]	0.115866	0.151698	0.051869	0.089737	0.050109	0.053445
ENSRNOG00000007932	Gcm1	ENSRNOT00000010583	GO:0000978(RNA polymerase II proximal promoter sequence-specific DNA binding);GO:0000981(RNA polymerase II transcription factor activity, sequence-specific DNA binding);GO:0001077(transcriptional activator activity, RNA polymerase II proximal promoter sequence-specific DNA binding);GO:0003677(DNA binding);GO:0003700(DNA-binding transcription factor activity);GO:0005634(nucleus);GO:0005667(transcr…	NA	NA	NA	glial cells missing homolog 1 [Source:RGD Symbol;Acc:61852]	0	0	0.02711	0	0	0
ENSRNOG00000007934	Elfn2	ENSRNOT00000010609	GO:0005615(extracellular space);GO:0010923(negative regulation of phosphatase activity);GO:0016020(membrane);GO:0016021(integral component of membrane);GO:0031012(extracellular matrix)	NA	NA	NA	extracellular leucine-rich repeat and fibronectin type III domain containing 2 [Source:RGD Symbol;Acc:1559693]	0.043881	0.117341	0.092421	0.061064	0.06083	0.079928
ENSRNOG00000007942	Fscn3	ENSRNOT00000063987	GO:0003779(actin binding);GO:0005737(cytoplasm);GO:0005856(cytoskeleton);GO:0007015(actin filament organization);GO:0007163(establishment or maintenance of cell polarity);GO:0007286(spermatid development);GO:0016477(cell migration);GO:0030674(protein binding, bridging);GO:0051015(actin filament binding);GO:0051017(actin filament bundle assembly)	NA	NA	NA	fascin actin-bundling protein 3 [Source:RGD Symbol;Acc:1303047]	0.299955	0.601405	0.63582	0.586042	0.650067	0.725559
ENSRNOG00000007943	Gsdma	ENSRNOT00000048349	GO:0001786(phosphatidylserine binding);GO:0005546(phosphatidylinositol-4,5-bisphosphate binding);GO:0006915(apoptotic process);GO:0048471(perinuclear region of cytoplasm);GO:0070269(pyroptosis);GO:0070273(phosphatidylinositol-4-phosphate binding)	NA	NA	NA	gasdermin A [Source:RGD Symbol;Acc:1592062]	0	0.060454	0	0.088266	0.015519	0.029688
ENSRNOG00000007949	Rgn	ENSRNOT00000010984	GO:0001822(kidney development);GO:0001889(liver development);GO:0001933(negative regulation of protein phosphorylation);GO:0004341(gluconolactonase activity);GO:0005509(calcium ion binding);GO:0005634(nucleus);GO:0005737(cytoplasm);GO:0005829(cytosol);GO:0006469(negative regulation of protein kinase activity);GO:0006874(cellular calcium ion homeostasis);GO:0007283(spermatogenesis);GO:0007568(agin…	00030(Pentose phosphate pathway);00053(Ascorbate and aldarate metabolism);01200(Carbon metabolism)	K01053	EC:3.1.1.17	regucalcin [Source:RGD Symbol;Acc:3560]	0.475339	0.394399	0.52706	0.452484	0.439418	0.320776
ENSRNOG00000007951	Galnt14	ENSRNOT00000010613	GO:0000139(Golgi membrane);GO:0005794(Golgi apparatus);GO:0006486(protein glycosylation);GO:0016020(membrane);GO:0016021(integral component of membrane);GO:0016740(transferase activity);GO:0016757(transferase activity, transferring glycosyl groups);GO:0030246(carbohydrate binding)	00512(Mucin type O-glycan biosynthesis)	K00710	EC:2.4.1.41	polypeptide N-acetylgalactosaminyltransferase 14 [Source:RGD Symbol;Acc:1310068]	0.037584	0.119778	0.017422	0.034513	0.521032	0.053687
ENSRNOG00000007955	Timp4	ENSRNOT00000010748	GO:0002020(protease binding);GO:0003674(molecular_function);GO:0004857(enzyme inhibitor activity);GO:0005576(extracellular region);GO:0005615(extracellular space);GO:0007219(Notch signaling pathway);GO:0007417(central nervous system development);GO:0008191(metalloendopeptidase inhibitor activity);GO:0008270(zinc ion binding);GO:0009725(response to hormone);GO:0010033(response to organic substance…	NA	NA	NA	TIMP metallopeptidase inhibitor 4 [Source:RGD Symbol;Acc:69077]	0.559658	0.547956	0.429293	0.276064	0.322471	1.10489
ENSRNOG00000007999	Abra	ENSRNOT00000010539	GO:0000060(protein import into nucleus, translocation);GO:0003779(actin binding);GO:0005737(cytoplasm);GO:0005856(cytoskeleton);GO:0005886(plasma membrane);GO:0015031(protein transport);GO:0015629(actin cytoskeleton);GO:0030016(myofibril);GO:0030017(sarcomere);GO:0035025(positive regulation of Rho protein signal transduction);GO:0045893(positive regulation of transcription, DNA-templated);GO:0045…	NA	NA	NA	actin-binding Rho activating protein [Source:RGD Symbol;Acc:708493]	0.112184	0.300269	0.279668	0.251082	0.294197	0.024837
ENSRNOG00000008000	Syt13	ENSRNOT00000011459	GO:0005887(integral component of plasma membrane);GO:0016192(vesicle-mediated transport);GO:0030133(transport vesicle);GO:0043231(intracellular membrane-bounded organelle)	NA	NA	NA	synaptotagmin 13 [Source:RGD Symbol;Acc:621877]	0.030348	0.062482	0.023441	0.065192	0.141816	0.107689
ENSRNOG00000008003	Olr434	ENSRNOT00000010520	GO:0004930(G-protein coupled receptor activity);GO:0004984(olfactory receptor activity);GO:0005549(odorant binding);GO:0005886(plasma membrane);GO:0007165(signal transduction);GO:0007186(G-protein coupled receptor signaling pathway);GO:0007608(sensory perception of smell);GO:0016020(membrane);GO:0016021(integral component of membrane);GO:0050896(response to stimulus);GO:0050911(detection of chemi…	04740(Olfactory transduction)	K04257	NA	olfactory receptor 434 [Source:RGD Symbol;Acc:1333139]	0	0	0	0.083291	0	0
ENSRNOG00000008026	C2cd4c	ENSRNOT00000010555	NA	NA	NA	NA	C2 calcium-dependent domain containing 4C [Source:RGD Symbol;Acc:1561354]	0	0	0.112147	0	0	0
ENSRNOG00000008030	Shc2	ENSRNOT00000010714	GO:0000187(activation of MAPK activity);GO:0005622(intracellular);GO:0005886(plasma membrane);GO:0030971(receptor tyrosine kinase binding);GO:0035556(intracellular signal transduction)	01521(EGFR tyrosine kinase inhibitor resistance);01522(Endocrine resistance);04012(ErbB signaling pathway);04014(Ras signaling pathway);04062(Chemokine signaling pathway);04072(Phospholipase D signaling pathway);04370(VEGF signaling pathway);04510(Focal adhesion);04650(Natural killer cell mediated cytotoxicity);04722(Neurotrophin signaling pathway);04910(Insulin signaling pathway);04915(Estrogen …	K17447	NA	SHC adaptor protein 2 [Source:RGD Symbol;Acc:1307137]	1.26769	1.20959	1.66908	0.8878	1.31635	1.41506
ENSRNOG00000008053	Atp8a2	ENSRNOT00000011451	GO:0000166(nucleotide binding);GO:0000287(magnesium ion binding);GO:0003011(involuntary skeletal muscle contraction);GO:0004012(phospholipid-translocating ATPase activity);GO:0005524(ATP binding);GO:0005654(nucleoplasm);GO:0005768(endosome);GO:0005794(Golgi apparatus);GO:0005886(plasma membrane);GO:0007409(axonogenesis);GO:0007568(aging);GO:0010842(retina layer formation);GO:0010976(positive regu…	NA	NA	NA	ATPase phospholipid transporting 8A2 [Source:RGD Symbol;Acc:1594597]	0.019843	0.034644	0.075104	0.015661	0.020758	0.054227
ENSRNOG00000008058	Tmprss5	ENSRNOT00000011107	GO:0004252(serine-type endopeptidase activity);GO:0005044(scavenger receptor activity);GO:0005509(calcium ion binding);GO:0005886(plasma membrane);GO:0006508(proteolysis);GO:0006898(receptor-mediated endocytosis);GO:0007596(blood coagulation);GO:0008233(peptidase activity);GO:0008236(serine-type peptidase activity);GO:0016020(membrane);GO:0016021(integral component of membrane);GO:0016787(hydrola…	NA	NA	NA	transmembrane serine protease 5 [Source:RGD Symbol;Acc:628625]	0	0.011925	0	0	0.019215	0
ENSRNOG00000008059	Rnf17	ENSRNOT00000010795	GO:0005737(cytoplasm);GO:0007286(spermatid development);GO:0042803(protein homodimerization activity)	NA	NA	NA	ring finger protein 17 [Source:RGD Symbol;Acc:1310486]	0.040013	0.007795	0.041044	0.021732	0.076603	0.095947
ENSRNOG00000008074	Cyp11a1	ENSRNOT00000010831	GO:0004497(monooxygenase activity);GO:0005506(iron ion binding);GO:0005739(mitochondrion);GO:0005743(mitochondrial inner membrane);GO:0006629(lipid metabolic process);GO:0006694(steroid biosynthetic process);GO:0006700(C21-steroid hormone biosynthetic process);GO:0008202(steroid metabolic process);GO:0008203(cholesterol metabolic process);GO:0008207(C21-steroid hormone metabolic process);GO:00083…	00140(Steroid hormone biosynthesis);04913(Ovarian Steroidogenesis);04925(Aldosterone synthesis and secretion)	K00498	EC:1.14.15.6	cytochrome P450, family 11, subfamily a, polypeptide 1 [Source:RGD Symbol;Acc:69325]	0.048005	0.007979	0.056832	0.075337	0.043465	0.036893
ENSRNOG00000008078	Kcnh6	ENSRNOT00000092779;ENSRNOT00000010816	GO:0005216(ion channel activity);GO:0005244(voltage-gated ion channel activity);GO:0005249(voltage-gated potassium channel activity);GO:0005267(potassium channel activity);GO:0006811(ion transport);GO:0006813(potassium ion transport);GO:0016020(membrane);GO:0016021(integral component of membrane);GO:0034765(regulation of ion transmembrane transport);GO:0055085(transmembrane transport);GO:0071805(…	NA	NA	NA	potassium voltage-gated channel subfamily H member 6 [Source:RGD Symbol;Acc:620304]	0.211366	0.182098	0.04736	0.267793	0.148462	0.155035
ENSRNOG00000008099	Galnt12	ENSRNOT00000011112	GO:0000139(Golgi membrane);GO:0005794(Golgi apparatus);GO:0006486(protein glycosylation);GO:0016020(membrane);GO:0016021(integral component of membrane);GO:0016740(transferase activity);GO:0016757(transferase activity, transferring glycosyl groups);GO:0030246(carbohydrate binding)	00512(Mucin type O-glycan biosynthesis)	K00710	EC:2.4.1.41	polypeptide N-acetylgalactosaminyltransferase 12 [Source:RGD Symbol;Acc:1562001]	0.80072	1.13192	1.46876	1.07035	0.843483	2.31032
ENSRNOG00000008100	Rgs20	ENSRNOT00000089273	GO:0001975(response to amphetamine)	NA	NA	NA	regulator of G-protein signaling 20 [Source:RGD Symbol;Acc:1586146]	0.011876	0.01033	0.032466	0	0	0.03368
ENSRNOG00000008115	Arhgap11a	ENSRNOT00000010994	GO:0007165(signal transduction)	NA	NA	NA	Rho GTPase activating protein 11A [Source:RGD Symbol;Acc:1309107]	0.964076	0.882936	1.27338	1.33723	1.19517	0.884668
ENSRNOG00000008130	Rergl	ENSRNOT00000010728	GO:0003924(GTPase activity);GO:0005525(GTP binding);GO:0007165(signal transduction);GO:0016020(membrane)	NA	NA	NA	RERG like [Source:RGD Symbol;Acc:1560090]	0	0	0.034002	0	0	0
ENSRNOG00000008134	Mefv	ENSRNOT00000081191;ENSRNOT00000011073	GO:0005622(intracellular);GO:0008270(zinc ion binding);GO:0008270(zinc ion binding)	04621(NOD-like receptor signaling pathway);04621(NOD-like receptor signaling pathway)	NA	NA	MEFV, pyrin innate immunity regulator [Source:RGD Symbol;Acc:61889]	0.631909	0.770645	0.715492	0.381009	0.759824	0.828668
ENSRNOG00000008135	Pla2g4f	ENSRNOT00000010959	GO:0004620(phospholipase activity);GO:0004623(phospholipase A2 activity);GO:0005509(calcium ion binding);GO:0005544(calcium-dependent phospholipid binding);GO:0005737(cytoplasm);GO:0005829(cytosol);GO:0006629(lipid metabolic process);GO:0009395(phospholipid catabolic process);GO:0016042(lipid catabolic process);GO:0016787(hydrolase activity);GO:0031982(vesicle);GO:0032587(ruffle membrane);GO:0046…	00564(Glycerophospholipid metabolism);00565(Ether lipid metabolism);00590(Arachidonic acid metabolism);00591(Linoleic acid metabolism);00592(alpha-Linolenic acid metabolism);04010(MAPK signaling pathway);04014(Ras signaling pathway);04072(Phospholipase D signaling pathway);04217(Necroptosis);04270(Vascular smooth muscle contraction);04370(VEGF signaling pathway);04611(Platelet activation);04664(F…	K16342	EC:3.1.1.4	phospholipase A2, group IVF [Source:RGD Symbol;Acc:1593370]	0.175497	0.196351	0.162671	0.159676	0.182775	0.208076
ENSRNOG00000008138	Jhy	ENSRNOT00000010743	GO:0007420(brain development);GO:0032053(ciliary basal body organization);GO:0033326(cerebrospinal fluid secretion);GO:0035082(axoneme assembly)	NA	NA	NA	junctional cadherin complex regulator [Source:MGI Symbol;Acc:MGI:1918239]	0.790139	0.65177	1.08932	0.499289	0.311948	0.628732
ENSRNOG00000008153	Crtam	ENSRNOT00000010792	GO:0002355(detection of tumor cell);GO:0002860(positive regulation of natural killer cell mediated cytotoxicity directed against tumor cell target);GO:0005102(signaling receptor binding);GO:0005886(plasma membrane);GO:0008037(cell recognition);GO:0016020(membrane);GO:0016021(integral component of membrane);GO:0045954(positive regulation of natural killer cell mediated cytotoxicity);GO:0050715(pos…	NA	NA	NA	cytotoxic and regulatory T cell molecule [Source:RGD Symbol;Acc:1304602]	0	0	0.037354	0.058895	0	0.135183
ENSRNOG00000008157	Syn2	ENSRNOT00000011292	GO:0005524(ATP binding);GO:0005886(plasma membrane);GO:0007269(neurotransmitter secretion);GO:0008021(synaptic vesicle);GO:0014069(postsynaptic density);GO:0030672(synaptic vesicle membrane);GO:0031201(SNARE complex);GO:0043209(myelin sheath);GO:0045202(synapse)	NA	NA	NA	synapsin II [Source:RGD Symbol;Acc:3798]	0	0	0.089994	0	0	0
ENSRNOG00000008176	Nppa	ENSRNOT00000011005	GO:0001666(response to hypoxia);GO:0003085(negative regulation of systemic arterial blood pressure);GO:0005102(signaling receptor binding);GO:0005179(hormone activity);GO:0005184(neuropeptide hormone activity);GO:0005576(extracellular region);GO:0005615(extracellular space);GO:0005634(nucleus);GO:0005737(cytoplasm);GO:0006182(cGMP biosynthetic process);GO:0006457(protein folding);GO:0007168(recep…	04066(HIF-1 signaling pathway);04270(Vascular smooth muscle contraction)	K12334	NA	natriuretic peptide A [Source:RGD Symbol;Acc:3193]	0.107186	0	0	0.167457	0.153665	0.150172
ENSRNOG00000008177	Pim2	ENSRNOT00000011207	GO:0000082(G1/S transition of mitotic cell cycle);GO:0000166(nucleotide binding);GO:0004672(protein kinase activity);GO:0004674(protein serine/threonine kinase activity);GO:0005524(ATP binding);GO:0005737(cytoplasm);GO:0006468(protein phosphorylation);GO:0008285(negative regulation of cell proliferation);GO:0008637(apoptotic mitochondrial changes);GO:0009615(response to virus);GO:0010508(positive…	05221(Acute myeloid leukemia)	K08806	EC:2.7.11.1	Pim-2 proto-oncogene, serine/threonine kinase [Source:RGD Symbol;Acc:1560759]	0.85124	1.20652	1.58054	1.35469	1.32754	1.43372
ENSRNOG00000008210	Ky	ENSRNOT00000010992	NA	NA	NA	NA	kyphoscoliosis peptidase [Source:RGD Symbol;Acc:1305407]	0.015771	0.049286	0.010839	0	0	0
ENSRNOG00000008219	Ccdc33	ENSRNOT00000058490	NA	NA	NA	NA	coiled-coil domain containing 33 [Source:RGD Symbol;Acc:1561126]	0.374466	0.510456	0.723278	0.275686	0.497035	0.712935
ENSRNOG00000008235	Mylk2	ENSRNOT00000011255	GO:0004672(protein kinase activity);GO:0004687(myosin light chain kinase activity);GO:0005524(ATP binding);GO:0005634(nucleus);GO:0005737(cytoplasm);GO:0006468(protein phosphorylation);GO:0006941(striated muscle contraction);GO:0007274(neuromuscular synaptic transmission);GO:0010628(positive regulation of gene expression);GO:0014816(skeletal muscle satellite cell differentiation);GO:0016301(kinas…	04020(Calcium signaling pathway);04022(cGMP - PKG signaling pathway);04270(Vascular smooth muscle contraction);04371(Apelin signaling pathway);04510(Focal adhesion);04611(Platelet activation);04810(Regulation of actin cytoskeleton);04921(Oxytocin signaling pathway);04971(Gastric acid secretion)	K00907	EC:2.7.11.18	myosin light chain kinase 2 [Source:RGD Symbol;Acc:620934]	0.159821	0.058519	0.086477	0.149793	0	0.626512
ENSRNOG00000008243	Slc43a1	ENSRNOT00000011006	GO:0015175(neutral amino acid transmembrane transporter activity);GO:0015179(L-amino acid transmembrane transporter activity);GO:0015804(neutral amino acid transport);GO:0016020(membrane);GO:0016021(integral component of membrane);GO:0055085(transmembrane transport);GO:1902475(L-alpha-amino acid transmembrane transport)	NA	NA	NA	solute carrier family 43 member 1 [Source:RGD Symbol;Acc:1308229]	0.932437	1.17015	1.52951	1.29069	0.715454	1.42761
ENSRNOG00000008337	Gjd2	ENSRNOT00000011078	GO:0001508(action potential);GO:0005886(plasma membrane);GO:0005921(gap junction);GO:0005922(connexin complex);GO:0007154(cell communication);GO:0007267(cell-cell signaling);GO:0007268(chemical synaptic transmission);GO:0007601(visual perception);GO:0016020(membrane);GO:0016021(integral component of membrane);GO:0030054(cell junction)	04540(Gap junction)	K07373	NA	gap junction protein, delta 2 [Source:RGD Symbol;Acc:2694]	0	0.024725	0	0	0	0
ENSRNOG00000008422	Lpo	ENSRNOT00000011402	GO:0001580(detection of chemical stimulus involved in sensory perception of bitter taste);GO:0004601(peroxidase activity);GO:0005615(extracellular space);GO:0005737(cytoplasm);GO:0006979(response to oxidative stress);GO:0016323(basolateral plasma membrane);GO:0018969(thiocyanate metabolic process);GO:0020037(heme binding);GO:0036393(thiocyanate peroxidase activity);GO:0042742(defense response to …	04970(Salivary secretion)	K12550	EC:1.11.1.7	lactoperoxidase [Source:RGD Symbol;Acc:1310051]	0.242721	0.218699	0.169272	0.411319	0.282401	0.081241
ENSRNOG00000008431	Gabbr2	ENSRNOT00000011573	GO:0004930(G-protein coupled receptor activity);GO:0004965(G-protein coupled GABA receptor activity);GO:0005737(cytoplasm);GO:0005886(plasma membrane);GO:0005887(integral component of plasma membrane);GO:0007165(signal transduction);GO:0007186(G-protein coupled receptor signaling pathway);GO:0007214(gamma-aminobutyric acid signaling pathway);GO:0016020(membrane);GO:0016021(integral component of m…	04024(cAMP signaling pathway);04080(Neuroactive ligand-receptor interaction);04727(GABAergic synapse);04742(Taste transduction);04915(Estrogen signaling pathway);05032(Morphine addiction)	K04615	NA	gamma-aminobutyric acid type B receptor subunit 2 [Source:RGD Symbol;Acc:619864]	0.007877	0	0.036596	0.057015	0.039692	0
ENSRNOG00000008439	Gprc5d	ENSRNOT00000011141	GO:0004930(G-protein coupled receptor activity);GO:0005886(plasma membrane);GO:0007186(G-protein coupled receptor signaling pathway);GO:0016020(membrane);GO:0016021(integral component of membrane);GO:0030295(protein kinase activator activity);GO:0032147(activation of protein kinase activity);GO:0043235(receptor complex)	NA	NA	NA	G protein-coupled receptor, class C, group 5, member D [Source:RGD Symbol;Acc:1563887]	0.075078	0.371633	0	0.076505	0.112199	0
ENSRNOG00000008447	Tmem132d	ENSRNOT00000011181;ENSRNOT00000085464	GO:0010923(negative regulation of phosphatase activity);GO:0016020(membrane);GO:0016021(integral component of membrane);GO:0016021(integral component of membrane)	NA	NA	NA	transmembrane protein 132D [Source:RGD Symbol;Acc:735062]	0.0368915	0.0485108	0.0238772	0.0447473	0.0132589	0.117669
ENSRNOG00000008449	Neurod4	ENSRNOT00000011167	GO:0001764(neuron migration);GO:0003674(molecular_function);GO:0003677(DNA binding);GO:0005575(cellular_component);GO:0005634(nucleus);GO:0006355(regulation of transcription, DNA-templated);GO:0007219(Notch signaling pathway);GO:0007275(multicellular organism development);GO:0007399(nervous system development);GO:0007405(neuroblast proliferation);GO:0010001(glial cell differentiation);GO:0030154(…	NA	NA	NA	neuronal differentiation 4 [Source:RGD Symbol;Acc:1310434]	0.035486	0.069478	0	0.033655	0	0.062453
ENSRNOG00000008450	LOC100359539	ENSRNOT00000011163	GO:0004748(ribonucleoside-diphosphate reductase activity, thioredoxin disulfide as acceptor);GO:0005829(cytosol);GO:0009263(deoxyribonucleotide biosynthetic process);GO:0016491(oxidoreductase activity);GO:0055114(oxidation-reduction process)	NA	NA	NA	ribonucleotide reductase M2 polypeptide [Source:RGD Symbol;Acc:2323655]	0.498833	0.450688	0.528098	0.585492	0.496174	0.522181
ENSRNOG00000008460	Olr1072	ENSRNOT00000011176	GO:0004930(G-protein coupled receptor activity);GO:0004984(olfactory receptor activity);GO:0005549(odorant binding);GO:0005886(plasma membrane);GO:0007165(signal transduction);GO:0007186(G-protein coupled receptor signaling pathway);GO:0007608(sensory perception of smell);GO:0016020(membrane);GO:0016021(integral component of membrane);GO:0050896(response to stimulus);GO:0050911(detection of chemi…	04740(Olfactory transduction)	K04257	NA	olfactory receptor 1072 [Source:RGD Symbol;Acc:1333941]	0	0	0	0.039168	0	0
ENSRNOG00000008470	Lrrc43	ENSRNOT00000011240;ENSRNOT00000082462	NA	NA	NA	NA	leucine rich repeat containing 43 [Source:RGD Symbol;Acc:1561461]	0.123624	0.31937	0.457429	0.16433	0.193696	0.0417558
ENSRNOG00000008478	Mmp13	ENSRNOT00000011507	GO:0001958(endochondral ossification);GO:0003417(growth plate cartilage development);GO:0004222(metalloendopeptidase activity);GO:0005509(calcium ion binding);GO:0005518(collagen binding);GO:0005576(extracellular region);GO:0006508(proteolysis);GO:0008233(peptidase activity);GO:0008237(metallopeptidase activity);GO:0008270(zinc ion binding);GO:0016787(hydrolase activity);GO:0022617(extracellular …	04657(IL-17 signaling pathway);04926(Relaxin signaling pathway)	K07994	EC:3.4.24.-	matrix metallopeptidase 13 [Source:RGD Symbol;Acc:620196]	0	0.498586	0.433989	0.667098	0	1.15376
ENSRNOG00000008480	Kcnab3	ENSRNOT00000011523	GO:0005244(voltage-gated ion channel activity);GO:0005249(voltage-gated potassium channel activity);GO:0005737(cytoplasm);GO:0006811(ion transport);GO:0006813(potassium ion transport);GO:0016021(integral component of membrane);GO:0034220(ion transmembrane transport);GO:0034765(regulation of ion transmembrane transport);GO:0071805(potassium ion transmembrane transport)	NA	NA	NA	potassium voltage-gated channel subfamily A regulatory beta subunit 3 [Source:RGD Symbol;Acc:61830]	0	0.066702	0.038786	0.134738	0	0.046502
ENSRNOG00000008514	Plcz1	ENSRNOT00000011376	GO:0004435(phosphatidylinositol phospholipase C activity);GO:0004629(phospholipase C activity);GO:0005509(calcium ion binding);GO:0005546(phosphatidylinositol-4,5-bisphosphate binding);GO:0005634(nucleus);GO:0005654(nucleoplasm);GO:0005730(nucleolus);GO:0005737(cytoplasm);GO:0005829(cytosol);GO:0006629(lipid metabolic process);GO:0006816(calcium ion transport);GO:0007165(signal transduction);GO:0…	00562(Inositol phosphate metabolism);04020(Calcium signaling pathway);04070(Phosphatidylinositol signaling system);04114(Oocyte meiosis);04919(Thyroid hormone signaling pathway)	K05861	EC:3.1.4.11	phospholipase C, zeta 1 [Source:RGD Symbol;Acc:1359567]	0	0	0	0	0.023459	0
ENSRNOG00000008518	Gsg1	ENSRNOT00000011295	GO:0005783(endoplasmic reticulum);GO:0005789(endoplasmic reticulum membrane);GO:0005886(plasma membrane);GO:0016020(membrane);GO:0016021(integral component of membrane);GO:0070063(RNA polymerase binding)	NA	NA	NA	germ cell associated 1 [Source:RGD Symbol;Acc:1306546]	0.278534	0	0.136503	0.077877	0.033589	0
ENSRNOG00000008521	RGD1559821	ENSRNOT00000011278	NA	NA	NA	NA	similar to myosin, light polypeptide 6, alkali, smooth muscle and non-muscle [Source:RGD Symbol;Acc:1559821]	1.53906	1.22021	0.15574	0.039767	0.442256	0.456624
ENSRNOG00000008529	Foxs1	ENSRNOT00000011262	GO:0000122(negative regulation of transcription by RNA polymerase II);GO:0000978(RNA polymerase II proximal promoter sequence-specific DNA binding);GO:0000981(RNA polymerase II transcription factor activity, sequence-specific DNA binding);GO:0001078(transcriptional repressor activity, RNA polymerase II proximal promoter sequence-specific DNA binding);GO:0001568(blood vessel development);GO:000367…	NA	NA	NA	forkhead box S1 [Source:RGD Symbol;Acc:1310679]	1.0599	1.02696	1.39468	0.923274	1.16388	1.09953
ENSRNOG00000008534	Dusp15	ENSRNOT00000011350	GO:0000122(negative regulation of transcription by RNA polymerase II);GO:0004721(phosphoprotein phosphatase activity);GO:0004725(protein tyrosine phosphatase activity);GO:0005829(cytosol);GO:0005886(plasma membrane);GO:0006470(protein dephosphorylation);GO:0007179(transforming growth factor beta receptor signaling pathway);GO:0008138(protein tyrosine/serine/threonine phosphatase activity);GO:0016…	NA	NA	NA	dual specificity phosphatase 15 [Source:RGD Symbol;Acc:1305990]	0	0.0847174	0.0663404	0	0.0145248	0.0872042
ENSRNOG00000008567	Mos	ENSRNOT00000011602	GO:0000166(nucleotide binding);GO:0004672(protein kinase activity);GO:0004674(protein serine/threonine kinase activity);GO:0005524(ATP binding);GO:0006468(protein phosphorylation)	04010(MAPK signaling pathway);04114(Oocyte meiosis);04810(Regulation of actin cytoskeleton);04914(Progesterone-mediated oocyte maturation)	K04367	EC:2.7.11.1	MOS proto-oncogene, serine/threonine kinase [Source:RGD Symbol;Acc:3103]	0.037831	0	0.09656	0.040209	0.044311	0.039135
ENSRNOG00000008570	Cadps	ENSRNOT00000012153	GO:0016050(vesicle organization);GO:0016079(synaptic vesicle exocytosis);GO:0016082(synaptic vesicle priming);GO:0019901(protein kinase binding);GO:0031410(cytoplasmic vesicle);GO:0045202(synapse);GO:0050432(catecholamine secretion);GO:0098793(presynapse);GO:0099525(presynaptic dense core vesicle exocytosis);GO:1990504(dense core granule exocytosis)	NA	NA	NA	calcium dependent secretion activator [Source:RGD Symbol;Acc:708573]	0.153269	0.008493	0.010524	0.034977	0.209753	0.114657
ENSRNOG00000008585	Tmbim7	ENSRNOT00000011377	GO:0016020(membrane);GO:0016021(integral component of membrane)	NA	NA	NA	transmembrane BAX inhibitor motif containing 7 [Source:RGD Symbol;Acc:1306626]	0	0	0.023099	0	0	0
ENSRNOG00000008586	Aldh1l2	ENSRNOT00000059639	GO:0003824(catalytic activity);GO:0004029(aldehyde dehydrogenase (NAD) activity);GO:0005634(nucleus);GO:0005737(cytoplasm);GO:0005739(mitochondrion);GO:0006730(one-carbon metabolic process);GO:0009058(biosynthetic process);GO:0009258(10-formyltetrahydrofolate catabolic process);GO:0016020(membrane);GO:0016021(integral component of membrane);GO:0016155(formyltetrahydrofolate dehydrogenase activity…	00670(One carbon pool by folate)	K00289	EC:1.5.1.6	aldehyde dehydrogenase 1 family, member L2 [Source:RGD Symbol;Acc:1309458]	0.061002	0.024712	0.026539	0.029847	0	0.05481
ENSRNOG00000008588	Batf	ENSRNOT00000011563	GO:0000978(RNA polymerase II proximal promoter sequence-specific DNA binding);GO:0001077(transcriptional activator activity, RNA polymerase II proximal promoter sequence-specific DNA binding);GO:0001816(cytokine production);GO:0002320(lymphoid progenitor cell differentiation);GO:0003674(molecular_function);GO:0003677(DNA binding);GO:0003700(DNA-binding transcription factor activity);GO:0005575(ce…	NA	NA	NA	basic leucine zipper ATF-like transcription factor [Source:RGD Symbol;Acc:1304923]	0.242533	0.834996	0.413736	0.787439	0.476335	0.569558
ENSRNOG00000008591	Colec10	ENSRNOT00000011379	GO:0005537(mannose binding);GO:0005581(collagen trimer);GO:0005615(extracellular space);GO:0005737(cytoplasm);GO:0030246(carbohydrate binding);GO:0042056(chemoattractant activity);GO:0048029(monosaccharide binding);GO:0050918(positive chemotaxis);GO:1904888(cranial skeletal system development)	NA	NA	NA	collectin subfamily member 10 [Source:RGD Symbol;Acc:1307149]	0.027097	0	0.104739	0.036705	0.028032	0.045505
ENSRNOG00000008592	Barx2	ENSRNOT00000011386	GO:0000122(negative regulation of transcription by RNA polymerase II);GO:0000977(RNA polymerase II regulatory region sequence-specific DNA binding);GO:0001228(transcriptional activator activity, RNA polymerase II transcription regulatory region sequence-specific DNA binding);GO:0001502(cartilage condensation);GO:0003677(DNA binding);GO:0003682(chromatin binding);GO:0003700(DNA-binding transcripti…	NA	NA	NA	BARX homeobox 2 [Source:RGD Symbol;Acc:1584840]	0	0	0.025598	0	0	0.137943
ENSRNOG00000008594	Tex47	ENSRNOT00000011359	NA	NA	NA	NA	testis expressed 47 [Source:RGD Symbol;Acc:1564345]	0.024733	0	0.075089	0	0	0
ENSRNOG00000008603	Gpr25	ENSRNOT00000011368	GO:0004930(G-protein coupled receptor activity);GO:0007165(signal transduction);GO:0007186(G-protein coupled receptor signaling pathway);GO:0016020(membrane);GO:0016021(integral component of membrane)	NA	NA	NA	G protein-coupled receptor 25 [Source:RGD Symbol;Acc:1311611]	0.034076	0.169637	0.097418	0.038198	0.297757	0.137439
ENSRNOG00000008625	Rimkla	ENSRNOT00000011586	GO:0000166(nucleotide binding);GO:0005524(ATP binding);GO:0005737(cytoplasm);GO:0006464(cellular protein modification process);GO:0046872(metal ion binding);GO:0072590(N-acetyl-L-aspartate-L-glutamate ligase activity)	NA	NA	NA	ribosomal modification protein rimK-like family member A [Source:MGI Symbol;Acc:MGI:3040686]	0.24156	0.316185	0.218947	0.115075	0.358925	0.238521
ENSRNOG00000008656	Snca	ENSRNOT00000039247	GO:0000287(magnesium ion binding);GO:0001774(microglial cell activation);GO:0001921(positive regulation of receptor recycling);GO:0001933(negative regulation of protein phosphorylation);GO:0001956(positive regulation of neurotransmitter secretion);GO:0001963(synaptic transmission, dopaminergic);GO:0003779(actin binding);GO:0005507(copper ion binding);GO:0005509(calcium ion binding);GO:0005515(pro…	05010(Alzheimer's disease);05012(Parkinson's disease)	K04528	NA	synuclein alpha [Source:RGD Symbol;Acc:3729]	0.09703	0.113574	0.269552	0.222285	0.381169	0.216719
ENSRNOG00000008667	Pbp2	ENSRNOT00000011461	GO:0000165(MAPK cascade);GO:0001505(regulation of neurotransmitter levels);GO:0002026(regulation of the force of heart contraction);GO:0005102(signaling receptor binding);GO:0005524(ATP binding);GO:0005615(extracellular space);GO:0005739(mitochondrion);GO:0005741(mitochondrial outer membrane);GO:0005794(Golgi apparatus);GO:0006979(response to oxidative stress);GO:0007568(aging);GO:0008021(synapti…	NA	NA	NA	phosphatidylethanolamine binding protein 2 [Source:RGD Symbol;Acc:621707]	0	0	0	0	0.025511	0
ENSRNOG00000008668	Vsig8	ENSRNOT00000011539	GO:0005622(intracellular);GO:0016020(membrane);GO:0016021(integral component of membrane)	NA	NA	NA	V-set and immunoglobulin domain containing 8 [Source:RGD Symbol;Acc:1562464]	0.173886	0.310449	0.213918	0.084279	0.179296	0.144715
ENSRNOG00000008683	Alk	ENSRNOT00000011630	GO:0000187(activation of MAPK activity);GO:0004672(protein kinase activity);GO:0004713(protein tyrosine kinase activity);GO:0004714(transmembrane receptor protein tyrosine kinase activity);GO:0004888(transmembrane signaling receptor activity);GO:0005524(ATP binding);GO:0005737(cytoplasm);GO:0005886(plasma membrane);GO:0005887(integral component of plasma membrane);GO:0006468(protein phosphorylati…	05223(Non-small cell lung cancer)	K05119	EC:2.7.10.1	ALK receptor tyrosine kinase [Source:RGD Symbol;Acc:628622]	0.026121	0.021217	0.058418	0.009471	0	0.070178
ENSRNOG00000008694	Miox	ENSRNOT00000011941	GO:0004033(aldo-keto reductase (NADP) activity);GO:0005506(iron ion binding);GO:0005737(cytoplasm);GO:0008199(ferric iron binding);GO:0016491(oxidoreductase activity);GO:0016651(oxidoreductase activity, acting on NAD(P)H);GO:0019310(inositol catabolic process);GO:0050113(inositol oxygenase activity);GO:0055114(oxidation-reduction process)	00053(Ascorbate and aldarate metabolism);00562(Inositol phosphate metabolism)	K00469	EC:1.13.99.1	myo-inositol oxygenase [Source:RGD Symbol;Acc:628739]	0	0.030347	0.021518	0	0	0.033488
ENSRNOG00000008714	Svs1	ENSRNOT00000011588	GO:0005507(copper ion binding);GO:0005886(plasma membrane);GO:0008131(primary amine oxidase activity);GO:0009308(amine metabolic process);GO:0016491(oxidoreductase activity);GO:0046677(response to antibiotic);GO:0046872(metal ion binding);GO:0048038(quinone binding);GO:0052597(diamine oxidase activity);GO:0055114(oxidation-reduction process)	NA	NA	NA	seminal vesicle secretory protein 1 [Source:RGD Symbol;Acc:708424]	0	0	0.020056	0.028731	0.068821	0
ENSRNOG00000008716	Nefh	ENSRNOT00000011604	GO:0005198(structural molecule activity);GO:0005882(intermediate filament);GO:0005883(neurofilament);GO:0061564(axon development)	05014(Amyotrophic lateral sclerosis (ALS))	K04574	NA	neurofilament heavy [Source:RGD Symbol;Acc:3159]	0.306481	0	0	0	0.023187	0
ENSRNOG00000008737	Tbc1d21	ENSRNOT00000078666	GO:0001669(acrosomal vesicle);GO:0003779(actin binding);GO:0005096(GTPase activator activity);GO:0006886(intracellular protein transport);GO:0017137(Rab GTPase binding);GO:0090630(activation of GTPase activity)	NA	NA	NA	TBC1 domain family, member 21 [Source:RGD Symbol;Acc:1310243]	0.0367167	0	0.0249245	0.0291696	0.0432164	0.0345178
ENSRNOG00000008761	Ncs1	ENSRNOT00000011648	GO:0000287(magnesium ion binding);GO:0005245(voltage-gated calcium channel activity);GO:0005509(calcium ion binding);GO:0005515(protein binding);GO:0005737(cytoplasm);GO:0005794(Golgi apparatus);GO:0005829(cytosol);GO:0005886(plasma membrane);GO:0006469(negative regulation of protein kinase activity);GO:0008427(calcium-dependent protein kinase inhibitor activity);GO:0010975(regulation of neuron p…	NA	NA	NA	neuronal calcium sensor 1 [Source:RGD Symbol;Acc:68417]	0.816097	0.921029	0.979967	0.66189	0.871836	1.19972
ENSRNOG00000008766	Grin2b	ENSRNOT00000011697	GO:0004970(ionotropic glutamate receptor activity);GO:0004972(NMDA glutamate receptor activity);GO:0005216(ion channel activity);GO:0005622(intracellular);GO:0005886(plasma membrane);GO:0005887(integral component of plasma membrane);GO:0006811(ion transport);GO:0016020(membrane);GO:0016021(integral component of membrane);GO:0016594(glycine binding);GO:0017146(NMDA selective glutamate receptor com…	04014(Ras signaling pathway);04015(Rap1 signaling pathway);04024(cAMP signaling pathway);04080(Neuroactive ligand-receptor interaction);04713(Circadian entrainment);04720(Long-term potentiation);04724(Glutamatergic synapse);04728(Dopaminergic synapse);05010(Alzheimer's disease);05014(Amyotrophic lateral sclerosis (ALS));05016(Huntington's disease);05030(Cocaine addiction);05031(Amphetamine addict…	K05210	NA	glutamate ionotropic receptor NMDA type subunit 2B [Source:RGD Symbol;Acc:2738]	0	0	0	0.015683	0.015575	0.047997
ENSRNOG00000008798	Pipox	ENSRNOT00000012154	GO:0005102(signaling receptor binding);GO:0005777(peroxisome);GO:0008115(sarcosine oxidase activity);GO:0016491(oxidoreductase activity);GO:0033514(L-lysine catabolic process to acetyl-CoA via L-pipecolate);GO:0046653(tetrahydrofolate metabolic process);GO:0050031(L-pipecolate oxidase activity);GO:0055114(oxidation-reduction process)	00260(Glycine, serine and threonine metabolism);00310(Lysine degradation);04146(Peroxisome)	K00306	EC:1.5.3.1;EC:1.5.3.7	pipecolic acid and sarcosine oxidase [Source:RGD Symbol;Acc:1311347]	0.077203	0.216093	0.043436	0.025233	0.108006	0.157063
ENSRNOG00000008814	Setsip	ENSRNOT00000011656	NA	NA	NA	NA	SET-like protein [Source:RGD Symbol;Acc:727855]	0.181831	0.210184	0.181101	0.163608	0.10938	0.034425
ENSRNOG00000008826	Pax9	ENSRNOT00000011802	GO:0000977(RNA polymerase II regulatory region sequence-specific DNA binding);GO:0001228(transcriptional activator activity, RNA polymerase II transcription regulatory region sequence-specific DNA binding);GO:0003677(DNA binding);GO:0003700(DNA-binding transcription factor activity);GO:0005634(nucleus);GO:0006351(transcription, DNA-templated);GO:0006355(regulation of transcription, DNA-templated)…	NA	NA	NA	paired box 9 [Source:RGD Symbol;Acc:1560838]	0	0	0.198969	0	0	0.601299
ENSRNOG00000008838	Gkn1	ENSRNOT00000012218	GO:0005615(extracellular space)	NA	NA	NA	gastrokine 1 [Source:RGD Symbol;Acc:735014]	0	0	0.068419	0	0	0.086881
ENSRNOG00000008842	Cyp4a8	ENSRNOT00000012448	GO:0001822(kidney development);GO:0004497(monooxygenase activity);GO:0005506(iron ion binding);GO:0005783(endoplasmic reticulum);GO:0005789(endoplasmic reticulum membrane);GO:0006631(fatty acid metabolic process);GO:0016020(membrane);GO:0016491(oxidoreductase activity);GO:0016705(oxidoreductase activity, acting on paired donors, with incorporation or reduction of molecular oxygen);GO:0019369(arac…	00071(Fatty acid degradation);00590(Arachidonic acid metabolism);00830(Retinol metabolism);03320(PPAR signaling pathway);04270(Vascular smooth muscle contraction);04750(Inflammatory mediator regulation of TRP channels)	K07425	EC:1.14.15.3	cytochrome P450, family 4, subfamily a, polypeptide 8 [Source:RGD Symbol;Acc:628846]	0	0	0	0	0	0.034307
ENSRNOG00000008847	Gja3	ENSRNOT00000011699	GO:0005243(gap junction channel activity);GO:0005886(plasma membrane);GO:0005921(gap junction);GO:0005922(connexin complex);GO:0007154(cell communication);GO:0007601(visual perception);GO:0016020(membrane);GO:0016021(integral component of membrane);GO:0030054(cell junction);GO:0055085(transmembrane transport)	NA	NA	NA	gap junction protein, alpha 3 [Source:RGD Symbol;Acc:621820]	0.08258	0	0.025897	0.08409	0	0.071968
ENSRNOG00000008849	Guca2a	ENSRNOT00000011867	GO:0005576(extracellular region);GO:0030249(guanylate cyclase regulator activity);GO:0030250(guanylate cyclase activator activity);GO:0031282(regulation of guanylate cyclase activity);GO:0031284(positive regulation of guanylate cyclase activity)	NA	NA	NA	guanylate cyclase activator 2A [Source:RGD Symbol;Acc:2766]	0.305142	0.378379	0.557224	0.303797	0.313923	0.437259
ENSRNOG00000008855	Gjb2	ENSRNOT00000011711	GO:0002931(response to ischemia);GO:0005243(gap junction channel activity);GO:0005515(protein binding);GO:0005737(cytoplasm);GO:0005829(cytosol);GO:0005886(plasma membrane);GO:0005921(gap junction);GO:0005922(connexin complex);GO:0007154(cell communication);GO:0007267(cell-cell signaling);GO:0007565(female pregnancy);GO:0007568(aging);GO:0007605(sensory perception of sound);GO:0016020(membrane);G…	NA	NA	NA	gap junction protein, beta 2 [Source:RGD Symbol;Acc:728891]	0.621099	1.0583	1.22222	0.828095	0.797271	0.990644
ENSRNOG00000008862	Abcg4	ENSRNOT00000012534	GO:0000166(nucleotide binding);GO:0005524(ATP binding);GO:0005886(plasma membrane);GO:0016020(membrane);GO:0016021(integral component of membrane);GO:0016887(ATPase activity);GO:0017127(cholesterol transporter activity);GO:0030301(cholesterol transport);GO:0033344(cholesterol efflux);GO:0034041(sterol-transporting ATPase activity);GO:0042626(ATPase activity, coupled to transmembrane movement of s…	02010(ABC transporters)	K05680	NA	ATP binding cassette subfamily G member 4 [Source:RGD Symbol;Acc:1305840]	0.583461	0.615418	0.385067	0.429741	0.471726	0.387521
ENSRNOG00000008880	Nrk	ENSRNOT00000057049	GO:0000165(MAPK cascade);GO:0000166(nucleotide binding);GO:0004672(protein kinase activity);GO:0004674(protein serine/threonine kinase activity);GO:0005524(ATP binding);GO:0005622(intracellular);GO:0005737(cytoplasm);GO:0006468(protein phosphorylation);GO:0023014(signal transduction by protein phosphorylation);GO:0031098(stress-activated protein kinase signaling cascade);GO:0031532(actin cytoskel…	NA	NA	NA	Nik related kinase [Source:RGD Symbol;Acc:1566163]	0	0.0300905	0	0.0183784	0.0086219	0
ENSRNOG00000008895	Hnf4a	ENSRNOT00000089893	GO:0000978(RNA polymerase II proximal promoter sequence-specific DNA binding);GO:0001102(RNA polymerase II activating transcription factor binding);GO:0001228(transcriptional activator activity, RNA polymerase II transcription regulatory region sequence-specific DNA binding);GO:0003323(type B pancreatic cell development);GO:0003677(DNA binding);GO:0003700(DNA-binding transcription factor activity…	04152(AMPK signaling pathway);04950(Maturity onset diabetes of the young)	NA	NA	hepatocyte nuclear factor 4, alpha [Source:RGD Symbol;Acc:2810]	0	0	0.0433093	0	0.00963232	0
ENSRNOG00000008915	Prima1	ENSRNOT00000011906	GO:0005886(plasma membrane);GO:0016020(membrane);GO:0016021(integral component of membrane);GO:0030054(cell junction);GO:0042135(neurotransmitter catabolic process);GO:0045202(synapse)	NA	NA	NA	proline rich membrane anchor 1 [Source:RGD Symbol;Acc:1583978]	0.79736	0.968259	0.768319	0.902236	0.86317	1.40027
ENSRNOG00000008919	Arpp21	ENSRNOT00000085161;ENSRNOT00000037199	GO:0003676(nucleic acid binding);GO:0034605(cellular response to heat);GO:0034605(cellular response to heat)	NA	NA	NA	cAMP regulated phosphoprotein 21 [Source:RGD Symbol;Acc:1593239]	0.252984	0.348643	0.331689	0.24464	0.244197	0.328706
ENSRNOG00000008930	Tnfsf15	ENSRNOT00000011845	GO:0005125(cytokine activity);GO:0005164(tumor necrosis factor receptor binding);GO:0005576(extracellular region);GO:0005615(extracellular space);GO:0005622(intracellular);GO:0005886(plasma membrane);GO:0006915(apoptotic process);GO:0006919(activation of cysteine-type endopeptidase activity involved in apoptotic process);GO:0006955(immune response);GO:0007165(signal transduction);GO:0007250(activ…	04060(Cytokine-cytokine receptor interaction)	K05478	NA	TNF superfamily member 15 [Source:RGD Symbol;Acc:628735]	0.465878	0.354065	0.294964	0.329971	0.043257	0.183573
ENSRNOG00000008931	Slc25a21	ENSRNOT00000034342	GO:0016020(membrane);GO:0016021(integral component of membrane)	NA	NA	NA	solute carrier family 25 member 21 [Source:RGD Symbol;Acc:621444]	0	0	0	0	0	0.066466
ENSRNOG00000008939	Nxph1	ENSRNOT00000011833	GO:0005102(signaling receptor binding)	NA	NA	NA	neurexophilin 1 [Source:RGD Symbol;Acc:3218]	0.021884	0	0	0	0	0
ENSRNOG00000008943	Penk	ENSRNOT00000089318	GO:0001515(opioid peptide activity);GO:0001649(osteoblast differentiation);GO:0001662(behavioral fear response);GO:0001666(response to hypoxia);GO:0001964(startle response);GO:0002118(aggressive behavior);GO:0003674(molecular_function);GO:0005576(extracellular region);GO:0005886(plasma membrane);GO:0007218(neuropeptide signaling pathway);GO:0007268(chemical synaptic transmission);GO:0007568(aging…	NA	NA	NA	proenkephalin [Source:RGD Symbol;Acc:68946]	0.0505941	0.135772	0.143276	0.10463	0	0.0501639
ENSRNOG00000008953	AABR07049353.1	ENSRNOT00000011847	NA	NA	NA	NA		0.148954	0.162109	0.235929	0	0.195365	0.382471
ENSRNOG00000008966	Slco5a1	ENSRNOT00000011940	GO:0005215(transporter activity);GO:0005886(plasma membrane);GO:0005887(integral component of plasma membrane);GO:0006811(ion transport);GO:0015347(sodium-independent organic anion transmembrane transporter activity);GO:0016020(membrane);GO:0016021(integral component of membrane);GO:0043252(sodium-independent organic anion transport);GO:0055085(transmembrane transport)	NA	NA	NA	solute carrier organic anion transporter family, member 5A1 [Source:RGD Symbol;Acc:1307132]	0.193013	0.191988	0.321377	0.12707	0.241813	0.271365
ENSRNOG00000008971	Hnf4g	ENSRNOT00000086760;ENSRNOT00000011890	GO:0000978(RNA polymerase II proximal promoter sequence-specific DNA binding);GO:0003323(type B pancreatic cell development);GO:0003677(DNA binding);GO:0003700(DNA-binding transcription factor activity);GO:0003707(steroid hormone receptor activity);GO:0004879(nuclear receptor activity);GO:0005634(nucleus);GO:0006351(transcription, DNA-templated);GO:0006355(regulation of transcription, DNA-templat…	04950(Maturity onset diabetes of the young);04950(Maturity onset diabetes of the young)	K08037	NA	hepatocyte nuclear factor 4, gamma [Source:RGD Symbol;Acc:1310102]	0.309592	0.29753	0.223692	0.349825	0.160602	0.275157
ENSRNOG00000008984	Irak1bp1	ENSRNOT00000068482	GO:0005622(intracellular);GO:0006955(immune response);GO:0007249(I-kappaB kinase/NF-kappaB signaling)	NA	NA	NA	interleukin-1 receptor-associated kinase 1 binding protein 1 [Source:RGD Symbol;Acc:1305012]	1.41305	1.37365	2.1469	1.25952	1.36643	1.78785
ENSRNOG00000008988	Cyp2d2	ENSRNOT00000012413	GO:0004497(monooxygenase activity);GO:0005506(iron ion binding);GO:0005737(cytoplasm);GO:0005783(endoplasmic reticulum);GO:0005789(endoplasmic reticulum membrane);GO:0006082(organic acid metabolic process);GO:0006805(xenobiotic metabolic process);GO:0007565(female pregnancy);GO:0008395(steroid hydroxylase activity);GO:0016020(membrane);GO:0016491(oxidoreductase activity);GO:0016705(oxidoreductase…	00140(Steroid hormone biosynthesis);04726(Serotonergic synapse)	K07414	EC:1.14.14.1	cytochrome P450, family 2, subfamily d, polypeptide 2 [Source:RGD Symbol;Acc:2471]	0.221234	0.104381	0.106539	0.046981	0.084333	0.096465
ENSRNOG00000008992	Grik3	ENSRNOT00000045513	GO:0001640(adenylate cyclase inhibiting G-protein coupled glutamate receptor activity);GO:0004970(ionotropic glutamate receptor activity);GO:0005216(ion channel activity);GO:0005886(plasma membrane);GO:0005887(integral component of plasma membrane);GO:0006811(ion transport);GO:0007196(adenylate cyclase-inhibiting G-protein coupled glutamate receptor signaling pathway);GO:0007215(glutamate recepto…	04080(Neuroactive ligand-receptor interaction);04724(Glutamatergic synapse)	K05203	NA	glutamate ionotropic receptor kainate type subunit 3 [Source:RGD Symbol;Acc:71027]	0	0	0.033796	0.017042	0.025021	0
ENSRNOG00000008996	Dpysl5	ENSRNOT00000012273	GO:0005515(protein binding);GO:0005737(cytoplasm);GO:0007399(nervous system development);GO:0007411(axon guidance);GO:0008017(microtubule binding);GO:0016787(hydrolase activity);GO:0016810(hydrolase activity, acting on carbon-nitrogen (but not peptide) bonds);GO:0030182(neuron differentiation);GO:0032991(protein-containing complex)	04360(Axon guidance)	K07529	NA	dihydropyrimidinase-like 5 [Source:RGD Symbol;Acc:620467]	0.118641	0.026108	0.04712	0	0.088914	0
ENSRNOG00000009008	Rab39a	ENSRNOT00000011913	GO:0003924(GTPase activity);GO:0005525(GTP binding);GO:0006886(intracellular protein transport);GO:0032482(Rab protein signal transduction);GO:0045335(phagocytic vesicle);GO:0090383(phagosome acidification);GO:0090385(phagosome-lysosome fusion)	NA	NA	NA	RAB39A, member RAS oncogene family [Source:RGD Symbol;Acc:1311286]	0.103356	0.147667	0.175106	0.173231	0.125106	0.227305
ENSRNOG00000009014	Slc35f2	ENSRNOT00000080227	GO:0016020(membrane);GO:0016021(integral component of membrane);GO:0022857(transmembrane transporter activity);GO:0055085(transmembrane transport)	NA	NA	NA	solute carrier family 35, member F2 [Source:RGD Symbol;Acc:1311242]	0.027249	0.142529	0.099727	0.0875	0.067409	0.067823
ENSRNOG00000009030	Rab19	ENSRNOT00000012280	GO:0000139(Golgi membrane);GO:0000166(nucleotide binding);GO:0003924(GTPase activity);GO:0005525(GTP binding);GO:0005789(endoplasmic reticulum membrane);GO:0005886(plasma membrane);GO:0006886(intracellular protein transport);GO:0006888(ER to Golgi vesicle-mediated transport);GO:0016020(membrane);GO:0032482(Rab protein signal transduction)	NA	NA	NA	RAB19, member RAS oncogene family [Source:RGD Symbol;Acc:1565263]	0.881613	1.00415	1.10054	1.13913	1.32428	1.19912
ENSRNOG00000009031	Gucy2c	ENSRNOT00000012212	GO:0000166(nucleotide binding);GO:0001653(peptide receptor activity);GO:0004383(guanylate cyclase activity);GO:0004672(protein kinase activity);GO:0005524(ATP binding);GO:0005525(GTP binding);GO:0005783(endoplasmic reticulum);GO:0005789(endoplasmic reticulum membrane);GO:0005886(plasma membrane);GO:0006182(cGMP biosynthetic process);GO:0006468(protein phosphorylation);GO:0007165(signal transducti…	00230(Purine metabolism)	K12320	EC:4.6.1.2	guanylate cyclase 2C [Source:RGD Symbol;Acc:2771]	0	0.05893	0.010461	0.010415	0	0.011535
ENSRNOG00000009043	Piwil4	ENSRNOT00000049724	GO:0003676(nucleic acid binding);GO:0031047(gene silencing by RNA)	NA	NA	NA	piwi-like RNA-mediated gene silencing 4 [Source:RGD Symbol;Acc:1311015]	0.375681	0.100285	0.385409	0.205556	0.245968	0.439258
ENSRNOG00000009050	Amn	ENSRNOT00000012469	GO:0003674(molecular_function);GO:0005102(signaling receptor binding);GO:0005575(cellular_component);GO:0005615(extracellular space);GO:0006898(receptor-mediated endocytosis);GO:0007588(excretion);GO:0008104(protein localization);GO:0008150(biological_process);GO:0015889(cobalamin transport);GO:0016020(membrane);GO:0016021(integral component of membrane);GO:0016324(apical plasma membrane);GO:0030…	NA	NA	NA	amnion associated transmembrane protein [Source:RGD Symbol;Acc:1308634]	0.049036	0	0	0	0	0
ENSRNOG00000009052	Igf2bp3	ENSRNOT00000084543	GO:0003676(nucleic acid binding);GO:0003723(RNA binding);GO:0003730(mRNA 3'-UTR binding);GO:0005737(cytoplasm);GO:0005829(cytosol);GO:0048027(mRNA 5'-UTR binding)	NA	NA	NA	insulin-like growth factor 2 mRNA binding protein 3 [Source:RGD Symbol;Acc:1306512]	0	0	0.139927	0.0852011	0.101923	0.142723
ENSRNOG00000009054	Elmod1	ENSRNOT00000012041	GO:0005096(GTPase activator activity);GO:0005654(nucleoplasm);GO:0005829(cytosol);GO:0043547(positive regulation of GTPase activity)	NA	NA	NA	ELMO domain containing 1 [Source:RGD Symbol;Acc:1564186]	0.88962	0.694354	1.27504	0.61231	0.839496	0.919794
ENSRNOG00000009072	AABR07056013.1	ENSRNOT00000044978	NA	NA	NA	NA		0.243693	0.181852	0.352735	0.195279	0.482615	0.046522
ENSRNOG00000009105	Kb15	ENSRNOT00000088316	GO:0005198(structural molecule activity);GO:0005882(intermediate filament);GO:0045095(keratin filament)	NA	NA	NA	type II keratin Kb15 [Source:RGD Symbol;Acc:1565564]	0.021759	0	0	0	0.021775	0
ENSRNOG00000009106	C2cd4b	ENSRNOT00000012048	NA	NA	NA	NA	C2 calcium-dependent domain containing 4B [Source:RGD Symbol;Acc:1591932]	0.165258	0.881734	0.764474	0.854519	1.21867	0.543262
ENSRNOG00000009140	C1qtnf4	ENSRNOT00000012110	GO:0005615(extracellular space);GO:0032755(positive regulation of interleukin-6 production);GO:0070105(positive regulation of interleukin-6-mediated signaling pathway);GO:1901224(positive regulation of NIK/NF-kappaB signaling);GO:1904469(positive regulation of tumor necrosis factor secretion);GO:2000778(positive regulation of interleukin-6 secretion)	NA	NA	NA	C1q and TNF related 4 [Source:RGD Symbol;Acc:1311006]	0.125696	0.477587	0.36981	0.255307	0.385006	0.181802
ENSRNOG00000009160	AABR07073350.1	ENSRNOT00000039417	NA	NA	NA	NA		0.004431	0	0	0	0	0
ENSRNOG00000009177	Fcer1a	ENSRNOT00000058090	GO:0016020(membrane);GO:0016021(integral component of membrane)	04071(Sphingolipid signaling pathway);04072(Phospholipase D signaling pathway);04664(Fc epsilon RI signaling pathway);05310(Asthma)	NA	NA	Fc fragment of IgE receptor Ia [Source:RGD Symbol;Acc:2597]	0	0.171187	0.656604	0.192125	0.15047	0.0436853
ENSRNOG00000009178	RGD1563056	ENSRNOT00000012164	GO:0003674(molecular_function);GO:0005575(cellular_component);GO:0008150(biological_process)	NA	NA	NA	similar to hypothetical protein [Source:RGD Symbol;Acc:1563056]	0	0.158999	0	0	0.121298	0.057263
ENSRNOG00000009180	Xkr7	ENSRNOT00000012156	GO:0016020(membrane);GO:0016021(integral component of membrane)	NA	NA	NA	XK related 7 [Source:RGD Symbol;Acc:1359224]	0.121216	0	0.042475	0.08999	0.033593	0.031946
ENSRNOG00000009193	Lctl	ENSRNOT00000087622	GO:0004553(hydrolase activity, hydrolyzing O-glycosyl compounds);GO:0005783(endoplasmic reticulum);GO:0005975(carbohydrate metabolic process);GO:0008422(beta-glucosidase activity)	NA	NA	NA	lactase-like [Source:RGD Symbol;Acc:1305177]	0.016358	0.014496	0.0673985	0	0.0693361	0
ENSRNOG00000009203	RGD1561795	ENSRNOT00000012217	NA	NA	NA	NA	similar to RIKEN cDNA 1700012B09 [Source:RGD Symbol;Acc:1561795]	1.49662	0.796456	1.43752	1.22874	0.61284	1.42346
ENSRNOG00000009209	Slitrk1	ENSRNOT00000012195	GO:0007399(nervous system development);GO:0007409(axonogenesis);GO:0007416(synapse assembly);GO:0016020(membrane);GO:0016021(integral component of membrane);GO:0030534(adult behavior);GO:0035264(multicellular organism growth);GO:0042592(homeostatic process);GO:0045202(synapse);GO:0050772(positive regulation of axonogenesis);GO:0050807(regulation of synapse organization);GO:0051965(positive regula…	NA	NA	NA	SLIT and NTRK-like family, member 1 [Source:RGD Symbol;Acc:1308858]	0	0.011621	0	0	0	0.037037
ENSRNOG00000009219	Hepacam	ENSRNOT00000012248	GO:0005911(cell-cell junction);GO:0016020(membrane);GO:0030424(axon);GO:0034613(cellular protein localization)	NA	NA	NA	hepatocyte cell adhesion molecule [Source:MGI Symbol;Acc:MGI:1920177]	0.279217	0.451214	0.288482	0.324408	0.36453	0.226651
ENSRNOG00000009226	Crygn	ENSRNOT00000012285	GO:0005212(structural constituent of eye lens)	NA	NA	NA	crystallin, gamma N [Source:RGD Symbol;Acc:1308547]	0	0	0.30823	0	0	0
ENSRNOG00000009239	Entpd8	ENSRNOT00000012289	GO:0009124(nucleoside monophosphate biosynthetic process);GO:0009133(nucleoside diphosphate biosynthetic process);GO:0016020(membrane);GO:0016021(integral component of membrane);GO:0016787(hydrolase activity);GO:0017110(nucleoside-diphosphatase activity);GO:0017111(nucleoside-triphosphatase activity)	00230(Purine metabolism);00240(Pyrimidine metabolism);05169(Epstein-Barr virus infection)	K01510	EC:3.6.1.5	ectonucleoside triphosphate diphosphohydrolase 8 [Source:RGD Symbol;Acc:1561793]	0.042788	0.130343	0.177695	0.166053	0.06	0.131511
ENSRNOG00000009240	AABR07016623.1	ENSRNOT00000012255	GO:0003735(structural constituent of ribosome);GO:0005622(intracellular);GO:0005840(ribosome);GO:0006412(translation)	NA	NA	NA		0.734275	0.260636	0.508991	0.397747	0	0.501
ENSRNOG00000009250	Pts	ENSRNOT00000012434	GO:0003874(6-pyruvoyltetrahydropterin synthase activity);GO:0005575(cellular_component);GO:0005737(cytoplasm);GO:0005739(mitochondrion);GO:0006729(tetrahydrobiopterin biosynthetic process);GO:0016829(lyase activity);GO:0042802(identical protein binding);GO:0042803(protein homodimerization activity);GO:0046872(metal ion binding)	00790(Folate biosynthesis)	K01737	EC:4.1.2.50;EC:4.2.3.12	6-pyruvoyl-tetrahydropterin synthase [Source:RGD Symbol;Acc:68367]	1.54076	0.875113	1.4695	1.29207	1.47737	1.19413
ENSRNOG00000009253	Igsf9b	ENSRNOT00000012391	GO:0005886(plasma membrane);GO:0007155(cell adhesion);GO:0007156(homophilic cell adhesion via plasma membrane adhesion molecules);GO:0007399(nervous system development);GO:0014069(postsynaptic density);GO:0016020(membrane);GO:0016021(integral component of membrane);GO:0019900(kinase binding);GO:0030054(cell junction);GO:0030425(dendrite);GO:0043025(neuronal cell body);GO:0045202(synapse);GO:00452…	NA	NA	NA	immunoglobulin superfamily, member 9B [Source:RGD Symbol;Acc:1564717]	0.703817	0.5783	0.698877	0.526721	0.463474	0.781119
ENSRNOG00000009256	Gkn2	ENSRNOT00000067651	GO:0005576(extracellular region);GO:0005615(extracellular space);GO:0009617(response to bacterium);GO:0045178(basal part of cell)	NA	NA	NA	gastrokine 2 [Source:RGD Symbol;Acc:1311934]	0	0	0.05851	0.078861	0	0.074531
ENSRNOG00000009269	Cga	ENSRNOT00000012385	GO:0003674(molecular_function);GO:0005179(hormone activity);GO:0005575(cellular_component);GO:0005576(extracellular region);GO:0005615(extracellular space);GO:0006590(thyroid hormone generation);GO:0007186(G-protein coupled receptor signaling pathway);GO:0008150(biological_process);GO:0008406(gonad development);GO:0010469(regulation of signaling receptor activity);GO:0010893(positive regulation o…	04080(Neuroactive ligand-receptor interaction);04912(GnRH signaling pathway);04913(Ovarian Steroidogenesis);04917(Prolactin signaling pathway);04918(Thyroid hormone synthesis);04923(Regulation of lipolysis in adipocyte);05320(Autoimmune thyroid disease)	K08522	NA	glycoprotein hormones, alpha polypeptide [Source:RGD Symbol;Acc:620436]	0	0	0	0	0	0.052058
ENSRNOG00000009286	Noxa1	ENSRNOT00000012375	GO:0005737(cytoplasm);GO:0005886(plasma membrane);GO:0006801(superoxide metabolic process);GO:0010310(regulation of hydrogen peroxide metabolic process);GO:0016020(membrane);GO:0016176(superoxide-generating NADPH oxidase activator activity);GO:0017124(SH3 domain binding);GO:0019899(enzyme binding);GO:0043020(NADPH oxidase complex);GO:0043085(positive regulation of catalytic activity);GO:0048365(R…	NA	NA	NA	NADPH oxidase activator 1 [Source:RGD Symbol;Acc:1306687]	0.124771	0.190617	0.090373	0	0	0.093795
ENSRNOG00000009288	Fgf14	ENSRNOT00000041551	GO:0005576(extracellular region);GO:0005634(nucleus);GO:0007399(nervous system development);GO:0008083(growth factor activity);GO:0010469(regulation of signaling receptor activity);GO:0048167(regulation of synaptic plasticity);GO:0060078(regulation of postsynaptic membrane potential);GO:1901843(positive regulation of high voltage-gated calcium channel activity);GO:1903421(regulation of synaptic v…	04010(MAPK signaling pathway);04014(Ras signaling pathway);04015(Rap1 signaling pathway);04151(PI3K-Akt signaling pathway);04810(Regulation of actin cytoskeleton);05200(Pathways in cancer);05218(Melanoma);05224(Breast cancer)	K04358	NA	fibroblast growth factor 14 [Source:RGD Symbol;Acc:620165]	0.037919	0	0	0.192343	0	0
ENSRNOG00000009298	Fbxo44	ENSRNOT00000067059	NA	NA	NA	NA	F-box protein 44 [Source:RGD Symbol;Acc:1562463]	0.537696	0.443617	0.80553	0.722235	0.915617	0.39781
ENSRNOG00000009308	Bcl2l10	ENSRNOT00000012409	GO:0003674(molecular_function);GO:0005575(cellular_component);GO:0005634(nucleus);GO:0005739(mitochondrion);GO:0005741(mitochondrial outer membrane);GO:0006915(apoptotic process);GO:0008150(biological_process);GO:0008630(intrinsic apoptotic signaling pathway in response to DNA damage);GO:0016020(membrane);GO:0016021(integral component of membrane);GO:0031965(nuclear membrane);GO:0042803(protein h…	NA	NA	NA	BCL2 like 10 [Source:RGD Symbol;Acc:621015]	0	0.06376	0	0	0	0
ENSRNOG00000009334	Knstrn	ENSRNOT00000012454	GO:0000070(mitotic sister chromatid segregation);GO:0000775(chromosome, centromeric region);GO:0000776(kinetochore);GO:0000777(condensed chromosome kinetochore);GO:0000922(spindle pole);GO:0005634(nucleus);GO:0005694(chromosome);GO:0005737(cytoplasm);GO:0005829(cytosol);GO:0005856(cytoskeleton);GO:0005874(microtubule);GO:0007049(cell cycle);GO:0007051(spindle organization);GO:0007059(chromosome s…	NA	NA	NA	kinetochore-localized astrin/SPAG5 binding protein [Source:RGD Symbol;Acc:1303240]	0.673776	0.471926	0.304452	0.189992	0.211232	0.294121
ENSRNOG00000009339	Cenpe	ENSRNOT00000034565	GO:0000166(nucleotide binding);GO:0000278(mitotic cell cycle);GO:0000775(chromosome, centromeric region);GO:0000776(kinetochore);GO:0000779(condensed chromosome, centromeric region);GO:0003774(motor activity);GO:0003777(microtubule motor activity);GO:0005524(ATP binding);GO:0005634(nucleus);GO:0005654(nucleoplasm);GO:0005694(chromosome);GO:0005828(kinetochore microtubule);GO:0005829(cytosol);GO:0…	NA	NA	NA	centromere protein E [Source:RGD Symbol;Acc:1307115]	0.303113	0.136327	0.264532	0.164302	0.20395	0.137263
ENSRNOG00000009345	Ugt8	ENSRNOT00000012676	GO:0002175(protein localization to paranode region of axon);GO:0006629(lipid metabolic process);GO:0006665(sphingolipid metabolic process);GO:0006682(galactosylceramide biosynthetic process);GO:0006688(glycosphingolipid biosynthetic process);GO:0007010(cytoskeleton organization);GO:0008194(UDP-glycosyltransferase activity);GO:0008489(UDP-galactose:glucosylceramide beta-1,4-galactosyltransferase a…	00565(Ether lipid metabolism);00600(Sphingolipid metabolism)	K04628	EC:2.4.1.47	UDP glycosyltransferase 8 [Source:RGD Symbol;Acc:3938]	0.121337	0.204257	0.204444	0.088754	0.087144	0.135981
ENSRNOG00000009348	Nos3	ENSRNOT00000013058	GO:0001525(angiogenesis);GO:0001542(ovulation from ovarian follicle);GO:0001701(in utero embryonic development);GO:0001974(blood vessel remodeling);GO:0002028(regulation of sodium ion transport);GO:0003057(regulation of the force of heart contraction by chemical signal);GO:0003100(regulation of systemic arterial blood pressure by endothelin);GO:0003180(aortic valve morphogenesis);GO:0003184(pulmo…	00220(Arginine biosynthesis);00330(Arginine and proline metabolism);04020(Calcium signaling pathway);04022(cGMP - PKG signaling pathway);04066(HIF-1 signaling pathway);04071(Sphingolipid signaling pathway);04151(PI3K-Akt signaling pathway);04370(VEGF signaling pathway);04371(Apelin signaling pathway);04611(Platelet activation);04915(Estrogen signaling pathway);04921(Oxytocin signaling pathway);04…	K13242	EC:1.14.13.39	nitric oxide synthase 3 [Source:RGD Symbol;Acc:3186]	2.3231	2.5136	2.00942	3.10643	2.92976	2.1566
ENSRNOG00000009372	Tacr3	ENSRNOT00000012473	GO:0004930(G-protein coupled receptor activity);GO:0004995(tachykinin receptor activity);GO:0005634(nucleus);GO:0005737(cytoplasm);GO:0005886(plasma membrane);GO:0007165(signal transduction);GO:0007186(G-protein coupled receptor signaling pathway);GO:0007217(tachykinin receptor signaling pathway);GO:0007568(aging);GO:0010460(positive regulation of heart rate);GO:0016020(membrane);GO:0016021(integ…	04020(Calcium signaling pathway);04080(Neuroactive ligand-receptor interaction)	K04224	NA	tachykinin receptor 3 [Source:RGD Symbol;Acc:3810]	0	0.035074	0.018962	0	0	0
ENSRNOG00000009383	LOC102552326	ENSRNOT00000012420	GO:0008544(epidermis development)	NA	NA	NA	late cornified envelope protein 5A-like [Source:RGD Symbol;Acc:7624666]	0.286106	0	0	0.012134	0.134459	0
ENSRNOG00000009388	Sptssb	ENSRNOT00000012422;ENSRNOT00000091198	GO:0004758(serine C-palmitoyltransferase activity);GO:0007029(endoplasmic reticulum organization);GO:0016020(membrane);GO:0016021(integral component of membrane);GO:0017059(serine C-palmitoyltransferase complex);GO:0030148(sphingolipid biosynthetic process);GO:0046513(ceramide biosynthetic process);GO:1904220(regulation of serine C-palmitoyltransferase activity);GO:1904220(regulation of serine C-…	NA	NA	NA	serine palmitoyltransferase, small subunit B [Source:RGD Symbol;Acc:2324614]	0.029075	0	0	0.0429434	0.100735	0
ENSRNOG00000009399	Fads2l1	ENSRNOT00000012568	GO:0006629(lipid metabolic process);GO:0016020(membrane);GO:0016021(integral component of membrane);GO:0016491(oxidoreductase activity);GO:0055114(oxidation-reduction process)	NA	NA	NA	fatty acid desaturase 2-like 1 [Source:RGD Symbol;Acc:1311224]	0	0	0	0	0	0.022204
ENSRNOG00000009409	Fbxo2	ENSRNOT00000012670	GO:0001540(amyloid-beta binding);GO:0005737(cytoplasm);GO:0005829(cytosol);GO:0006511(ubiquitin-dependent protein catabolic process);GO:0006516(glycoprotein catabolic process);GO:0008285(negative regulation of cell proliferation);GO:0016567(protein ubiquitination);GO:0019005(SCF ubiquitin ligase complex);GO:0030246(carbohydrate binding);GO:0030433(ubiquitin-dependent ERAD pathway);GO:0031146(SCF-…	04120(Ubiquitin mediated proteolysis);04141(Protein processing in endoplasmic reticulum)	K10099	NA	F-box protein 2 [Source:RGD Symbol;Acc:621751]	0	0	0	0	0.066097	0
ENSRNOG00000009434	RGD1310507	ENSRNOT00000052317;ENSRNOT00000083855	GO:0004857(enzyme inhibitor activity);GO:0005576(extracellular region);GO:0005615(extracellular space);GO:0043086(negative regulation of catalytic activity);GO:0043086(negative regulation of catalytic activity)	NA	NA	NA	similar to RIKEN cDNA 1300017J02 [Source:RGD Symbol;Acc:1310507]	0.142011	0.199722	0.282549	0.0437318	0.271363	0.0856345
ENSRNOG00000009436	Hemgn	ENSRNOT00000042649	GO:0005634(nucleus);GO:0005654(nucleoplasm);GO:0007275(multicellular organism development);GO:0030154(cell differentiation);GO:0045667(regulation of osteoblast differentiation)	NA	NA	NA	hemogen [Source:RGD Symbol;Acc:621569]	0.153453	0.316565	0.402685	0.377959	0.167323	0.291065
ENSRNOG00000009440	Gucy1b2	ENSRNOT00000081912;ENSRNOT00000087678	GO:0000166(nucleotide binding);GO:0004383(guanylate cyclase activity);GO:0005622(intracellular);GO:0006182(cGMP biosynthetic process);GO:0009190(cyclic nucleotide biosynthetic process);GO:0016829(lyase activity);GO:0016849(phosphorus-oxygen lyase activity);GO:0020037(heme binding);GO:0035556(intracellular signal transduction);GO:0035556(intracellular signal transduction)	00230(Purine metabolism);04022(cGMP - PKG signaling pathway);04270(Vascular smooth muscle contraction);04540(Gap junction);04611(Platelet activation);04713(Circadian entrainment);04730(Long-term depression);04921(Oxytocin signaling pathway);04924(Renin secretion);04970(Salivary secretion);04970(Salivary secretion)	NA	NA	guanylate cyclase 1 soluble subunit beta 2 [Source:RGD Symbol;Acc:2770]	0.0190924	0	0.0482852	0.0302561	0.0474149	0.0794507
ENSRNOG00000009445	AABR07012313.1	ENSRNOT00000012507	NA	NA	NA	NA		0	0	0.027292	0.10578	0.295221	0
ENSRNOG00000009450	Hcn4	ENSRNOT00000012644	GO:0002027(regulation of heart rate);GO:0003254(regulation of membrane depolarization);GO:0005216(ion channel activity);GO:0005222(intracellular cAMP activated cation channel activity);GO:0005244(voltage-gated ion channel activity);GO:0005248(voltage-gated sodium channel activity);GO:0005249(voltage-gated potassium channel activity);GO:0005267(potassium channel activity);GO:0005886(plasma membran…	04024(cAMP signaling pathway);04742(Taste transduction)	K04957	NA	hyperpolarization activated cyclic nucleotide-gated potassium channel 4 [Source:RGD Symbol;Acc:71065]	0.139042	0.21946	0.227578	0.425444	0.245449	0.448608
ENSRNOG00000009461	Scp2d1	ENSRNOT00000012524	GO:0006694(steroid biosynthetic process);GO:0015914(phospholipid transport);GO:0032385(positive regulation of intracellular cholesterol transport)	NA	NA	NA	SCP2 sterol-binding domain containing 1 [Source:RGD Symbol;Acc:1308385]	0	0.029999	0	0	0	0.03455
ENSRNOG00000009466	Unc45b	ENSRNOT00000064625;ENSRNOT00000076973	GO:0005829(cytosol);GO:0051879(Hsp90 protein binding);GO:0061077(chaperone-mediated protein folding);GO:0061077(chaperone-mediated protein folding)	NA	NA	NA	unc-45 myosin chaperone B [Source:RGD Symbol;Acc:1305666]	0.0428174	0.0138635	0.0115161	0.0397037	0.032454	0.0784085
ENSRNOG00000009468	Il12a	ENSRNOT00000012831	GO:0001916(positive regulation of T cell mediated cytotoxicity);GO:0002860(positive regulation of natural killer cell mediated cytotoxicity directed against tumor cell target);GO:0005125(cytokine activity);GO:0005143(interleukin-12 receptor binding);GO:0005576(extracellular region);GO:0005615(extracellular space);GO:0005737(cytoplasm);GO:0006955(immune response);GO:0007050(cell cycle arrest);GO:0…	04060(Cytokine-cytokine receptor interaction);04620(Toll-like receptor signaling pathway);04622(RIG-I-like receptor signaling pathway);04630(Jak-STAT signaling pathway);04658(Th1 and Th2 cell differentiation);04940(Type I diabetes mellitus);05133(Pertussis);05134(Legionellosis);05140(Leishmaniasis);05142(Chagas disease (American trypanosomiasis));05143(African trypanosomiasis);05144(Malaria);0514…	K05406	NA	interleukin 12A [Source:RGD Symbol;Acc:620562]	0.41752	0.125029	0.214683	0.083568	0.042919	0.225897
ENSRNOG00000009492	Trmo	ENSRNOT00000012602	GO:0003723(RNA binding);GO:0008033(tRNA processing);GO:0008168(methyltransferase activity);GO:0016430(tRNA (adenine-N6-)-methyltransferase activity);GO:0016740(transferase activity);GO:0030488(tRNA methylation);GO:0032259(methylation)	NA	NA	NA	tRNA methyltransferase O [Source:RGD Symbol;Acc:1305420]	0.606667	0.580755	0.687732	0.555408	0.434399	0.833126
ENSRNOG00000009503	Depdc1	ENSRNOT00000012667	GO:0005634(nucleus);GO:0007165(signal transduction);GO:0017053(transcriptional repressor complex);GO:0035556(intracellular signal transduction);GO:0045892(negative regulation of transcription, DNA-templated)	NA	NA	NA	DEP domain containing 1 [Source:RGD Symbol;Acc:1306987]	0.228515	0.117447	0.22246	0.420622	0.099071	0.015589
ENSRNOG00000009519	LOC108348114	ENSRNOT00000057729;ENSRNOT00000013459	NA	NA	NA	NA	tetratricopeptide repeat protein 39A [Source:RGD Symbol;Acc:11387498]	0.728535	0.458881	0.868514	0.63228	0.532052	0.784766
ENSRNOG00000009521	AABR07019061.1	ENSRNOT00000012614	NA	NA	NA	NA		0.034442	0.198013	0	0.050851	0.08919	0.193273
ENSRNOG00000009531	Col9a3	ENSRNOT00000013105	GO:0003674(molecular_function);GO:0005201(extracellular matrix structural constituent);GO:0005575(cellular_component);GO:0005594(collagen type IX trimer);GO:0005615(extracellular space);GO:0008150(biological_process);GO:0008584(male gonad development);GO:0008585(female gonad development);GO:0030198(extracellular matrix organization);GO:0031012(extracellular matrix)	04151(PI3K-Akt signaling pathway);04510(Focal adhesion);04512(ECM-receptor interaction);04974(Protein digestion and absorption);05165(Human papillomavirus infection)	K08131	NA	collagen type IX alpha 3 chain [Source:RGD Symbol;Acc:1310255]	0.045988	0.03053	0	0	0	0.04171
ENSRNOG00000009540	Gpr3	ENSRNOT00000012710	GO:0004930(G-protein coupled receptor activity);GO:0007165(signal transduction);GO:0007186(G-protein coupled receptor signaling pathway);GO:0016020(membrane);GO:0016021(integral component of membrane);GO:0040020(regulation of meiotic nuclear division);GO:0120162(positive regulation of cold-induced thermogenesis)	NA	NA	NA	G protein-coupled receptor 3 [Source:RGD Symbol;Acc:628686]	0.0797437	0.0662436	0.00999778	0.0392521	0.168127	0.0411694
ENSRNOG00000009542	Kcnh5	ENSRNOT00000013275	GO:0000155(phosphorelay sensor kinase activity);GO:0000160(phosphorelay signal transduction system);GO:0005216(ion channel activity);GO:0005244(voltage-gated ion channel activity);GO:0005249(voltage-gated potassium channel activity);GO:0005267(potassium channel activity);GO:0005516(calmodulin binding);GO:0005622(intracellular);GO:0005887(integral component of plasma membrane);GO:0006811(ion trans…	NA	NA	NA	potassium voltage-gated channel subfamily H member 5 [Source:RGD Symbol;Acc:621417]	0	0	0	0	0	0.010687
ENSRNOG00000009555	Lrriq3	ENSRNOT00000012841	NA	NA	NA	NA	leucine-rich repeats and IQ motif containing 3 [Source:RGD Symbol;Acc:1591943]	0.123481	0.143207	0.336449	0.279133	0.197807	0.227428
ENSRNOG00000009559	LOC103689974	ENSRNOT00000013210	GO:0005125(cytokine activity);GO:0005164(tumor necrosis factor receptor binding);GO:0005615(extracellular space);GO:0006955(immune response);GO:0010469(regulation of signaling receptor activity);GO:0016020(membrane);GO:0016021(integral component of membrane)	04060(Cytokine-cytokine receptor interaction);04064(NF-kappa B signaling pathway);04380(Osteoclast differentiation);04917(Prolactin signaling pathway);05224(Breast cancer);05323(Rheumatoid arthritis)	K05473	NA	tumor necrosis factor ligand superfamily member 11 [Source:RGD Symbol;Acc:9144322]	0.02322	0	0	0	0	0
ENSRNOG00000009570	Pdxp	ENSRNOT00000040513;ENSRNOT00000073905	GO:0000287(magnesium ion binding);GO:0004721(phosphoprotein phosphatase activity);GO:0005829(cytosol);GO:0005886(plasma membrane);GO:0005911(cell-cell junction);GO:0006470(protein dephosphorylation);GO:0007088(regulation of mitotic nuclear division);GO:0015629(actin cytoskeleton);GO:0016311(dephosphorylation);GO:0016787(hydrolase activity);GO:0016791(phosphatase activity);GO:0030027(lamellipodium…	00750(Vitamin B6 metabolism);00750(Vitamin B6 metabolism)	K07758	EC:3.1.3.74	pyridoxal phosphatase [Source:RGD Symbol;Acc:1586212]	0.305232	0.584816	0.85391	0.676915	0.710233	0.79922
ENSRNOG00000009577	Ndst4	ENSRNOT00000012773	GO:0008146(sulfotransferase activity);GO:0015016([heparan sulfate]-glucosamine N-sulfotransferase activity);GO:0016787(hydrolase activity);GO:0019213(deacetylase activity)	00534(Glycosaminoglycan biosynthesis - heparan sulfate / heparin)	K02579	EC:2.8.2.-;EC:3.1.1.-	N-deacetylase and N-sulfotransferase 4 [Source:RGD Symbol;Acc:1306531]	0	0.017922	0	0	0	0
ENSRNOG00000009588	Snph	ENSRNOT00000091811	GO:0005515(protein binding);GO:0005737(cytoplasm);GO:0005881(cytoplasmic microtubule);GO:0005886(plasma membrane);GO:0007420(brain development);GO:0016020(membrane);GO:0016021(integral component of membrane);GO:0017075(syntaxin-1 binding);GO:0030054(cell junction);GO:0030182(neuron differentiation);GO:0031966(mitochondrial membrane);GO:0042734(presynaptic membrane);GO:0043005(neuron projection);G…	NA	NA	NA	syntaphilin [Source:RGD Symbol;Acc:1305867]	0.262815	0.239281	0.244054	0.133119	0.189124	0.225059
ENSRNOG00000009602	AABR07012329.1	ENSRNOT00000056479	GO:0005198(structural molecule activity)	NA	NA	NA		0	0.099818	0.110359	0	0.122557	0
ENSRNOG00000009610	AABR07072759.1	ENSRNOT00000038311	GO:0005509(calcium ion binding);GO:0046914(transition metal ion binding)	NA	NA	NA		0.022952	0	0	0	0	0
ENSRNOG00000009635	Tmem74b	ENSRNOT00000012765	GO:0016020(membrane);GO:0016021(integral component of membrane)	NA	NA	NA	transmembrane protein 74B [Source:RGD Symbol;Acc:1564048]	0.111057	0.123552	0.112253	0.153842	0.05832	0
ENSRNOG00000009646	Nyx	ENSRNOT00000013382	GO:0003674(molecular_function);GO:0005575(cellular_component);GO:0005615(extracellular space);GO:0005622(intracellular);GO:0007601(visual perception);GO:0008150(biological_process);GO:0031012(extracellular matrix)	NA	NA	NA	nyctalopin [Source:RGD Symbol;Acc:1561300]	0.085992	0.084751	0.083012	0.041861	0	0.109139
ENSRNOG00000009649	Slitrk5	ENSRNOT00000012785	GO:0007268(chemical synaptic transmission);GO:0007409(axonogenesis);GO:0007625(grooming behavior);GO:0009410(response to xenobiotic stimulus);GO:0016020(membrane);GO:0016021(integral component of membrane);GO:0021756(striatum development);GO:0030534(adult behavior);GO:0043235(receptor complex);GO:0043588(skin development);GO:0048813(dendrite morphogenesis);GO:0051965(positive regulation of synaps…	NA	NA	NA	SLIT and NTRK-like family, member 5 [Source:RGD Symbol;Acc:1310957]	0	0.009734	0	0.008555	0.01738	0
ENSRNOG00000009662	Rspo4	ENSRNOT00000012951	GO:0003674(molecular_function);GO:0005109(frizzled binding);GO:0005575(cellular_component);GO:0005615(extracellular space);GO:0008150(biological_process);GO:0035878(nail development);GO:0090263(positive regulation of canonical Wnt signaling pathway)	NA	NA	NA	R-spondin 4 [Source:RGD Symbol;Acc:1563415]	0	0	0.219502	0	0	0.151234
ENSRNOG00000009691	Lrrn2	ENSRNOT00000012844	GO:0005615(extracellular space);GO:0016020(membrane);GO:0016021(integral component of membrane);GO:0031012(extracellular matrix)	NA	NA	NA	leucine rich repeat neuronal 2 [Source:RGD Symbol;Acc:1305482]	0.06546	0.151362	0.061389	0.161948	0.178089	0.142923
ENSRNOG00000009736	A4galt	ENSRNOT00000012914	GO:0000139(Golgi membrane);GO:0001576(globoside biosynthetic process);GO:0005794(Golgi apparatus);GO:0006486(protein glycosylation);GO:0006629(lipid metabolic process);GO:0007009(plasma membrane organization);GO:0008378(galactosyltransferase activity);GO:0015643(toxic substance binding);GO:0016020(membrane);GO:0016021(integral component of membrane);GO:0016740(transferase activity);GO:0016757(tra…	00601(Glycosphingolipid biosynthesis - lacto and neolacto series);00603(Glycosphingolipid biosynthesis - globo and isoglobo series)	K01988	EC:2.4.1.228	alpha 1,4-galactosyltransferase [Source:RGD Symbol;Acc:621583]	0.209015	0.093019	0.068148	0.289862	0.165138	0.097603
ENSRNOG00000009773	Elovl4	ENSRNOT00000012999	GO:0003674(molecular_function);GO:0005575(cellular_component);GO:0005783(endoplasmic reticulum);GO:0005789(endoplasmic reticulum membrane);GO:0006629(lipid metabolic process);GO:0006631(fatty acid metabolic process);GO:0006633(fatty acid biosynthetic process);GO:0006636(unsaturated fatty acid biosynthetic process);GO:0008150(biological_process);GO:0009922(fatty acid elongase activity);GO:0016020(…	00062(Fatty acid elongation)	K10249	EC:2.3.1.199	ELOVL fatty acid elongase 4 [Source:RGD Symbol;Acc:1305630]	0	0	0	0	0	0.053275
ENSRNOG00000009785	Cdkn3	ENSRNOT00000012985	GO:0003674(molecular_function);GO:0004721(phosphoprotein phosphatase activity);GO:0004722(protein serine/threonine phosphatase activity);GO:0004725(protein tyrosine phosphatase activity);GO:0005737(cytoplasm);GO:0005829(cytosol);GO:0006470(protein dephosphorylation);GO:0007049(cell cycle);GO:0007050(cell cycle arrest);GO:0008150(biological_process);GO:0016311(dephosphorylation);GO:0016787(hydrola…	NA	NA	NA	cyclin-dependent kinase inhibitor 3 [Source:RGD Symbol;Acc:1307781]	1.03634	0.668666	0.75248	0.65793	0.619166	0.549997
ENSRNOG00000009797	Aqp3	ENSRNOT00000013803	GO:0002684(positive regulation of immune system process);GO:0005634(nucleus);GO:0005737(cytoplasm);GO:0005886(plasma membrane);GO:0005911(cell-cell junction);GO:0006833(water transport);GO:0015254(glycerol channel activity);GO:0015267(channel activity);GO:0015288(porin activity);GO:0015793(glycerol transport);GO:0015840(urea transport);GO:0016020(membrane);GO:0016021(integral component of membran…	04962(Vasopressin-regulated water reabsorption)	K09876	NA	aquaporin 3 [Source:RGD Symbol;Acc:68428]	0	0.077398	0	0	0	0.353142
ENSRNOG00000009803	LOC100362176	ENSRNOT00000012982	GO:0016020(membrane);GO:0016021(integral component of membrane)	NA	NA	NA	hypothetical protein LOC100362176 [Source:RGD Symbol;Acc:2318708]	0	0	0	0	0.002037	0
ENSRNOG00000009815	Pnma2	ENSRNOT00000013001	NA	NA	NA	NA	PNMA family member 2 [Source:RGD Symbol;Acc:1307266]	0.172232	0.147325	0.129078	0.199388	0.318121	0.349425
ENSRNOG00000009822	Tlr2	ENSRNOT00000013025	GO:0001530(lipopolysaccharide binding);GO:0001540(amyloid-beta binding);GO:0001666(response to hypoxia);GO:0001774(microglial cell activation);GO:0001775(cell activation);GO:0002224(toll-like receptor signaling pathway);GO:0002237(response to molecule of bacterial origin);GO:0002374(cytokine secretion involved in immune response);GO:0002376(immune system process);GO:0002755(MyD88-dependent toll-l…	04145(Phagosome);04151(PI3K-Akt signaling pathway);04620(Toll-like receptor signaling pathway);05134(Legionellosis);05140(Leishmaniasis);05142(Chagas disease (American trypanosomiasis));05144(Malaria);05145(Toxoplasmosis);05146(Amoebiasis);05152(Tuberculosis);05161(Hepatitis B);05162(Measles);05168(Herpes simplex infection);05205(Proteoglycans in cancer);05321(Inflammatiory bowel disease (IBD));0…	K10159	NA	toll-like receptor 2 [Source:RGD Symbol;Acc:735138]	1.35386	1.42787	1.8713	1.60291	1.23089	1.83533
ENSRNOG00000009835	Tram1l1	ENSRNOT00000013030	GO:0005791(rough endoplasmic reticulum);GO:0006616(SRP-dependent cotranslational protein targeting to membrane, translocation);GO:0015031(protein transport);GO:0016020(membrane);GO:0016021(integral component of membrane)	NA	NA	NA	translocation associated membrane protein 1-like 1 [Source:RGD Symbol;Acc:1306398]	0.054617	0.064317	0.199626	0.075626	0.115013	0.159171
ENSRNOG00000009861	AABR07028859.1	ENSRNOT00000050445	GO:0003735(structural constituent of ribosome);GO:0005840(ribosome);GO:0006412(translation)	NA	NA	NA		0	0.292332	0	0.064235	0	0.187685
ENSRNOG00000009871	Piwil2	ENSRNOT00000013284	GO:0000966(RNA 5'-end processing);GO:0003676(nucleic acid binding);GO:0003729(mRNA binding);GO:0004521(endoribonuclease activity);GO:0005634(nucleus);GO:0005737(cytoplasm);GO:0005844(polysome);GO:0007283(spermatogenesis);GO:0010370(perinucleolar chromocenter);GO:0010529(negative regulation of transposition);GO:0030718(germ-line stem cell population maintenance);GO:0031047(gene silencing by RNA);G…	NA	NA	NA	piwi-like RNA-mediated gene silencing 2 [Source:RGD Symbol;Acc:1306964]	0.16331	0.180119	0.233439	0.085152	0.157828	0.045881
ENSRNOG00000009875	Akr1b7	ENSRNOT00000013423	GO:0004032(alditol:NADP+ 1-oxidoreductase activity);GO:0004033(aldo-keto reductase (NADP) activity);GO:0005737(cytoplasm);GO:0005739(mitochondrion);GO:0008106(alcohol dehydrogenase (NADP+) activity);GO:0016491(oxidoreductase activity);GO:0055114(oxidation-reduction process)	00040(Pentose and glucuronate interconversions);00051(Fructose and mannose metabolism);00052(Galactose metabolism);00561(Glycerolipid metabolism);00790(Folate biosynthesis)	K00011	EC:1.1.1.21	aldo-keto reductase family 1, member B7 [Source:RGD Symbol;Acc:620257]	0	0	0.029945	0	0	0
ENSRNOG00000009897	Clcnkb	ENSRNOT00000050729;ENSRNOT00000013550;ENSRNOT00000080462	GO:0005247(voltage-gated chloride channel activity);GO:0006811(ion transport);GO:0006821(chloride transport);GO:0016020(membrane);GO:0016021(integral component of membrane);GO:0055085(transmembrane transport);GO:1902476(chloride transmembrane transport);GO:1902476(chloride transmembrane transport)	04966(Collecting duct acid secretion);04966(Collecting duct acid secretion)	K05018	NA	chloride voltage-gated channel Kb [Source:RGD Symbol;Acc:628639]	0.128306	0.267783	0.264753	0.23489	0.078056	0.0789199
ENSRNOG00000009898	Cib4	ENSRNOT00000013123	GO:0000287(magnesium ion binding);GO:0005509(calcium ion binding)	NA	NA	NA	calcium and integrin binding family member 4 [Source:RGD Symbol;Acc:1584147]	0	0	0.080612	0.025382	0	0
ENSRNOG00000009903	Serpini2	ENSRNOT00000013452	GO:0004867(serine-type endopeptidase inhibitor activity);GO:0005615(extracellular space);GO:0010951(negative regulation of endopeptidase activity);GO:0030155(regulation of cell adhesion)	NA	NA	NA	serpin family I member 2 [Source:RGD Symbol;Acc:619897]	0.015113	0	0	0	0.015826	0
ENSRNOG00000009907	Mmp8	ENSRNOT00000013936	GO:0004222(metalloendopeptidase activity);GO:0004252(serine-type endopeptidase activity);GO:0005615(extracellular space);GO:0006508(proteolysis);GO:0008233(peptidase activity);GO:0008237(metallopeptidase activity);GO:0008270(zinc ion binding);GO:0010628(positive regulation of gene expression);GO:0010629(negative regulation of gene expression);GO:0016787(hydrolase activity);GO:0031012(extracellula…	NA	NA	NA	matrix metallopeptidase 8 [Source:RGD Symbol;Acc:631408]	0.4896	0.695581	0.332316	0.628448	0.449212	0.293952
ENSRNOG00000009919	Acod1	ENSRNOT00000013182;ENSRNOT00000093478	GO:0002760(positive regulation of antimicrobial humoral response);GO:0005739(mitochondrion);GO:0006952(defense response);GO:0016829(lyase activity);GO:0019679(propionate metabolic process, methylcitrate cycle);GO:0047547(2-methylcitrate dehydratase activity);GO:0047613(aconitate decarboxylase activity);GO:0071222(cellular response to lipopolysaccharide);GO:0072573(tolerance induction to lipopolys…	00660(C5-Branched dibasic acid metabolism);00660(C5-Branched dibasic acid metabolism)	K17724	EC:4.1.1.6	aconitate decarboxylase 1 [Source:RGD Symbol;Acc:1563454]	0.0211194	0.0901082	0.367001	0.0350996	0.051575	0.118151
ENSRNOG00000009922	Prlhr	ENSRNOT00000013170	GO:0004930(G-protein coupled receptor activity);GO:0004983(neuropeptide Y receptor activity);GO:0007165(signal transduction);GO:0007186(G-protein coupled receptor signaling pathway);GO:0007218(neuropeptide signaling pathway);GO:0007631(feeding behavior);GO:0016020(membrane);GO:0016021(integral component of membrane);GO:0042445(hormone metabolic process)	04080(Neuroactive ligand-receptor interaction)	K04314	NA	prolactin releasing hormone receptor [Source:RGD Symbol;Acc:71037]	0	0	0	0.032544	0	0
ENSRNOG00000009951	Aif1l	ENSRNOT00000013286	GO:0005509(calcium ion binding);GO:0005884(actin filament);GO:0005925(focal adhesion);GO:0015629(actin cytoskeleton);GO:0032587(ruffle membrane);GO:0032991(protein-containing complex);GO:0042995(cell projection);GO:0051015(actin filament binding);GO:0051017(actin filament bundle assembly);GO:0097178(ruffle assembly)	NA	NA	NA	allograft inflammatory factor 1-like [Source:RGD Symbol;Acc:1305081]	0.483827	0.563338	0.572602	0.421638	0.516783	0.945889
ENSRNOG00000009979	Sebox	ENSRNOT00000013296	GO:0003677(DNA binding);GO:0005634(nucleus);GO:0009792(embryo development ending in birth or egg hatching);GO:0048477(oogenesis)	NA	NA	NA	SEBOX homeobox [Source:RGD Symbol;Acc:62077]	0.167494	0.094067	0.169838	0	0.375084	0.053613
ENSRNOG00000010002	Stpg3	ENSRNOT00000013278	NA	NA	NA	NA	sperm-tail PG-rich repeat containing 3 [Source:RGD Symbol;Acc:1561978]	0	0.060812	0.182266	0.039983	0.031968	0.087162
ENSRNOG00000010045	Clec4a	ENSRNOT00000039855;ENSRNOT00000087933;ENSRNOT00000077840	GO:0016020(membrane);GO:0016021(integral component of membrane);GO:0030246(carbohydrate binding);GO:0030246(carbohydrate binding)	NA	NA	NA	C-type lectin domain family 4, member A [Source:RGD Symbol;Acc:1359662]	0.14556	0.0773701	0.0792593	0	0.113218	0.0304646
ENSRNOG00000010047	Ddit4l2	ENSRNOT00000013661	GO:0005737(cytoplasm);GO:0009968(negative regulation of signal transduction)	NA	NA	NA	DNA-damage-inducible transcript 4-like 2 [Source:RGD Symbol;Acc:619738]	0.080884	0.049876	0.179918	0	0	0.048642
ENSRNOG00000010063	Htr2a	ENSRNOT00000013408	GO:0001659(temperature homeostasis);GO:0001965(G-protein alpha-subunit binding);GO:0004930(G-protein coupled receptor activity);GO:0004993(G-protein coupled serotonin receptor activity);GO:0005515(protein binding);GO:0005737(cytoplasm);GO:0005829(cytosol);GO:0005886(plasma membrane);GO:0005887(integral component of plasma membrane);GO:0005901(caveola);GO:0006874(cellular calcium ion homeostasis);…	04020(Calcium signaling pathway);04080(Neuroactive ligand-receptor interaction);04540(Gap junction);04726(Serotonergic synapse);04750(Inflammatory mediator regulation of TRP channels)	K04157	NA	5-hydroxytryptamine receptor 2A [Source:RGD Symbol;Acc:61800]	0.123185	0.11562	0.056753	0.080263	0.058334	0.081657
ENSRNOG00000010101	AC118490.1	ENSRNOT00000013395	NA	NA	NA	NA		0.837998	0.994596	0.731943	0.528197	0.290495	0.865911
ENSRNOG00000010106	Faxc	ENSRNOT00000013599	GO:0016020(membrane);GO:0016021(integral component of membrane)	NA	NA	NA	failed axon connections homolog [Source:RGD Symbol;Acc:1562449]	0.097674	0.147303	0.129959	0.19101	0.071778	0.26165
ENSRNOG00000010177	Fancd2os	ENSRNOT00000013503	NA	NA	NA	NA	FANCD2 opposite strand [Source:RGD Symbol;Acc:1565997]	0	0	0.031859	0	0	0.006949
ENSRNOG00000010181	Clec4d	ENSRNOT00000013536	GO:0002250(adaptive immune response);GO:0002292(T cell differentiation involved in immune response);GO:0005886(plasma membrane);GO:0016020(membrane);GO:0016021(integral component of membrane);GO:0030246(carbohydrate binding);GO:0030887(positive regulation of myeloid dendritic cell activation);GO:0034987(immunoglobulin receptor binding);GO:0038094(Fc-gamma receptor signaling pathway);GO:0042742(de…	NA	NA	NA	C-type lectin domain family 4, member D [Source:RGD Symbol;Acc:1303339]	0.720306	1.13442	1.24327	1.06294	0.630115	0.678612
ENSRNOG00000010188	Satb2	ENSRNOT00000087684;ENSRNOT00000049259	GO:0000118(histone deacetylase complex);GO:0000122(negative regulation of transcription by RNA polymerase II);GO:0000977(RNA polymerase II regulatory region sequence-specific DNA binding);GO:0000978(RNA polymerase II proximal promoter sequence-specific DNA binding);GO:0001077(transcriptional activator activity, RNA polymerase II proximal promoter sequence-specific DNA binding);GO:0001764(neuron m…	NA	NA	NA	SATB homeobox 2 [Source:RGD Symbol;Acc:1562369]	0.0106372	0.10097	0.112812	0.158433	0.169379	0.11086
ENSRNOG00000010210	Slc7a11	ENSRNOT00000014317	GO:0003674(molecular_function);GO:0005791(rough endoplasmic reticulum);GO:0005856(cytoskeleton);GO:0005886(plasma membrane);GO:0006865(amino acid transport);GO:0006979(response to oxidative stress);GO:0007420(brain development);GO:0009636(response to toxic substance);GO:0009986(cell surface);GO:0015179(L-amino acid transmembrane transporter activity);GO:0016020(membrane);GO:0016021(integral compo…	04216(Ferroptosis)	K13869	NA	solute carrier family 7 member 11 [Source:RGD Symbol;Acc:1309275]	0.124115	0.073796	0.185326	0.103777	0.105505	0.142209
ENSRNOG00000010248	Serpini1	ENSRNOT00000013904	GO:0004867(serine-type endopeptidase inhibitor activity);GO:0005576(extracellular region);GO:0005615(extracellular space);GO:0010466(negative regulation of peptidase activity);GO:0010951(negative regulation of endopeptidase activity);GO:0010976(positive regulation of neuron projection development);GO:0030155(regulation of cell adhesion);GO:0030414(peptidase inhibitor activity);GO:0031410(cytoplas…	NA	NA	NA	serpin family I member 1 [Source:RGD Symbol;Acc:619896]	0.279874	0.321754	0.235913	0.315835	0.386183	0.281544
ENSRNOG00000010261	Rnase10	ENSRNOT00000013619	GO:0003676(nucleic acid binding);GO:0005576(extracellular region);GO:0007155(cell adhesion);GO:0007338(single fertilization);GO:0022409(positive regulation of cell-cell adhesion);GO:0034113(heterotypic cell-cell adhesion);GO:0080154(regulation of fertilization);GO:0090501(RNA phosphodiester bond hydrolysis);GO:1902093(positive regulation of flagellated sperm motility)	NA	NA	NA	ribonuclease A family member 10 [Source:RGD Symbol;Acc:1310415]	0.129809	0.327844	0.169135	0.136653	0.113362	0.107525
ENSRNOG00000010278	Il6	ENSRNOT00000013732	GO:0001781(neutrophil apoptotic process);GO:0001878(response to yeast);GO:0002262(myeloid cell homeostasis);GO:0002526(acute inflammatory response);GO:0005102(signaling receptor binding);GO:0005125(cytokine activity);GO:0005138(interleukin-6 receptor binding);GO:0005576(extracellular region);GO:0005615(extracellular space);GO:0005737(cytoplasm);GO:0006469(negative regulation of protein kinase act…	01521(EGFR tyrosine kinase inhibitor resistance);01523(Antifolate resistance);04060(Cytokine-cytokine receptor interaction);04066(HIF-1 signaling pathway);04068(FoxO signaling pathway);04151(PI3K-Akt signaling pathway);04218(Cellular senescence);04620(Toll-like receptor signaling pathway);04621(NOD-like receptor signaling pathway);04623(Cytosolic DNA-sensing pathway);04630(Jak-STAT signaling path…	K05405	NA	interleukin 6 [Source:RGD Symbol;Acc:2901]	0	0	0	0.058055	0	0
ENSRNOG00000010315	Ccr4	ENSRNOT00000013705	GO:0001764(neuron migration);GO:0002507(tolerance induction);GO:0003674(molecular_function);GO:0004930(G-protein coupled receptor activity);GO:0004950(chemokine receptor activity);GO:0005622(intracellular);GO:0006935(chemotaxis);GO:0006954(inflammatory response);GO:0006955(immune response);GO:0007165(signal transduction);GO:0007186(G-protein coupled receptor signaling pathway);GO:0007204(positive…	04060(Cytokine-cytokine receptor interaction);04062(Chemokine signaling pathway);05167(Kaposi's sarcoma-associated herpesvirus infection);05203(Viral carcinogenesis)	K04179	NA	C-C motif chemokine receptor 4 [Source:RGD Symbol;Acc:620594]	0.075902	0.169213	0.166922	0.133237	0.249468	0.133034
ENSRNOG00000010316	Magohb	ENSRNOT00000064420	GO:0000184(nuclear-transcribed mRNA catabolic process, nonsense-mediated decay);GO:0003674(molecular_function);GO:0005515(protein binding);GO:0005634(nucleus);GO:0008150(biological_process);GO:0008380(RNA splicing);GO:0035145(exon-exon junction complex);GO:0043025(neuronal cell body);GO:0071013(catalytic step 2 spliceosome)	03013(RNA transport);03015(mRNA surveillance pathway);03040(Spliceosome)	K12877	NA	mago homolog B, exon junction complex subunit [Source:RGD Symbol;Acc:1597384]	0.631377	0.498993	0.795964	0.603781	0.883186	0.885481
ENSRNOG00000010320	Efnb3	ENSRNOT00000013955	GO:0005886(plasma membrane);GO:0007411(axon guidance);GO:0007628(adult walking behavior);GO:0016020(membrane);GO:0016021(integral component of membrane);GO:0016198(axon choice point recognition);GO:0031295(T cell costimulation);GO:0046875(ephrin receptor binding);GO:0048013(ephrin receptor signaling pathway);GO:0050771(negative regulation of axonogenesis);GO:0098978(glutamatergic synapse);GO:0099…	04360(Axon guidance)	K05463	NA	ephrin B3 [Source:RGD Symbol;Acc:2541]	0.141882	0.216158	0.175271	0.071447	0.235474	0.379244
ENSRNOG00000010344	B4galnt3	ENSRNOT00000036721	GO:0005794(Golgi apparatus);GO:0008376(acetylgalactosaminyltransferase activity);GO:0016740(transferase activity);GO:0032580(Golgi cisterna membrane);GO:0033842(N-acetyl-beta-glucosaminyl-glycoprotein 4-beta-N-acetylgalactosaminyltransferase activity)	NA	NA	NA	beta-1,4-N-acetyl-galactosaminyl transferase 3 [Source:RGD Symbol;Acc:1561056]	0.072556	0.026281	0.005169	0.04606	0	0.039571
ENSRNOG00000010348	Cacna1f	ENSRNOT00000066489	GO:0001750(photoreceptor outer segment);GO:0005216(ion channel activity);GO:0005244(voltage-gated ion channel activity);GO:0005245(voltage-gated calcium channel activity);GO:0005262(calcium channel activity);GO:0005891(voltage-gated calcium channel complex);GO:0006811(ion transport);GO:0006816(calcium ion transport);GO:0007269(neurotransmitter secretion);GO:0007601(visual perception);GO:0008331(h…	04010(MAPK signaling pathway);04020(Calcium signaling pathway);04022(cGMP - PKG signaling pathway);04024(cAMP signaling pathway);04260(Cardiac muscle contraction);04261(Adrenergic signaling in cardiomyocytes);04270(Vascular smooth muscle contraction);04723(Retrograde endocannabinoid signaling);04725(Cholinergic synapse);04726(Serotonergic synapse);04727(GABAergic synapse);04911(Insulin secretion)…	K04853	NA	calcium voltage-gated channel subunit alpha1 F [Source:RGD Symbol;Acc:621535]	0.025239	0.028759	0.015887	0.005435	0.047743	0.010686
ENSRNOG00000010357	Lhx9	ENSRNOT00000014218	GO:0003677(DNA binding);GO:0003714(transcription corepressor activity);GO:0005634(nucleus);GO:0006355(regulation of transcription, DNA-templated);GO:0008283(cell proliferation);GO:0008584(male gonad development);GO:0008585(female gonad development);GO:0035262(gonad morphogenesis);GO:0043565(sequence-specific DNA binding);GO:0045892(negative regulation of transcription, DNA-templated);GO:0046872(m…	NA	NA	NA	LIM homeobox 9 [Source:RGD Symbol;Acc:727956]	0.033226	0.210575	0.126158	0	0.242378	0
ENSRNOG00000010406	Cel	ENSRNOT00000014572	GO:0006629(lipid metabolic process);GO:0016787(hydrolase activity);GO:0016788(hydrolase activity, acting on ester bonds);GO:0046514(ceramide catabolic process)	00100(Steroid biosynthesis);00561(Glycerolipid metabolism);04972(Pancreatic secretion);04975(Fat digestion and absorption)	K12298	EC:3.1.1.13;EC:3.1.1.3	carboxyl ester lipase [Source:RGD Symbol;Acc:2331]	0	0.063409	0	0.168876	0.201374	0.162048
ENSRNOG00000010407	Pex5	ENSRNOT00000085675	GO:0003674(molecular_function);GO:0005052(peroxisome matrix targeting signal-1 binding);GO:0005737(cytoplasm);GO:0005777(peroxisome);GO:0005778(peroxisomal membrane);GO:0005829(cytosol);GO:0008150(biological_process);GO:0015031(protein transport);GO:0016020(membrane);GO:0016560(protein import into peroxisome matrix, docking);GO:0032991(protein-containing complex)	04146(Peroxisome)	NA	NA	peroxisomal biogenesis factor 5 [Source:RGD Symbol;Acc:1307612]	0	0	0	0	0.00179151	0
ENSRNOG00000010430	Tmem40	ENSRNOT00000013889	GO:0016020(membrane);GO:0016021(integral component of membrane)	NA	NA	NA	transmembrane protein 40 [Source:RGD Symbol;Acc:1587025]	0	0.020569	0	0.186906	0.153658	0
ENSRNOG00000010431	Msh4	ENSRNOT00000014106	GO:0000228(nuclear chromosome);GO:0000712(resolution of meiotic recombination intermediates);GO:0000793(condensed chromosome);GO:0000794(condensed nuclear chromosome);GO:0000795(synaptonemal complex);GO:0001541(ovarian follicle development);GO:0003674(molecular_function);GO:0003677(DNA binding);GO:0003684(damaged DNA binding);GO:0005524(ATP binding);GO:0005575(cellular_component);GO:0005634(nucle…	NA	NA	NA	mutS homolog 4 [Source:RGD Symbol;Acc:1309190]	0.008277	0	0.022272	0	0.045668	0
ENSRNOG00000010454	Ccno	ENSRNOT00000013871	GO:0000079(regulation of cyclin-dependent protein serine/threonine kinase activity);GO:0000278(mitotic cell cycle);GO:0000307(cyclin-dependent protein kinase holoenzyme complex);GO:0003674(molecular_function);GO:0004672(protein kinase activity);GO:0005575(cellular_component);GO:0005634(nucleus);GO:0005737(cytoplasm);GO:0007088(regulation of mitotic nuclear division);GO:0008284(positive regulation…	NA	NA	NA	cyclin O [Source:RGD Symbol;Acc:1565217]	0.784826	0.838253	0.673602	0.750133	0.76864	1.27357
ENSRNOG00000010459	Fbxo43	ENSRNOT00000014333	GO:0005634(nucleus);GO:0016567(protein ubiquitination);GO:0045835(negative regulation of meiotic nuclear division);GO:0046872(metal ion binding);GO:0051321(meiotic cell cycle)	04114(Oocyte meiosis)	K10318	NA	F-box protein 43 [Source:RGD Symbol;Acc:1310225]	0.021443	0.105622	0.174284	0.075388	0.088386	0.274125
ENSRNOG00000010463	Cpa4	ENSRNOT00000013880	GO:0004180(carboxypeptidase activity);GO:0004181(metallocarboxypeptidase activity);GO:0005615(extracellular space);GO:0006508(proteolysis);GO:0008270(zinc ion binding)	NA	NA	NA	carboxypeptidase A4 [Source:RGD Symbol;Acc:1563619]	0.074437	0.103572	0.053136	0.183895	0.13596	0.147717
ENSRNOG00000010468	Elovl6	ENSRNOT00000014155	GO:0005783(endoplasmic reticulum);GO:0005789(endoplasmic reticulum membrane);GO:0006629(lipid metabolic process);GO:0006631(fatty acid metabolic process);GO:0006633(fatty acid biosynthetic process);GO:0006636(unsaturated fatty acid biosynthetic process);GO:0009922(fatty acid elongase activity);GO:0016020(membrane);GO:0016021(integral component of membrane);GO:0016740(transferase activity);GO:0019…	NA	NA	NA	ELOVL fatty acid elongase 6 [Source:RGD Symbol;Acc:620585]	0	0.053184	0.718418	0.429454	0	0.51193
ENSRNOG00000010478	LOC500712	ENSRNOT00000033897;ENSRNOT00000082680;ENSRNOT00000084685;ENSRNOT00000014073	GO:0005615(extracellular space);GO:0005615(extracellular space)	NA	NA	NA	Ab1-233 [Source:RGD Symbol;Acc:1562479]	0.0118537	0.0271378	0.0685869	0.399204	0.0393086	0.100242
ENSRNOG00000010480	Vstm5	ENSRNOT00000013927	GO:0005886(plasma membrane);GO:0007275(multicellular organism development);GO:0016020(membrane);GO:0016021(integral component of membrane);GO:0021517(ventral spinal cord development);GO:0030424(axon);GO:0030425(dendrite);GO:0042995(cell projection);GO:0046847(filopodium assembly);GO:0051260(protein homooligomerization);GO:1904891(positive regulation of excitatory synapse assembly)	NA	NA	NA	V-set and transmembrane domain containing 5 [Source:RGD Symbol;Acc:1563328]	0.161329	0.13877	0.173436	0.163738	0.066408	0.194386
ENSRNOG00000010490	Hes2	ENSRNOT00000014035	GO:0000122(negative regulation of transcription by RNA polymerase II);GO:0000977(RNA polymerase II regulatory region sequence-specific DNA binding);GO:0000978(RNA polymerase II proximal promoter sequence-specific DNA binding);GO:0001078(transcriptional repressor activity, RNA polymerase II proximal promoter sequence-specific DNA binding);GO:0001756(somitogenesis);GO:0003677(DNA binding);GO:000369…	05165(Human papillomavirus infection)	K09087	NA	hes family bHLH transcription factor 2 [Source:RGD Symbol;Acc:62082]	0.266544	0	0.060657	0.087673	0.04094	0
ENSRNOG00000010497	RGD1305807	ENSRNOT00000064113	GO:0005886(plasma membrane);GO:0016020(membrane);GO:0016021(integral component of membrane);GO:0034633(retinol transport);GO:0071939(vitamin A import)	NA	NA	NA	hypothetical LOC298077 [Source:RGD Symbol;Acc:1305807]	0.266844	0.131238	0.153398	0.027892	0.058223	0.044882
ENSRNOG00000010513	Tfpi2	ENSRNOT00000013989	GO:0004867(serine-type endopeptidase inhibitor activity);GO:0005576(extracellular region);GO:0005615(extracellular space);GO:0007596(blood coagulation);GO:0007599(hemostasis);GO:0010466(negative regulation of peptidase activity);GO:0010951(negative regulation of endopeptidase activity);GO:0030414(peptidase inhibitor activity);GO:0071498(cellular response to fluid shear stress)	NA	NA	NA	tissue factor pathway inhibitor 2 [Source:RGD Symbol;Acc:628629]	0.218337	0.238831	0.333613	0.211262	0.215844	0.135634
ENSRNOG00000010518	Cer1	ENSRNOT00000014008	GO:0001657(ureteric bud development);GO:0003419(growth plate cartilage chondrocyte proliferation);GO:0005576(extracellular region);GO:0005615(extracellular space);GO:0007369(gastrulation);GO:0007399(nervous system development);GO:0008285(negative regulation of cell proliferation);GO:0009948(anterior/posterior axis specification);GO:0009952(anterior/posterior pattern specification);GO:0010469(regu…	04310(Wnt signaling pathway)	K01645	NA	cerberus 1, DAN family BMP antagonist [Source:RGD Symbol;Acc:1563046]	0.094569	0.053959	0.044578	0.039029	0	0
ENSRNOG00000010519	Cyp39a1	ENSRNOT00000014051	GO:0003674(molecular_function);GO:0004497(monooxygenase activity);GO:0005506(iron ion binding);GO:0005575(cellular_component);GO:0005783(endoplasmic reticulum);GO:0005789(endoplasmic reticulum membrane);GO:0006699(bile acid biosynthetic process);GO:0006707(cholesterol catabolic process);GO:0008150(biological_process);GO:0008387(steroid 7-alpha-hydroxylase activity);GO:0008396(oxysterol 7-alpha-hy…	00120(Primary bile acid biosynthesis)	K07439	EC:1.14.14.26	cytochrome P450, family 39, subfamily a, polypeptide 1 [Source:RGD Symbol;Acc:1307471]	0.191486	0.117156	0.329758	0.310255	0.166051	0.398136
ENSRNOG00000010529	Thbs2	ENSRNOT00000014552	GO:0005509(calcium ion binding);GO:0005515(protein binding);GO:0005576(extracellular region);GO:0005604(basement membrane);GO:0007155(cell adhesion);GO:0016525(negative regulation of angiogenesis);GO:0031012(extracellular matrix);GO:0031091(platelet alpha granule);GO:0051965(positive regulation of synapse assembly)	04145(Phagosome);04151(PI3K-Akt signaling pathway);04510(Focal adhesion);04512(ECM-receptor interaction);05144(Malaria);05165(Human papillomavirus infection)	K04659	NA	thrombospondin 2 [Source:RGD Symbol;Acc:1310979]	0.718861	0.937667	1.19779	0.573697	1.12554	1.03736
ENSRNOG00000010531	Oprd1	ENSRNOT00000014084	GO:0000060(protein import into nucleus, translocation);GO:0004930(G-protein coupled receptor activity);GO:0004985(opioid receptor activity);GO:0005737(cytoplasm);GO:0005886(plasma membrane);GO:0005887(integral component of plasma membrane);GO:0007165(signal transduction);GO:0007186(G-protein coupled receptor signaling pathway);GO:0007193(adenylate cyclase-inhibiting G-protein coupled receptor sig…	04022(cGMP - PKG signaling pathway);04071(Sphingolipid signaling pathway);04080(Neuroactive ligand-receptor interaction)	K04213	NA	opioid receptor, delta 1 [Source:RGD Symbol;Acc:3233]	0.030436	0	0	0.020062	0	0.030484
ENSRNOG00000010547	Foxb1	ENSRNOT00000014014	GO:0001756(somitogenesis);GO:0005634(nucleus);GO:0007412(axon target recognition);GO:0007595(lactation);GO:0008542(visual learning);GO:0021767(mammillary body development);GO:0021855(hypothalamus cell migration);GO:0022029(telencephalon cell migration);GO:0030901(midbrain development);GO:0033504(floor plate development);GO:0043524(negative regulation of neuron apoptotic process);GO:0043565(sequen…	NA	NA	NA	forkhead box B1 [Source:RGD Symbol;Acc:1305217]	0	0	0	0	0.073335	0
ENSRNOG00000010551	Lhx2	ENSRNOT00000064507	GO:0000978(RNA polymerase II proximal promoter sequence-specific DNA binding);GO:0001077(transcriptional activator activity, RNA polymerase II proximal promoter sequence-specific DNA binding);GO:0001843(neural tube closure);GO:0001942(hair follicle development);GO:0003677(DNA binding);GO:0003682(chromatin binding);GO:0005622(intracellular);GO:0005634(nucleus);GO:0006355(regulation of transcriptio…	NA	NA	NA	LIM homeobox 2 [Source:RGD Symbol;Acc:71076]	0	0	0	0.021678	0	0
ENSRNOG00000010592	Slc25a27	ENSRNOT00000052068	GO:0003674(molecular_function);GO:0005739(mitochondrion);GO:0008284(positive regulation of cell proliferation);GO:0009409(response to cold);GO:0010917(negative regulation of mitochondrial membrane potential);GO:0016020(membrane);GO:0016021(integral component of membrane);GO:0031966(mitochondrial membrane);GO:0035356(cellular triglyceride homeostasis);GO:0043025(neuronal cell body);GO:0043066(nega…	NA	NA	NA	solute carrier family 25, member 27 [Source:RGD Symbol;Acc:620787]	0.139685	0.104389	0.087913	0.066942	0.102206	0.122614
ENSRNOG00000010594	LOC500124	ENSRNOT00000014331	GO:0005737(cytoplasm);GO:0005813(centrosome);GO:0005815(microtubule organizing center);GO:0005856(cytoskeleton)	NA	NA	NA	similar to RIKEN cDNA 4921507P07 [Source:RGD Symbol;Acc:1563788]	0.838833	0.629628	0.808172	0.59658	0.503776	0.402751
ENSRNOG00000010600	Cysrt1	ENSRNOT00000014080	NA	NA	NA	NA	cysteine rich tail 1 [Source:RGD Symbol;Acc:1560880]	0.444733	0.300573	0.408306	0.188229	0.302094	0.534866
ENSRNOG00000010625	Dnmt3b	ENSRNOT00000090321;ENSRNOT00000015482	GO:0000122(negative regulation of transcription by RNA polymerase II);GO:0001666(response to hypoxia);GO:0003682(chromatin binding);GO:0003714(transcription corepressor activity);GO:0003886(DNA (cytosine-5-)-methyltransferase activity);GO:0005515(protein binding);GO:0005634(nucleus);GO:0005654(nucleoplasm);GO:0006306(DNA methylation);GO:0008168(methyltransferase activity);GO:0009008(DNA-methyltra…	00270(Cysteine and methionine metabolism);05206(MicroRNAs in cancer);05206(MicroRNAs in cancer)	K17399	EC:2.1.1.37	DNA methyltransferase 3 beta [Source:RGD Symbol;Acc:1303274]	0.39448	0.525082	0.450248	0.57916	0.543857	0.529543
ENSRNOG00000010626	Sphk1	ENSRNOT00000032163;ENSRNOT00000088457;ENSRNOT00000079080	GO:0000287(magnesium ion binding);GO:0003376(sphingosine-1-phosphate receptor signaling pathway);GO:0003677(DNA binding);GO:0003951(NAD+ kinase activity);GO:0005516(calmodulin binding);GO:0005524(ATP binding);GO:0005737(cytoplasm);GO:0005829(cytosol);GO:0005886(plasma membrane);GO:0006670(sphingosine metabolic process);GO:0008481(sphinganine kinase activity);GO:0010800(positive regulation of pept…	00600(Sphingolipid metabolism);04020(Calcium signaling pathway);04071(Sphingolipid signaling pathway);04072(Phospholipase D signaling pathway);04370(VEGF signaling pathway);04371(Apelin signaling pathway);04666(Fc gamma R-mediated phagocytosis);05152(Tuberculosis);05152(Tuberculosis)	NA	NA	sphingosine kinase 1 [Source:RGD Symbol;Acc:620048]	0.143655	0.186767	0.268668	0.248196	0.34321	0.226281
ENSRNOG00000010640	Agtr1b	ENSRNOT00000014178	GO:0001568(blood vessel development);GO:0001596(angiotensin type I receptor activity);GO:0001666(response to hypoxia);GO:0001822(kidney development);GO:0001991(regulation of systemic arterial blood pressure by circulatory renin-angiotensin);GO:0001999(renal response to blood flow involved in circulatory renin-angiotensin regulation of systemic arterial blood pressure);GO:0002019(regulation of ren…	04020(Calcium signaling pathway);04022(cGMP - PKG signaling pathway);04072(Phospholipase D signaling pathway);04080(Neuroactive ligand-receptor interaction);04261(Adrenergic signaling in cardiomyocytes);04270(Vascular smooth muscle contraction);04371(Apelin signaling pathway);04614(Renin-angiotensin system);04924(Renin secretion);04925(Aldosterone synthesis and secretion);04933(AGE-RAGE signaling…	K04166	NA	angiotensin II receptor, type 1b [Source:RGD Symbol;Acc:2071]	0.063211	0	0	0	0	0
ENSRNOG00000010649	Ctnnd2	ENSRNOT00000044871	GO:0008013(beta-catenin binding);GO:0043204(perikaryon);GO:0050808(synapse organization);GO:0060828(regulation of canonical Wnt signaling pathway);GO:0060997(dendritic spine morphogenesis);GO:0098609(cell-cell adhesion)	NA	NA	NA	catenin delta 2 [Source:RGD Symbol;Acc:620734]	0.231687	0.125377	0.136161	0.116459	0.19283	0.274177
ENSRNOG00000010655	Mttp	ENSRNOT00000014631	GO:0005319(lipid transporter activity);GO:0005548(phospholipid transporter activity);GO:0005783(endoplasmic reticulum);GO:0005791(rough endoplasmic reticulum);GO:0005794(Golgi apparatus);GO:0006497(protein lipidation);GO:0006629(lipid metabolic process);GO:0006641(triglyceride metabolic process);GO:0006869(lipid transport);GO:0007623(circadian rhythm);GO:0015914(phospholipid transport);GO:0016323…	04975(Fat digestion and absorption)	K14463	NA	microsomal triglyceride transfer protein [Source:RGD Symbol;Acc:1308388]	0.043016	0.014913	0	0.020643	0	0.01088
ENSRNOG00000010658	Cth	ENSRNOT00000067843;ENSRNOT00000082532	GO:0003824(catalytic activity);GO:0016829(lyase activity);GO:0030170(pyridoxal phosphate binding);GO:0030170(pyridoxal phosphate binding)	00260(Glycine, serine and threonine metabolism);00270(Cysteine and methionine metabolism);00450(Selenocompound metabolism);01230(Biosynthesis of amino acids);01230(Biosynthesis of amino acids)	K01758	EC:4.4.1.1	cystathionine gamma-lyase [Source:RGD Symbol;Acc:2443]	1.42343	1.19971	1.81526	1.06491	1.15854	1.16284
ENSRNOG00000010685	Tbx18	ENSRNOT00000014657	GO:0003674(molecular_function);GO:0003677(DNA binding);GO:0003700(DNA-binding transcription factor activity);GO:0005575(cellular_component);GO:0005634(nucleus);GO:0006355(regulation of transcription, DNA-templated);GO:0008150(biological_process);GO:0072001(renal system development)	NA	NA	NA	T-box18 [Source:RGD Symbol;Acc:1309856]	0.018363	0.242609	0.211631	0.06236	0.221732	0.135941
ENSRNOG00000010696	Neil2	ENSRNOT00000014198	GO:0003676(nucleic acid binding);GO:0003684(damaged DNA binding);GO:0003906(DNA-(apurinic or apyrimidinic site) endonuclease activity);GO:0005634(nucleus);GO:0005654(nucleoplasm);GO:0005737(cytoplasm);GO:0005876(spindle microtubule);GO:0006281(DNA repair);GO:0006284(base-excision repair);GO:0006289(nucleotide-excision repair);GO:0008017(microtubule binding);GO:0008270(zinc ion binding);GO:0015630…	03410(Base excision repair)	K10568	EC:3.2.2.-;EC:4.2.99.18	nei-like DNA glycosylase 2 [Source:RGD Symbol;Acc:1312033]	0.12187	0.228526	0	0.079182	0	0
ENSRNOG00000010699	Trim43a	ENSRNOT00000044521	GO:0005622(intracellular);GO:0008270(zinc ion binding);GO:0046872(metal ion binding)	NA	NA	NA	tripartite motif-containing 43A [Source:RGD Symbol;Acc:1561074]	0.030745	0	0	0	0	0.035126
ENSRNOG00000010701	Depdc1b	ENSRNOT00000014270	GO:0005622(intracellular);GO:0007165(signal transduction);GO:0016477(cell migration);GO:0030177(positive regulation of Wnt signaling pathway);GO:0035556(intracellular signal transduction)	NA	NA	NA	DEP domain containing 1B [Source:RGD Symbol;Acc:1305799]	0.221907	0.32512	0.348774	0.340922	0.36955	0.373285
ENSRNOG00000010708	Gata4	ENSRNOT00000014320	GO:0000977(RNA polymerase II regulatory region sequence-specific DNA binding);GO:0000978(RNA polymerase II proximal promoter sequence-specific DNA binding);GO:0000981(RNA polymerase II transcription factor activity, sequence-specific DNA binding);GO:0001077(transcriptional activator activity, RNA polymerase II proximal promoter sequence-specific DNA binding);GO:0001085(RNA polymerase II transcrip…	04022(cGMP - PKG signaling pathway);04218(Cellular senescence);04530(Tight junction);04919(Thyroid hormone signaling pathway)	K09183	NA	GATA binding protein 4 [Source:RGD Symbol;Acc:2665]	0.048548	0.103496	0.063858	0.05976	0.358513	0.102743
ENSRNOG00000010714	Fgl1	ENSRNOT00000090644	GO:0005576(extracellular region)	NA	NA	NA	fibrinogen-like 1 [Source:RGD Symbol;Acc:620169]	0.0958387	0.0949861	0	0	0	0.172018
ENSRNOG00000010721	Dlgap5	ENSRNOT00000015553	GO:0004721(phosphoprotein phosphatase activity);GO:0005634(nucleus);GO:0005739(mitochondrion);GO:0005815(microtubule organizing center);GO:0005829(cytosol);GO:0006470(protein dephosphorylation);GO:0023052(signaling);GO:0031616(spindle pole centrosome)	NA	NA	NA	DLG associated protein 5 [Source:RGD Symbol;Acc:1311247]	0.961836	1.05158	1.11286	0.955764	1.14676	1.14871
ENSRNOG00000010725	Cpa1	ENSRNOT00000014465	GO:0004180(carboxypeptidase activity);GO:0004181(metallocarboxypeptidase activity);GO:0005576(extracellular region);GO:0005615(extracellular space);GO:0006508(proteolysis);GO:0008233(peptidase activity);GO:0008237(metallopeptidase activity);GO:0008238(exopeptidase activity);GO:0008270(zinc ion binding);GO:0016787(hydrolase activity);GO:0046872(metal ion binding);GO:0051603(proteolysis involved in…	04972(Pancreatic secretion);04974(Protein digestion and absorption)	K08779	EC:3.4.17.1	carboxypeptidase A1 [Source:RGD Symbol;Acc:2388]	0.193494	0.047425	0.026502	0.117222	0.205297	0.058514
ENSRNOG00000010741	Tigd4	ENSRNOT00000014409	GO:0003676(nucleic acid binding);GO:0003677(DNA binding);GO:0005634(nucleus)	NA	NA	NA	tigger transposable element derived 4 [Source:RGD Symbol;Acc:1305780]	0.058999	0.034227	0.216675	0.107247	0.105657	0.178599
ENSRNOG00000010763	Fam181b	ENSRNOT00000014284	NA	NA	NA	NA	family with sequence similarity 181, member B [Source:RGD Symbol;Acc:1564695]	0.273805	0.107539	0.082481	0.276874	0	0.298671
ENSRNOG00000010769	AABR07004799.1	ENSRNOT00000014369	NA	NA	NA	NA		0.131485	0.142145	0	0	0	0.1644
ENSRNOG00000010784	Scg3	ENSRNOT00000014491	NA	NA	NA	NA	secretogranin III [Source:RGD Symbol;Acc:621209]	0	0	0.019094	0	0.106025	0
ENSRNOG00000010805	Fabp4	ENSRNOT00000014701;ENSRNOT00000077311	GO:0001816(cytokine production);GO:0005324(long-chain fatty acid transporter activity);GO:0005504(fatty acid binding);GO:0005634(nucleus);GO:0005737(cytoplasm);GO:0006469(negative regulation of protein kinase activity);GO:0008289(lipid binding);GO:0009617(response to bacterium);GO:0015909(long-chain fatty acid transport);GO:0036041(long-chain fatty acid binding);GO:0042632(cholesterol homeostasis…	03320(PPAR signaling pathway);04923(Regulation of lipolysis in adipocyte);04923(Regulation of lipolysis in adipocyte)	K08753	NA	fatty acid binding protein 4 [Source:RGD Symbol;Acc:69309]	0.970201	0.748789	0.732633	0.380308	0.716827	1.53561
ENSRNOG00000010806	Npvf	ENSRNOT00000014437	GO:0007218(neuropeptide signaling pathway);GO:0032277(negative regulation of gonadotropin secretion)	NA	NA	NA	neuropeptide VF precursor [Source:RGD Symbol;Acc:61815]	0.029953	0	0	0	0	0
ENSRNOG00000010880	Gpr27	ENSRNOT00000014455	GO:0004930(G-protein coupled receptor activity);GO:0005886(plasma membrane);GO:0007165(signal transduction);GO:0007186(G-protein coupled receptor signaling pathway);GO:0016020(membrane);GO:0016021(integral component of membrane);GO:0035774(positive regulation of insulin secretion involved in cellular response to glucose stimulus);GO:1900738(positive regulation of phospholipase C-activating G-prot…	NA	NA	NA	G protein-coupled receptor 27 [Source:RGD Symbol;Acc:71067]	0.091528	0.04139	0.005054	0.042927	0.071362	0.03528
ENSRNOG00000010893	Hes3	ENSRNOT00000014536	GO:0000122(negative regulation of transcription by RNA polymerase II);GO:0000977(RNA polymerase II regulatory region sequence-specific DNA binding);GO:0000978(RNA polymerase II proximal promoter sequence-specific DNA binding);GO:0001078(transcriptional repressor activity, RNA polymerase II proximal promoter sequence-specific DNA binding);GO:0001701(in utero embryonic development);GO:0001756(somit…	05165(Human papillomavirus infection)	K09088	NA	hes family bHLH transcription factor 3 [Source:RGD Symbol;Acc:621339]	0	0.038125	0.048589	0	0	0
ENSRNOG00000010898	Prok2	ENSRNOT00000015058;ENSRNOT00000015075	GO:0000187(activation of MAPK activity);GO:0001525(angiogenesis);GO:0001664(G-protein coupled receptor binding);GO:0005576(extracellular region);GO:0006935(chemotaxis);GO:0007218(neuropeptide signaling pathway);GO:0007283(spermatogenesis);GO:0007623(circadian rhythm);GO:0008283(cell proliferation);GO:0008284(positive regulation of cell proliferation);GO:0043066(negative regulation of apoptotic pr…	NA	NA	NA	prokineticin 2 [Source:RGD Symbol;Acc:620280]	0	0.440659	0	0.125132	0	0
ENSRNOG00000010899	Bfsp2	ENSRNOT00000032376	GO:0005198(structural molecule activity);GO:0005212(structural constituent of eye lens);GO:0005737(cytoplasm);GO:0005882(intermediate filament);GO:0007010(cytoskeleton organization);GO:0045104(intermediate filament cytoskeleton organization);GO:0048469(cell maturation);GO:0070307(lens fiber cell development)	NA	NA	NA	beaded filament structural protein 2 [Source:RGD Symbol;Acc:1591927]	0.057764	0.090496	0	0.019388	0	0.083419
ENSRNOG00000010903	Crb1	ENSRNOT00000032122	GO:0001917(photoreceptor inner segment);GO:0003674(molecular_function);GO:0005509(calcium ion binding);GO:0005575(cellular_component);GO:0005886(plasma membrane);GO:0005902(microvillus);GO:0005913(cell-cell adherens junction);GO:0007009(plasma membrane organization);GO:0008150(biological_process);GO:0016020(membrane);GO:0016021(integral component of membrane);GO:0032991(protein-containing complex…	04390(Hippo signaling pathway)	K16681	NA	crumbs 1, cell polarity complex component [Source:RGD Symbol;Acc:1309947]	0	0	0	0.017686	0	0
ENSRNOG00000010905	Dlx5	ENSRNOT00000014946	GO:0000790(nuclear chromatin);GO:0000978(RNA polymerase II proximal promoter sequence-specific DNA binding);GO:0001077(transcriptional activator activity, RNA polymerase II proximal promoter sequence-specific DNA binding);GO:0001649(osteoblast differentiation);GO:0001958(endochondral ossification);GO:0003677(DNA binding);GO:0005634(nucleus);GO:0005737(cytoplasm);GO:0006355(regulation of transcrip…	04550(Signaling pathways regulating pluripotency of stem cells)	K18489	NA	distal-less homeobox 5 [Source:RGD Symbol;Acc:2506]	0	0	0	0	0	0.093856
ENSRNOG00000010911	Tmem108	ENSRNOT00000014519	GO:0005769(early endosome);GO:0006898(receptor-mediated endocytosis);GO:0008090(retrograde axonal transport);GO:0010008(endosome membrane);GO:0014069(postsynaptic density);GO:0016020(membrane);GO:0016021(integral component of membrane);GO:0021542(dentate gyrus development);GO:0030424(axon);GO:0031175(neuron projection development);GO:0036477(somatodendritic compartment);GO:0051388(positive regula…	NA	NA	NA	transmembrane protein 108 [Source:MGI Symbol;Acc:MGI:1932411]	0.636408	0.529731	0.382204	0.398642	0.298134	0.769243
ENSRNOG00000010929	Tcam1	ENSRNOT00000014867	GO:0005178(integrin binding);GO:0005887(integral component of plasma membrane);GO:0007155(cell adhesion);GO:0016020(membrane);GO:0016021(integral component of membrane);GO:0098609(cell-cell adhesion)	NA	NA	NA	testicular cell adhesion molecule 1 [Source:RGD Symbol;Acc:69435]	0.354524	0.372172	0.382949	0.423448	0.488886	0.446866
ENSRNOG00000010932	Matn1	ENSRNOT00000014666	GO:0002062(chondrocyte differentiation);GO:0003429(growth plate cartilage chondrocyte morphogenesis);GO:0005201(extracellular matrix structural constituent);GO:0005509(calcium ion binding);GO:0005615(extracellular space);GO:0030500(regulation of bone mineralization);GO:0031012(extracellular matrix);GO:0062023(collagen-containing extracellular matrix)	NA	NA	NA	matrilin 1 [Source:RGD Symbol;Acc:1359410]	0.022831	0	0	0	0.034623	0
ENSRNOG00000010935	Cpb2	ENSRNOT00000014909	GO:0003331(positive regulation of extracellular matrix constituent secretion);GO:0004180(carboxypeptidase activity);GO:0004181(metallocarboxypeptidase activity);GO:0005576(extracellular region);GO:0005615(extracellular space);GO:0006508(proteolysis);GO:0007596(blood coagulation);GO:0007599(hemostasis);GO:0008233(peptidase activity);GO:0008237(metallopeptidase activity);GO:0008270(zinc ion binding…	04610(Complement and coagulation cascades);04972(Pancreatic secretion);04974(Protein digestion and absorption)	K01300	EC:3.4.17.20	carboxypeptidase B2 [Source:RGD Symbol;Acc:71035]	0.058787	0.032754	0	0	0.041868	0
ENSRNOG00000010950	Cep41	ENSRNOT00000076645;ENSRNOT00000014621	GO:0005737(cytoplasm);GO:0005813(centrosome);GO:0005814(centriole);GO:0005815(microtubule organizing center);GO:0005856(cytoskeleton);GO:0005929(cilium);GO:0015031(protein transport);GO:0018095(protein polyglutamylation);GO:0030030(cell projection organization);GO:0036064(ciliary basal body);GO:0042995(cell projection);GO:0060271(cilium assembly);GO:0060271(cilium assembly)	NA	NA	NA	centrosomal protein 41 [Source:RGD Symbol;Acc:1562034]	0.940453	0.825293	0.401644	0.805561	1.03262	0.973448
ENSRNOG00000010992	Hspb3	ENSRNOT00000014627	GO:0005634(nucleus);GO:0005737(cytoplasm)	NA	NA	NA	heat shock protein family B (small) member 3 [Source:RGD Symbol;Acc:68345]	0	0	0.114673	0	0	0
ENSRNOG00000011006	Stoml3	ENSRNOT00000076774	GO:0005515(protein binding);GO:0005929(cilium);GO:0007165(signal transduction);GO:0016020(membrane);GO:0016021(integral component of membrane);GO:0045121(membrane raft)	NA	NA	NA	stomatin like 3 [Source:RGD Symbol;Acc:1311090]	0.0589908	0	0	0	0	0
ENSRNOG00000011022	Mep1a	ENSRNOT00000014791	GO:0004222(metalloendopeptidase activity);GO:0006508(proteolysis);GO:0008233(peptidase activity);GO:0008237(metallopeptidase activity);GO:0008270(zinc ion binding);GO:0016020(membrane);GO:0016021(integral component of membrane);GO:0016787(hydrolase activity);GO:0017090(meprin A complex);GO:0046872(metal ion binding)	04974(Protein digestion and absorption)	K01395	EC:3.4.24.18	meprin A subunit alpha [Source:RGD Symbol;Acc:3080]	0	0.064355	0.173276	0.044819	0.154856	0.05021
ENSRNOG00000011067	AABR07040782.1	ENSRNOT00000014702	NA	NA	NA	NA		0.939694	0.305806	1.30007	1.13457	0.875065	0.275451
ENSRNOG00000011074	Calcb	ENSRNOT00000014764	GO:0005179(hormone activity);GO:0005576(extracellular region);GO:0010469(regulation of signaling receptor activity)	NA	NA	NA	calcitonin-related polypeptide, beta [Source:RGD Symbol;Acc:620997]	0	0.048841	0	0	0	0
ENSRNOG00000011092	Iqca1l	ENSRNOT00000077682	GO:0005524(ATP binding)	NA	NA	NA	IQ motif containing with AAA domain 1 like [Source:RGD Symbol;Acc:1564789]	0	0	0	0.007139	0	0
ENSRNOG00000011101	Twist1	ENSRNOT00000014763	GO:0000122(negative regulation of transcription by RNA polymerase II);GO:0000981(RNA polymerase II transcription factor activity, sequence-specific DNA binding);GO:0001503(ossification);GO:0001649(osteoblast differentiation);GO:0001701(in utero embryonic development);GO:0001764(neuron migration);GO:0001843(neural tube closure);GO:0003180(aortic valve morphogenesis);GO:0003183(mitral valve morphog…	05205(Proteoglycans in cancer)	K09069	NA	twist family bHLH transcription factor 1 [Source:RGD Symbol;Acc:621455]	0.080233	0.058342	0.118396	0	0.217192	0
ENSRNOG00000011107	Pcsk1	ENSRNOT00000015185	GO:0004175(endopeptidase activity);GO:0004252(serine-type endopeptidase activity);GO:0005615(extracellular space);GO:0005791(rough endoplasmic reticulum);GO:0005802(trans-Golgi network);GO:0006508(proteolysis);GO:0008233(peptidase activity);GO:0008236(serine-type peptidase activity);GO:0009749(response to glucose);GO:0010035(response to inorganic substance);GO:0010157(response to chlorate);GO:001…	NA	NA	NA	proprotein convertase subtilisin/kexin type 1 [Source:RGD Symbol;Acc:3272]	0.763573	0.882854	0.575086	0.666188	0.760102	0.498332
ENSRNOG00000011113	Prame	ENSRNOT00000049735	GO:0005737(cytoplasm)	NA	NA	NA	preferentially expressed antigen in melanoma [Source:RGD Symbol;Acc:1596887]	0.129217	0.119263	0.088039	0.053316	0	0.091025
ENSRNOG00000011120	LOC680663	ENSRNOT00000014811;ENSRNOT00000089579	GO:0003677(DNA binding);GO:0003697(single-stranded DNA binding);GO:0005657(replication fork);GO:0005694(chromosome);GO:2000042(negative regulation of double-strand break repair via homologous recombination);GO:2000042(negative regulation of double-strand break repair via homologous recombination)	NA	NA	NA	hypothetical protein LOC680663 [Source:RGD Symbol;Acc:1589413]	0	0	0	0.0290342	0	0.0269341
ENSRNOG00000011130	Calca	ENSRNOT00000055124;ENSRNOT00000014948	GO:0001984(artery vasodilation involved in baroreceptor response to increased systemic arterial blood pressure);GO:0002548(monocyte chemotaxis);GO:0005102(signaling receptor binding);GO:0005179(hormone activity);GO:0005184(neuropeptide hormone activity);GO:0005576(extracellular region);GO:0005615(extracellular space);GO:0005622(intracellular);GO:0005634(nucleus);GO:0005737(cytoplasm);GO:0006874(c…	NA	NA	NA	calcitonin-related polypeptide alpha [Source:RGD Symbol;Acc:2254]	0.108534	0.139923	0.317094	0	0.0690422	0
ENSRNOG00000011133	Trpc4	ENSRNOT00000015437;ENSRNOT00000044028	GO:0005216(ion channel activity);GO:0005262(calcium channel activity);GO:0005886(plasma membrane);GO:0005901(caveola);GO:0005911(cell-cell junction);GO:0006811(ion transport);GO:0008013(beta-catenin binding);GO:0009986(cell surface);GO:0014051(gamma-aminobutyric acid secretion);GO:0015279(store-operated calcium channel activity);GO:0016020(membrane);GO:0016021(integral component of membrane);GO:0…	04360(Axon guidance);04360(Axon guidance)	K04967	NA	transient receptor potential cation channel, subfamily C, member 4 [Source:RGD Symbol;Acc:621276]	0.14985	0.214891	0.169087	0.203165	0.202891	0.207169
ENSRNOG00000011136	Osr2	ENSRNOT00000014879	GO:0000122(negative regulation of transcription by RNA polymerase II);GO:0000977(RNA polymerase II regulatory region sequence-specific DNA binding);GO:0001228(transcriptional activator activity, RNA polymerase II transcription regulatory region sequence-specific DNA binding);GO:0001655(urogenital system development);GO:0001656(metanephros development);GO:0001823(mesonephros development);GO:000206…	NA	NA	NA	odd-skipped related transciption factor 2 [Source:RGD Symbol;Acc:1305812]	0.131631	0.209528	0.264077	0.16909	0.325298	0.383091
ENSRNOG00000011141	Serpina11	ENSRNOT00000047324;ENSRNOT00000015516	GO:0004867(serine-type endopeptidase inhibitor activity);GO:0005576(extracellular region);GO:0005615(extracellular space);GO:0010466(negative regulation of peptidase activity);GO:0010951(negative regulation of endopeptidase activity);GO:0030414(peptidase inhibitor activity);GO:0030414(peptidase inhibitor activity)	NA	NA	NA	serpin family A member 11 [Source:RGD Symbol;Acc:1359239]	0.0550608	0.198109	0.248407	0.313982	0.173262	0.521197
ENSRNOG00000011144	Rho	ENSRNOT00000064603	GO:0001750(photoreceptor outer segment);GO:0001917(photoreceptor inner segment);GO:0004930(G-protein coupled receptor activity);GO:0005794(Golgi apparatus);GO:0005886(plasma membrane);GO:0005911(cell-cell junction);GO:0006468(protein phosphorylation);GO:0007165(signal transduction);GO:0007186(G-protein coupled receptor signaling pathway);GO:0007601(visual perception);GO:0007602(phototransduction)…	04744(Phototransduction)	K04250	NA	rhodopsin [Source:RGD Symbol;Acc:3573]	0.056928	0.14343	0.179785	0.133369	0.078992	0.07107
ENSRNOG00000011145	Crhr2	ENSRNOT00000014925	GO:0004888(transmembrane signaling receptor activity);GO:0004930(G-protein coupled receptor activity);GO:0005791(rough endoplasmic reticulum);GO:0005794(Golgi apparatus);GO:0005886(plasma membrane);GO:0007015(actin filament organization);GO:0007165(signal transduction);GO:0007166(cell surface receptor signaling pathway);GO:0007186(G-protein coupled receptor signaling pathway);GO:0007205(protein k…	04080(Neuroactive ligand-receptor interaction)	NA	NA	corticotropin releasing hormone receptor 2 [Source:RGD Symbol;Acc:70547]	0	0.0594906	0	0	0	0.0393633
ENSRNOG00000011160	AC126641.1	ENSRNOT00000015084;ENSRNOT00000076087	NA	04512(ECM-receptor interaction);04512(ECM-receptor interaction)	K06258	NA	synaptic vesicle glycoprotein 2b [Source:NCBI gene;Acc:117556]	0.114113	0.190314	0.237224	0.126311	0.136237	0.199934
ENSRNOG00000011165	Dydc1	ENSRNOT00000014862	GO:0048188(Set1C/COMPASS complex);GO:0051568(histone H3-K4 methylation)	NA	NA	NA	DPY30 domain containing 1 [Source:RGD Symbol;Acc:1588855]	0	0.074445	0	0	0.083738	0.140557
ENSRNOG00000011174	Fpr1	ENSRNOT00000014842	GO:0001664(G-protein coupled receptor binding);GO:0002430(complement receptor mediated signaling pathway);GO:0004930(G-protein coupled receptor activity);GO:0004982(N-formyl peptide receptor activity);GO:0005124(scavenger receptor binding);GO:0005622(intracellular);GO:0005886(plasma membrane);GO:0006954(inflammatory response);GO:0007165(signal transduction);GO:0007186(G-protein coupled receptor s…	04015(Rap1 signaling pathway);04080(Neuroactive ligand-receptor interaction);05150(Staphylococcus aureus infection)	K04172	NA	formyl peptide receptor 1 [Source:RGD Symbol;Acc:1310883]	0.062001	0.105685	0.033889	0.169501	0.027599	0.185033
ENSRNOG00000011193	Hmgcll1	ENSRNOT00000014926	GO:0003824(catalytic activity);GO:0004419(hydroxymethylglutaryl-CoA lyase activity);GO:0005737(cytoplasm);GO:0005783(endoplasmic reticulum);GO:0005789(endoplasmic reticulum membrane);GO:0005829(cytosol);GO:0006552(leucine catabolic process);GO:0006629(lipid metabolic process);GO:0016020(membrane);GO:0016829(lyase activity);GO:0046872(metal ion binding);GO:0046951(ketone body biosynthetic process)…	00072(Synthesis and degradation of ketone bodies);00280(Valine, leucine and isoleucine degradation);00650(Butanoate metabolism);04146(Peroxisome)	K01640	EC:4.1.3.4	3-hydroxymethyl-3-methylglutaryl-CoA lyase-like 1 [Source:RGD Symbol;Acc:1565090]	0.34982	0.201191	0.181019	0.254138	0.381378	0.351801
ENSRNOG00000011202	Chrna4	ENSRNOT00000009041;ENSRNOT00000084339	GO:0001508(action potential);GO:0001666(response to hypoxia);GO:0004888(transmembrane signaling receptor activity);GO:0005216(ion channel activity);GO:0005230(extracellular ligand-gated ion channel activity);GO:0005886(plasma membrane);GO:0005892(acetylcholine-gated channel complex);GO:0006281(DNA repair);GO:0006811(ion transport);GO:0006816(calcium ion transport);GO:0006979(response to oxidative…	04080(Neuroactive ligand-receptor interaction);04725(Cholinergic synapse);05033(Nicotine addiction);05033(Nicotine addiction)	K04806	NA	cholinergic receptor nicotinic alpha 4 subunit [Source:RGD Symbol;Acc:2346]	0.154267	0.0938398	0.0913025	0.115055	0.153066	0.154848
ENSRNOG00000011208	Rapsn	ENSRNOT00000081160	GO:0005794(Golgi apparatus);GO:0005813(centrosome);GO:0005829(cytosol);GO:0005886(plasma membrane);GO:0007268(chemical synaptic transmission);GO:0007271(synaptic transmission, cholinergic);GO:0016020(membrane);GO:0031594(neuromuscular junction);GO:0033130(acetylcholine receptor binding);GO:0035255(ionotropic glutamate receptor binding);GO:0043495(protein membrane anchor);GO:0043525(positive regul…	NA	NA	NA	receptor-associated protein of the synapse [Source:RGD Symbol;Acc:1311592]	1.63778	1.09249	0.576104	1.52776	1.14423	1.41528
ENSRNOG00000011226	Timm8a1	ENSRNOT00000015043	GO:0005739(mitochondrion);GO:0005758(mitochondrial intermembrane space);GO:0015031(protein transport);GO:0046872(metal ion binding);GO:0072321(chaperone-mediated protein transport)	NA	NA	NA	translocase of inner mitochondrial membrane 8A1 [Source:RGD Symbol;Acc:621801]	0.68615	0.975498	0.689077	1.00403	0.733007	0.798309
ENSRNOG00000011228	Layn	ENSRNOT00000088607;ENSRNOT00000040162	GO:0005540(hyaluronic acid binding);GO:0016020(membrane);GO:0016021(integral component of membrane);GO:0016021(integral component of membrane)	NA	NA	NA	layilin [Source:RGD Symbol;Acc:1564444]	0.682543	0.961794	0.89689	0.885271	0.993092	0.900199
ENSRNOG00000011231	Cntnap4	ENSRNOT00000066057	GO:0016020(membrane);GO:0016021(integral component of membrane);GO:0030425(dendrite);GO:0032225(regulation of synaptic transmission, dopaminergic);GO:0032228(regulation of synaptic transmission, GABAergic);GO:0042734(presynaptic membrane);GO:2000821(regulation of grooming behavior)	NA	NA	NA	contactin associated protein-like 4 [Source:RGD Symbol;Acc:1306459]	0.004819	0	0	0	0	0.027519
ENSRNOG00000011234	AC091336.1	ENSRNOT00000014930	GO:0030914(STAGA complex);GO:0033276(transcription factor TFTC complex)	03022(Basal transcription factors);05168(Herpes simplex infection)	K03130	NA	similar to TAF5-like RNA polymerase II, p300/CBP-associated factor (PCAF)-associated factor [Source:NCBI gene;Acc:690283]	0.128271	0.171884	0.117441	0.100061	0.194744	0.205942
ENSRNOG00000011243	MGC94891	ENSRNOT00000015010	NA	NA	NA	NA	hypothetical protein LOC681210 [Source:RGD Symbol;Acc:1598061]	0.060399	0.111402	0.348922	0.089637	0.209895	0.337862
[truncated: 42,776 more rows]
