# Supplementary material for: Changing Expression Profiles of Messenger RNA, MicroRNA, Long Non-coding RNA, and Circular RNA Reveal the Key Regulators and Interaction Networks of Competing Endogenous RNA in Pulmonary Fibrosis
Source: Front Genet. 2020 Sep 24;11:558095. doi: 10.3389/fgene.2020.558095 (PMC7541945; doi:10.3389/fgene.2020.558095)
Supplement: Supplementary Figure S1 — GO enrichment analysis of DE ceRNAs. (A) GO enrichment analysis of DE mRNAs. (B) GO enrichment analysis enrichment of DE lncRNAs. (C) GO enrichment analysis enrichment. [file Data_Sheet_1.zip › Table 3.XLSX]

## Sheet: Sheet1
t_id	class_code	Known/Novel	CPC_Score	CNCI_Score	chr	strand	start	end	t_name	num_exons	length	gene_id	gene_name	cov.Control_1	FPKM.Control_1	cov.Control_2	FPKM.Control_2	cov.Control_3	FPKM.Control_3	cov.Model_1	FPKM.Model_1	cov.Model_2	FPKM.Model_2	cov.Model_3	FPKM.Model_3
1	u	novel	0.0329357	-0.008192	chr1	+	32974	224516	MSTRG.1.1	2	328	MSTRG.1	.	15.0503	2.16359	10.1596	1.58951	9.45427	1.29014	6.90712	0.949823	14.4481	2.18954	0	0
3	u	novel	0.0338633	-0.0294912	chr1	+	71065	224569	MSTRG.1.2	2	276	MSTRG.1	.	2.18224	0.313714	1.45855	0.228197	1.73266	0.23644	9.83045	1.35182	11.046	1.67396	12.4697	1.80755
21290	u	novel	0.0769525	-0.0053248	chr13	.	60692312	60694466	MSTRG.10001.1	1	2155	MSTRG.10001	.	11.7584	1.69036	9.79183	1.53198	14.7919	2.01852	14.8767	2.04574	13.2982	2.01527	7.46752	1.08245
21291	x	novel	0.0356017	-0.057344	chr13	+	60784998	60848947	MSTRG.10002.1	3	738	MSTRG.10002	Rgs2	33.8889	4.87178	48.524	7.5918	2.31061	0.315308	44.4496	6.11242	9.57472	1.451	42.4122	6.14785
21295	x	novel	0.0197732	-0.057344	chr13	+	60847922	60848944	MSTRG.10002.2	2	956	MSTRG.10002	Rgs2	0	0	9.40085	1.4708	4.34256	0.592589	25.276	3.47579	38.9095	5.89652	0	0
21296	x	novel	0.0212585	-0.0770048	chr13	+	60847922	60848952	MSTRG.10002.3	2	962	MSTRG.10002	Rgs2	0	0	0	0	57.2205	7.80836	0.271806	0.037377	13.3907	2.02929	7.75819	1.12459
21293	j	novel	0.042697	-0.109363	chr13	-	60843994	60849087	MSTRG.10004.1	2	4065	MSTRG.10004	Rgs2	40.3985	5.80758	37.1986	5.81988	60.633	8.27403	63.8268	8.77704	54.923	8.32329	43.7674	6.34429
21298	i	novel	0.0111554	-0.1024	chr13	.	60992141	60992411	MSTRG.10006.1	1	271	MSTRG.10006	Rgs13	13.0074	1.86991	3.35793	0.525364	9.9631	1.35957	9.40959	1.29395	0	0	0	0
21299	i	novel	0.00683634	-0.0004096	chr13	.	60998216	60998481	MSTRG.10007.1	1	266	MSTRG.10007	Rgs13	4.48496	0.644747	3.20301	0.501125	14.0526	1.91763	7.50752	1.03239	0	0	0	0
1932	x	novel	0.0273913	-0.0004096	chr1	+	66638493	66644793	MSTRG.1001.1	2	296	MSTRG.1001	LOC100909481	11.8035	1.69684	17.2415	2.69751	10.9367	1.49243	15.6055	2.14597	3.57775	0.54219	12.6656	1.83594
21307	u	novel	0.0835528	-0.0028672	chr13	.	61948210	61948428	MSTRG.10010.1	1	219	MSTRG.10010	.	2.7032	0.388605	13.5548	2.12071	1.61644	0.22058	4.28881	0.58977	0	0	2.74201	0.397467
21309	u	novel	0.0151859	-0.0004096	chr13	.	62796717	62797046	MSTRG.10011.1	1	330	MSTRG.10011	.	0	0	0	0	4.91364	0.670519	18.5404	2.54956	21.1545	3.20586	12.2455	1.77504
21321	u	novel	0.0104056	-0.0004096	chr13	.	65998345	65998573	MSTRG.10012.1	1	229	MSTRG.10012	.	10.4367	1.50035	25.5852	4.00291	15.3057	2.08862	9.27074	1.27485	10.8952	1.65111	8.76419	1.27041
21333	u	novel	0.0930589	-0.0139264	chr13	.	67570982	67571268	MSTRG.10015.1	1	287	MSTRG.10015	.	6.59582	0.948198	11.0674	1.73154	15.4707	2.11114	13.8397	1.90315	7.33566	1.11168	11.8316	1.71505
1949	u	novel	0.247429	-0.0004096	chr1	.	67184141	67184527	MSTRG.1002.1	1	387	MSTRG.1002	.	11.9845	1.72286	10.2929	1.61036	13.137	1.79268	9.52455	1.30975	4.36951	0.662176	7.45478	1.08061
21386	i	novel	0.00709311	-0.0004096	chr13	-	68732065	68732727	MSTRG.10023.1	1	663	MSTRG.10023	Swt1	34.267	4.92613	29.3544	4.59263	30.9427	4.22246	30.5324	4.19862	36.6063	5.5475	41.0513	5.95058
21389	i	novel	0.00426355	-0.139264	chr13	+	68791434	68791942	MSTRG.10025.1	1	509	MSTRG.10025	Trmt1l	12.5324	1.80163	8.50688	1.33094	8.54224	1.16568	6.6778	0.918288	7.00982	1.0623	6.23183	0.903333
21405	u	novel	0.0157305	-0.032768	chr13	.	69103637	69104610	MSTRG.10027.1	1	974	MSTRG.10027	.	51.306	7.37561	44.5965	6.97732	56.8501	7.75781	63.5298	8.7362	48.3727	7.33063	75.423	10.9329
21397	i	novel	0.245228	-0.0188416	chr13	-	68959858	68965601	MSTRG.10029.1	1	5744	MSTRG.10029	Fam129a	12.7183	1.82836	8.97682	1.40446	14.5891	1.99084	14.2584	1.96072	16.2084	2.4563	8.87242	1.2861
21398	i	novel	0.0598033	-0.0024576	chr13	-	68995592	68996652	MSTRG.10030.1	1	1061	MSTRG.10030	Fam129a	8.08011	1.16158	9.99906	1.5644	19.9482	2.72214	16.6541	2.29016	14.23	2.15648	11.6692	1.6915
21399	x	novel	0.0690012	-0.0057344	chr13	-	69041676	69089506	MSTRG.10031.1	2	5745	MSTRG.10031	Fam129a	0	0	8.66032	1.35495	13.5129	1.84398	9.05665	1.24541	7.9848	1.21005	9.41726	1.36508
21400	x	novel	0.190763	-0.0057344	chr13	-	69044544	69089755	MSTRG.10031.2	2	3104	MSTRG.10031	Fam129a	5.38161	0.773646	0.043792	0.006851	0.955097	0.130333	7.852	1.07976	4.87802	0.739238	0	0
21401	x	novel	0.0845075	-0.0057344	chr13	-	69045643	69089522	MSTRG.10031.3	2	1746	MSTRG.10031	Fam129a	20.4871	2.94518	0	0	1.28655	0.175564	1.95049	0.268218	0	0	0	0
21402	x	novel	6.73135e-07	-0.0761856	chr13	-	69046600	69089511	MSTRG.10031.4	2	780	MSTRG.10031	Fam129a	0.849591	0.122135	4.66201	0.729392	0	0	1.02589	0.141073	23.6516	3.58427	0	0
21403	x	novel	4.69089e-07	-0.0761856	chr13	-	69046600	69089511	MSTRG.10031.5	2	792	MSTRG.10031	Fam129a	0	0	0	0	1.49951	0.204624	0	0	11.0086	1.6683	0	0
21413	i	novel	0.135181	-0.0507904	chr13	+	69339955	69345705	MSTRG.10037.1	1	5751	MSTRG.10037	RGD1309104	10.5578	1.51777	9.49852	1.48609	10.6352	1.45129	9.48392	1.30417	8.67571	1.31476	11.6011	1.68164
21421	i	novel	0.0319203	-0.008192	chr13	.	69827450	69827788	MSTRG.10041.1	1	339	MSTRG.10041	Colgalt2	18.3422	2.63683	18.9056	2.95787	15.4867	2.11333	20.2743	2.788	8.66372	1.31294	18.5546	2.68957
21422	i	novel	0.112377	-0.0217088	chr13	.	69828179	69834152	MSTRG.10042.1	1	5974	MSTRG.10042	Colgalt2	12.9399	1.86021	11.5541	1.80768	15.1955	2.07359	11.5951	1.59448	10.0817	1.52783	13.9774	2.02609
21423	i	novel	0.0297697	-0.380928	chr13	.	69839610	69840887	MSTRG.10043.1	1	1278	MSTRG.10043	Colgalt2	12.5595	1.80552	8.76448	1.37124	14.7363	2.01093	9.64945	1.32693	9.32473	1.41311	7.58372	1.0993
21425	i	novel	0.149893	-0.053248	chr13	.	69858870	69859143	MSTRG.10044.1	1	274	MSTRG.10044	Colgalt2	11.7007	1.68207	5.56204	0.870206	15.3978	2.1012	20.8504	2.86721	4.59854	0.696885	9.94161	1.44108
21426	i	novel	0.0213695	-0.0110592	chr13	.	69867782	69868181	MSTRG.10045.1	1	400	MSTRG.10045	Colgalt2	4.5975	0.660925	0.253984	0.039737	14.845	2.02576	7.12	0.979096	3.29329	0.49908	10.075	1.46042
21427	u	novel	0.041738	-0.0520192	chr13	.	69905961	69906594	MSTRG.10046.1	1	634	MSTRG.10046	.	8.88013	1.27659	10.9748	1.71705	13.8754	1.89345	11.0394	1.51807	8.8612	1.34287	8.60568	1.24743
21442	i	novel	0.174509	-0.0659456	chr13	.	70197770	70198786	MSTRG.10049.1	1	1017	MSTRG.10049	AABR07021401.1	22.1819	3.18881	9.53897	1.49241	3.52393	0.480878	7.15864	0.984409	13.5776	2.05761	2.00039	0.289967
1972	u	novel	0.0221239	-0.049152	chr1	.	68824742	68826337	MSTRG.1005.1	1	1596	MSTRG.1005	.	12.5694	1.80695	6.85312	1.0722	17.6992	2.41525	3.18041	0.437349	4.88596	0.740442	10.4748	1.51837
21443	i	novel	0.0381511	-0.0208896	chr13	.	70199173	70199934	MSTRG.10050.1	1	762	MSTRG.10050	AABR07021401.1	16.4462	2.36426	2.33596	0.365471	2.2231	0.303366	8.07152	1.10994	7.73688	1.17248	10.3793	1.50452
21444	i	novel	0.156259	-0.0622592	chr13	.	70201825	70202048	MSTRG.10051.1	1	224	MSTRG.10051	AABR07021401.1	1.07143	0.154026	0.397321	0.062163	12.6443	1.72546	0	0	3.58482	0.543261	4.08482	0.592114
21355	i	novel	0.0396376	-0.004096	chr13	+	68151147	68153085	MSTRG.10054.1	1	1939	MSTRG.10054	Hmcn1	22.5472	3.24133	18.2532	2.8558	26.7215	3.64644	21.3703	2.9387	20.0995	3.04598	19.1588	2.77717
21356	x	novel	0.323995	-0.0077824	chr13	+	68157246	68229290	MSTRG.10055.1	2	4599	MSTRG.10055	Hmcn1	31.8011	4.57165	30.4958	4.7712	24.888	3.39623	34.6506	4.76492	26.2409	3.97667	25.0872	3.63651
21357	i	novel	0.21572	-0.0180224	chr13	+	68214924	68217581	MSTRG.10056.1	2	2258	MSTRG.10056	Hmcn1	20.8931	3.00354	20.6548	3.23153	18.602	2.53845	19.3745	2.66425	21.6969	3.28806	16.6	2.40625
21358	i	novel	0.0958331	-0.045056	chr13	+	68263678	68265592	MSTRG.10057.1	1	1915	MSTRG.10057	Hmcn1	21.5802	3.10231	20.8324	3.25932	22.448	3.06328	21.3995	2.94272	20.4888	3.10497	19.0721	2.76459
21360	i	novel	0.358324	-0.012288	chr13	+	68277401	68305852	MSTRG.10058.1	3	14227	MSTRG.10058	Hmcn1	38.7929	5.57677	28.9676	4.53211	25.9559	3.54196	30.4642	4.18924	26.8658	4.07138	24.9458	3.61602
1973	u	novel	0.0860636	-0.0004096	chr1	.	68844291	68845032	MSTRG.1006.1	1	742	MSTRG.1006	.	19.1099	2.74719	2.35337	0.368195	2.1781	0.297225	1.90404	0.261832	1.61186	0.244269	13.2311	1.91792
21433	i	novel	0.205396	-0.08192	chr13	+	69968570	69969544	MSTRG.10062.1	1	975	MSTRG.10062	Rgl1	17.5436	2.52202	22.6574	3.54486	21.1897	2.89157	25.9846	3.57323	25.0841	3.80137	21.3918	3.10084
21466	u	novel	0.0953897	-0.016384	chr13	+	70559804	70562274	MSTRG.10069.2	2	2405	MSTRG.10069	.	0	0	0	0	20.0951	2.74219	24.4999	3.36906	0	0	0	0
1974	u	novel	0.00431031	-0.128205	chr1	.	68906001	68906543	MSTRG.1007.1	1	543	MSTRG.1007	.	14.0264	2.0164	15.8122	2.47388	5.72314	0.780985	20.5107	2.8205	6.31768	0.957411	8.95764	1.29845
21479	i	novel	0.0532461	-0.0364544	chr13	+	70739650	70756883	MSTRG.10072.1	2	11185	MSTRG.10072	Lamc1	16.9029	2.42992	15.5179	2.42785	16.0815	2.19449	17.2003	2.36527	15.728	2.3835	16.7084	2.42197
21480	i	novel	0.0100537	-0.0004096	chr13	-	70748009	70749403	MSTRG.10073.1	2	836	MSTRG.10073	Lamc1	21.1758	3.04419	23.2863	3.64324	28.6124	3.90448	27.5706	3.79133	16.8748	2.55729	21.0096	3.04544
21481	i	novel	0.0242113	-0.12288	chr13	+	70775936	70780517	MSTRG.10074.1	2	4276	MSTRG.10074	Lamc1	24.5767	3.53308	21.0122	3.28745	30.2721	4.13096	26.9732	3.70919	26.9677	4.08681	27.163	3.93741
21485	i	novel	0.0288147	-0.045056	chr13	.	70879741	70880226	MSTRG.10076.1	1	486	MSTRG.10076	Shcbp1l	2.03086	0.291952	3.04115	0.475802	13.1564	1.79533	5.26749	0.724351	3.93239	0.595933	2.28395	0.33107
21490	i	novel	7.14866e-06	-0.0139264	chr13	.	70942897	70943112	MSTRG.10079.1	1	216	MSTRG.10079	Npl	9.11111	1.30979	9.81944	1.5363	5.18056	0.706943	11.6759	1.6056	3.79167	0.574607	13.1667	1.90857
21491	i	novel	0.00322414	-0.090112	chr13	.	70951116	70951358	MSTRG.10080.1	1	243	MSTRG.10080	Npl	8.50206	1.22223	15.07	2.35776	13.3827	1.82622	8.72016	1.19914	2.36626	0.358594	7.75309	1.12385
21493	i	novel	0.0283269	-0.002048	chr13	.	70976850	70977418	MSTRG.10082.1	1	569	MSTRG.10082	Npl	5.17751	0.744305	12.6485	1.97891	7.53251	1.02789	3.53251	0.485768	1.63269	0.247425	5.3638	0.777508
21494	i	novel	0.0154394	-0.0770048	chr13	.	70980470	70980733	MSTRG.10083.1	1	264	MSTRG.10083	Npl	7.02273	1.00957	9.49621	1.48572	12.3864	1.69025	5.23648	0.720086	12.5114	1.89603	17.2348	2.49827
21503	i	novel	0.16644	-0.0663552	chr13	.	71249247	71249655	MSTRG.10086.1	1	409	MSTRG.10086	Rgsl1	8.9022	1.27976	9.09862	1.42352	10.8729	1.48372	30.6675	4.21719	9.99267	1.51434	24.1027	3.4938
21518	i	novel	0.00907812	-0.0466944	chr13	.	72022210	72023292	MSTRG.10089.1	1	1083	MSTRG.10089	Cacna1e	14.7516	2.12066	13.7184	2.1463	16.5065	2.25249	11.3273	1.55766	10.4894	1.58961	14.4411	2.0933
1976	i	novel	0.00299604	-0.0004096	chr1	.	68998241	68998536	MSTRG.1009.1	1	296	MSTRG.1009	AABR07002209.1	11.6996	1.68191	15.6859	2.45412	16.2784	2.22136	9.02095	1.2405	14.175	2.14815	12.9953	1.88373
21520	u	novel	0.00910891	-0.028672	chr13	.	72735613	72735931	MSTRG.10091.1	1	319	MSTRG.10091	.	7.97806	1.14691	5.279	0.825922	2.74608	0.374733	12.5047	1.71957	4.66771	0.707367	1.73668	0.25174
21523	j	novel	0.246242	-0.04096	chr13	-	72771478	72774765	MSTRG.10092.1	3	1153	MSTRG.10092	Mr1	9.32603	1.34069	16.9115	2.64588	8.27982	1.12987	0.245999	0.033828	8.52183	1.29144	2.86836	0.415783
21534	i	novel	0.0648736	-0.0290816	chr13	.	72887945	72888578	MSTRG.10096.1	1	634	MSTRG.10096	RGD1304622	11.4259	1.64255	6.87855	1.07618	12.6325	1.72384	8.08675	1.11204	5.8123	0.880824	9.57886	1.3885
21535	u	novel	0.0688638	-0.0069632	chr13	+	72911945	72918473	MSTRG.10097.1	1	6529	MSTRG.10097	.	49.1333	7.06327	46.18	7.22506	53.2229	7.26283	46.4553	6.38823	41.7614	6.32872	47.8936	6.94241
21539	j	novel	0.050983	-0.008192	chr13	-	72957220	72966601	MSTRG.10098.4	2	4333	MSTRG.10098	Xpr1	19.8042	2.847	15.5173	2.42775	21.2518	2.90004	16.6921	2.29539	15.4971	2.3485	14.8297	2.14963
209	i	novel	0.116015	-0.0667648	chr1	.	7058421	7063382	MSTRG.101.1	1	4962	MSTRG.101	Stx11	11.6268	1.67143	12.3444	1.93134	15.2624	2.08272	15.3712	2.11375	16.7916	2.54468	8.08625	1.17214
1977	u	novel	0.0117625	-0.057344	chr1	-	69131298	69137159	MSTRG.1010.1	2	262	MSTRG.1010	.	1.74289	0.250553	0	0	23.324	3.18282	2.42303	0.333199	2.69518	0.408441	0	0
21545	i	novel	0.0124733	-0.16384	chr13	.	73206462	73207568	MSTRG.10101.1	1	1107	MSTRG.10101	Acbd6	10.7118	1.53991	7.12193	1.11426	15.561	2.12346	10.5653	1.45287	5.93259	0.899052	10.5883	1.53482
21547	i	novel	0.0137583	-0.0004096	chr13	+	73266864	73267204	MSTRG.10102.1	1	341	MSTRG.10102	Acbd6	14.9472	2.14877	7.65982	1.19841	17.6305	2.40587	18.5367	2.54904	13.5982	2.06074	19.0909	2.76732
21548	i	novel	0.0387881	-0.0507904	chr13	.	73280143	73281017	MSTRG.10103.1	1	875	MSTRG.10103	Acbd6	20.5977	2.96108	14.7829	2.31284	20.8137	2.84026	17.9097	2.46283	14.928	2.26226	19.6594	2.84973
21549	i	novel	0.00922457	-0.0004096	chr13	.	73286638	73287072	MSTRG.10104.1	1	435	MSTRG.10104	Acbd6	18.8897	2.71553	17.2299	2.69569	12.8207	1.74952	19.8575	2.73067	16.5448	2.50728	14.5356	2.10701
21566	u	novel	0.0359239	-0.0004096	chr13	+	73668616	73669901	MSTRG.10108.1	1	1286	MSTRG.10108	.	39.2457	5.64187	0	0	49.9448	6.81551	0	0	43.1058	6.53245	30.5746	4.43194
1978	u	novel	0.010186	-0.0110592	chr1	+	69131793	69132387	MSTRG.1011.1	1	595	MSTRG.1011	.	3.21006	0.46147	29.6211	4.63436	2.25294	0.307438	1.38193	0.190034	6.28473	0.952419	2.59353	0.375945
21579	u	novel	0.121671	-0.083968	chr13	.	73869720	73870149	MSTRG.10110.1	1	430	MSTRG.10110	.	21.8907	3.14695	26.9558	4.21736	51.2992	7.00033	35.3919	4.86686	27.0004	4.09177	28.3802	4.11385
21584	u	novel	0.0644835	-0.04096	chr13	.	74026549	74030306	MSTRG.10112.1	1	3758	MSTRG.10112	.	8.13944	1.1701	10.3795	1.62391	16.5657	2.26057	10.9787	1.50972	10.2203	1.54884	5.30096	0.768399
21586	x	novel	0.0118222	-0.0004096	chr13	+	74038294	74038605	MSTRG.10114.1	2	292	MSTRG.10114	Soat1	12.9048	1.85516	21.8767	3.42271	32.8904	4.48825	26.5479	3.6507	24.0411	3.6433	20.2055	2.92888
21591	i	novel	0.00948557	-0.008192	chr13	.	74159580	74160479	MSTRG.10116.1	1	900	MSTRG.10116	Abl2	19.8344	2.85135	17.1944	2.69015	22.9867	3.13678	20.57	2.82865	18.8667	2.85914	23.4811	3.4037
21593	i	novel	0.00866792	-0.0311296	chr13	-	74214210	74214763	MSTRG.10118.1	1	554	MSTRG.10118	Abl2	11.7401	1.68772	12.6986	1.98674	22.7383	3.10288	17.8285	2.45166	10.63	1.61092	21.7292	3.14976
21610	j	novel	0.00477537	-0.0278528	chr13	-	74611899	74613991	MSTRG.10122.2	2	369	MSTRG.10122	AABR07021492.1	0	0	0	0	21.439	2.92559	0	0	0	0	0	0
21604	x	novel	0.0094857	-0.0004096	chr13	+	74471678	74472043	MSTRG.10125.1	1	366	MSTRG.10125	Ralgps2	6.11749	0.879434	16.0191	2.50626	7.18033	0.979833	11.5574	1.58929	4.48088	0.679053	9.81967	1.42341
21606	i	novel	0.1843	-0.04096	chr13	+	74554101	74555936	MSTRG.10126.1	2	1548	MSTRG.10126	Ralgps2	9.24122	1.32849	13.7842	2.1566	7.75131	1.05775	13.2963	1.82842	5.93384	0.899242	15.3654	2.22729
21607	i	novel	0.0234093	-0.02048	chr13	.	74561210	74561797	MSTRG.10127.1	1	588	MSTRG.10127	Ralgps2	14.4048	2.07079	12.733	1.99213	7.2568	0.990269	13.6446	1.87631	6.52381	0.988649	7.09694	1.02873
21612	u	novel	0.0101376	-0.0004096	chr13	.	74760529	74760756	MSTRG.10130.1	1	228	MSTRG.10130	.	4.92544	0.708069	11.8816	1.85893	3.83333	0.5231	4.25439	0.585035	2.45614	0.372215	0.504386	0.073113
21620	i	novel	0.0491624	-0.036864	chr13	+	74908646	74911380	MSTRG.10133.1	1	2735	MSTRG.10133	Rasal2	13.9057	1.99904	12.3739	1.93595	13.2203	1.80406	14.122	1.94196	11.264	1.707	8.33882	1.20875
21622	i	novel	0.0253571	-0.0004096	chr13	-	74918262	74918537	MSTRG.10135.1	1	276	MSTRG.10135	Rasal2	78.7464	11.3204	51.5109	8.0591	65.1848	8.89517	42.9348	5.90411	57.4167	8.7012	43.7246	6.3381
21623	i	novel	0.098513	-0.0090112	chr13	-	74970125	74973400	MSTRG.10136.1	2	2975	MSTRG.10136	Rasal2	13.2618	1.90649	10.5502	1.65062	16.9553	2.31373	13.1929	1.81421	9.16392	1.38874	11.8844	1.7227
21624	i	novel	0.00265237	-0.0004096	chr13	+	74978697	74978942	MSTRG.10137.1	1	246	MSTRG.10137	Rasal2	19.7358	2.83717	20.313	3.17806	50.126	6.84024	28.0935	3.86323	25.939	3.93092	10.7154	1.55326
21625	i	novel	0.0679857	-0.0253952	chr13	+	74993651	75013926	MSTRG.10138.1	2	2599	MSTRG.10138	Rasal2	1.77508	0.255181	0.272346	0.04261	12.0266	1.64116	2.71991	0.374024	0.645705	0.097853	0.396898	0.057532
21627	i	novel	0.0597097	-0.02048	chr13	+	75005585	75014900	MSTRG.10138.2	2	9264	MSTRG.10138	Rasal2	4.27116	0.614012	11.2112	1.75404	21.0111	2.8672	7.29298	1.00288	17.6096	2.66865	18.8522	2.73271
21628	i	novel	0.0598416	-0.02048	chr13	+	75006913	75013911	MSTRG.10138.3	2	6957	MSTRG.10138	Rasal2	0	0	0.277204	0.04337	0.071383	0.009741	18.631	2.56201	0.002835	0.00043	0	0
21629	i	novel	0.0597097	-0.02048	chr13	+	75007721	75014909	MSTRG.10138.4	2	7135	MSTRG.10138	Rasal2	4.83562	0.695157	0	0	0.00457	0.000624	0	0	0	0	0.001892	0.000274
21626	i	novel	0.0569871	-0.0065536	chr13	-	74998635	75005534	MSTRG.10139.1	2	6554	MSTRG.10139	Rasal2	22.5023	3.23487	17.5268	2.74214	22.8572	3.11912	21.8702	3.00745	15.833	2.39941	15.3355	2.22295
21646	u	novel	0.0443153	-0.240435	chr13	.	75530588	75530923	MSTRG.10141.1	1	336	MSTRG.10141	.	13.3973	1.92596	11.3819	1.78076	8.88095	1.2119	8.00893	1.10134	12.1399	1.83974	6.09524	0.883534
21669	i	novel	0.0423602	-0.01024	chr13	-	77022562	77029419	MSTRG.10146.1	1	6858	MSTRG.10146	Cop1	15.2862	2.19751	13.4226	2.10002	19.5101	2.66236	16.4472	2.26171	14.1836	2.14945	11.7136	1.69795
21670	i	novel	0.0177463	-0.0425984	chr13	-	77032705	77034052	MSTRG.10147.1	2	712	MSTRG.10147	Cop1	9.16784	1.31794	9.66087	1.51149	21.0573	2.8735	10.7697	1.48098	8.26225	1.2521	3.49128	0.506078
1987	i	novel	0.00430897	-0.154419	chr1	.	69390962	69391186	MSTRG.1015.1	1	225	MSTRG.1015	Nlrp4a	3.11556	0.447885	14.5644	2.27867	8.32889	1.13657	2.93889	0.404137	7.14844	1.08331	4.41778	0.640378
21674	i	novel	0.0739799	-0.0065536	chr13	.	77473209	77473472	MSTRG.10150.1	1	264	MSTRG.10150	AABR07021536.1	11.4943	1.65239	6.23106	0.974877	13.3485	1.82154	5.78662	0.795738	3.54356	0.537008	1.79167	0.259711
21680	j	novel	0.242164	-0.0524288	chr13	+	77784855	77791610	MSTRG.10152.2	2	4000	MSTRG.10152	AABR07021544.1	37.7958	5.43343	30.5303	4.7766	39.6359	5.40875	35.3148	4.85626	28.7903	4.36302	31.8474	4.61643
1988	u	novel	0.0509132	-0.323584	chr1	+	69472963	69474647	MSTRG.1016.1	1	1685	MSTRG.1016	.	12.9264	1.85827	3.16024	0.494433	6.34303	0.865575	12.2335	1.68228	7.6543	1.15997	15.673	2.27188
21709	i	novel	0.0351936	-0.016384	chr13	+	78375983	78376861	MSTRG.10163.1	1	879	MSTRG.10163	Rabgap1l	15.1456	2.1773	10.9943	1.72011	15.3424	2.09364	19.3629	2.66266	14.7349	2.233	11.5848	1.67927
1989	u	novel	0.0575055	-0.151552	chr1	-	69477022	69479098	MSTRG.1017.1	1	2077	MSTRG.1017	.	10.5046	1.51011	8.52552	1.33386	11.2002	1.52839	13.3711	1.8387	11.759	1.78202	13.5567	1.9651
21731	o	novel	0.0621105	-0.045056	chr13	+	78852358	78857294	MSTRG.10174.1	10	2227	MSTRG.10174	RF00152	26.5953	3.82327	25.7647	4.03101	38.9292	5.31231	33.7685	4.64363	32.8738	4.98185	13.5211	1.95995
1990	u	novel	0.0176788	-0.0770048	chr1	+	69477138	69477886	MSTRG.1018.1	1	749	MSTRG.1018	.	0	0	0	0	1.87866	0.256364	0.654963	0.090066	0	0	0.644544	0.09343
21765	u	novel	0.00416026	-0.004096	chr13	.	79093663	79093943	MSTRG.10184.1	1	281	MSTRG.10184	.	3.63345	0.522336	6.7331	1.05342	4.17794	0.570125	12.4448	1.71133	4.24555	0.643391	4.19573	0.608191
21766	u	novel	0.0421133	-0.04096	chr13	+	79095729	79099926	MSTRG.10185.1	2	2012	MSTRG.10185	.	7.00046	1.00637	8.27476	1.29462	11.0457	1.50731	6.63472	0.912363	7.87483	1.19339	9.08776	1.31731
21767	u	novel	0.330791	-0.0004096	chr13	.	79102614	79103515	MSTRG.10186.1	1	902	MSTRG.10186	.	6.15965	0.885495	5.92461	0.926932	12.5482	1.71234	6.13969	0.84429	3.00443	0.455306	3.03659	0.440168
21777	u	novel	0.100075	-0.0004096	chr13	.	79371474	79371704	MSTRG.10191.1	1	231	MSTRG.10191	.	6.33333	0.910464	10.5584	1.65192	4.70563	0.642134	18.1602	2.49727	11.0823	1.67946	3.94372	0.571662
21779	u	novel	0.00458633	-0.0004096	chr13	.	79421312	79421548	MSTRG.10193.1	1	237	MSTRG.10193	.	4.87342	0.70059	8.49789	1.32953	19.0338	2.59736	11.1013	1.52657	13.0591	1.97903	0.312236	0.04526
21782	u	novel	0.0490705	-0.176128	chr13	.	79452084	79452510	MSTRG.10196.1	1	427	MSTRG.10196	.	0.702576	0.101001	2.05152	0.32097	6.40984	0.874691	3.20609	0.44088	11.459	1.73655	3.27869	0.475262
21783	u	novel	0.0770974	-0.0004096	chr13	.	79462167	79462430	MSTRG.10197.1	1	264	MSTRG.10197	.	9.39394	1.35045	2.47727	0.38758	13.1439	1.79363	2.43939	0.33545	20.8939	3.16637	5.02273	0.728068
21784	u	novel	0.0103571	-0.0004096	chr13	.	79474769	79475002	MSTRG.10198.1	1	234	MSTRG.10198	.	1.70086	0.244511	3.52991	0.552271	6.30342	0.86017	2.5641	0.352599	7.50855	1.13788	13.7692	1.99592
21785	u	novel	0.189662	-0.0684032	chr13	.	79487428	79487759	MSTRG.10199.1	1	332	MSTRG.10199	.	11.3916	1.63762	6.67771	1.04476	14.6054	1.99307	9.18072	1.26247	18.6506	2.8264	3.84036	0.556679
21787	u	novel	0.0310824	-0.0004096	chr13	.	79515979	79516270	MSTRG.10201.1	1	292	MSTRG.10201	.	3.32534	0.478043	2.17808	0.340771	9.65753	1.31787	12.8938	1.77308	9.77397	1.4812	1.0274	0.148926
21788	u	novel	0.105292	-0.0446464	chr13	.	79518376	79518731	MSTRG.10202.1	1	356	MSTRG.10202	.	2.19944	0.316186	2.26685	0.354659	12.9494	1.76709	3.03371	0.417176	2.14326	0.3248	1.26405	0.183229
21789	u	novel	0.0329111	-0.045056	chr13	.	79522937	79523351	MSTRG.10203.1	1	415	MSTRG.10203	.	4.70602	0.676526	8.6	1.34551	15.8867	2.16792	10.5542	1.45135	14.7735	2.23885	0.937349	0.135873
21790	u	novel	0.494642	-0.02048	chr13	.	79531429	79531743	MSTRG.10204.1	1	315	MSTRG.10204	.	7.97778	1.14687	9.81905	1.53623	15.3111	2.08937	12.7175	1.74882	15.7492	2.38671	7.19683	1.04322
21791	u	novel	0.00313663	-0.0004096	chr13	.	79560339	79560587	MSTRG.10205.1	1	249	MSTRG.10205	.	5.67068	0.815203	5.51406	0.862699	16.5904	2.26393	14.1647	1.94783	10.257	1.5544	2.2008	0.319017
21792	u	novel	0.00682592	-0.0004096	chr13	.	79567310	79567574	MSTRG.10206.1	1	265	MSTRG.10206	.	7.40755	1.06489	8.46415	1.32425	4.26415	0.58189	14.5434	1.99991	16.6566	2.52422	0	0
21793	u	novel	0.103109	-0.008192	chr13	-	79602661	79630380	MSTRG.10207.1	2	776	MSTRG.10207	.	11.4072	1.63987	9.04639	1.41535	14.076	1.92083	9.5567	1.31418	20.4072	3.09261	9.14046	1.32495
21796	i	novel	0.0705117	-0.0004096	chr13	-	79703982	79704519	MSTRG.10208.2	1	538	MSTRG.10208	Faslg	9.05204	1.3013	12.1152	1.89548	9.86643	1.34638	3.49628	0.480786	2.60731	0.395124	8.08364	1.17176
21821	i	novel	0.0846634	-0.0114688	chr13	+	80119961	80123151	MSTRG.10218.1	1	3191	MSTRG.10218	Dnm3	11.7668	1.69157	10.0022	1.56489	11.4143	1.5576	10.7468	1.47783	6.66249	1.00967	7.65571	1.10973
21825	i	novel	0.00501968	-0.0004096	chr13	.	80165504	80165809	MSTRG.10221.1	1	306	MSTRG.10221	Dnm3	29.6405	4.26105	14.8007	2.31563	15.6634	2.13744	15.7745	2.16921	7.64379	1.15838	13.4837	1.95452
21835	j	novel	0.316866	-0.008192	chr13	+	80460756	80480962	MSTRG.10226.2	8	2244	MSTRG.10226	Vamp4	22.8221	3.28084	14.2942	2.2364	27.2714	3.72148	15.6127	2.14695	22.1274	3.3533	23.0918	3.34727
21842	u	novel	0.0133574	-0.0004096	chr13	.	80541910	80542427	MSTRG.10229.1	1	518	MSTRG.10229	.	9.35907	1.34544	6.68533	1.04595	17.6853	2.41335	5.18726	0.713318	6.14479	0.93121	2.14286	0.310617
21854	u	novel	0.131723	-0.049152	chr13	+	80604649	80613492	MSTRG.10231.1	2	8713	MSTRG.10231	.	16.7104	2.40225	14.6359	2.28986	20.4187	2.78635	14.9113	2.0505	14.9071	2.2591	16.2052	2.34902
21867	u	novel	0.0531378	-0.0090112	chr13	.	80886616	80886880	MSTRG.10233.1	1	265	MSTRG.10233	.	5.71245	0.821208	2.10943	0.33003	7.3	0.996164	9.77132	1.34369	13.8517	2.09915	7.26302	1.05281
21884	i	novel	0.0982553	-0.069632	chr13	-	82105141	82106857	MSTRG.10236.1	1	1717	MSTRG.10236	Kifap3	18.3136	2.63272	11.1829	1.74961	14.4997	1.97864	17.4365	2.39776	7.39856	1.12121	11.4164	1.65487
21903	u	novel	0.0869138	-0.0520192	chr13	-	82387645	82389072	MSTRG.10241.1	2	1388	MSTRG.10241	.	37.2464	5.35445	52.8619	8.27048	64.7648	8.83785	58.1736	7.99966	39.2383	5.94637	41.9624	6.08265
21892	i	novel	0.0248482	-0.008192	chr13	.	82240052	82241213	MSTRG.10243.1	1	1162	MSTRG.10243	Scyl3	16.2668	2.33847	8.78313	1.37416	13.4337	1.83318	10.1601	1.39715	12.2263	1.85284	10.3838	1.50518
21894	x	novel	0.00974264	-0.0004096	chr13	-	82250210	82253666	MSTRG.10244.1	2	377	MSTRG.10244	Scyl3	11.2247	1.61364	5.2798	0.826049	14.1645	1.93289	9.12732	1.25513	4.65647	0.705663	4.79584	0.69518
2009	j	novel	0.118702	-0.0393216	chr1	-	69958949	69963537	MSTRG.1025.2	4	946	MSTRG.1025	Aurkc	13.8783	1.99511	10.8751	1.70145	9.21655	1.2577	10.9188	1.50148	8.11655	1.23002	6.92082	1.00321
21913	i	novel	0.0187305	-0.139264	chr13	.	82554942	82555282	MSTRG.10251.1	1	341	MSTRG.10251	Slc19a2	5.57185	0.800995	6.261	0.979561	5.12023	0.698711	5.80352	0.798062	6.98827	1.05904	12.9091	1.87123
21926	u	novel	0.017336	-0.0253952	chr13	.	82813726	82816668	MSTRG.10253.1	1	2943	MSTRG.10253	.	55.4866	7.97661	51.1033	7.99534	29.8454	4.07273	57.3411	7.88518	51.7655	7.8448	31.8192	4.61235
21927	u	novel	0.013723	-0.0004096	chr13	.	82816984	82817197	MSTRG.10254.1	1	214	MSTRG.10254	.	19.0888	2.74416	22.3178	3.49171	15.8692	2.16552	11.7664	1.61803	19.9346	3.02098	8.5514	1.23957
21928	u	novel	0.0507492	-0.187597	chr13	.	82910129	82910418	MSTRG.10255.1	1	290	MSTRG.10255	.	0	0	13.4699	2.10742	0	0	4.28305	0.588977	5.15517	0.781239	0	0
21937	x	novel	0.0215394	-0.028672	chr13	-	83101133	83101809	MSTRG.10259.1	2	296	MSTRG.10259	Dpt	16.7333	2.40553	0.643306	0.100648	5.90767	0.806166	6.66555	0.916603	4.19064	0.63507	13.3458	1.93453
2010	u	novel	0.065304	-0.0487424	chr1	-	69966566	69979064	MSTRG.1026.1	3	1785	MSTRG.1026	.	25.0095	3.59531	24.0426	3.76157	22.7361	3.10259	24.1057	3.31487	23.7602	3.60074	19.6992	2.8555
21938	x	novel	0.0870422	-0.0004096	chr13	-	83101283	83101948	MSTRG.10260.1	2	285	MSTRG.10260	Dpt	12.882	1.85189	5.63585	0.881754	10.2345	1.39661	10.0085	1.3763	7.94383	1.20385	11.8357	1.71564
21941	u	novel	0.0662853	-0.0004096	chr13	.	83147032	83147489	MSTRG.10261.1	1	458	MSTRG.10261	.	9.07351	1.30438	11.9978	1.87711	7.14192	0.974593	13.3468	1.83536	9.47271	1.43554	4.85808	0.704202
21944	i	novel	0.0688314	-0.069632	chr13	.	83420877	83421353	MSTRG.10263.1	1	477	MSTRG.10263	Tbx19	6.19078	0.88997	2.174	0.340133	6.94759	0.948074	10.3795	1.42731	15.2159	2.3059	8.1153	1.17635
21946	u	novel	0.03817	-0.0004096	chr13	.	83435035	83435619	MSTRG.10265.1	1	585	MSTRG.10265	.	5.80513	0.834531	12.9026	2.01866	6.99316	0.954293	6.3453	0.872564	3.79316	0.574834	1.06838	0.154866
21954	i	novel	0.072366	-0.0028672	chr13	+	83580706	83582405	MSTRG.10270.1	2	1406	MSTRG.10270	Dcaf6	8.38883	1.20596	7.166	1.12115	6.56618	0.896026	8.97155	1.23371	12.4915	1.89302	7.80979	1.13207
21955	x	novel	0.23205	-0.016384	chr13	+	83592860	83642044	MSTRG.10271.1	2	3047	MSTRG.10271	Dcaf6	21.129	3.03745	17.9363	2.80622	25.7112	3.50857	20.2688	2.78723	19.0417	2.88567	15.8602	2.29901
21957	i	novel	0.0511597	-0.04096	chr13	+	83672833	83675559	MSTRG.10272.1	1	2727	MSTRG.10272	Dcaf6	12.9336	1.85931	11.7631	1.84039	16.0561	2.19103	11.1582	1.5344	9.75871	1.47888	12.3616	1.79187
21958	j	novel	0.364013	-0.02048	chr13	+	83681110	83700479	MSTRG.10273.1	5	879	MSTRG.10273	Mpc2	55.352	7.95726	54.3904	8.50962	67.9167	9.26796	79.6197	10.9488	57.5118	8.71561	52.1424	7.5583
21960	i	novel	0.0527475	-0.0004096	chr13	-	83698936	83699942	MSTRG.10274.1	2	274	MSTRG.10274	Mpc2	5.94713	0.854945	4.34109	0.679183	8.37638	1.14305	11.1204	1.52921	4.62789	0.701333	2.00896	0.291208
21972	i	novel	0.250493	-0.08192	chr13	+	83882297	83890081	MSTRG.10278.1	1	7785	MSTRG.10278	Rcsd1	30.0083	4.31393	30.9047	4.83518	32.9447	4.49566	31.9504	4.39361	29.3026	4.44066	33.398	4.8412
21977	i	novel	0.0789461	-0.0147456	chr13	.	84002703	84003036	MSTRG.10281.1	1	334	MSTRG.10281	Cd247	8.23353	1.18363	16.1557	2.52763	9.13473	1.24653	12.2964	1.69092	13.488	2.04404	15.9611	2.31364
21978	i	novel	0.0125925	-0.0004096	chr13	.	84010623	84010884	MSTRG.10282.1	1	262	MSTRG.10282	Cd247	6.48855	0.932778	11.1374	1.7425	14.4237	1.96826	9.82061	1.35047	14.3282	2.17137	33.9771	4.92514
21982	i	novel	0.0279991	-0.016384	chr13	.	84128500	84129024	MSTRG.10285.1	1	525	MSTRG.10285	Pou2f1	14.9638	2.15116	17.5314	2.74287	24.139	3.29403	11.7238	1.61218	12.2343	1.85404	10.6267	1.54039
21983	i	novel	0.00601388	-0.0004096	chr13	.	84136205	84136529	MSTRG.10286.1	1	325	MSTRG.10286	Pou2f1	11.6554	1.67555	2.90769	0.454921	8.97231	1.22437	1.29231	0.17771	2.68923	0.407539	1.82462	0.264487
21984	i	novel	0.0903885	-0.045056	chr13	.	84141191	84141761	MSTRG.10287.1	1	571	MSTRG.10287	Pou2f1	12.8266	1.84392	6.16287	0.964209	6.2014	0.846248	6.49212	0.892754	6.31874	0.957572	9.0035	1.3051
21985	i	novel	0.0424301	-0.012288	chr13	.	84157907	84158182	MSTRG.10288.1	1	276	MSTRG.10288	Pou2f1	12.1341	1.74436	9.69928	1.5175	6.93478	0.946326	14.6051	2.00839	9.4058	1.4254	10.058	1.45795
21986	i	novel	0.049492	-0.08192	chr13	.	84174595	84177729	MSTRG.10289.1	1	3135	MSTRG.10289	Pou2f1	12.6201	1.81423	9.55726	1.49527	14.7276	2.00974	15.0242	2.06604	8.64115	1.30952	9.92536	1.43873
2017	u	novel	0.00311322	-0.0004096	chr1	.	70221077	70221505	MSTRG.1029.1	1	429	MSTRG.1029	.	13.9627	2.00724	5.61538	0.878552	9.22144	1.25837	5.85548	0.805207	8.29371	1.25687	1.04895	0.15205
21987	i	novel	0.0455899	-0.012288	chr13	.	84181393	84185037	MSTRG.10290.1	1	3645	MSTRG.10290	Pou2f1	15.1956	2.18448	13.3314	2.08576	17.0878	2.33181	15.7331	2.16351	11.2167	1.69984	15.2198	2.20618
21988	i	novel	0.142095	-0.126976	chr13	.	84187730	84188193	MSTRG.10291.1	1	464	MSTRG.10291	Pou2f1	12.3362	1.77342	8.00431	1.25231	16.9095	2.30748	11.2974	1.55355	14.7284	2.23202	12.806	1.8563
22002	i	novel	0.0285408	-0.069632	chr13	.	84593878	84595286	MSTRG.10294.1	1	1409	MSTRG.10294	Tada1	11.0887	1.59409	11.34	1.77419	12.4194	1.69477	12.8261	1.76376	9.20795	1.39542	8.15046	1.18145
22018	i	novel	0.0255168	-0.0380928	chr13	.	85161835	85164312	MSTRG.10298.1	1	2478	MSTRG.10298	Fam78b	9.61622	1.3824	11.1921	1.75105	13.0581	1.78192	10.8745	1.49539	13.0444	1.97681	15.9596	2.31343
22033	u	novel	0.0028391	-0.0487424	chr13	.	85665148	85665620	MSTRG.10306.1	1	473	MSTRG.10306	.	5.76533	0.828809	11.389	1.78186	2.537	0.346201	6.37632	0.87683	4.35306	0.659684	4.78858	0.694128
22038	i	novel	0.0507619	-0.0004096	chr13	.	85821985	85822193	MSTRG.10308.1	1	209	MSTRG.10308	Rxrg	0	0	1.60766	0.251525	6.26794	0.855329	12.0144	1.65214	1.311	0.198676	2.32536	0.337072
22039	i	novel	0.155159	-0.176128	chr13	.	85858949	85859246	MSTRG.10309.1	1	298	MSTRG.10309	Rxrg	12.0067	1.72605	9.31208	1.45692	11.9799	1.63478	17.8859	2.45955	10.6946	1.62071	16.4161	2.37959
2031	u	novel	0.0025218	-0.0004096	chr1	.	70594629	70594846	MSTRG.1031.1	1	218	MSTRG.1031	.	14.0573	2.02085	15.6131	2.44275	6.91629	0.943802	11.2672	1.54939	8.94151	1.35504	4.0367	0.585139
22070	u	novel	0.0136884	-0.0004096	chr13	.	87421503	87422078	MSTRG.10310.1	1	576	MSTRG.10310	.	3.43576	0.493917	11.9219	1.86523	15.8194	2.15873	7.30382	1.00437	8.12326	1.23104	9.90625	1.43596
22073	u	novel	0.0371086	-0.008192	chr13	+	87456335	87458380	MSTRG.10313.1	2	1988	MSTRG.10313	.	11.998	1.7248	6.40531	1.00214	9.34633	1.27541	7.39235	1.01655	8.30465	1.25853	9.17606	1.33011
22041	u	novel	0.00651104	-0.036864	chr13	.	86384112	86384321	MSTRG.10315.1	1	210	MSTRG.10315	.	15.3143	2.20154	6.8	1.06389	4.75714	0.649164	2.36191	0.324794	0	0	14.5619	2.11082
22047	i	novel	0.334056	-0.016384	chr13	-	86396188	86409679	MSTRG.10317.1	2	12807	MSTRG.10317	Pbx1	11.946	1.71732	11.281	1.76496	16.7032	2.27933	12.4952	1.71826	12.3396	1.87	9.29859	1.34787
22048	i	novel	0.2485	-0.0131072	chr13	+	86410478	86413740	MSTRG.10318.1	1	3263	MSTRG.10318	Pbx1	15.0394	2.16202	13.7174	2.14615	19.3176	2.6361	16.8531	2.31753	15.839	2.40032	11.7938	1.70956
22049	i	novel	0.0647568	-0.008192	chr13	-	86413760	86417153	MSTRG.10319.1	2	3360	MSTRG.10319	Pbx1	24.5247	3.52561	18.2431	2.85422	22.3074	3.04409	22.8009	3.13543	22.9479	3.47764	15.6687	2.27126
22052	u	novel	0.0793432	-0.0139264	chr13	-	86465717	86511828	MSTRG.10322.1	3	27314	MSTRG.10322	.	23.0317	3.31098	18.3873	2.87677	24.4924	3.34225	21.4985	2.95634	23.8466	3.61383	21.3364	3.09281
22055	u	novel	0.126891	-0.0126976	chr13	-	86488867	86549388	MSTRG.10322.2	2	6475	MSTRG.10322	.	5.72066	0.822388	5.09118	0.796538	6.22906	0.850023	5.13343	0.705916	4.80417	0.728047	4.8871	0.708409
22053	u	novel	0.0721378	-0.0315392	chr13	+	86466291	86477022	MSTRG.10323.1	2	9513	MSTRG.10323	.	0.595607	0.085623	3.79995	0.594519	6.32188	0.86269	7.61484	1.04714	1.89455	0.287109	1.62058	0.234911
22054	u	novel	0.0562395	-0.0434176	chr13	+	86467622	86477016	MSTRG.10323.2	2	8176	MSTRG.10323	.	0.901499	0.129597	0.445218	0.069656	0.403249	0.055028	0.100676	0.013844	0.902754	0.136808	0	0
22057	u	novel	0.25461	-0.104858	chr13	+	86526233	86582950	MSTRG.10324.2	2	37848	MSTRG.10324	.	0	0	0	0	6.27846	0.856763	0	0	0	0	0	0
22060	u	novel	0.363662	-0.0024576	chr13	-	86583537	86629127	MSTRG.10326.1	2	3908	MSTRG.10326	.	8.69406	1.24984	7.8e-05	1.2e-05	0.41372	0.056457	9.62542	1.32363	6.55317	0.993098	0.869723	0.126071
22062	u	novel	0.0835075	-0.0049152	chr13	-	86586671	86629224	MSTRG.10326.3	2	18780	MSTRG.10326	.	0.001278	0.000184	2.90358	0.454278	0.000801	0.000109	0.002601	0.000358	4.43692	0.672391	0.000799	0.000116
22063	u	novel	0.180076	-0.0585728	chr13	+	86629285	86642579	MSTRG.10327.1	1	13295	MSTRG.10327	.	74.1365	10.6577	61.9903	9.69866	87.2414	11.905	71.7608	9.86808	71.6818	10.863	67.9649	9.85183
22066	u	novel	0.150177	-0.032768	chr13	+	86649038	86665397	MSTRG.10328.1	2	15962	MSTRG.10328	.	0.912247	0.131142	0.516467	0.080804	1.28951	0.175967	1.59164	0.218872	1.15819	0.175517	0.768461	0.111392
22081	i	novel	0.00508154	-0.0856064	chr13	.	88110212	88110626	MSTRG.10333.1	1	415	MSTRG.10333	AABR07021730.1	10.5711	1.51967	10.6892	1.67237	7.45542	1.01737	7.4	1.0176	9.18193	1.39147	5.23614	0.759004
22082	i	novel	0.00349991	-0.0004096	chr13	.	88112881	88113237	MSTRG.10334.1	1	357	MSTRG.10334	AABR07021730.1	8.65826	1.24469	3.96984	0.621099	13.3294	1.81894	7.15686	0.984165	8.02913	1.21677	11.7633	1.70515
22092	u	novel	0.367907	-0.0151552	chr13	.	88510550	88511876	MSTRG.10339.1	1	1327	MSTRG.10339	.	10.7144	1.54027	15.6684	2.4514	12.5893	1.71795	15.2427	2.09607	12.4876	1.89243	11.4635	1.66168
2036	u	novel	0.1025	-0.0004096	chr1	.	71175149	71175527	MSTRG.1034.1	1	379	MSTRG.1034	.	2.01847	0.29017	11.8865	1.8597	1.59895	0.218193	8.26649	1.13675	6.42216	0.973245	0.989446	0.143425
22093	u	novel	0.0617076	-0.0200704	chr13	.	88514529	88516355	MSTRG.10340.1	1	1827	MSTRG.10340	.	9.18336	1.32018	12.2556	1.91745	14.2972	1.95101	10.6716	1.46749	9.78654	1.4831	8.25233	1.19621
22105	i	novel	0.0704004	-0.118784	chr13	-	88811600	88814488	MSTRG.10347.1	2	2504	MSTRG.10347	LOC100361087	10.8614	1.56141	8.5276	1.33418	9.53909	1.30171	8.48429	1.16671	9.22332	1.39775	10.9038	1.58056
22106	i	novel	0.013976	-0.0503808	chr13	+	88814218	88815422	MSTRG.10348.1	2	820	MSTRG.10348	LOC100361087	22.0061	3.16354	15.7415	2.46282	8.37706	1.14314	0.065854	0.009056	13.7662	2.0862	0.021951	0.003182
22107	i	novel	0.0465186	-0.012288	chr13	+	88815520	88816294	MSTRG.10349.1	1	775	MSTRG.10349	LOC100361087	10.8581	1.56093	7.61032	1.19067	8.44774	1.15279	8.92903	1.22786	10.6387	1.61224	12.8426	1.86159
2037	u	novel	0.0384219	-0.106496	chr1	.	71177153	71177448	MSTRG.1035.1	1	296	MSTRG.1035	.	10.0709	1.44777	9.35135	1.46306	4.21622	0.575348	13.0304	1.79186	2.88851	0.437739	16.5236	2.39518
22109	i	novel	0.0284748	-0.008192	chr13	+	88855180	88856476	MSTRG.10351.1	1	1297	MSTRG.10351	LOC100361087	22.0077	3.16377	15.6785	2.45297	15.2614	2.08258	19.8813	2.73394	21.3639	3.23759	24.6939	3.5795
22144	j	novel	0.0920083	-0.0876544	chr13	-	89542889	89565813	MSTRG.10355.2	4	1153	MSTRG.10355	Pcp4l1	1.05293	0.151367	1.0529	0.164731	0.079309	0.010823	12.5402	1.72445	0.274238	0.041559	17.2121	2.49497
22115	i	novel	0.0296795	-0.0028672	chr13	+	89104468	89107651	MSTRG.10357.1	1	3184	MSTRG.10357	Atf6	19.6517	2.82508	16.8075	2.6296	17.8031	2.42942	14.6891	2.01994	18.6665	2.8288	15.777	2.28695
22116	i	novel	0.123887	-0.0049152	chr13	+	89194654	89195424	MSTRG.10358.1	1	771	MSTRG.10358	Atf6	22.4799	3.23165	13.3878	2.09458	20.2231	2.75966	18.6161	2.55996	13.9118	2.10826	15.7367	2.28111
22120	x	novel	0.0168384	-0.0466944	chr13	-	89247274	89253619	MSTRG.10361.1	2	806	MSTRG.10361	LOC100362384	192.273	27.6406	226.7	35.4682	220.617	30.1056	42.0331	5.78011	48.0492	7.28161	6.90405	1.00077
22119	u	novel	0.00623638	-0.065536	chr13	-	89247274	89253241	MSTRG.10361.2	2	428	MSTRG.10361	.	59.4871	8.55172	14.7579	2.30894	139.747	19.07	131.188	18.0401	76.6357	11.6137	125.36	18.1716
22124	i	novel	0.0336831	-0.0004096	chr13	-	89265544	89265761	MSTRG.10364.1	1	218	MSTRG.10364	Dusp12	24.9358	3.58471	23.3211	3.64869	23.9266	3.26504	26.8899	3.69773	23.7523	3.59954	16.4725	2.38776
22162	u	novel	0.106349	-0.0053248	chr13	.	89698448	89699363	MSTRG.10379.1	1	916	MSTRG.10379	.	7.32751	1.05339	5.9214	0.926429	6.70742	0.915301	8.85044	1.21705	4.08515	0.619084	12.0382	1.745
22163	u	novel	0.0479198	-0.014336	chr13	.	89700464	89703000	MSTRG.10380.1	1	2537	MSTRG.10380	.	11.4324	1.64349	7.946	1.24319	12.5676	1.71498	7.3106	1.00531	7.9728	1.20824	10.5609	1.53085
22164	u	novel	0.00637676	-0.0376832	chr13	.	89703838	89704560	MSTRG.10381.1	1	723	MSTRG.10381	.	12.2075	1.75492	6.31397	0.987849	11.1452	1.52089	7.41217	1.01927	7.06362	1.07045	12.2476	1.77535
22165	u	novel	0.0595285	-0.0004096	chr13	.	89707001	89707240	MSTRG.10382.1	1	240	MSTRG.10382	.	19.4208	2.79189	21.0958	3.30054	18.3083	2.49837	15.6417	2.15094	13.5708	2.05659	11.7625	1.70503
22166	u	novel	0.057168	-0.14377	chr13	.	89708904	89710126	MSTRG.10383.1	1	1223	MSTRG.10383	.	13.3123	1.91375	11.4996	1.79916	13.2412	1.80691	12.5249	1.72235	13.8324	2.09623	13.641	1.97734
22167	u	novel	0.0565543	-0.016384	chr13	.	89713007	89716281	MSTRG.10384.1	1	3275	MSTRG.10384	.	8.20489	1.17951	10.3661	1.62182	12.5863	1.71753	9.75664	1.34167	9.17282	1.39009	7.69924	1.11604
22168	u	novel	0.0386066	-0.004096	chr13	.	89716897	89717459	MSTRG.10385.1	1	563	MSTRG.10385	.	12.4547	1.79046	8.87034	1.3878	3.86323	0.52718	3.87922	0.533445	5.35169	0.81102	1.74067	0.252319
22176	i	novel	0.00722892	-0.004096	chr13	.	89728304	89728751	MSTRG.10389.1	1	448	MSTRG.10389	Pfdn2	11.5223	1.65642	12.3594	1.93368	19.7388	2.69358	18.5156	2.54615	10.3549	1.56923	12.9174	1.87244
2047	i	novel	1.03773e-05	-0.057344	chr1	.	71288470	71288793	MSTRG.1039.1	1	324	MSTRG.1039	Zfp667	9.41667	1.35372	5.84259	0.9141	1.55864	0.212694	9.68827	1.33227	13.5093	2.04726	11.8179	1.71306
22177	i	novel	1.07957e-05	-0.0004096	chr13	.	89729417	89729627	MSTRG.10390.1	1	211	MSTRG.10390	Pfdn2	10.5071	1.51048	9.83412	1.53859	10.8626	1.48231	11.1422	1.5322	18.9052	2.86499	7.83412	1.13559
22178	i	novel	0.236098	-0.113459	chr13	.	89733543	89734071	MSTRG.10391.1	1	529	MSTRG.10391	Pfdn2	18.6881	2.68655	7.75992	1.21407	8.94329	1.22041	8.5482	1.17549	5.39698	0.817883	12.0302	1.74384
22188	j	novel	0.267746	-0.0045056	chr13	+	89805565	89807471	MSTRG.10395.1	3	1517	MSTRG.10395	Tstd1	26.289	3.77924	24.4821	3.83033	29.8411	4.07214	29.5638	4.06543	27.0244	4.09541	18.0213	2.61227
213	u	novel	0.0103126	-0.0004096	chr1	+	7223950	7224823	MSTRG.104.1	1	874	MSTRG.104	.	11.9188	1.71341	7.47368	1.16929	15.5435	2.12108	12.651	1.73969	10.5	1.59122	6.47483	0.938557
2048	u	novel	0.0627083	-0.0516096	chr1	.	71300637	71300930	MSTRG.1040.1	1	294	MSTRG.1040	.	8.40816	1.20874	2.04082	0.319295	14.517	1.981	4.87075	0.669794	3.0068	0.455665	3.89796	0.565028
22200	o	novel	0.0207709	-0.0053248	chr13	+	89898938	89940495	MSTRG.10400.1	2	850	MSTRG.10400	Itln1	12.351	1.77555	7.24941	1.1342	14.6435	1.99827	14.0659	1.93425	7.01968	1.0638	4.82235	0.699023
22208	u	novel	0.0795859	-0.0004096	chr13	.	90025347	90025570	MSTRG.10402.1	1	224	MSTRG.10402	.	0	0	8.75446	1.36967	14.0134	1.91228	3.69196	0.507695	10.8259	1.64061	15.7232	2.27915
22205	u	novel	0.01955	-0.024576	chr13	.	89998775	89999637	MSTRG.10404.1	1	863	MSTRG.10404	.	4.39397	0.631667	12.4079	1.94127	14.5794	1.98951	7.4299	1.02171	9.19003	1.3927	5.06605	0.734348
22215	u	novel	0.00841333	-0.02048	chr13	-	90141665	90142087	MSTRG.10409.1	1	423	MSTRG.10409	.	7.51576	1.08045	13.8913	2.17335	8.01576	1.09384	6.55713	0.901694	5.14621	0.779881	7.45824	1.08111
2049	u	novel	0.0228914	-0.0217088	chr1	.	71310722	71310974	MSTRG.1041.1	1	253	MSTRG.1041	.	3.43083	0.493208	14.2213	2.22499	12.8379	1.75188	1.05138	0.144579	0.577075	0.087453	2.36364	0.34262
22222	u	novel	0.200675	-0.077824	chr13	.	90280816	90283155	MSTRG.10411.1	1	2340	MSTRG.10411	.	9.30043	1.33701	12.1359	1.89871	14.1197	1.92678	11.0628	1.52129	10.3372	1.56655	8.70983	1.26253
22235	i	novel	0.00639907	-0.0139264	chr13	-	90479991	90480598	MSTRG.10417.1	1	608	MSTRG.10417	Copa	9.85066	1.41611	14.7215	2.30324	19.9256	2.71906	10.5672	1.45313	11.8303	1.79282	16.5395	2.39748
2056	j	novel	0.0319123	-0.0323584	chr1	-	71389437	71400388	MSTRG.1042.4	2	475	MSTRG.1042	Zfp444	7.37413	1.06009	16.0369	2.50904	5.11403	0.697864	3.59972	0.49501	0.092632	0.014038	1.51475	0.219571
2055	j	novel	0.0462469	-0.036864	chr1	-	71389437	71398690	MSTRG.1042.5	2	1920	MSTRG.1042	Zfp444	11.2574	1.61834	11.1744	1.74829	11.8987	1.6237	6.06379	0.833853	7.42055	1.12454	12.7696	1.85102
22249	i	novel	0.116006	-0.0004096	chr13	+	90612308	90612902	MSTRG.10423.1	1	595	MSTRG.10423	Atp1a4	9.43529	1.35639	10.9529	1.71364	12.0807	1.64854	9.02857	1.24155	5.8958	0.893477	8.53613	1.23735
22275	u	novel	0.131856	-0.0106496	chr13	+	90899169	90905465	MSTRG.10431.1	2	5866	MSTRG.10431	.	9.71224	1.39621	10.3793	1.62389	12.7888	1.74517	13.8854	1.90943	14.6563	2.22109	4.09257	0.593237
22281	u	novel	0.235862	-0.04096	chr13	.	91030212	91032627	MSTRG.10435.1	1	2416	MSTRG.10435	.	38.0671	5.47243	36.1254	5.65198	42.524	5.80286	16.5079	2.27005	21.404	3.24366	31.214	4.52462
22304	u	novel	0.0110255	-0.0053248	chr13	.	91257341	91258361	MSTRG.10438.1	1	1021	MSTRG.10438	.	0	0	1.06464	0.166568	0	0	40.0465	5.50694	11.714	1.7752	44.0029	6.37844
22305	u	novel	0.00877298	-0.0004096	chr13	.	91259092	91259802	MSTRG.10439.1	1	711	MSTRG.10439	.	8.35232	1.20071	12.4065	1.94105	12.5591	1.71382	9.63221	1.32456	6.4775	0.981631	5.49578	0.79664
2058	i	novel	0.0422626	-0.047104	chr1	.	71424616	71428261	MSTRG.1044.1	1	3646	MSTRG.1044	Zfp787	11.1621	1.60464	9.79429	1.53236	12.3346	1.68319	11.2106	1.54161	8.60038	1.30334	7.90702	1.14616
22310	x	novel	0.0922587	-0.0032768	chr13	+	91525690	91614659	MSTRG.10441.1	9	1400	MSTRG.10441	AABR07021799.1	13.1414	1.88918	11.1507	1.74458	15.2564	2.0819	16.7836	2.30797	13.455	2.03904	14.1736	2.05453
22292	x	novel	0.0532076	-0.0565248	chr13	+	91159171	91232585	MSTRG.10444.1	2	524	MSTRG.10444	LOC498276	10.0207	1.44055	19.3995	3.03514	15.6539	2.13614	9.70576	1.33467	17.0945	2.59058	9.43998	1.36837
22323	u	novel	0.0251377	-0.086016	chr13	.	91924989	91926929	MSTRG.10446.1	1	1941	MSTRG.10446	.	5.13704	0.738488	7.2236	1.13016	15.5574	2.12298	7.14323	0.98229	6.04946	0.916764	4.46316	0.646957
22324	u	novel	0.0324002	-0.02048	chr13	.	91928638	91928927	MSTRG.10447.1	1	290	MSTRG.10447	.	8.22069	1.18179	5.68276	0.889093	14.631	1.99656	1.83793	0.25274	1.2069	0.182899	5.37931	0.779757
22325	u	novel	0.0515119	-0.065536	chr13	.	91929183	91929928	MSTRG.10448.1	1	746	MSTRG.10448	.	23.3231	3.35286	11.8244	1.84998	16.7453	2.28508	11.9102	1.63781	11.4571	1.73626	15.929	2.30898
22326	u	novel	0.149398	-0.0004096	chr13	.	91936142	91936525	MSTRG.10449.1	1	384	MSTRG.10449	.	9.57031	1.3758	8.60156	1.34575	20.4688	2.79318	7.11979	0.979067	5.16146	0.782192	2.32552	0.337095
2059	i	novel	0.0316121	-0.038912	chr1	.	71431039	71431560	MSTRG.1045.1	1	522	MSTRG.1045	Zfp787	5.15709	0.74137	16.5613	2.59109	16.6533	2.27252	4.36782	0.600634	10.5556	1.59964	10.2299	1.48287
22335	i	novel	0.00611875	-0.0004096	chr13	.	92074407	92074861	MSTRG.10455.1	1	455	MSTRG.10455	Mnda	4.02418	0.578505	1.54945	0.242418	12.9604	1.76859	2.9033	0.399242	1.31868	0.199839	0.606593	0.087929
22336	i	novel	0.0193057	-0.0004096	chr13	.	92080557	92080897	MSTRG.10456.1	1	341	MSTRG.10456	Mnda	11.6862	1.67998	1.66862	0.261063	21.0704	2.87528	13.6129	1.87196	8.72727	1.32257	0.879765	0.127526
22353	i	novel	0.0109981	-0.026624	chr13	.	92315930	92316247	MSTRG.10461.1	1	318	MSTRG.10461	Spta1	2.66981	0.383805	11.0142	1.72321	4.04088	0.551422	7.66604	1.05418	1.1761	0.178232	2.80818	0.407059
22366	i	novel	0.0149976	-0.0004096	chr13	+	93234988	93272991	MSTRG.10465.1	2	256	MSTRG.10465	Rgs7	7.36656	1.059	22.5848	3.53349	3.8296	0.522591	16.0088	2.20142	7.73828	1.1727	11.6797	1.69303
22368	u	novel	0.0312784	-0.02048	chr13	+	93380355	93383319	MSTRG.10466.1	2	2945	MSTRG.10466	.	12.3035	1.76873	8.73809	1.36711	16.311	2.22582	11.578	1.59213	9.41042	1.4261	10.7527	1.55865
22369	u	novel	0.110399	-0.028672	chr13	+	93392574	93395861	MSTRG.10467.1	2	3138	MSTRG.10467	.	18.0986	2.60181	13.0519	2.04204	15.1769	2.07105	16.9095	2.32529	13.4989	2.04569	12.1409	1.75988
22370	u	novel	0.130868	-0.0503808	chr13	+	93407781	93417344	MSTRG.10468.1	1	9564	MSTRG.10468	.	17.4911	2.51448	14.2752	2.23342	19.0976	2.60607	18.4075	2.53127	14.567	2.20756	11.6534	1.68921
22371	u	novel	0.328107	-0.02048	chr13	+	93430930	93435654	MSTRG.10469.1	1	4725	MSTRG.10469	.	19.6993	2.83192	15.698	2.45602	18.6381	2.54337	19.1105	2.62795	16.8779	2.55775	12.3816	1.79477
22372	u	novel	0.287546	-0.057344	chr13	+	93460058	93493911	MSTRG.10470.1	3	33766	MSTRG.10470	.	14.6995	2.11317	16.797	2.62796	23.521	3.20969	17.5573	2.41437	18.9637	2.87385	17.425	2.52584
22373	u	novel	0.287546	-0.057344	chr13	+	93467590	93493961	MSTRG.10470.2	3	26045	MSTRG.10470	.	8.00411	1.15065	5.81071	0.909111	0	0	6.64785	0.91417	5.97057	0.904809	2.79229	0.404756
22374	u	novel	0.211108	-0.018432	chr13	+	93494035	93519476	MSTRG.10471.1	1	25442	MSTRG.10471	.	26.9876	3.87967	20.8536	3.26264	25.3069	3.4534	17.4206	2.39557	25.3653	3.84398	20.7589	3.00911
22375	u	novel	0.205421	-0.018432	chr13	+	93505084	93518859	MSTRG.10471.2	2	13756	MSTRG.10471	.	0	0	0	0	0	0	15.1282	2.08033	0	0	0	0
22395	i	novel	0.0319397	-0.0004096	chr13	+	94827296	94828904	MSTRG.10477.1	1	1609	MSTRG.10477	AABR07021840.1	12.716	1.82802	8.11249	1.26923	13.6607	1.86414	8.19205	1.12652	8.54692	1.29524	6.24984	0.905945
22398	u	novel	0.0175043	-0.055296	chr13	-	94865626	94887945	MSTRG.10480.1	2	931	MSTRG.10480	.	11.4329	1.64356	12.6928	1.98585	11.4936	1.56842	12.0908	1.66264	9.06982	1.37448	10.8631	1.57465
22399	u	novel	0.0511665	-0.012288	chr13	.	94882325	94886781	MSTRG.10481.1	1	4457	MSTRG.10481	.	12.4492	1.78966	12.4727	1.95141	20.3269	2.77383	13.0269	1.79138	12.7819	1.93703	9.49899	1.37692
22407	i	novel	0.014048	-0.0323584	chr13	+	95228389	95230643	MSTRG.10485.1	2	269	MSTRG.10485	Akt3	14.9442	2.14835	12.5799	1.96819	14.0335	1.91502	22.6617	3.11629	20.4089	3.09287	14.2178	2.06094
22408	i	novel	0.0243121	-0.04096	chr13	-	95263076	95269181	MSTRG.10486.1	2	4801	MSTRG.10486	Akt3	14.8388	2.13319	5.75286	0.900061	7.69437	1.04998	11.3024	1.55423	5.13561	0.778275	4.28869	0.621666
22410	i	novel	0.100344	-0.0004096	chr13	+	95282261	95282987	MSTRG.10488.1	1	727	MSTRG.10488	Akt3	9.59835	1.37983	10.2215	1.59919	16.1362	2.20196	10.6644	1.4665	11.652	1.7658	5.33012	0.772627
22411	i	novel	0.02084	-0.028672	chr13	+	95288134	95289451	MSTRG.10489.1	1	1318	MSTRG.10489	Akt3	6.76783	0.972926	11.217	1.75495	14.4947	1.97796	8.19879	1.12744	11.4932	1.74173	14.0721	2.03981
22413	i	novel	0.423806	-0.0249856	chr13	-	95313633	95323204	MSTRG.10491.1	2	9169	MSTRG.10491	Akt3	9.35203	1.34442	7.04726	1.10258	10.3026	1.4059	9.61611	1.32235	7.8115	1.18379	9.679	1.40302
22414	x	novel	0.0673473	-0.12288	chr13	+	95329868	95357375	MSTRG.10492.1	2	6564	MSTRG.10492	Akt3	20.0302	2.87949	17.0188	2.66266	23.02	3.14133	19.8889	2.735	14.305	2.16785	15.6316	2.26588
22423	i	novel	0.167121	-0.0606208	chr13	.	95902827	95903039	MSTRG.10494.1	1	213	MSTRG.10494	LOC689766	6.29108	0.90439	3.98122	0.62288	7.67136	1.04684	8.3662	1.15047	5.71361	0.865868	11.6056	1.68229
22424	u	novel	0.0140606	-0.0356352	chr13	.	95910435	95910774	MSTRG.10495.1	1	340	MSTRG.10495	.	1.26765	0.182234	8.13823	1.27326	4.00294	0.546245	8.34412	1.14743	12.3765	1.87559	8.22647	1.19247
22443	u	novel	0.117178	-0.0221184	chr13	.	96239463	96240125	MSTRG.10498.1	1	663	MSTRG.10498	.	4.33786	0.6236	6.80091	1.06403	18.3183	2.49972	7.80694	1.07356	11.0196	1.66996	8.28808	1.2014
22444	u	novel	0.01639	-0.090112	chr13	.	96240681	96241046	MSTRG.10499.1	1	366	MSTRG.10499	.	3.95082	0.56796	2.28962	0.358221	16.9016	2.30641	1.16667	0.160432	3.34153	0.506391	5.21038	0.75527
214	u	novel	0.01693	-0.0454656	chr1	.	7226093	7227823	MSTRG.105.1	1	1731	MSTRG.105	.	12.056	1.73315	8.98671	1.40601	14.5257	1.98219	10.6528	1.4649	12.5147	1.89654	11.6077	1.6826
22436	j	novel	0.114852	-0.0643072	chr13	+	96217388	96225913	MSTRG.10501.1	2	8062	MSTRG.10501	Cox20	1.50508	0.216367	1.85451	0.290146	2.20479	0.300868	1.87175	0.257391	1.3146	0.19922	1.53711	0.222812
22437	j	novel	0.171445	-0.0643072	chr13	+	96218761	96225890	MSTRG.10501.2	3	6577	MSTRG.10501	Cox20	18.1369	2.60731	4.49235	0.702849	21.569	2.94333	17.8813	2.45892	16.5024	2.50086	16.7838	2.43289
22441	x	novel	0.105481	-0.0004096	chr13	+	96226163	96227281	MSTRG.10503.1	2	1092	MSTRG.10503	Hnrnpu	2.66934	0.383737	0.497859	0.077892	0.734653	0.100251	1.89407	0.26046	2.43117	0.368431	0.164812	0.02389
22457	u	novel	0.120321	-0.0847872	chr13	.	96418280	96423200	MSTRG.10504.1	1	4921	MSTRG.10504	.	8.20057	1.17889	4.49705	0.703584	12.9622	1.76883	4.16176	0.572298	7.38244	1.11877	6.54501	0.948731
22458	u	novel	0.0608761	-0.024576	chr13	.	96424361	96425537	MSTRG.10505.1	1	1177	MSTRG.10505	.	5.70858	0.820651	4.04503	0.632863	12.8564	1.7544	2.51147	0.345361	6.84197	1.03686	5.46559	0.792264
22448	i	novel	0.00937112	-0.016384	chr13	.	96311602	96312282	MSTRG.10507.1	1	681	MSTRG.10507	Efcab2	4.17474	0.600151	4.20852	0.658441	10.5683	1.44216	2.46696	0.33924	4.2511	0.644232	11.6872	1.69412
22449	i	novel	0.0115534	-0.0004096	chr13	.	96329373	96329671	MSTRG.10508.1	1	299	MSTRG.10508	Efcab2	4.56856	0.656765	3.56856	0.558317	8.03344	1.09625	13.786	1.89576	3.26421	0.494675	3.8194	0.55364
22450	i	novel	0.00586936	-0.172032	chr13	.	96331953	96332174	MSTRG.10509.1	1	222	MSTRG.10509	Efcab2	3.37838	0.485667	0.783784	0.122626	12.6126	1.72113	0	0	1.70721	0.258718	2.14414	0.310804
22451	i	novel	0.0238694	-0.137626	chr13	+	96334110	96334485	MSTRG.10510.1	1	376	MSTRG.10510	Efcab2	5.61702	0.807489	6.54255	1.02361	16.6197	2.26794	2.25798	0.310503	2.16223	0.327675	9.04255	1.31076
22452	i	novel	0.0717279	-0.0180224	chr13	.	96342911	96345577	MSTRG.10511.1	1	2667	MSTRG.10511	Efcab2	9.2321	1.32718	4.63105	0.724548	12.9336	1.76493	3.10461	0.426926	3.88489	0.588735	5.67004	0.8219
22453	i	novel	0.022732	-0.0004096	chr13	.	96347286	96347660	MSTRG.10512.1	1	375	MSTRG.10512	Efcab2	6.39733	0.919665	10.9227	1.7089	14.9173	2.03563	4.656	0.640263	6.72267	1.01879	2.30933	0.334749
22454	i	novel	0.0690802	-0.0004096	chr13	.	96350849	96351265	MSTRG.10513.1	1	417	MSTRG.10513	Efcab2	7.65468	1.10042	12.4365	1.94574	21.7482	2.96778	3.50599	0.482122	10.8513	1.64446	9.53957	1.38281
22455	i	novel	0.0292227	-0.0004096	chr13	.	96391450	96392193	MSTRG.10514.1	1	744	MSTRG.10514	Efcab2	3.40188	0.489046	0.403226	0.063086	12.5739	1.71585	1.00134	0.137698	3.48925	0.528777	2.24193	0.324979
22459	u	novel	0.352836	-0.0172032	chr13	.	96497251	96505138	MSTRG.10516.1	1	7888	MSTRG.10516	.	13.4076	1.92744	12.7386	1.99301	16.6388	2.27055	16.2779	2.23843	12.984	1.96766	10.8968	1.57954
22460	u	novel	0.277998	-0.0065536	chr13	+	96507048	96517465	MSTRG.10517.1	1	10418	MSTRG.10517	.	9.88645	1.42125	10.855	1.69831	13.3239	1.81818	11.7554	1.61652	11.5402	1.74886	12.217	1.77092
22461	u	novel	0.312017	-0.0311296	chr13	.	96517979	96530869	MSTRG.10518.1	1	12891	MSTRG.10518	.	11.8189	1.69905	10.1153	1.58258	13.4194	1.83122	12.9162	1.77615	9.45823	1.43335	10.8653	1.57497
22462	u	novel	0.00451347	-0.004096	chr13	.	96533878	96534226	MSTRG.10519.1	1	349	MSTRG.10519	.	13.9627	2.00725	10.0229	1.56813	16.361	2.23264	16.4842	2.26681	19.5444	2.96185	14.4069	2.08835
22464	u	novel	0.0963149	-0.0024576	chr13	.	96547572	96562755	MSTRG.10521.1	1	15184	MSTRG.10521	.	9.86538	1.41822	9.4352	1.47618	12.1272	1.65489	11.0827	1.52402	9.44207	1.4309	10.7462	1.55772
22465	u	novel	0.168465	-0.016384	chr13	.	96563346	96574955	MSTRG.10522.1	1	11610	MSTRG.10522	.	11.0772	1.59243	11.28	1.76481	12.4711	1.70182	11.187	1.53836	11.5062	1.74371	10.6359	1.54173
22466	u	novel	0.152724	-0.01024	chr13	.	96576035	96576649	MSTRG.10523.1	1	615	MSTRG.10523	.	7.36748	1.05913	8.53171	1.33482	8.4374	1.15137	12.6358	1.73759	10.5577	1.59997	13.6813	1.98317
22468	u	novel	0.00973481	-0.0466944	chr13	.	96594222	96594746	MSTRG.10525.1	1	525	MSTRG.10525	.	12.8019	1.84037	11.4362	1.78924	14.2533	1.94502	13.5124	1.85814	11.6552	1.76629	11.2552	1.6315
22469	u	novel	0.00932398	-0.036864	chr13	.	96600653	96601309	MSTRG.10526.1	1	657	MSTRG.10526	.	10.9437	1.57324	10.5784	1.65504	14.0578	1.91834	10.4627	1.43876	11.6195	1.76087	8.6758	1.2576
22470	u	novel	0.0344526	-0.0057344	chr13	.	96601657	96602387	MSTRG.10527.1	1	731	MSTRG.10527	.	11.1546	1.60356	6.69631	1.04767	13.0041	1.77455	13.7784	1.89471	17.2763	2.61814	7.64432	1.10808
22471	u	novel	0.136356	-0.090112	chr13	+	96604997	96610747	MSTRG.10528.1	1	5751	MSTRG.10528	.	11.8991	1.71059	11.5542	1.8077	13.6941	1.86871	13.072	1.79757	11.153	1.69018	9.95636	1.44322
22472	u	novel	0.0229186	-0.0004096	chr13	.	96613868	96614589	MSTRG.10529.1	1	722	MSTRG.10529	.	9.25069	1.32986	10.7355	1.67961	10.8255	1.47725	7.72715	1.06259	5.51662	0.836015	4.89335	0.709315
22473	u	novel	0.0276203	-0.028672	chr13	.	96622214	96623414	MSTRG.10530.1	1	1201	MSTRG.10530	.	10.2481	1.47324	10.2856	1.60923	10.9742	1.49755	13.5071	1.8574	9.62864	1.45917	7.51374	1.08915
22474	u	novel	0.025969	-0.0118784	chr13	.	96627883	96629970	MSTRG.10531.1	1	2088	MSTRG.10531	.	6.34004	0.911428	12.785	2.00026	11.0307	1.50525	13.0072	1.78866	7.8319	1.18688	7.70642	1.11708
22475	u	novel	7.51173e-06	-0.0004096	chr13	.	96633138	96633347	MSTRG.10532.1	1	210	MSTRG.10532	.	14.8524	2.13514	21.1381	3.30715	12.3143	1.68042	6.19524	0.851929	11.981	1.81565	8.1	1.17413
22476	u	novel	0.0205862	-0.116736	chr13	.	96634293	96634944	MSTRG.10533.1	1	652	MSTRG.10533	.	5.63957	0.810731	9.95706	1.55783	7.48926	1.02199	10.4141	1.43208	11.1411	1.68838	5.18865	0.75212
22477	u	novel	0.0177975	-0.0057344	chr13	.	96636126	96636773	MSTRG.10534.1	1	648	MSTRG.10534	.	5.40432	0.776912	4.69444	0.734467	9.25	1.26226	5.83951	0.803011	11.5123	1.74464	4.46296	0.646928
22478	u	novel	0.0273752	-0.032768	chr13	.	96645700	96646340	MSTRG.10535.1	1	641	MSTRG.10535	.	5.0078	0.719909	10.9267	1.70953	10.7785	1.47084	5.24961	0.721892	6.87207	1.04143	8.90016	1.29012
22479	u	novel	0.0606504	-0.0397312	chr13	.	96650835	96651714	MSTRG.10536.1	1	880	MSTRG.10536	.	4.71932	0.678437	11.0216	1.72438	8.225	1.12239	11.4159	1.56984	9.41477	1.42676	7.53977	1.09293
22481	u	novel	0.0207958	-0.0045056	chr13	.	96659323	96660305	MSTRG.10538.1	1	983	MSTRG.10538	.	8.49135	1.2207	9.92269	1.55245	9.52391	1.29964	11.0488	1.51936	9.23601	1.39967	10.8128	1.56737
22483	u	novel	0.0130266	-0.079872	chr13	.	96677223	96677628	MSTRG.10540.1	1	406	MSTRG.10540	.	3.39655	0.48828	11.1158	1.73911	16.1576	2.20488	4.23892	0.582908	7.61823	1.1545	4.84236	0.701924
22484	u	novel	0.190742	-0.0417792	chr13	.	96688205	96689789	MSTRG.10541.1	1	1585	MSTRG.10541	.	8.05363	1.15777	8.1836	1.28036	6.90347	0.942053	9.253	1.27241	9.34132	1.41563	7.33502	1.06325
22485	u	novel	0.202583	-0.032768	chr13	.	96695024	96696215	MSTRG.10542.1	1	1192	MSTRG.10542	.	15.6351	2.24766	14.3465	2.24457	10.7517	1.46718	14.9119	2.05059	7.31292	1.10824	9.02936	1.30885
22489	i	novel	0.0154129	-0.0004096	chr13	.	96949993	96950208	MSTRG.10545.1	1	216	MSTRG.10545	Kif26b	40.3148	5.79556	28.5324	4.46402	37.3148	5.09201	30.9352	4.25401	27.7685	4.20817	48.6481	7.05178
22490	i	novel	0.132564	-0.0094208	chr13	-	97076873	97085563	MSTRG.10546.1	2	2093	MSTRG.10546	Kif26b	9.94983	1.43036	7.00573	1.09608	9.26421	1.2642	14.5996	2.00764	8.44577	1.27991	7.62828	1.10576
22491	i	novel	0.0298692	-0.073728	chr13	-	97079982	97080257	MSTRG.10547.1	1	276	MSTRG.10547	Kif26b	31.9457	4.59243	27.8841	4.36259	44.7681	6.10909	42.4964	5.84382	19.7681	2.99575	35.6123	5.16218
22494	i	novel	0.05463	-0.045056	chr13	+	97139408	97145581	MSTRG.10550.1	1	6174	MSTRG.10550	Kif26b	13.9048	1.99891	10.8403	1.69601	15.3915	2.10033	16.0283	2.20411	9.77259	1.48099	17.2784	2.50459
22495	i	novel	0.02238	-0.057344	chr13	-	97150171	97150981	MSTRG.10551.1	1	811	MSTRG.10551	Kif26b	27.1665	3.90538	18.9655	2.96723	25.148	3.43171	26.2922	3.61554	16.9852	2.57402	21.9655	3.184
22496	i	novel	0.176779	-0.053248	chr13	+	97156504	97158728	MSTRG.10552.1	1	2225	MSTRG.10552	Kif26b	14.147	2.03373	12.3883	1.93821	19.6674	2.68383	18.031	2.47951	9.35371	1.41751	16.2431	2.35452
22502	u	novel	0.0218684	-0.0004096	chr13	.	97408968	97409280	MSTRG.10556.1	1	313	MSTRG.10556	.	7.6262	1.09632	7.61981	1.19215	13.4185	1.8311	10.5559	1.45158	13.5974	2.06062	14.492	2.10069
22503	u	novel	0.169098	-0.022528	chr13	+	97519895	97553323	MSTRG.10557.1	1	33429	MSTRG.10557	.	10.306	1.48157	10.4535	1.6355	12.8815	1.75782	11.1237	1.52965	11.3762	1.72401	11.378	1.6493
22504	u	novel	0.0167176	-0.0679936	chr13	.	97554670	97556125	MSTRG.10558.1	1	1456	MSTRG.10558	.	10.9883	1.57965	8.13255	1.27237	8.80632	1.20172	11.285	1.55184	10.4306	1.58071	10.8757	1.57648
22509	u	novel	0.0543653	-0.0004096	chr13	.	97740410	97740652	MSTRG.10563.1	1	243	MSTRG.10563	.	3.32099	0.477417	4.13169	0.646421	12.9918	1.77287	2.76955	0.38085	9.72016	1.47304	2.24691	0.325701
22520	i	novel	0.0832838	-0.0004096	chr13	-	98037020	98037353	MSTRG.10570.1	1	334	MSTRG.10570	Ahctf1	23.2515	3.34258	13.4731	2.10792	28.1587	3.84256	26.5	3.64411	16.2505	2.46267	17.5569	2.54495
22536	u	novel	0.107709	-0.0319488	chr13	.	98538160	98539139	MSTRG.10572.1	1	980	MSTRG.10572	.	7.86735	1.13099	10.7265	1.67821	15.1367	2.06557	6.70816	0.922463	13.4622	2.04013	11.6959	1.69538
22544	i	novel	0.42401	-0.172851	chr13	-	98627953	98692582	MSTRG.10576.2	2	64590	MSTRG.10576	Itpkb	3.8119	0.54799	11.4374	1.78943	1.24995	0.170569	12.7885	1.75859	23.524	3.56494	14.8604	2.15409
22545	i	novel	0.287155	-0.0643072	chr13	-	98638651	98659586	MSTRG.10576.4	2	20873	MSTRG.10576	Itpkb	0	0	0	0	8.51313	1.16171	0	0	0	0	0	0
22547	i	novel	0.285408	-0.0503808	chr13	+	98659637	98692475	MSTRG.10579.1	2	32753	MSTRG.10579	Itpkb	0.041333	0.005942	0.020976	0.003282	0.023456	0.003201	0	0	0	0	0	0
2095	i	novel	0.0164803	-0.012288	chr1	+	72313500	72314483	MSTRG.1058.1	1	984	MSTRG.1058	U2af2	16.4776	2.36878	14.2053	2.22248	18.5407	2.53007	16.7175	2.29888	17.6657	2.67714	15.187	2.20143
22549	u	novel	0.190898	-0.018432	chr13	-	98712781	98716638	MSTRG.10580.1	1	3858	MSTRG.10580	.	7.01944	1.0091	11.069	1.73179	14.2921	1.95031	8.42042	1.15792	9.6296	1.45932	1.89969	0.275369
22561	i	novel	0.0823601	-0.0548864	chr13	-	99030540	99032567	MSTRG.10584.1	1	2028	MSTRG.10584	Acbd3	29.2816	4.20944	29.2002	4.5685	27.7184	3.78248	26.4211	3.63326	20.2027	3.06161	29.5848	4.28846
22562	u	novel	0.0104433	-0.02048	chr13	.	99087175	99087885	MSTRG.10585.1	1	711	MSTRG.10585	.	8.74543	1.25722	10.6076	1.6596	10.1758	1.3886	14.0141	1.92712	9.51055	1.44127	7.53165	1.09175
22565	i	novel	0.0558186	-0.0090112	chr13	+	99092312	99099666	MSTRG.10587.1	2	7228	MSTRG.10587	H3f3a	49.8973	7.17312	42.3641	6.62806	55.1303	7.52313	47.9047	6.58754	42.8841	6.49886	30.0191	4.35141
22579	u	novel	0.119946	-0.045056	chr13	.	99333611	99334310	MSTRG.10592.1	1	700	MSTRG.10592	.	11.1114	1.59735	7.55286	1.18168	16.8043	2.29313	12.2529	1.68493	12.7214	1.92787	14.1086	2.0451
22581	i	novel	0.0131539	-0.049152	chr13	.	99339363	99339842	MSTRG.10594.1	1	480	MSTRG.10594	AABR07021930.1	14.2646	2.05064	7.9875	1.24968	11.9479	1.63042	10.3479	1.42298	10.7688	1.63195	10.8667	1.57518
22584	u	novel	0.0717483	-0.0438272	chr13	.	99350256	99350823	MSTRG.10597.1	1	568	MSTRG.10597	.	14.0845	2.02475	8.2007	1.28304	9.19718	1.25506	14.3116	1.96804	13.0053	1.97088	7.76937	1.12621
22585	u	novel	0.0506452	-0.0909312	chr13	.	99352980	99353569	MSTRG.10598.1	1	590	MSTRG.10598	.	13.4729	1.93683	14.1153	2.20839	13.6983	1.86928	8.00169	1.10034	6.64915	1.00764	5.07627	0.73583
215	u	novel	0.022842	-0.016384	chr1	.	7249119	7249342	MSTRG.106.1	1	224	MSTRG.106	.	7.64732	1.09936	16.8393	2.63458	2.125	0.289979	4.88393	0.671606	3.84821	0.583177	3.63393	0.526755
22591	i	novel	0.0592073	-0.0487424	chr13	.	99446773	99447194	MSTRG.10603.1	1	422	MSTRG.10603	Nvl	6.36019	0.914325	13.1161	2.05207	10.3175	1.40794	12.0924	1.66287	10.2654	1.55567	13.8886	2.01322
22592	i	novel	0.0237133	-0.1024	chr13	.	99447530	99448269	MSTRG.10604.1	1	740	MSTRG.10604	Nvl	10.6419	1.52985	8.90946	1.39392	8.64459	1.17965	8.62162	1.18559	10.9838	1.66454	11.3473	1.64484
22593	i	novel	0.0200663	-0.0004096	chr13	.	99458381	99458762	MSTRG.10605.1	1	382	MSTRG.10605	Nvl	6.30769	0.906778	11.7723	1.84182	5.07068	0.691949	0.21735	0.029889	5.82426	0.882636	2.23298	0.323682
22595	i	novel	0.039539	-0.028672	chr13	.	99462255	99465599	MSTRG.10607.1	1	3345	MSTRG.10607	Nvl	13.4398	1.93206	11.1379	1.74257	11.8146	1.61223	12.504	1.71947	10.9151	1.65413	13.9692	2.0249
22605	u	novel	0.470904	-0.0004096	chr13	.	99562953	99563546	MSTRG.10608.1	1	594	MSTRG.10608	.	13.1061	1.88409	9.40572	1.47157	5.73906	0.783156	8.83502	1.21493	10.0943	1.52974	14.468	2.09721
22602	u	novel	0.122505	-0.0237568	chr13	+	99534621	99535963	MSTRG.10612.1	1	1343	MSTRG.10612	.	13.4348	1.93136	10.1296	1.58482	8.7096	1.18852	8.78928	1.20864	11.067	1.67715	7.28444	1.05591
22603	u	novel	0.0121741	-0.012288	chr13	.	99537972	99538255	MSTRG.10613.1	1	284	MSTRG.10613	.	8.1162	1.16676	10.8239	1.69345	4.85211	0.662123	3.29577	0.453214	2.78169	0.421551	5.59507	0.811032
22604	u	novel	0.0126081	-0.0004096	chr13	.	99539465	99539795	MSTRG.10614.1	1	331	MSTRG.10614	.	12.1027	1.73986	7.7855	1.21808	6.79154	0.926779	3.70997	0.510171	6.33837	0.960546	6.93354	1.00505
22608	u	novel	0.0298432	-0.0004096	chr13	.	99893158	99893579	MSTRG.10615.1	1	422	MSTRG.10615	.	4.21327	0.605689	10.6114	1.6602	6.891	0.940351	1.88626	0.259386	4.37678	0.663278	3.48104	0.504594
22610	u	novel	0.0298607	-0.0004096	chr13	.	99967254	99967850	MSTRG.10617.1	1	597	MSTRG.10617	.	5.83082	0.838224	15.593	2.43959	9.51759	1.29878	6.32496	0.869767	5.38526	0.816108	11.2697	1.63359
2125	i	novel	0.0507614	-0.0315392	chr1	+	72493053	72495000	MSTRG.1062.1	2	1290	MSTRG.1062	LOC684270	14.0236	2.016	12.5373	1.96151	12.526	1.70931	13.7465	1.89033	9.96258	1.50978	9.74031	1.4119
22621	u	novel	0.0447682	-0.0131072	chr13	.	100292734	100293972	MSTRG.10621.1	1	1239	MSTRG.10621	.	8.36562	1.20262	8.61178	1.34735	15.8499	2.16289	8.26957	1.13718	6.96772	1.05592	9.82082	1.42358
22631	i	novel	0.079021	-0.045056	chr13	+	100440810	100441639	MSTRG.10624.1	2	792	MSTRG.10624	AABR07021955.1	14.1788	2.03831	15.3649	2.40391	19.1641	2.61516	11.2551	1.54772	13.0812	1.98239	16.5819	2.40362
22635	u	novel	0.0177732	-0.0004096	chr13	.	100573652	100574252	MSTRG.10628.1	1	601	MSTRG.10628	.	16.5141	2.37403	10.1398	1.58641	12.223	1.66796	7.1198	0.979069	12.9484	1.96226	17.7654	2.57518
22636	u	novel	0.0374835	-0.0278528	chr13	+	100664140	100666042	MSTRG.10629.1	2	1307	MSTRG.10629	.	0	0	3.97603	0.622068	0	0	0	0	0	0	0	0
22637	u	novel	0.0417751	-0.0278528	chr13	+	100664280	100666058	MSTRG.10629.2	1	1779	MSTRG.10629	.	16.0832	2.31208	18.2679	2.8581	25.059	3.41957	23.1405	3.18214	16.6685	2.52602	15.091	2.18751
2126	i	novel	0.0368652	-0.0339968	chr1	.	72497495	72498445	MSTRG.1063.1	1	951	MSTRG.1063	LOC684270	16.7902	2.41372	12.1719	1.90435	10.4501	1.42602	13.3554	1.83655	12.1619	1.84308	15.4543	2.24017
22639	u	novel	5.42616e-07	-0.026624	chr13	.	100686705	100687178	MSTRG.10631.1	1	474	MSTRG.10631	.	11.6329	1.67232	7.0661	1.10552	10.3038	1.40606	9.82194	1.35065	12.634	1.91461	7.48819	1.08545
22640	u	novel	0.0267981	-0.0004096	chr13	.	100687587	100688242	MSTRG.10632.1	1	656	MSTRG.10632	.	23.2398	3.3409	5.27231	0.824876	1.23476	0.168496	5.99934	0.82499	3.12602	0.473731	12.2083	1.76966
22646	i	novel	0.159656	-0.004096	chr13	+	100818772	100831145	MSTRG.10636.1	2	11974	MSTRG.10636	Tp53bp2	14.2048	2.04204	11.2237	1.756	11.6345	1.58765	11.9217	1.63939	12.8606	1.94895	18.2845	2.65043
22647	i	novel	0.124388	-0.0352256	chr13	-	100821467	100831686	MSTRG.10637.1	2	10022	MSTRG.10637	Tp53bp2	8.88181	1.27683	6.60644	1.03361	8.87613	1.21124	5.72519	0.78729	4.64038	0.703226	6.7634	0.980387
22648	x	novel	0.0194385	-0.008192	chr13	-	100845845	100847969	MSTRG.10638.1	1	2125	MSTRG.10638	Tp53bp2	23.2334	3.33998	18.4932	2.89334	23.3665	3.18862	26.6107	3.65933	26.7901	4.0599	21.936	3.17973
22649	i	novel	0.045526	-0.0270336	chr13	+	100869884	100872226	MSTRG.10639.1	2	1887	MSTRG.10639	Tp53bp2	14.0798	2.02408	12.5707	1.96675	11.5856	1.58098	12.6184	1.73519	15.3631	2.3282	6.89198	0.999026
2127	i	novel	0.206156	-0.180224	chr1	.	72504313	72506962	MSTRG.1064.1	1	2650	MSTRG.1064	LOC684270	11.4091	1.64014	12.0738	1.88899	12.3104	1.67988	8.09132	1.11267	10.1181	1.53335	12.7778	1.8522
22664	u	novel	0.0182424	-0.0004096	chr13	.	101438697	101438912	MSTRG.10646.1	1	216	MSTRG.10646	.	4.40741	0.633598	3.50926	0.549039	6.10648	0.833296	7.63426	1.04981	10.963	1.66138	1.20833	0.175154
22665	u	novel	0.0453032	-0.0004096	chr13	.	101448627	101449021	MSTRG.10647.1	1	395	MSTRG.10647	.	11.3797	1.63592	11.3696	1.77883	7.39747	1.00947	14.3722	1.97636	8.08101	1.22463	9.34177	1.35414
22666	u	novel	0.138825	-0.047104	chr13	.	101449608	101449870	MSTRG.10648.1	1	263	MSTRG.10648	.	18.2852	2.62863	16.5285	2.58596	29.8479	4.07307	15.2548	2.09773	20.7833	3.1496	14.038	2.03488
2128	i	novel	0.0711513	-0.0274432	chr1	.	72507773	72508641	MSTRG.1065.1	1	869	MSTRG.1065	LOC684270	16.0667	2.30972	11.1059	1.73756	15.6007	2.12888	15.0529	2.06998	12.2163	1.85132	11.0863	1.60701
22672	i	novel	0.119316	-0.0131072	chr13	+	101477617	101481690	MSTRG.10650.1	1	4074	MSTRG.10650	Disp1	12.7769	1.83677	15.1274	2.36675	12.2634	1.67347	16.9676	2.33327	12.4676	1.8894	12.6963	1.84039
22673	i	novel	0.0822182	-0.0098304	chr13	+	101484329	101489820	MSTRG.10651.1	1	5492	MSTRG.10651	Disp1	18.4193	2.64792	13.707	2.14453	14.553	1.98591	15.4776	2.12838	13.719	2.07905	14.9182	2.16247
22676	i	novel	0.0626416	-0.0438272	chr13	+	101591146	101592439	MSTRG.10653.1	1	1294	MSTRG.10653	Disp1	14.5108	2.08604	13.2218	2.06861	13.8439	1.88915	17.1847	2.36313	11.3138	1.71454	12.9907	1.88307
22686	u	novel	0.171468	-0.135168	chr13	.	101768937	101769212	MSTRG.10654.1	1	276	MSTRG.10654	.	12.9493	1.86156	10.1196	1.58325	16.5	2.2516	6.62319	0.910778	13.5725	2.05684	6.97464	1.01101
22684	i	novel	0.00926498	-0.083968	chr13	+	101748431	101749132	MSTRG.10658.1	1	702	MSTRG.10658	AABR07021988.1	15.4601	2.22251	9.28632	1.45289	12.9929	1.77302	13.6923	1.88288	11.7222	1.77644	14.2151	2.06055
22685	u	novel	0.0169099	-0.0065536	chr13	.	101765015	101765240	MSTRG.10659.1	1	226	MSTRG.10659	.	3.99115	0.573758	13.6504	2.13567	6.02212	0.821784	3.83186	0.526932	2.64159	0.40032	1.32743	0.192418
22694	u	novel	0.00487985	-0.0004096	chr13	.	102102974	102103242	MSTRG.10661.1	1	269	MSTRG.10661	.	0	0	5.57249	0.871841	15.5725	2.12504	0	0	3.81041	0.577448	10.3643	1.50236
22695	u	novel	0.137626	-0.014336	chr13	.	102630705	102632469	MSTRG.10663.1	1	1765	MSTRG.10663	.	6.2136	0.893251	10.7314	1.67898	8.8051	1.20155	5.29632	0.728315	6.61303	1.00217	4.39603	0.637226
22712	i	novel	0.00777234	-0.008192	chr13	.	103158308	103159517	MSTRG.10672.1	1	1210	MSTRG.10672	Rab3gap2	15.3207	2.20246	10.1314	1.5851	10.7248	1.46351	7.91157	1.08795	10.519	1.5941	8.76033	1.26985
22713	i	novel	0.00660724	-0.0344064	chr13	-	103160004	103160765	MSTRG.10673.1	1	762	MSTRG.10673	Rab3gap2	14.5617	2.09335	10.8727	1.70108	17.8885	2.44107	9.74934	1.34067	12.6404	1.91559	15.9147	2.30691
22714	i	novel	0.157941	-0.036864	chr13	.	103162223	103163909	MSTRG.10674.1	1	1687	MSTRG.10674	Rab3gap2	11.6349	1.6726	9.90041	1.54896	13.0012	1.77415	10.5009	1.44401	9.31002	1.41088	12.0492	1.74659
22718	i	novel	0.216572	-0.0790528	chr13	-	103171778	103178501	MSTRG.10675.1	1	6724	MSTRG.10675	Rab3gap2	28.8053	4.14098	23.374	3.65697	30.5532	4.16932	24.0833	3.31178	29.7598	4.50994	34.3305	4.97637
22736	u	novel	0.00467262	-0.0004096	chr13	.	103660875	103661133	MSTRG.10679.1	1	259	MSTRG.10679	.	5.03089	0.723228	2.98456	0.466947	1.1583	0.158063	13.1197	1.80413	5.88803	0.8923	4.33591	0.628511
22752	i	novel	0.309724	-0.0548864	chr13	+	105102083	105108587	MSTRG.10684.1	1	6505	MSTRG.10684	Tgfb2	12.3582	1.77658	10.1388	1.58626	8.65826	1.18151	18.5316	2.54834	11.2063	1.69826	12.8489	1.86251
22759	i	novel	0.0101563	-0.217088	chr13	.	105510711	105510955	MSTRG.10688.1	1	245	MSTRG.10688	Spata17	5.86123	0.842595	4.35102	0.680736	10.3796	1.41641	4.22449	0.580924	3.16326	0.479376	12.5469	1.81874
22760	i	novel	0.0108432	-0.0610304	chr13	.	105581841	105582123	MSTRG.10689.1	1	283	MSTRG.10689	Spata17	9.69611	1.39389	4.35336	0.681102	11.682	1.59413	8.72085	1.19923	8.57597	1.29964	11.6608	1.69029
22761	i	novel	0.0235053	-0.118784	chr13	.	105589734	105590077	MSTRG.10690.1	1	344	MSTRG.10690	Spata17	3.03779	0.436705	4.32558	0.676756	6.0407	0.824319	5.63954	0.775512	11.2267	1.70135	3.47093	0.503128
22762	i	novel	0.0258475	-0.152781	chr13	.	105613469	105613936	MSTRG.10691.1	1	468	MSTRG.10691	Spata17	5.99145	0.861316	8.30342	1.29911	14.9808	2.04429	3.63462	0.499809	9.62393	1.45846	12.7671	1.85065
22763	i	novel	0.026546	-0.0241664	chr13	+	105621821	105623135	MSTRG.10692.1	2	961	MSTRG.10692	Spata17	20.7263	2.97956	10.9298	1.71001	18.8122	2.56713	10.3579	1.42435	12.1881	1.84704	13.1956	1.91277
22764	i	novel	0.0560402	-0.0004096	chr13	.	105647168	105647770	MSTRG.10693.1	1	603	MSTRG.10693	Spata17	8.26921	1.18876	3.4309	0.53678	14.5904	1.99101	6.04229	0.830896	6.3969	0.969417	7.00691	1.01568
22769	i	novel	0.0155066	-0.0077824	chr13	-	105702293	105706462	MSTRG.10695.1	1	4170	MSTRG.10695	Gpatch2	0	0	0	0	0	0	16.3046	2.2421	0	0	0	0
22770	i	novel	0.0678992	-0.0352256	chr13	-	105717742	105729832	MSTRG.10696.1	1	12091	MSTRG.10696	Gpatch2	15.0149	2.1585	12.586	1.96913	14.7544	2.01339	15.2274	2.09397	13.4954	2.04516	12.5969	1.82598
22771	i	novel	0.0291699	-0.0004096	chr13	-	105779452	105781190	MSTRG.10697.1	1	1739	MSTRG.10697	Gpatch2	18.1932	2.61541	16.8614	2.63804	20.575	2.80769	19.4215	2.67072	19.8879	3.0139	17.4825	2.53417
22773	i	novel	0.423457	-0.0364544	chr13	-	105800112	105809677	MSTRG.10698.1	2	9475	MSTRG.10698	Gpatch2	10.8041	1.55316	10.1511	1.58818	12.0311	1.64178	13.0083	1.78881	10.2078	1.54694	11.0241	1.59799
22776	u	novel	0.141402	-0.0004096	chr13	.	106162319	106162640	MSTRG.10699.1	1	322	MSTRG.10699	.	4.97826	0.715662	11.3323	1.77299	18.0683	2.46562	3.75466	0.516316	0	0	8.15839	1.1826
22788	i	novel	0.144333	-0.0004096	chr13	.	107712073	107712430	MSTRG.10707.1	1	358	MSTRG.10707	Kcnk2	7.40782	1.06493	14.3603	2.24674	1.36034	0.185632	9.04749	1.24415	11.1453	1.689	4.1676	0.604113
22789	i	novel	0.168133	-0.0045056	chr13	.	107725805	107726634	MSTRG.10708.1	1	830	MSTRG.10708	Kcnk2	13.4518	1.9338	9.9253	1.55286	7.76024	1.05897	17.8578	2.45569	7.20964	1.09258	8.60121	1.24679
22799	i	novel	0.0633072	-0.0602112	chr13	.	108647489	108647821	MSTRG.10711.1	1	333	MSTRG.10711	Smyd2	40.6517	5.84398	19.1231	2.9919	18.6577	2.54604	14.9369	2.05403	20.7297	3.14148	18.2072	2.63922
22800	i	novel	0.118195	-0.012288	chr13	.	108669265	108669973	MSTRG.10712.1	1	709	MSTRG.10712	Smyd2	18.1255	2.60568	21.9958	3.44134	22.8745	3.12147	29.7814	4.09534	13.5049	2.0466	17.4598	2.53088
22804	i	novel	0.0954836	-0.0004096	chr13	+	108805387	108806719	MSTRG.10714.1	1	1333	MSTRG.10714	Ptpn14	7.52963	1.08244	12.126	1.89717	6.02476	0.822143	9.59865	1.31994	9.14779	1.3863	11.7254	1.69966
22805	i	novel	0.463588	-0.0385024	chr13	+	108824820	108830100	MSTRG.10715.1	1	5281	MSTRG.10715	Ptpn14	11.1594	1.60425	10.5876	1.65647	9.30203	1.26936	11.3327	1.5584	10.9341	1.65701	12.8159	1.85773
22806	i	novel	0.0795321	-0.0417792	chr13	+	108836007	108838452	MSTRG.10716.1	1	2446	MSTRG.10716	Ptpn14	18.3723	2.64115	18.8226	2.94487	20.2179	2.75895	21.6165	2.97256	18.036	2.73326	20.0372	2.90449
22816	u	novel	0.0031293	-0.0004096	chr13	.	109504670	109504956	MSTRG.10718.1	1	287	MSTRG.10718	.	16.8153	2.41733	7.87108	1.23147	5.5784	0.761233	1.73519	0.238612	2.68641	0.407112	4.41115	0.639417
22810	i	novel	0.00302945	-0.14295	chr13	.	109352059	109352264	MSTRG.10720.1	1	206	MSTRG.10720	Rps6kc1	16.1505	2.32175	16.835	2.6339	10.0534	1.3719	15.4757	2.12812	13.699	2.07602	14.2573	2.06666
22811	i	novel	0.155072	-0.032768	chr13	.	109389537	109390157	MSTRG.10721.1	1	621	MSTRG.10721	Rps6kc1	18.3124	2.63254	13.6264	2.13191	17.3994	2.37433	13.4815	1.85389	22.5427	3.41622	9.41868	1.36528
22812	i	novel	0.058438	-0.0024576	chr13	.	109396659	109401327	MSTRG.10722.1	1	4669	MSTRG.10722	Rps6kc1	15.4549	2.22176	13.3579	2.0899	14.5973	1.99197	15.3592	2.11209	14.5384	2.20323	11.1703	1.61919
22813	i	novel	0.124483	-0.0831488	chr13	.	109409825	109410199	MSTRG.10723.1	1	375	MSTRG.10723	Rps6kc1	17.5813	2.52745	8.09867	1.26707	7.192	0.981426	15.6667	2.15438	14.4053	2.18305	15.5787	2.2582
22814	i	novel	0.0433562	-0.0360448	chr13	+	109423318	109427070	MSTRG.10724.1	1	3753	MSTRG.10724	Rps6kc1	14.79	2.12618	14.5979	2.28391	13.6632	1.86449	17.8593	2.4559	15.3221	2.32199	13.3597	1.93656
22825	u	novel	0.0278799	-0.069632	chr13	.	109664099	109665725	MSTRG.10730.1	1	1627	MSTRG.10730	.	14.3755	2.06659	12.2102	1.91034	12.8009	1.74682	14.2797	1.96365	11.909	1.80475	12.0467	1.74623
22826	u	novel	0.0285743	-0.0200704	chr13	-	109666802	109669601	MSTRG.10731.1	3	251	MSTRG.10731	.	15.5817	2.23998	7.19124	1.1251	4.43028	0.604559	22.0598	3.03351	5.72112	0.867005	7.85259	1.13827
22829	u	novel	0.0573594	-0.0299008	chr13	-	109726529	109742630	MSTRG.10734.1	7	1491	MSTRG.10734	.	13.0011	1.86901	10.9787	1.71766	15.4282	2.10535	15.707	2.15993	15.1657	2.29828	13.2227	1.91669
22830	u	novel	0.16784	-0.0483328	chr13	+	109764626	109767158	MSTRG.10735.1	2	1378	MSTRG.10735	.	18.7515	2.69567	11.9093	1.86326	28.2663	3.85725	19.6644	2.70412	25.3055	3.83492	1.28882	0.186821
22832	u	novel	0.138406	-0.0761856	chr13	+	109770213	109774921	MSTRG.10737.1	3	4559	MSTRG.10737	.	24.5315	3.52659	0	0	0	0	0.055783	0.007671	0.018272	0.002769	0	0
22833	u	novel	0.186962	-0.15401	chr13	+	109770235	109774971	MSTRG.10737.2	1	4737	MSTRG.10737	.	37.931	5.45286	40.7729	6.37909	30.0102	4.09522	12.8609	1.76855	11.1847	1.69498	22.0296	3.19329
22834	u	novel	0.0809525	-0.055296	chr13	-	109770244	109774971	MSTRG.10738.1	1	4728	MSTRG.10738	.	15.6667	2.25221	8.8336	1.38206	26.1469	3.56803	23.5263	3.23519	27.9327	4.23305	22.0256	3.19272
22846	u	novel	0.00746477	-0.126976	chr13	.	109912580	109913040	MSTRG.10743.1	1	461	MSTRG.10743	.	4.6898	0.674195	4.34273	0.67944	4.8243	0.658327	1.36442	0.187627	7.10846	1.07725	13.6399	1.97717
22847	u	novel	0.00518075	-0.008192	chr13	.	109922479	109922697	MSTRG.10744.1	1	219	MSTRG.10744	.	0.684932	0.098464	2.45662	0.384349	13.3425	1.82072	6.19178	0.851453	3.60731	0.546668	11.9817	1.73681
22851	i	novel	0.0909668	-0.053248	chr13	.	110012797	110013607	MSTRG.10748.1	1	811	MSTRG.10748	Tmem206	5.32922	0.766116	4.1344	0.646846	13.1788	1.79839	7.74229	1.06467	5.59803	0.848352	7.50185	1.08743
22852	o	novel	0.156652	-0.016384	chr13	-	110023245	110075815	MSTRG.10749.1	2	7621	MSTRG.10749	Ppp2r5a	24.6563	3.54453	21.3857	3.34588	29.0538	3.96471	19.8653	2.73175	23.825	3.61055	19.1776	2.77989
22856	i	novel	0.0458941	-0.032768	chr13	+	110058900	110059709	MSTRG.10751.1	1	810	MSTRG.10751	Ppp2r5a	17.1346	2.46322	22.5025	3.52061	17.1802	2.34443	13.9975	1.92485	9.65062	1.4625	22.363	3.24162
22862	u	novel	0.0125994	-0.0004096	chr13	.	110315450	110315751	MSTRG.10753.1	1	302	MSTRG.10753	.	3.71854	0.534568	0	0	1.85762	0.253492	2.27152	0.312365	12.1358	1.83911	2.83444	0.410865
22864	u	novel	0.0196032	-0.002048	chr13	.	110374712	110375034	MSTRG.10757.1	1	323	MSTRG.10757	.	9.47988	1.3628	4.95046	0.774522	8.387	1.1445	3.70898	0.510035	11.6471	1.76505	2.76161	0.400309
22865	u	novel	0.00979587	-0.0004096	chr13	.	110380427	110380640	MSTRG.10758.1	1	214	MSTRG.10758	.	8.06075	1.15879	2.58879	0.405027	5.73365	0.782418	11.9065	1.63731	4.95794	0.75135	0	0
22868	i	novel	0.0366237	-0.057344	chr13	+	110401987	110403870	MSTRG.10760.1	2	803	MSTRG.10760	Lpgat1	11.3912	1.63757	6.48295	1.01429	13.5168	1.84451	5.32893	0.732799	7.67838	1.16362	9.03455	1.3096
22876	i	novel	0.188397	-0.02048	chr13	.	110677017	110677240	MSTRG.10763.1	1	224	MSTRG.10763	AABR07022168.1	8.51339	1.22386	14.9955	2.34612	3.54464	0.483705	10.2366	1.40767	7.61161	1.1535	4.88393	0.707949
22879	o	novel	0.0189557	-0.0004096	chr13	-	110728245	110777133	MSTRG.10765.1	2	429	MSTRG.10765	Traf5	11.9572	1.71894	11.8356	1.85173	10.9974	1.50071	12.7349	1.75122	16.6177	2.51833	5.40891	0.784048
22888	u	novel	0.177469	-0.045056	chr13	+	110864697	110875449	MSTRG.10770.1	2	417	MSTRG.10770	.	6.63789	0.954246	3.89804	0.609866	9.4964	1.29589	9.43735	1.29776	8.85132	1.34137	8.10342	1.17463
22893	i	novel	0.0124311	-0.212992	chr13	.	111361158	111361385	MSTRG.10772.1	1	228	MSTRG.10772	Hhat	0.552632	0.079445	3.14035	0.491322	11.1316	1.51902	5.25	0.721946	3.9386	0.596874	11.8904	1.72356
22894	i	novel	8.3412e-06	-0.32768	chr13	.	111367039	111367261	MSTRG.10773.1	1	223	MSTRG.10773	Hhat	11.9238	1.71413	0	0	1.34529	0.18358	0	0	3.67713	0.55725	2.25561	0.326961
22903	j	novel	0.161729	-0.0995328	chr13	-	111892830	111900118	MSTRG.10778.2	4	1851	MSTRG.10778	Traf3ip3	7.45625	1.07189	11.9954	1.87673	13.0362	1.77893	9.80482	1.3483	8.1832	1.24012	8.34961	1.21032
22904	i	novel	0.156656	-0.0192512	chr13	.	111896394	111897898	MSTRG.10779.1	1	1505	MSTRG.10779	Traf3ip3	8.70532	1.25145	13.0246	2.03775	10.9196	1.4901	9.68692	1.33208	5.254	0.796217	9.52093	1.3801
22905	i	novel	0.00686467	-0.0864256	chr13	.	111903347	111903695	MSTRG.10780.1	1	349	MSTRG.10780	Traf3ip3	10.1146	1.45405	14.212	2.22354	11.9112	1.62541	15.1347	2.08122	16.8682	2.55629	16.4785	2.38864
22906	i	novel	0.0499586	-0.0004096	chr13	.	111904506	111908753	MSTRG.10781.1	1	4248	MSTRG.10781	Traf3ip3	8.16031	1.17311	13.4002	2.09652	12.4428	1.69795	9.79661	1.34717	9.33074	1.41403	11.971	1.73526
22910	u	novel	0.18261	-0.0397312	chr13	+	111984228	111986986	MSTRG.10783.1	1	2759	MSTRG.10783	.	14.341	2.06163	19.0232	2.97626	22.6839	3.09547	17.4986	2.40629	23.9239	3.62555	6.46756	0.937504
22920	u	novel	0.00673295	-0.0004096	chr13	.	112971634	112971920	MSTRG.10788.1	1	287	MSTRG.10788	.	12.892	1.85332	11.0592	1.73027	19.2718	2.62984	7.91638	1.08861	1.78397	0.270352	10.108	1.46521
22921	u	novel	0.00645564	-0.0004096	chr13	.	112972604	112972829	MSTRG.10789.1	1	226	MSTRG.10789	.	19.8938	2.85988	12.1947	1.90791	10.1681	1.38755	10.8761	1.49561	19.3894	2.93836	3.75221	0.543901
22922	u	novel	0.0340284	-0.036864	chr13	.	112984736	112985015	MSTRG.10790.1	1	280	MSTRG.10790	.	14.1071	2.02801	9.11429	1.42597	1.21071	0.165215	5.15357	0.708686	3.21786	0.487649	10.3214	1.49614
22923	u	novel	0.00485394	-0.0004096	chr13	.	112996302	112996535	MSTRG.10791.1	1	234	MSTRG.10791	.	5.23077	0.751962	4.59829	0.719423	12.8205	1.7495	4.59402	0.631739	3.92308	0.594522	6.41026	0.929197
22924	u	novel	0.00849823	-0.0004096	chr13	.	113030549	113030749	MSTRG.10792.1	1	201	MSTRG.10792	.	2.96517	0.426266	10.791	1.68831	2.48756	0.339455	1.32836	0.182667	2.32836	0.35285	0.686567	0.099521
22938	u	novel	0.075889	-0.0004096	chr13	.	113670432	113670938	MSTRG.10793.1	1	507	MSTRG.10793	.	17.4241	2.50484	15.7949	2.47118	12.787	1.74492	11.1479	1.53299	7.50099	1.13674	8.62525	1.25027
22939	u	novel	0.00415071	-0.0004096	chr13	.	113674683	113674933	MSTRG.10794.1	1	251	MSTRG.10794	.	5.33466	0.766897	3.28287	0.513619	12.5976	1.71908	0	0	5.96414	0.903835	0.027888	0.004042
22944	u	novel	0.0583171	-0.06144	chr13	-	113711676	113713692	MSTRG.10796.1	1	2017	MSTRG.10796	.	98.182	14.1144	95.7229	14.9763	114.993	15.692	103.333	14.2096	78.9048	11.9576	106.719	15.4694
22929	i	novel	0.0732896	-0.008192	chr13	-	113388493	113396288	MSTRG.10798.1	1	7796	MSTRG.10798	Plxna2	25.7083	3.69576	24.2894	3.80018	31.0105	4.23172	18.7234	2.57473	16.2113	2.45673	32.788	4.75277
22934	x	novel	0.0808212	-0.032768	chr13	-	113466792	113482471	MSTRG.10800.1	1	15680	MSTRG.10800	Plxna2	40.1951	5.77835	30.8956	4.83376	32.1044	4.381	40.0173	5.50292	32.3916	4.90877	31.6154	4.58281
22945	u	novel	0.0775846	-0.0585728	chr13	-	113723653	113745973	MSTRG.10801.1	1	22321	MSTRG.10801	.	27.9006	4.01091	24.3959	3.81685	28.017	3.82323	26.282	3.61414	22.9887	3.48381	30.0406	4.35452
22946	u	novel	0.128599	-0.028672	chr13	+	113723694	113751053	MSTRG.10802.1	3	8319	MSTRG.10802	.	5.16118	0.741959	4.52953	0.708665	6.33475	0.864445	5.89119	0.810119	5.03867	0.763584	6.07979	0.881294
22947	o	novel	0.260477	-0.0630784	chr13	+	113751173	113778908	MSTRG.10803.1	2	25390	MSTRG.10803	AC118802.1	20.1736	2.90011	18.7508	2.93365	22.9919	3.1375	19.6879	2.70736	17.7228	2.6858	20.0865	2.91164
22948	o	novel	0.0888436	-0.0344064	chr13	+	113762404	113780560	MSTRG.10803.2	4	7100	MSTRG.10803	AC118802.1	7.36931	1.05939	7.16034	1.12027	10.9224	1.49048	4.96381	0.682591	8.57973	1.30021	8.96035	1.29885
22962	u	novel	0.0529051	-0.100352	chr13	.	113887495	113887917	MSTRG.10804.1	1	423	MSTRG.10804	.	7.71277	1.10877	11.2352	1.7578	9.38416	1.28057	11.9728	1.64642	0	0	0	0
22951	j	novel	0.227394	-0.008192	chr13	-	113782160	113795681	MSTRG.10806.1	2	6747	MSTRG.10806	Cd46	11.9001	1.71072	9.82337	1.53691	18.728	2.55563	12.5198	1.72164	14.7003	2.22775	5.74913	0.833364
22954	i	novel	0.00264211	-0.0086016	chr13	.	113796237	113796487	MSTRG.10807.1	1	251	MSTRG.10807	Cd46	6.68924	0.961629	5.93626	0.928753	7.2749	0.992739	13.9641	1.92026	2.53386	0.383994	2.55378	0.370183
22955	i	novel	0.00673548	-0.0004096	chr13	.	113798363	113798803	MSTRG.10808.1	1	441	MSTRG.10808	Cd46	13.966	2.00772	8.89342	1.39142	12.1451	1.65733	8.20635	1.12848	3.9297	0.595526	5.44444	0.789199
22961	x	novel	0.412175	-0.0004096	chr13	+	113855897	113883691	MSTRG.10810.1	2	951	MSTRG.10810	Cr1l	14.4079	2.07125	13.3344	2.08622	16.9125	2.3079	16.0531	2.20752	8.97667	1.36037	14.6025	2.11671
22970	u	novel	0.0571169	-0.0004096	chr14	.	450778	451014	MSTRG.10811.1	1	237	MSTRG.10811	.	5.81857	0.836462	16.0295	2.50789	8.97468	1.22469	5.34177	0.734566	0.740506	0.11222	0	0
22966	u	novel	0.00863449	-0.0004096	chr14	-	76617	78246	MSTRG.10812.1	2	224	MSTRG.10812	.	9.9814	1.4349	20.577	3.21936	29.3058	3.99909	16.7589	2.30458	8.87054	1.34428	8.59003	1.24517
22982	u	novel	0.0779274	-0.0004096	chr14	+	880212	880448	MSTRG.10813.1	1	237	MSTRG.10813	.	0	0	0	0	4.4135	0.60227	0.578059	0.079491	0	0	28.7764	4.17127
22987	u	novel	0.343576	-0.0114688	chr14	+	1339599	1351454	MSTRG.10814.1	2	3077	MSTRG.10814	.	11.851	1.70367	10.6126	1.66039	10.9396	1.49282	11.4683	1.57705	10.4965	1.59069	11.7517	1.70347
22988	u	novel	0.138798	-0.02048	chr14	+	1354510	1354823	MSTRG.10815.1	1	314	MSTRG.10815	.	13.5796	1.95217	13.0796	2.04636	17.2643	2.3559	11.9713	1.64622	9.98561	1.51327	8.64013	1.25243
22990	u	novel	0.0257859	-0.0966656	chr14	.	1374675	1374936	MSTRG.10817.1	1	262	MSTRG.10817	.	17.6899	2.54305	4.46056	0.697874	7.82347	1.0676	8.4876	1.16716	8.97424	1.36	2.43512	0.352982
2158	j	novel	0.141654	-0.0180224	chr1	+	72784966	72806918	MSTRG.1082.1	3	957	MSTRG.1082	Tmem86b	0	0	0	0	0.891772	0.121692	0	0	0	0	0	0
22999	u	novel	0.0303755	-0.0933888	chr14	-	1467269	1469743	MSTRG.10822.1	1	2475	MSTRG.10822	.	0	0	0.328762	0.051436	0.53758	0.073359	0	0	0.620182	0.093985	4.32971	0.627612
23033	u	novel	0.00626963	-0.0004096	chr14	.	2178066	2178388	MSTRG.10829.1	1	323	MSTRG.10829	.	4.6192	0.664044	5.02477	0.786147	11.1269	1.51839	13.5697	1.86601	5.37771	0.814964	1.7709	0.2567
23035	u	novel	0.0331726	-0.0004096	chr14	.	2239522	2240161	MSTRG.10830.1	1	640	MSTRG.10830	.	12.15	1.74665	14.5719	2.27983	16.5047	2.25224	15.6078	2.14629	13.4469	2.0378	6.11719	0.886716
23036	u	novel	0.0232897	-0.0598016	chr14	.	2240791	2242438	MSTRG.10831.1	1	1648	MSTRG.10831	.	10.6305	1.52821	10.8623	1.69945	11.6772	1.59348	14.0127	1.92694	12.1086	1.835	10.5449	1.52853
23041	j	novel	0.0220309	-0.0446464	chr14	+	2325308	2326436	MSTRG.10833.1	3	534	MSTRG.10833	Atp5me	21.8415	3.13987	17.6573	2.76257	13.5589	1.85026	18.6136	2.55963	17.0364	2.58178	20.9551	3.03754
23047	i	novel	0.0146333	-0.0004096	chr14	.	2600106	2600375	MSTRG.10837.1	1	270	MSTRG.10837	Ccdc18	7.92222	1.13888	8.85926	1.38607	9.67037	1.31963	15.4037	2.11822	19.4333	2.94502	6.94444	1.00663
2162	i	novel	0.126552	-0.262144	chr1	.	72857587	72857871	MSTRG.1084.1	1	285	MSTRG.1084	Ptprh	11.9614	1.71954	6.04211	0.945314	24.8754	3.39452	0.749123	0.103015	5.98493	0.906985	10.2468	1.48532
23051	i	novel	0.0171381	-0.053248	chr14	-	2662485	2664545	MSTRG.10841.1	1	2061	MSTRG.10841	Mtf2	16.8341	2.42002	9.93256	1.55399	10.0199	1.36732	12.4595	1.71335	9.77098	1.48074	11.5638	1.67623
23052	i	novel	0.0120654	-0.004096	chr14	.	2694267	2694985	MSTRG.10842.1	1	719	MSTRG.10842	Mtf2	15.274	2.19575	19.8762	3.10972	21.0292	2.86966	10.9388	1.50423	14.2184	2.15472	18.1683	2.63358
23055	i	novel	0.0600727	-0.0684032	chr14	-	2806044	2840143	MSTRG.10845.1	2	347	MSTRG.10845	Fam69a	8.8159	1.26735	14.098	2.20569	4.62601	0.631269	4.87753	0.670725	7.63641	1.15726	16.3944	2.37645
23056	i	novel	0.091429	-0.0032768	chr14	-	2834440	2835485	MSTRG.10846.1	1	1046	MSTRG.10846	Fam69a	8.47514	1.21836	9.27438	1.45102	11.9589	1.63192	8.70746	1.19739	11.4866	1.74074	10.9245	1.58356
23071	u	novel	0.174245	-0.0004096	chr14	.	3111020	3111328	MSTRG.10850.1	1	309	MSTRG.10850	.	4.00647	0.57596	9.78964	1.53163	1.28155	0.174882	4.30744	0.592332	11.0777	1.67876	2.57605	0.373411
23066	o	novel	0.00659261	-0.0004096	chr14	+	2899346	2976497	MSTRG.10852.1	2	373	MSTRG.10852	Evi5	9.26496	1.33191	7.34103	1.14854	14.5094	1.97996	6.47947	0.891014	8.31903	1.26071	6.6453	0.963268
23068	i	novel	0.0695554	-0.04096	chr14	-	2939492	2941049	MSTRG.10854.1	2	1441	MSTRG.10854	Evi5	11.4849	1.65104	8.85704	1.38572	11.2073	1.52936	8.29285	1.14038	9.74462	1.47675	12.1832	1.76601
23069	i	novel	0.0284131	-0.0258048	chr14	-	2965935	2970610	MSTRG.10855.1	2	4242	MSTRG.10855	Evi5	14.653	2.10648	17.1753	2.68716	22.0783	3.01282	15.8756	2.18311	16.5844	2.51327	13.2705	1.92363
23112	u	novel	0.0173954	-0.16384	chr14	.	4076999	4077237	MSTRG.10856.1	1	239	MSTRG.10856	.	11.9582	1.71907	10.7699	1.685	11.3891	1.55417	8.25105	1.13463	7.33891	1.11217	8.20921	1.18996
23073	i	novel	0.0123392	-0.032768	chr14	.	3133055	3133412	MSTRG.10858.1	1	358	MSTRG.10858	Rpap2	3.97486	0.571416	5.02793	0.786642	5.02235	0.685353	3.48045	0.478608	9.54749	1.44687	11.8687	1.72043
23074	i	novel	0.0426993	-0.1024	chr14	.	3147964	3148828	MSTRG.10859.1	1	865	MSTRG.10859	Rpap2	15.4751	2.22467	8.74798	1.36866	17.5214	2.39098	12.9225	1.77702	7.20694	1.09217	15.1017	2.18907
23075	i	novel	0.0100197	-0.08192	chr14	.	3154803	3155318	MSTRG.10860.1	1	516	MSTRG.10860	Rpap2	20.531	2.95149	16.1686	2.52965	18.2112	2.48512	19.4729	2.67778	18.0814	2.74014	15.2267	2.20719
23076	i	novel	0.164627	-0.0602112	chr14	.	3162214	3164054	MSTRG.10861.1	1	1841	MSTRG.10861	Rpap2	20.6687	2.97127	15.8262	2.47608	18.6051	2.53887	14.6089	2.00892	12.7094	1.92604	10.6431	1.54277
23077	i	novel	0.0272289	-0.0159744	chr14	.	3165935	3167214	MSTRG.10862.1	1	1280	MSTRG.10862	Rpap2	12.0875	1.73767	13.1578	2.0586	14.0656	1.91941	15.0062	2.06356	17.6875	2.68045	15.2234	2.20671
23078	i	novel	0.0137164	-0.012288	chr14	.	3168635	3169073	MSTRG.10863.1	1	439	MSTRG.10863	Rpap2	18.6918	2.68708	35.779	5.59779	32.2721	4.40387	19.552	2.68866	30.1463	4.56852	16.3557	2.37083
23079	i	novel	0.0601973	-0.0028672	chr14	-	3198939	3199773	MSTRG.10864.1	1	835	MSTRG.10864	Rpap2	13.2623	1.90655	10.2024	1.59621	10.2311	1.39615	9.68743	1.33215	6.99282	1.05973	12.0132	1.74137
23083	i	novel	0.0247243	-0.0004096	chr14	.	3225021	3225311	MSTRG.10866.1	1	291	MSTRG.10866	Glmn	7.72509	1.11054	8.71478	1.36346	14.5258	1.9822	9.94158	1.3671	5.74914	0.871252	15.0309	2.17881
23084	i	novel	2.60043e-06	-0.0618496	chr14	.	3238207	3238416	MSTRG.10867.1	1	210	MSTRG.10867	Glmn	5.97619	0.859122	16.8667	2.63887	11.3905	1.55435	7.29048	1.00254	18	2.72781	13.481	1.95413
23090	i	novel	0.0333482	-0.0626688	chr14	.	3307243	3309935	MSTRG.10869.1	1	2693	MSTRG.10869	AC106605.1	13.6004	1.95517	8.48385	1.32733	10.9488	1.49408	12.5886	1.7311	8.36613	1.26784	10.0925	1.46295
2188	u	novel	0.015212	-0.200704	chr1	.	73034723	73034925	MSTRG.1087.1	1	203	MSTRG.1087	.	4.57143	0.657177	15.0246	2.35067	1.54187	0.210405	12.1502	1.67082	7.36946	1.1168	4.02832	0.583925
23092	i	novel	0.00807602	-0.06144	chr14	.	3319053	3319955	MSTRG.10870.1	1	903	MSTRG.10870	AC106605.1	10.1573	1.46018	9.73976	1.52383	10.3555	1.41312	15.1052	2.07717	7.46401	1.13113	6.90808	1.00136
23102	i	novel	0.194414	-0.0294912	chr14	-	3537541	3540089	MSTRG.10877.1	1	2549	MSTRG.10877	Tgfbr3	19.4735	2.79946	14.3311	2.24217	14.716	2.00815	17.5865	2.41838	14.9086	2.25932	23.0243	3.33749
23103	i	novel	0.146722	-0.0110592	chr14	-	3547873	3552991	MSTRG.10878.1	2	5078	MSTRG.10878	Tgfbr3	18.078	2.59885	13.3547	2.0894	15.6924	2.1414	16.0128	2.20198	13.8651	2.10118	18.9285	2.74378
23104	i	novel	0.180075	-0.0311296	chr14	+	3553227	3559572	MSTRG.10879.1	2	6284	MSTRG.10879	Tgfbr3	17.948	2.58016	7.59181	1.18777	7.28701	0.994391	10.94	1.50439	15.1891	2.30184	17.5622	2.54573
23105	i	novel	0.330504	-0.0311296	chr14	+	3555002	3562285	MSTRG.10879.2	2	7216	MSTRG.10879	Tgfbr3	6.84649	0.984234	9.85199	1.54139	7.66896	1.04651	0	0	5.3814	0.815523	0	0
23106	i	novel	0.16532	-0.0172032	chr14	-	3585636	3587521	MSTRG.10880.1	1	1886	MSTRG.10880	Tgfbr3	17.0276	2.44784	17.175	2.6871	20.6214	2.81402	17.8701	2.45738	10.7932	1.63566	18.6962	2.7101
23126	u	novel	0.0137999	-0.0004096	chr14	.	4885334	4885627	MSTRG.10881.1	1	294	MSTRG.10881	.	5.10204	0.733457	1.96939	0.30812	13.0349	1.77876	1.8517	0.254634	1.96122	0.297213	13.9024	2.01522
23123	i	novel	0.0354989	-0.073728	chr14	-	4177119	4178175	MSTRG.10884.1	1	1057	MSTRG.10884	Zfp644	0	0	17.4305	2.72707	0	0	0	0	17.0984	2.59117	13.7465	1.99263
23131	x	novel	0.0620416	-0.028672	chr14	+	5003686	5006495	MSTRG.10887.1	2	2619	MSTRG.10887	Zfp326	31.8488	4.5785	25.2081	3.94392	32.6789	4.45939	28.1901	3.87653	26.7858	4.05925	17.6289	2.55539
23135	i	novel	0.033603	-0.0270336	chr14	.	5020756	5021479	MSTRG.10888.1	1	724	MSTRG.10888	Zfp326	8.63812	1.24179	9.78177	1.5304	13.4406	1.83412	6.82182	0.938093	11.8177	1.79091	11.5207	1.66998
23136	i	novel	0.0254865	-0.014336	chr14	.	5028488	5030926	MSTRG.10889.1	1	2439	MSTRG.10889	Zfp326	8.37556	1.20405	7.1558	1.11956	13.0102	1.77539	12.5166	1.7212	7.97745	1.20894	5.69537	0.825571
2186	u	novel	0.0128158	-0.0004096	chr1	.	73013492	73013959	MSTRG.1089.1	1	468	MSTRG.1089	.	6.35684	0.913843	8.59188	1.34424	13.0256	1.77749	4.79274	0.659066	6.73504	1.02066	11.3547	1.64592
23137	i	novel	0.443504	-0.0212992	chr14	.	5031962	5032602	MSTRG.10890.1	1	641	MSTRG.10890	Zfp326	4.78315	0.687614	11.6365	1.82058	9.17005	1.25135	13.3229	1.83208	8.41186	1.27477	4.87676	0.706909
23138	x	novel	0.192138	-0.0393216	chr14	+	5079716	5125032	MSTRG.10891.1	3	3386	MSTRG.10891	Lrrc8d	17.7549	2.5524	14.682	2.29706	17.8273	2.43273	17.9749	2.47179	16.2265	2.45904	15.4315	2.23686
23142	x	novel	0.0265093	-0.0114688	chr14	+	5089018	5090836	MSTRG.10893.1	2	1727	MSTRG.10893	Lrrc8d	13.1459	1.88982	7.11291	1.11285	9.1804	1.25276	9.92357	1.36462	6.89208	1.04446	11.1749	1.61985
23143	x	novel	0.0859624	-0.0495616	chr14	+	5093935	5112933	MSTRG.10894.1	2	4216	MSTRG.10894	Lrrc8d	14.6523	2.10638	17.9473	2.80794	22.6874	3.09594	19.3124	2.65571	16.9627	2.57062	18.3477	2.65959
23144	u	novel	0.101783	-0.0712704	chr14	-	5112989	5120271	MSTRG.10895.1	2	1513	MSTRG.10895	.	14.644	2.10519	15.0352	2.35233	16.3746	2.23449	13.615	1.87225	12.8729	1.95082	16.5763	2.40281
23145	u	novel	0.101783	-0.0712704	chr14	-	5112996	5120271	MSTRG.10895.2	2	1506	MSTRG.10895	.	9.29476	1.33619	3.30858	0.517642	9.33944	1.27447	7.23408	0.994784	10.5199	1.59424	8.14866	1.18119
23146	u	novel	0.0684134	-0.012288	chr14	+	5127910	5129607	MSTRG.10896.1	3	1391	MSTRG.10896	.	16.4795	2.36905	13.8276	2.16339	16.5285	2.2555	17.0359	2.34267	20.8354	3.15749	12.2221	1.77166
23147	u	novel	0.149667	-0.004096	chr14	-	5135154	5141252	MSTRG.10897.1	2	5962	MSTRG.10897	.	12.2938	1.76732	16.2094	2.53604	20.4148	2.78582	26.7836	3.68311	5.03121	0.762454	18.9637	2.74888
23148	u	novel	0.144296	-0.036864	chr14	+	5135298	5143424	MSTRG.10898.1	2	8006	MSTRG.10898	.	9.44791	1.35821	1.87193	0.292871	9.07304	1.23811	6.58084	0.904954	21.1434	3.20417	9.02814	1.30867
23149	u	novel	0.462598	-0.0794624	chr14	+	5135322	5144329	MSTRG.10898.2	2	8912	MSTRG.10898	.	8.91207	1.28118	9.02787	1.41245	5.58684	0.762384	4.01431	0.552022	0.000336	5.1e-05	0	0
23150	u	novel	0.130539	-0.0253952	chr14	+	5141348	5144315	MSTRG.10898.3	2	2943	MSTRG.10898	.	0	0	0	0	0	0	0	0	14.0546	2.1299	0	0
23151	u	novel	0.0678552	-0.053248	chr14	-	5144430	5152076	MSTRG.10899.1	2	6237	MSTRG.10899	.	31.1956	4.4846	25.6444	4.01218	33.207	4.53145	29.1736	4.01177	26.722	4.04958	32.38	4.69363
2187	u	novel	0.0267522	-0.0004096	chr1	.	73014707	73015070	MSTRG.1090.1	1	364	MSTRG.1090	.	8.85714	1.27328	7.87912	1.23272	23.7885	3.24619	12.7747	1.7567	14.967	2.26818	8.79121	1.27433
23160	u	novel	0.00877727	-0.077824	chr14	.	5382540	5382745	MSTRG.10900.1	1	206	MSTRG.10900	.	10.7718	1.54853	3.43204	0.536958	4.75243	0.64852	7.13592	0.981286	5.22816	0.7923	12.6893	1.83938
23161	u	novel	0.163295	-0.008192	chr14	.	5384268	5384710	MSTRG.10901.1	1	443	MSTRG.10901	.	11.0131	1.58322	19.2336	3.00919	12.684	1.73087	17.0538	2.34513	14.4582	2.19107	11.1851	1.62133
23158	i	novel	0.0359	-0.0094208	chr14	+	5370687	5373602	MSTRG.10906.1	1	2916	MSTRG.10906	Lrrc8c	25.7171	3.69702	22.7975	3.56676	35.5672	4.85353	29.5233	4.05985	26.8402	4.06749	16.2891	2.36118
23165	u	novel	0.419359	-0.0495616	chr14	+	5466144	5480349	MSTRG.10909.1	1	14206	MSTRG.10909	.	24.1745	3.47527	25.5733	4.00105	24.2822	3.31357	29.082	3.99917	26.0458	3.9471	22.6356	3.28114
23166	u	novel	0.0672971	-0.0495616	chr14	+	5474784	5480349	MSTRG.10909.2	2	5522	MSTRG.10909	.	0	0	0	0	12.3938	1.69127	0	0	0	0	0	0
23170	u	novel	0.0388225	-0.02048	chr14	-	5549685	5552391	MSTRG.10911.1	2	2130	MSTRG.10911	.	31.0166	4.45887	23.9781	3.75148	34.8221	4.75186	26.9552	3.7067	30.8087	4.6689	27.1605	3.93704
23171	u	novel	0.203576	-0.0331776	chr14	-	5568098	5570844	MSTRG.10912.1	2	881	MSTRG.10912	.	0	0	15.7576	2.46534	0	0	17.9555	2.46912	17.24	2.61264	8.80214	1.27591
23172	u	novel	0.0352742	-0.065536	chr14	.	5602620	5602887	MSTRG.10913.1	1	268	MSTRG.10913	.	10.3097	1.4821	1.31157	0.2052	5.47761	0.747479	12.3731	1.70147	1.58955	0.240888	3.8209	0.553857
23173	x	novel	0.0657178	-0.0208896	chr14	-	5603953	5772871	MSTRG.10914.1	3	957	MSTRG.10914	AABR07014218.1	13.9347	2.00322	14.0982	2.20573	17.9854	2.4543	18.8506	2.59221	12.6959	1.924	11.9906	1.73809
23175	i	novel	0.203576	-0.0331776	chr14	-	5642374	5645193	MSTRG.10916.1	2	954	MSTRG.10916	AABR07014218.1	28.3284	4.07242	23.2329	3.63489	32.6041	4.44918	25.0193	3.4405	21.2965	3.22737	12.781	1.85267
23176	o	novel	0.0137834	-0.0004096	chr14	+	5642447	5759656	MSTRG.10917.1	2	830	MSTRG.10917	AABR07014218.1	1.0796	0.155201	0.263773	0.041268	0.139951	0.019098	0.097176	0.013363	3.60914	0.546947	3.81252	0.552643
23177	x	novel	0.0966427	-0.053248	chr14	-	5646028	5761288	MSTRG.10918.1	2	275	MSTRG.10918	AABR07014218.1	5.38121	0.773589	3.79091	0.593105	4.85333	0.66229	12.5673	1.72817	5.95939	0.903115	1.34182	0.194503
23178	u	novel	0.0343535	-0.014336	chr14	-	5744060	5747124	MSTRG.10919.1	2	458	MSTRG.10919	.	32.5218	4.67526	25.4017	3.97422	26.6517	3.63692	34.2882	4.71509	30.3373	4.59746	21.1201	3.06146
2182	i	novel	0.0461717	-0.135168	chr1	.	72963125	72963342	MSTRG.1092.1	1	218	MSTRG.1092	Rdh13	4.05963	0.583603	13.5367	2.11788	8.05046	1.09857	14.422	1.98322	15.1376	2.29403	9.21101	1.33518
23180	u	novel	0.0331905	-0.0507904	chr14	+	5763654	5764364	MSTRG.10921.1	2	357	MSTRG.10921	.	25.6134	3.68212	18.7983	2.94108	18.4146	2.51287	23.5711	3.24135	21.4183	3.24583	21.0056	3.04486
23182	u	novel	0.116359	-0.0004096	chr14	.	5787702	5788445	MSTRG.10923.1	1	744	MSTRG.10923	.	12.3589	1.77668	10.1949	1.59504	12.1075	1.6522	6.29032	0.865004	6.8078	1.03169	4.01882	0.582547
23192	u	novel	0.0178614	-0.0004096	chr14	+	5948014	5948396	MSTRG.10929.1	1	383	MSTRG.10929	.	11.5335	1.65803	12.9473	2.02567	14.2429	1.9436	12.1262	1.66752	10.6836	1.61905	3.10879	0.450634
23193	u	novel	0.173022	-0.0110592	chr14	+	5963514	5974530	MSTRG.10930.1	3	684	MSTRG.10930	.	15.6901	2.25556	15.0168	2.34945	14.6411	1.99793	14.2456	1.95896	17.7288	2.68671	12.2917	1.78174
23194	u	novel	0.0118231	-0.0004096	chr14	+	5975252	5975453	MSTRG.10931.1	1	202	MSTRG.10931	.	19.1535	2.75345	30.5149	4.77418	29.3812	4.00938	28.7065	3.94753	19.505	2.95587	19.6485	2.84815
23195	u	novel	0.0104467	-0.0004096	chr14	.	5975708	5976485	MSTRG.10932.1	1	778	MSTRG.10932	.	9.33226	1.34158	9.6356	1.50753	10.8965	1.48695	12.7082	1.74755	12.9177	1.95762	10.464	1.51681
23197	o	novel	0.0368824	-0.0434176	chr14	+	5984590	6025225	MSTRG.10934.1	2	1035	MSTRG.10934	RF00026	9.67778	1.39125	8.41498	1.31656	9.51111	1.29789	7.0599	0.970832	7.44493	1.12824	9.14686	1.32588
23198	u	novel	0.0354199	-0.098304	chr14	-	5986975	5989765	MSTRG.10935.1	2	2490	MSTRG.10935	.	20.7508	2.98308	13.7282	2.14784	17.9387	2.44793	15.5973	2.14484	18.157	2.7516	13.4002	1.94242
23199	u	novel	0.0961365	-0.0004096	chr14	-	5990009	5990958	MSTRG.10936.1	2	391	MSTRG.10936	.	17.1714	2.46851	19.9616	3.12309	16.7954	2.29191	16.1765	2.22448	14.0588	2.13054	19.4233	2.8155
23201	u	novel	0.0664702	-0.02048	chr14	.	6033483	6033707	MSTRG.10938.1	1	225	MSTRG.10938	.	12.6311	1.81582	12.42	1.94316	7.44444	1.01588	2.52	0.346534	7.08889	1.07428	4.41333	0.639734
23202	u	novel	0.0141641	-0.0004096	chr14	-	6052554	6053344	MSTRG.10939.1	1	791	MSTRG.10939	.	19.775	2.8428	9.21855	1.44228	12.9671	1.76951	15.4036	2.1182	10.4036	1.57661	11.8034	1.71096
23248	i	novel	0.0249708	-0.014336	chr14	-	7077088	7078247	MSTRG.10947.1	1	1160	MSTRG.10947	Hsd17b11	12.1509	1.74678	8.75517	1.36979	6.07931	0.829588	4.43534	0.60992	5.34741	0.810373	9.19224	1.33246
23250	u	novel	0.117001	-0.0004096	chr14	+	7106859	7107938	MSTRG.10948.2	2	1005	MSTRG.10948	.	0	0	0	0	0	0	0	0	0	0	8.31346	1.20508
23253	i	novel	0.0135451	-0.077824	chr14	.	7114227	7115265	MSTRG.10951.1	1	1039	MSTRG.10951	Hsd17b13	5.79788	0.833489	12.0741	1.88905	9.09047	1.24049	8.99038	1.2363	10.7344	1.62674	8.9076	1.2912
23217	i	novel	0.0459333	-0.0733184	chr14	.	6454198	6454652	MSTRG.10953.1	1	455	MSTRG.10953	Abcg3l1	20.422	2.93581	11.6703	1.82587	17.8901	2.4413	13.2352	1.82001	16.078	2.43654	15.6703	2.27149
23221	i	novel	0.0857758	-0.018432	chr14	.	6501022	6502179	MSTRG.10954.1	1	1158	MSTRG.10954	Abcg3l1	14.8394	2.13327	8.60622	1.34648	13.8592	1.89124	9.35147	1.28595	9.49568	1.43902	6.57945	0.953722
23222	i	novel	0.0441985	-0.0270336	chr14	.	6523286	6524504	MSTRG.10955.1	1	1219	MSTRG.10955	Abcg3l1	11.2182	1.6127	9.87121	1.54439	13.9623	1.9053	9.83757	1.3528	13.0902	1.98376	8.47416	1.22837
23223	i	novel	0.0390651	-0.008192	chr14	+	6527431	6529409	MSTRG.10956.1	1	1979	MSTRG.10956	Abcg3l1	11.1546	1.60356	11.357	1.77685	12.2643	1.67359	11.1981	1.53989	9.53663	1.44523	11.1387	1.61461
23225	u	novel	0.174321	-0.008192	chr14	-	6561877	6573521	MSTRG.10958.1	4	6592	MSTRG.10958	.	13.7156	1.97172	10.3682	1.62215	14.4857	1.97674	14.6587	2.01577	12.667	1.91962	10.9025	1.58036
23226	u	novel	0.0360137	-0.110592	chr14	-	6574930	6577199	MSTRG.10959.1	1	2270	MSTRG.10959	.	13.2586	1.90602	10.1441	1.58708	11.5802	1.58024	13.5661	1.86552	12.9009	1.95506	11.3784	1.64936
23227	u	novel	0.0978605	-0.098304	chr14	.	6577480	6578245	MSTRG.10960.1	1	766	MSTRG.10960	.	11.705	1.68268	9.90339	1.54943	17.0822	2.33106	7.94909	1.09311	12.8264	1.94377	17.2298	2.49754
23352	u	novel	0.00927814	-0.679936	chr14	.	8611716	8612004	MSTRG.10969.1	1	289	MSTRG.10969	.	6.12803	0.88095	3.35294	0.524583	10.5294	1.43685	1.03806	0.142748	17.1903	2.6051	0.692042	0.100315
23330	i	novel	0.017984	-0.036864	chr14	.	8452268	8453061	MSTRG.10972.1	1	794	MSTRG.10972	Arhgap24	7.62343	1.09592	4.70151	0.735572	5.28212	0.720802	13.3804	1.83998	6.10705	0.925492	7.58438	1.09939
23331	i	novel	0.00726473	-0.0004096	chr14	.	8462873	8463137	MSTRG.10973.1	1	265	MSTRG.10973	Arhgap24	17.3321	2.49162	21.1547	3.30975	13.634	1.8605	9.9849	1.37306	16.3019	2.47047	14.5925	2.11525
23332	i	novel	0.112297	-0.0004096	chr14	.	8469787	8470088	MSTRG.10974.1	1	302	MSTRG.10974	Arhgap24	13.7517	1.9769	14.2053	2.22248	22.7483	3.10426	17.7351	2.43882	11.0331	1.67201	12.2483	1.77546
23333	i	novel	0.0959235	-0.0712704	chr14	.	8473665	8475305	MSTRG.10975.1	1	1641	MSTRG.10975	Arhgap24	12.841	1.84598	12.0396	1.88365	8.2858	1.13069	6.89701	0.948433	7.47837	1.13331	6.45582	0.935802
23334	i	novel	0.0287742	-0.012288	chr14	.	8490489	8492167	MSTRG.10976.1	1	1679	MSTRG.10976	Arhgap24	10.5527	1.51703	9.25551	1.44806	13.7909	1.88192	12.2972	1.69103	10.4116	1.57782	9.57772	1.38834
23335	i	novel	0.103553	-0.0229376	chr14	.	8494294	8498711	MSTRG.10977.1	1	4418	MSTRG.10977	Arhgap24	12.7832	1.83767	9.96741	1.55944	14.4676	1.97426	13.1111	1.80296	13.0523	1.97801	12.3153	1.78516
23336	i	novel	0.0703953	-0.028672	chr14	.	8500131	8506651	MSTRG.10978.1	1	6521	MSTRG.10978	Arhgap24	11.5432	1.65942	10.1035	1.58074	13.9824	1.90804	13.3746	1.83919	12.8499	1.94733	10.0112	1.45117
23337	i	novel	0.0364604	-0.016384	chr14	.	8508002	8509332	MSTRG.10979.1	1	1331	MSTRG.10979	Arhgap24	13.5417	1.94672	14.6702	2.29521	13.1262	1.79122	16.3569	2.24929	13.417	2.03327	10.6852	1.54887
2201	u	novel	0.00856897	-0.0004096	chr1	.	73521632	73521833	MSTRG.1098.1	1	202	MSTRG.1098	.	9.15347	1.31588	8.86634	1.38718	0	0	15.396	2.11716	6.59901	1.00005	7.13861	1.03478
23338	i	novel	0.355432	-0.0065536	chr14	-	8510203	8513800	MSTRG.10980.1	1	3598	MSTRG.10980	Arhgap24	12.0067	1.72605	10.2048	1.59659	13.7165	1.87177	12.5128	1.72068	11.8519	1.79609	6.37521	0.924117
23339	i	novel	0.3162	-0.0315392	chr14	.	8515345	8518618	MSTRG.10981.1	1	3274	MSTRG.10981	Arhgap24	10.1002	1.45198	10.4078	1.62834	13.5388	1.84751	10.7318	1.47577	9.44746	1.43171	7.97159	1.15552
23340	i	novel	0.0908105	-0.0528384	chr14	.	8519359	8523098	MSTRG.10982.1	1	3740	MSTRG.10982	Arhgap24	10.0971	1.45153	11.4476	1.79103	13.6155	1.85798	12.1479	1.6705	12.4503	1.88677	7.64064	1.10755
23341	i	novel	0.0484883	-0.053248	chr14	.	8523395	8524811	MSTRG.10983.1	1	1417	MSTRG.10983	Arhgap24	10.8829	1.56449	8.10868	1.26864	12.6239	1.72266	10.6514	1.46471	10.367	1.57106	7.54764	1.09407
23342	i	novel	0.139867	-0.0192512	chr14	.	8525914	8527640	MSTRG.10984.1	1	1727	MSTRG.10984	Arhgap24	14.0579	2.02093	7.74059	1.21105	16.4789	2.24872	13.9988	1.92503	12.3474	1.87119	7.12681	1.03306
23343	i	novel	0.0997807	-0.073728	chr14	.	8528556	8529317	MSTRG.10985.1	1	762	MSTRG.10985	Arhgap24	13.5722	1.9511	8.00394	1.25225	13.9554	1.90436	10.853	1.49244	12.9003	1.95497	9.62467	1.39514
23345	i	novel	0.0436044	-0.0004096	chr14	-	8542731	8547013	MSTRG.10987.1	1	4283	MSTRG.10987	Arhgap24	17.682	2.54192	17.1072	2.67649	22.0873	3.01405	18.4352	2.53509	15.8489	2.40182	12.8342	1.86038
23346	i	novel	0.13274	-0.0888832	chr14	+	8550901	8561102	MSTRG.10988.1	1	10202	MSTRG.10988	Arhgap24	13.525	1.94432	10.7573	1.68303	14.9761	2.04365	11.5938	1.5943	10.8183	1.63945	8.56705	1.24183
23347	i	novel	0.0819337	-0.0253952	chr14	.	8566955	8572441	MSTRG.10989.1	1	5487	MSTRG.10989	Arhgap24	12.3537	1.77594	11.7275	1.83482	15.1396	2.06596	12.3062	1.69227	12.5232	1.89783	7.05158	1.02216
23349	i	novel	0.0858227	-0.0180224	chr14	.	8592118	8597557	MSTRG.10991.1	1	5440	MSTRG.10991	Arhgap24	13.759	1.97796	10.8035	1.69025	16.3127	2.22604	11.5283	1.5853	12.6529	1.91749	8.74835	1.26812
23350	i	novel	0.0382876	-0.0004096	chr14	-	8597945	8598498	MSTRG.10992.1	1	554	MSTRG.10992	Arhgap24	18.074	2.59827	13.3881	2.09463	33.2112	4.53203	13.7872	1.89593	14.3177	2.16977	11.9422	1.73108
23353	u	novel	0.0147395	-0.0004096	chr14	.	8626481	8626688	MSTRG.10994.1	1	208	MSTRG.10994	.	6.40385	0.920601	5.76923	0.902622	3.66346	0.499919	6.00962	0.826403	11.8798	1.80032	12.1538	1.76176
23354	u	novel	0.01325	-0.0004096	chr14	.	8629543	8629839	MSTRG.10995.1	1	297	MSTRG.10995	.	9.30303	1.33738	8.39057	1.31274	9.42088	1.28558	4.57239	0.628765	11.8013	1.78843	12.4613	1.80632
23355	u	novel	0.0312008	-0.004096	chr14	.	8631473	8631900	MSTRG.10996.1	1	428	MSTRG.10996	.	8.70561	1.2515	10.7173	1.67677	6.90187	0.941835	4.86916	0.669575	4.07477	0.617509	7.20561	1.04449
23356	u	novel	0.102697	-0.0397312	chr14	.	8633038	8633437	MSTRG.10997.1	1	400	MSTRG.10997	.	7.935	1.14072	5.2425	0.820212	8.2875	1.13092	10.49	1.44252	4.7825	0.724763	12.915	1.87209
23357	u	novel	0.00870846	-0.0004096	chr14	.	8645044	8645429	MSTRG.10998.1	1	386	MSTRG.10998	.	9.12176	1.31132	10.5389	1.64885	8.62435	1.17689	6.29793	0.86605	3.67617	0.557104	8.04404	1.16602
23358	u	novel	0.00784109	-0.0278528	chr14	.	8646460	8646847	MSTRG.10999.1	1	388	MSTRG.10999	.	14.4742	2.08078	6.1366	0.960098	12.5284	1.70963	9.10051	1.25144	11.8247	1.79198	10.1778	1.47533
23359	u	novel	0.0127496	-0.004096	chr14	.	8658349	8659527	MSTRG.11000.1	1	1179	MSTRG.11000	.	6.26718	0.900953	6.83036	1.06864	12.7854	1.74471	8.2307	1.13183	7.67939	1.16377	4.03562	0.584983
23360	u	novel	0.13711	-0.0110592	chr14	.	8682519	8683438	MSTRG.11001.1	1	920	MSTRG.11001	.	17	2.44388	15.9783	2.49987	15.3087	2.08904	15.1924	2.08916	14.9033	2.25851	10.9239	1.58347
23255	i	novel	0.086147	-0.0172032	chr14	.	7170371	7170675	MSTRG.11004.1	1	305	MSTRG.11004	Klhl8	9.85902	1.41731	7.25902	1.1357	12.9508	1.76728	5.10492	0.701995	9.58033	1.45185	14.3311	2.07737
23257	i	novel	0.108255	-0.090112	chr14	.	7176100	7176484	MSTRG.11005.1	1	385	MSTRG.11005	Klhl8	12.1818	1.75123	6.30649	0.986679	10.0078	1.36567	7.72468	1.06225	17.6701	2.67782	8.37403	1.21385
23267	i	novel	0.126469	-0.0221184	chr14	+	7299264	7301653	MSTRG.11008.1	1	2390	MSTRG.11008	Aff1	22.7849	3.2755	23.7766	3.71995	24.8552	3.39176	24.1159	3.31626	24.3285	3.68685	26.7485	3.87733
23268	i	novel	0.095569	-0.069632	chr14	-	7346557	7353041	MSTRG.11009.1	2	6214	MSTRG.11009	Aff1	13.0037	1.86938	12.1164	1.89566	12.8994	1.76026	15.0257	2.06624	13.4939	2.04493	15.5282	2.25088
23269	o	novel	0.0865915	-0.0258048	chr14	-	7357316	7397877	MSTRG.11010.1	2	2272	MSTRG.11010	Aff1	12.3416	1.7742	13.1639	2.05955	14.8751	2.02987	11.2724	1.5501	12.349	1.87143	12.5417	1.81799
23275	u	novel	0.0189495	-0.0057344	chr14	-	7431314	7433090	MSTRG.11012.1	1	1777	MSTRG.11012	.	17.7983	2.55865	13.1854	2.06292	27.2107	3.71319	11.3167	1.5562	11.1937	1.69634	19.4144	2.81421
23302	i	novel	0.0119387	-0.028672	chr14	-	7786718	7788009	MSTRG.11019.1	2	1007	MSTRG.11019	Ptpn13	11.3046	1.62512	16.7433	2.61956	20.6154	2.81319	14.0209	1.92806	12.1401	1.83977	8.80089	1.27573
23304	i	novel	0.0313226	-0.016384	chr14	+	7791263	7796208	MSTRG.11020.1	2	4900	MSTRG.11020	Ptpn13	20.3063	2.91919	18.2086	2.84881	25.9378	3.53949	18.3312	2.52079	17.3253	2.62556	14.6067	2.11732
23306	o	novel	0.00927613	-0.0237568	chr14	-	7802613	7817519	MSTRG.11022.1	2	638	MSTRG.11022	Ptpn13	14.4263	2.07389	11.3521	1.77609	17.8652	2.4379	13.5185	1.85898	14.031	2.12633	12.6579	1.83482
23311	i	novel	0.0416033	-0.0446464	chr14	-	7857536	7861245	MSTRG.11023.1	2	3678	MSTRG.11023	Ptpn13	18.0625	2.59662	18.2368	2.85323	29.0185	3.95989	16.4119	2.25686	18.5337	2.80869	23.8423	3.45606
23312	i	novel	0.10707	-0.0565248	chr14	+	7861442	7863322	MSTRG.11024.1	1	1881	MSTRG.11024	Ptpn13	41.3652	5.94656	40.8145	6.3856	41.0213	5.59779	24.3801	3.35259	25.4163	3.8517	35.462	5.14039
23392	i	novel	0.168906	-0.0782336	chr14	+	9413867	9415708	MSTRG.11027.1	1	1842	MSTRG.11027	Cds1	12.7286	1.82983	13.703	2.1439	12.1254	1.65464	17.0679	2.34706	16.3132	2.47219	15.8523	2.29787
23399	i	novel	0.139062	-0.08192	chr14	.	10381530	10381800	MSTRG.11029.1	1	271	MSTRG.11029	Gpat3	0.874539	0.125722	7.35424	1.1506	5.19926	0.709496	11.941	1.64204	6.20664	0.940584	4.32472	0.626889
2217	u	novel	0.00604293	-0.012288	chr1	.	74088478	74088816	MSTRG.1103.1	1	339	MSTRG.1103	.	3.27493	0.470795	12.601	1.97149	8.46608	1.15529	6.11209	0.840495	2.92448	0.44319	2.91637	0.422742
23400	i	novel	0.0378044	-0.188416	chr14	+	10391272	10392558	MSTRG.11030.1	1	1287	MSTRG.11030	Gpat3	16.7439	2.40706	16.0629	2.51312	15.3454	2.09405	19.9596	2.74471	7.76714	1.17707	6.51438	0.94429
23402	i	novel	0.0562198	-0.0004096	chr14	.	10431507	10432000	MSTRG.11032.1	1	494	MSTRG.11032	Abraxas1	10.5162	1.51178	9.15182	1.43184	12.6538	1.72675	9.47571	1.30304	13.2206	2.00352	10.6802	1.54814
23403	i	novel	0.0494655	-0.073728	chr14	.	10432260	10432808	MSTRG.11033.1	1	549	MSTRG.11033	Abraxas1	16.0601	2.30876	13.3534	2.08919	11.6102	1.58434	18.5774	2.55464	13.816	2.09375	10.7978	1.56519
23404	i	novel	0.0220296	-0.026624	chr14	-	10434097	10435206	MSTRG.11034.1	1	1110	MSTRG.11034	Abraxas1	11.7324	1.68663	10.1234	1.58386	13.6108	1.85734	12.5495	1.72573	9.74955	1.47749	9.20901	1.33489
23409	i	novel	0.0321192	-0.0098304	chr14	.	10462819	10463082	MSTRG.11037.1	1	264	MSTRG.11037	Helq	15.3144	2.20156	15.5795	2.43749	12.3939	1.69129	19.9394	2.74193	10.4394	1.58204	7.1553	1.0372
23410	i	novel	0.0365481	-0.159744	chr14	.	10466261	10467425	MSTRG.11038.1	1	1165	MSTRG.11038	Helq	11.8764	1.70732	7.00687	1.09625	5.99571	0.818179	14.5176	1.99636	6.22489	0.94335	8.70875	1.26238
23415	u	novel	0.0259267	-0.0004096	chr14	.	10640862	10641106	MSTRG.11041.1	1	245	MSTRG.11041	.	1.22449	0.17603	9.46939	1.48153	16.4122	2.23963	9.22449	1.26849	4.7102	0.713807	13.9878	2.02759
23421	j	novel	0.239037	-0.0413696	chr14	-	10735143	10749075	MSTRG.11044.2	3	934	MSTRG.11044	Cops4	35.9062	5.16178	29.7074	4.64786	36.3884	4.96558	26.5066	3.64502	35.954	5.44865	32.1317	4.65765
23425	u	novel	0.165789	-0.0004096	chr14	.	10838157	10838922	MSTRG.11045.1	1	766	MSTRG.11045	.	11.9386	1.71627	9.99478	1.56373	12.0418	1.64323	11.9021	1.6367	5.25587	0.7965	7.94386	1.1515
23374	i	novel	0.298534	-0.0544768	chr14	+	9173371	9186213	MSTRG.11049.1	2	12577	MSTRG.11049	Wdfy3	11.5236	1.6566	12.6461	1.97854	7.16457	0.977683	15.2823	2.10152	18.3148	2.77551	11.0778	1.60577
23375	i	novel	0.293764	-0.0544768	chr14	+	9177246	9196218	MSTRG.11049.2	2	18897	MSTRG.11049	Wdfy3	11.9496	1.71784	9.37003	1.46598	16.0209	2.18623	12.8405	1.76574	7.56295	1.14613	14.0035	2.02987
2221	i	novel	0.0466478	-0.0438272	chr1	.	74634571	74634789	MSTRG.1105.1	1	219	MSTRG.1105	AABR07002467.1	6.96575	1.00138	14.0274	2.19465	16.742	2.28463	0	0	4.45662	0.675378	1.36073	0.197244
23380	i	novel	0.028481	-0.10199	chr14	+	9233969	9234700	MSTRG.11052.1	2	655	MSTRG.11052	Wdfy3	5.84122	0.839719	5.39695	0.844376	13.5618	1.85066	6.89618	0.948318	11.1191	1.68504	7.66259	1.11073
23381	i	novel	0.0294677	-0.0004096	chr14	-	9249627	9251661	MSTRG.11053.1	1	2035	MSTRG.11053	Wdfy3	12.1474	1.74628	11.3184	1.77082	14.7081	2.00708	19.3273	2.65777	11.4865	1.74072	10.9661	1.58958
23385	i	novel	0.0222821	-0.0294912	chr14	-	9277233	9277489	MSTRG.11054.1	1	257	MSTRG.11054	Wdfy3	25.463	3.6605	31.0233	4.85374	23.4397	3.1986	18.6187	2.56032	24.6576	3.73673	19.1868	2.78121
23387	i	novel	0.0398927	-0.045056	chr14	-	9284201	9285749	MSTRG.11056.1	2	1462	MSTRG.11056	Wdfy3	13.5226	1.94397	11.7189	1.83347	15.8181	2.15855	14.0171	1.92754	11.7353	1.77842	9.78317	1.41812
23388	i	novel	0.0675075	-0.134758	chr14	-	9304571	9307430	MSTRG.11057.1	2	2034	MSTRG.11057	Wdfy3	11.3715	1.63474	11.6568	1.82376	12.5137	1.70763	10.2345	1.40738	11.5231	1.74627	14.5565	2.11004
23389	i	novel	0.0309168	-0.0393216	chr14	-	9348829	9350343	MSTRG.11058.1	1	1515	MSTRG.11058	Wdfy3	18.4548	2.65301	21.9248	3.43023	13.3003	1.81497	22.1314	3.04336	15.1016	2.28858	14.031	2.03386
23426	u	novel	0.016937	-0.0241664	chr14	+	10840934	10849855	MSTRG.11059.1	3	4928	MSTRG.11059	.	0.5537	0.079599	3.24674	0.507966	11.2168	1.53065	12.2377	1.68285	5.48704	0.831533	1.30164	0.188679
23428	u	novel	0.144277	-0.0036864	chr14	+	10841979	10850569	MSTRG.11059.2	3	4315	MSTRG.11059	.	7.25537	1.04301	6.92528	1.08349	9.08044	1.23913	7.54456	1.03748	5.55674	0.842095	9.56522	1.38652
23427	u	novel	0.0184564	-0.0241664	chr14	+	10841979	10849872	MSTRG.11059.3	4	3810	MSTRG.11059	.	2.43813	0.350499	3.31075	0.517982	5.06457	0.691115	3.57738	0.491939	2.98921	0.452999	2.14369	0.310738
2231	u	novel	0.00304699	-0.0004096	chr1	.	75303155	75303395	MSTRG.1106.1	1	241	MSTRG.1106	.	10.9267	1.57079	7.71162	1.20652	14.2389	1.94306	11.177	1.53699	9.7462	1.47698	4.58506	0.664627
23450	u	novel	0.148727	-0.024576	chr14	.	11207510	11208113	MSTRG.11064.1	1	604	MSTRG.11064	.	13.2119	1.89931	11.7417	1.83704	13.8278	1.88695	10.846	1.49148	7.82119	1.18526	13.4503	1.94969
23451	u	novel	0.029085	-0.0004096	chr14	.	11208795	11209021	MSTRG.11065.1	1	227	MSTRG.11065	.	1.4978	0.21532	16.2467	2.54187	7.12775	0.972659	8.7489	1.20309	4.11894	0.624204	0.356828	0.051724
23452	u	novel	0.0161606	-0.119194	chr14	.	11212094	11212326	MSTRG.11066.1	1	233	MSTRG.11066	.	8.00858	1.15129	1.92275	0.300822	6.62232	0.903687	7.2618	0.998596	5.35193	0.811057	11.3863	1.65049
23476	u	novel	0.00909912	-0.151552	chr14	.	12352456	12352981	MSTRG.11069.1	1	526	MSTRG.11069	.	12.4354	1.78768	9.20501	1.44016	9.5057	1.29716	14.7633	2.03015	11.0627	1.6765	4.00697	0.58083
23475	i	novel	0.178954	-0.043008	chr14	.	12252392	12252728	MSTRG.11071.1	1	337	MSTRG.11071	Prkg2	11.0534	1.58901	17.7671	2.77974	8.16617	1.11436	14.8131	2.037	19.0326	2.8843	7.31751	1.06071
23477	u	novel	0.0298667	-0.0004096	chr14	.	12353989	12354496	MSTRG.11073.1	1	508	MSTRG.11073	.	11.5846	1.66538	5.0689	0.793052	8.85433	1.20827	4.34646	0.597696	12.9882	1.96829	4.42913	0.642024
2235	i	novel	0.0353992	-0.028672	chr1	.	75341853	75342668	MSTRG.1108.1	1	816	MSTRG.1108	Zswim9	14.0012	2.01278	10.9338	1.71064	10.4694	1.42866	8.99142	1.23644	2.94853	0.446834	10.2831	1.49058
23504	u	novel	0.173094	-0.0032768	chr14	+	14207599	14210383	MSTRG.11080.1	1	2785	MSTRG.11080	.	17.1189	2.46096	12.5508	1.96363	19.2065	2.62093	17.4158	2.39491	17.2118	2.60837	18.3871	2.66529
23505	u	novel	0.0356981	-0.024576	chr14	-	14210439	14214933	MSTRG.11081.1	2	3672	MSTRG.11081	.	22.5046	3.23521	20.1591	3.15399	28.9254	3.94718	20.4284	2.80918	19.8012	3.00077	26.1147	3.78545
23512	x	novel	0.0275675	-0.12288	chr14	+	14391815	14392242	MSTRG.11083.1	2	222	MSTRG.11083	Anxa3	45.705	6.57043	41.676	6.5204	60.3266	8.23222	39.8612	5.48145	72.7981	11.0322	35.4832	5.14345
23513	i	novel	0.443982	-0.045056	chr14	+	14410060	14418271	MSTRG.11084.1	1	8212	MSTRG.11084	Anxa3	15.2466	2.19181	13.4311	2.10136	16.6654	2.27417	14.8597	2.04341	12.7641	1.93434	17.2499	2.50045
23526	i	novel	0.019501	-0.0004096	chr14	.	14967711	14968661	MSTRG.11090.1	1	951	MSTRG.11090	Mrpl1	0	0	0	0	0	0	13.1719	1.81132	0	0	0	0
23527	i	novel	0.109124	-0.147456	chr14	-	14972058	14974490	MSTRG.11091.1	1	2433	MSTRG.11091	Mrpl1	6.62926	0.953006	5.27538	0.825357	7.9328	1.08252	14.6434	2.01367	6.50863	0.986349	5.0896	0.737762
23536	u	novel	0.017634	-0.1024	chr14	.	15337206	15337600	MSTRG.11093.1	1	395	MSTRG.11093	.	0	0	0	0	0	0	0	0	0	0	14.1924	2.05726
23541	u	novel	0.0274584	-0.008192	chr14	.	15494662	15495018	MSTRG.11094.1	1	357	MSTRG.11094	.	38.6064	5.54997	31.1359	4.87134	16.7794	2.28973	16.2563	2.23546	48.672	7.37599	0	0
23534	u	novel	0.0188931	-0.0446464	chr14	.	15154535	15155501	MSTRG.11096.1	1	967	MSTRG.11096	.	5.98656	0.860612	6.84281	1.07059	11.3382	1.54722	12.1934	1.67675	8.80662	1.3346	1.24095	0.179882
23545	u	novel	0.0256182	-0.106906	chr14	.	15812340	15812621	MSTRG.11097.1	1	282	MSTRG.11097	.	36.7447	5.28232	70.6303	11.0504	1.96454	0.268083	17.9619	2.47	77.1135	11.6861	45.0278	6.52699
23546	u	novel	0.0775214	-0.0733184	chr14	.	15814692	15814903	MSTRG.11098.1	1	212	MSTRG.11098	.	12.1981	1.75357	7.99528	1.2509	3.79245	0.517521	1.73113	0.238054	6.33962	0.960737	0.707547	0.102562
23547	u	novel	0.0187398	-0.0004096	chr14	.	15817865	15818117	MSTRG.11099.1	1	253	MSTRG.11099	.	21.6364	3.11039	25.4664	3.98433	34.6364	4.72651	43.6509	6.00258	54.5138	8.26129	24.8696	3.60496
171	i	novel	0.114624	-0.01024	chr1	+	6457381	6459785	MSTRG.111.1	2	2355	MSTRG.111	Utrn	23.2374	3.34055	21.2561	3.3256	25.4692	3.47555	28.7924	3.95934	19.0136	2.88141	15.9745	2.31558
23549	u	novel	0.113188	-0.086016	chr14	.	16189935	16190361	MSTRG.11100.1	1	427	MSTRG.11100	.	6.33724	0.911025	5.96487	0.933231	3.64052	0.496788	5.53396	0.760994	0.241218	0.036555	12.7787	1.85233
23550	u	novel	0.0932395	-0.0331776	chr14	.	16249061	16249268	MSTRG.11101.1	1	208	MSTRG.11101	.	12.3417	1.77421	0	0	0	0	0	0	0	0	0	0
23565	u	novel	0.0654244	-0.0262144	chr14	.	16516123	16518313	MSTRG.11105.1	1	2191	MSTRG.11105	.	7.58786	1.09081	12.8069	2.0037	8.63213	1.17795	6.89001	0.947469	9.48471	1.43736	10.6495	1.54369
23566	u	novel	0.161383	-0.028672	chr14	.	16530471	16531019	MSTRG.11106.1	1	549	MSTRG.11106	.	13.5683	1.95055	2.63934	0.412937	15.9217	2.17268	2.43534	0.334892	6.25319	0.947638	11.969	1.73497
23567	u	novel	0.114845	-0.024576	chr14	.	16531310	16533017	MSTRG.11107.1	1	1708	MSTRG.11107	.	12.0861	1.73746	8.69614	1.36055	10.0246	1.36796	6.88115	0.94625	7.02166	1.0641	9.98771	1.44777
23602	o	novel	0.00938499	-0.012288	chr14	+	16941206	17003117	MSTRG.11109.1	2	704	MSTRG.11109	Ccdc158	9.87738	1.41995	16.5347	2.58693	18.2525	2.49076	6.19597	0.85203	12.5767	1.90593	5.23155	0.758339
2244	i	novel	0.00883002	-0.06144	chr1	.	75642214	75643512	MSTRG.1111.1	1	1299	MSTRG.1111	AABR07002493.1	18.7444	2.69465	20.2671	3.17088	37.4338	5.10825	28.4665	3.91453	28.5912	4.33285	15.6259	2.26504
23606	i	novel	0.0376263	-0.109773	chr14	-	16995452	16996013	MSTRG.11112.1	1	562	MSTRG.11112	AC103535.1	11.774	1.6926	5.30071	0.82932	12.0374	1.64263	11.2633	1.54886	10.5374	1.59688	9.54804	1.38403
23608	u	novel	0.405958	-0.0528384	chr14	-	16997694	17001726	MSTRG.11114.1	1	4033	MSTRG.11114	.	20.1436	2.89579	15.5951	2.43992	30.3337	4.13937	14.399	1.98005	16.6127	2.51757	15.7709	2.28607
23609	u	novel	0.034137	-0.0045056	chr14	-	17004499	17008192	MSTRG.11115.1	1	3694	MSTRG.11115	.	11.8443	1.70271	10.5308	1.64759	20.1808	2.75389	8.10206	1.11414	10.5068	1.59225	12.5804	1.82359
23611	u	novel	0.169173	-0.14336	chr14	-	17115976	17116924	MSTRG.11117.1	1	949	MSTRG.11117	.	311.415	44.7683	233.843	36.5858	321.221	43.8341	334.375	45.9811	261.104	39.569	357.041	51.7548
23569	u	novel	0.384773	-0.0561152	chr14	.	16546376	16548240	MSTRG.11122.1	1	1865	MSTRG.11122	.	10.0973	1.45156	13.0311	2.03877	12.8552	1.75423	8.44987	1.16197	10.3925	1.57493	12.4204	1.80039
23570	u	novel	0.263649	-0.065536	chr14	.	16548848	16553668	MSTRG.11123.1	1	4821	MSTRG.11123	.	14.6078	2.09997	11.7295	1.83513	11.4574	1.56348	10.922	1.50192	8.76084	1.32766	10.5043	1.52264
23571	u	novel	0.0219491	-0.303104	chr14	.	16557682	16558738	MSTRG.11124.1	1	1057	MSTRG.11124	.	13.6736	1.96568	10.2564	1.60466	13.0482	1.78058	10.3094	1.41768	11.5203	1.74585	12.6764	1.83751
23572	u	novel	0.0246352	-0.233472	chr14	.	16561028	16561460	MSTRG.11125.1	1	433	MSTRG.11125	.	14.2987	2.05554	3.50577	0.548494	6	0.818765	7.43649	1.02262	6.24711	0.946717	7.35566	1.06624
23573	u	novel	0.159369	-0.0192512	chr14	.	16562505	16563666	MSTRG.11126.1	1	1162	MSTRG.11126	.	13.0724	1.87926	8.56153	1.33949	13.1129	1.78939	9.04748	1.24415	5.59954	0.848581	11.2866	1.63604
23574	u	novel	0.0862472	-0.045056	chr14	.	16616230	16616988	MSTRG.11127.1	1	759	MSTRG.11127	.	16.1436	2.32077	13.253	2.07348	16.1568	2.20477	13.0329	1.79221	10.0527	1.52343	3.3913	0.491586
23582	i	novel	0.115174	-0.0995328	chr14	+	16661229	16664987	MSTRG.11130.1	1	3759	MSTRG.11130	Shroom3	18.6951	2.68757	20.8359	3.25986	18.3477	2.50374	16.452	2.26237	16.7117	2.53256	19.826	2.87388
23586	i	novel	0.333914	-0.398131	chr14	+	16714059	16739619	MSTRG.11131.1	2	19373	MSTRG.11131	Shroom3	17.7539	2.55226	12.5638	1.96567	40.6542	5.5477	15.6342	2.14992	17.806	2.6984	12.7688	1.8509
23587	i	novel	0.258958	-0.0483328	chr14	+	16718945	16737849	MSTRG.11131.2	2	12857	MSTRG.11131	Shroom3	35.485	5.10123	30.0196	4.6967	0	0	16.7713	2.30628	32.0758	4.86092	22.5505	3.2688
23590	i	novel	0.164227	-0.0004096	chr14	+	16756442	16763352	MSTRG.11132.1	2	393	MSTRG.11132	Shroom3	337.433	48.5086	249.933	39.1031	243.424	33.2179	308.695	42.4497	219.728	33.2986	188.585	27.3363
23591	i	novel	0.0918768	-0.244531	chr14	+	16757817	16762053	MSTRG.11133.1	3	3949	MSTRG.11133	Shroom3	46.1768	6.63825	38.1885	5.97476	41.2973	5.63547	46.3028	6.36726	48.0366	7.27969	31.4268	4.55546
23593	i	novel	0.470326	-0.002048	chr14	+	16763673	16769628	MSTRG.11134.2	2	5904	MSTRG.11134	Shroom3	32.4623	4.66671	0	0	0	0	0	0	0	0	0	0
23595	o	novel	0.0573935	-0.0339968	chr14	+	16799905	16810369	MSTRG.11136.1	2	10258	MSTRG.11136	AABR07014478.1	26.0015	3.73791	23.3536	3.65378	30.8217	4.20595	26.7308	3.67584	26.7278	4.05046	23.1649	3.35786
23598	i	novel	0.309773	-0.016384	chr14	+	16849660	16855478	MSTRG.11137.1	1	5819	MSTRG.11137	Shroom3	14.3279	2.05974	12.8316	2.00756	13.4417	1.83426	11.5508	1.58839	10.5571	1.59988	10.7522	1.55858
23599	i	novel	0.304889	-0.049152	chr14	+	16879057	16900895	MSTRG.11138.1	2	6737	MSTRG.11138	Shroom3	20.6988	2.97561	20.6124	3.2249	24.0335	3.27963	16.3116	2.24306	17.4901	2.65054	18.6643	2.70548
2262	j	novel	0.171588	-0.0442368	chr1	-	77530740	77535823	MSTRG.1114.1	6	709	MSTRG.1114	Selenow	144.319	20.7469	120.583	18.8658	115.402	15.7478	171.181	23.5397	156.07	23.6516	178.234	25.8358
23627	i	novel	0.0144025	-0.0045056	chr14	+	17432104	17432965	MSTRG.11145.1	1	862	MSTRG.11145	Uso1	7.96056	1.14439	10.9014	1.70557	4.2645	0.581937	10.0603	1.38343	6.9826	1.05818	11.8005	1.71053
23629	x	novel	0.057976	-0.004096	chr14	-	17481885	17524674	MSTRG.11147.1	2	2021	MSTRG.11147	G3bp2	0.693922	0.099756	2.14597	0.335746	1.41155	0.192621	0.257192	0.035367	1.24738	0.189034	1.36993	0.198578
23634	i	novel	0.106429	-0.008192	chr14	+	17495336	17500208	MSTRG.11148.1	2	4756	MSTRG.11148	G3bp2	13.7799	1.98096	9.26304	1.44924	17.8814	2.44011	14.3021	1.96674	14.3593	2.17608	12.3686	1.79289
23647	i	novel	0.0221833	-0.016384	chr14	.	18047440	18047831	MSTRG.11154.1	1	392	MSTRG.11154	Parm1	2.50255	0.35976	10.5281	1.64716	6.84439	0.933991	1.53061	0.21048	11.5918	1.75668	4.7398	0.687056
23648	i	novel	0.0362387	-0.151552	chr14	.	18059136	18059626	MSTRG.11155.1	1	491	MSTRG.11155	Parm1	9.36863	1.34681	4.12424	0.645255	14.5214	1.9816	5.77597	0.794274	12.3686	1.8744	3.94705	0.572143
23652	i	novel	0.0317934	-0.059392	chr14	.	18529289	18529651	MSTRG.11157.1	1	363	MSTRG.11157	Areg	11.2149	1.61222	11.6524	1.82307	5.93113	0.809367	18.2999	2.51649	7.05975	1.06987	8.58402	1.24429
23654	i	novel	0.122613	-0.094208	chr14	.	18585803	18586092	MSTRG.11159.1	1	290	MSTRG.11159	Ereg	15.1586	2.17916	16.6517	2.60524	11.031	1.5053	9.53793	1.31159	9.01034	1.36547	3.86897	0.560825
23658	i	novel	0.0370658	-0.065536	chr14	.	18715155	18719248	MSTRG.11161.1	1	4094	MSTRG.11161	Mthfd2l	9.1639	1.31738	8.77308	1.37259	12.6734	1.72943	8.92863	1.22781	7.12164	1.07925	6.77406	0.981933
23662	j	novel	0.078537	-0.106496	chr14	-	18743685	18745457	MSTRG.11163.1	3	1044	MSTRG.11163	Cxcl1	59.985	8.62329	73.8593	11.5556	106.453	14.5266	61.4328	8.44783	76.4834	11.5907	15.0426	2.1805
23663	u	novel	0.0165549	-0.0004096	chr14	.	18756286	18756503	MSTRG.11165.1	1	218	MSTRG.11165	.	2.01376	0.289493	11.1972	1.75186	3.57798	0.488254	6.68807	0.9197	2.88073	0.43656	6.4633	0.936887
23664	u	novel	0.282994	-0.057344	chr14	-	18777736	18814500	MSTRG.11166.1	4	2320	MSTRG.11166	.	7.75712	1.11514	5.15199	0.806051	5.39474	0.736171	6.36574	0.875375	7.52209	1.13993	1.56338	0.226619
23666	u	novel	0.045591	-0.065536	chr14	-	18794228	18814546	MSTRG.11166.2	2	1696	MSTRG.11166	.	3.3594	0.482939	5.67654	0.88812	5.42023	0.739649	1.10897	0.152498	7.60083	1.15186	1.9757	0.286387
23665	u	novel	0.0637789	-0.0004096	chr14	.	18783481	18784026	MSTRG.11167.1	1	546	MSTRG.11167	.	12.4945	1.79618	3.07143	0.480539	12.7015	1.73325	4.95971	0.682027	4.87912	0.739405	6.15201	0.891764
23697	u	novel	0.014759	-0.0004096	chr14	.	19451207	19451420	MSTRG.11169.1	1	214	MSTRG.11169	.	4.51869	0.649596	14.028	2.19475	5.42991	0.740969	4.06542	0.55905	6.21963	0.942552	1.28037	0.185596
2265	o	novel	0.0174395	-0.086016	chr1	-	77541595	77814143	MSTRG.1117.1	2	526	MSTRG.1117	LOC103689961	11.8003	1.69638	0	0	0	0	0	0	0	0	0	0
23690	u	novel	0.0371296	-0.0028672	chr14	-	19294731	19318152	MSTRG.11173.1	2	5215	MSTRG.11173	.	19.7129	2.83388	18.8671	2.95184	26.5801	3.62714	20.8621	2.86883	17.4745	2.64817	17.0201	2.46714
23693	i	novel	0.0572067	-0.0131072	chr14	+	19322041	19327179	MSTRG.11174.1	2	5063	MSTRG.11174	Ankrd17	20.2177	2.90644	19.5437	3.05771	26.399	3.60243	21.5909	2.96904	18.5683	2.81393	10.8419	1.57159
23708	i	novel	0.0132045	-0.057344	chr14	+	20584726	20585418	MSTRG.11177.1	1	693	MSTRG.11177	Slc4a4	12.1732	1.74998	11.7244	1.83433	9.63348	1.31459	11.1515	1.53348	8.07504	1.22373	13.518	1.95951
23712	u	novel	0.0890304	-0.126976	chr14	.	20953397	20954143	MSTRG.11179.1	1	747	MSTRG.11179	.	2.97992	0.428386	11.6975	1.83012	5.37483	0.733454	6.10576	0.839624	8.04284	1.21885	3.28246	0.475809
23715	i	novel	0.0133656	-0.0004096	chr14	.	20986592	20987005	MSTRG.11181.1	1	414	MSTRG.11181	Mob1b	25.7271	3.69846	26.5314	4.15095	28.8068	3.93099	17.1184	2.354	19.3961	2.93938	26.5097	3.8427
23724	x	novel	0.016829	-0.016384	chr14	+	21071049	21072122	MSTRG.11190.1	2	1038	MSTRG.11190	Rufy3	27.6879	3.98034	32.279	5.05019	40.3563	5.50706	26.2169	3.60518	20.8627	3.16163	31.5135	4.56803
23725	x	novel	0.0162254	-0.016384	chr14	+	21071158	21072119	MSTRG.11190.2	2	942	MSTRG.11190	Rufy3	1.51071	0.217175	0.155848	0.024383	0.294123	0.040136	0	0	16.8328	2.55093	0.109353	0.015851
23728	u	novel	0.165827	-0.0172032	chr14	+	21135384	21140139	MSTRG.11191.1	1	4756	MSTRG.11191	.	13.0746	1.87958	16.4088	2.56723	18.2109	2.48507	13.3476	1.83547	16.7222	2.53416	19.2578	2.79151
23729	u	novel	0.0468845	-0.114688	chr14	+	21140210	21142198	MSTRG.11192.1	2	1728	MSTRG.11192	.	9.97338	1.43375	10.0694	1.57541	11.3056	1.54276	6.70683	0.922279	12.3891	1.87751	11.9827	1.73696
23770	u	novel	0.00835958	-0.155648	chr14	-	22175173	22175554	MSTRG.11194.1	1	382	MSTRG.11194	.	9.90332	1.42368	55.853	8.73844	38.9581	5.31626	26.8277	3.68917	26.0004	3.94023	30.0842	4.36085
23785	u	novel	0.0144025	-0.0004096	chr14	.	22683167	22683370	MSTRG.11196.1	1	204	MSTRG.11196	.	2.15686	0.310065	1.4951	0.233915	13.9608	1.9051	4.12255	0.566906	4.14216	0.627722	3.54412	0.513737
23786	u	novel	0.0862485	-0.0294912	chr14	.	22690106	22690383	MSTRG.11197.1	1	278	MSTRG.11197	.	5.2536	0.755244	12.5749	1.96741	17.4173	2.37677	20.1259	2.76758	16.7044	2.53147	17.2014	2.49343
172	i	novel	0.00660692	-0.0004096	chr1	-	6496374	6497161	MSTRG.112.1	2	445	MSTRG.112	Utrn	21.4045	3.07706	18.7077	2.9269	19.0142	2.5947	18.8989	2.59885	18.6903	2.83241	17.906	2.59556
23774	i	novel	0.0978093	-0.0331776	chr14	.	22219828	22220075	MSTRG.11200.1	1	248	MSTRG.11200	Ugt2a3	4.60081	0.6614	7.38307	1.15511	13.4153	1.83067	4.52419	0.622138	5.27823	0.799888	4.83468	0.70081
23794	u	novel	0.114353	-0.0004096	chr14	+	22833201	22833644	MSTRG.11203.1	1	444	MSTRG.11203	.	70.5644	10.1442	63.652	9.95864	62.5845	8.54033	81.8946	11.2616	75.4529	11.4345	86.2097	12.4965
23795	u	novel	0.0179394	-0.118784	chr14	.	22849228	22849529	MSTRG.11204.1	1	302	MSTRG.11204	.	12.3212	1.77126	12.4669	1.9505	21.6093	2.94882	17.1358	2.3564	14.2119	2.15374	11.6192	1.68426
23790	i	novel	0.0876813	-0.0004096	chr14	.	22762479	22762821	MSTRG.11206.1	1	343	MSTRG.11206	Ugt2b10	11.0131	1.58322	14.9067	2.33222	7.47813	1.02047	9.25462	1.27263	10.1458	1.53754	4.36676	0.632983
23791	i	novel	0.0338305	-0.0004096	chr14	-	22766993	22767951	MSTRG.11207.1	2	341	MSTRG.11207	Ugt2b10	13.6026	1.95548	22.4566	3.51343	27.8768	3.80409	16.4032	2.25567	22.4671	3.40476	8.34712	1.20995
23807	u	novel	0.00849421	-0.0004096	chr14	.	23130246	23130489	MSTRG.11210.1	1	244	MSTRG.11210	.	10.002	1.43787	5.15574	0.806638	14.4754	1.97533	3.93443	0.541037	4.22336	0.640028	3.52869	0.5115
23799	u	novel	0.0185695	-0.012288	chr14	.	22967080	22969237	MSTRG.11212.1	1	2158	MSTRG.11212	.	8.2975	1.19283	10.614	1.66061	18.6589	2.54622	9.34801	1.28548	8.22382	1.24628	4.22845	0.612934
23814	i	novel	0.00764659	-0.0004096	chr14	+	23554877	23555102	MSTRG.11215.1	1	226	MSTRG.11215	Uba6	7.98673	1.14815	13.2301	2.06991	19.1062	2.60725	25.8673	3.5571	23.9071	3.62299	5.17699	0.75043
23828	u	novel	0.0104448	-0.0004096	chr14	.	25498126	25498417	MSTRG.11218.1	1	292	MSTRG.11218	.	0	0	22.1178	3.46043	0	0	0	0	18.3733	2.78438	0	0
23902	u	novel	0.0230306	-0.0004096	chr14	.	30394017	30394784	MSTRG.11219.1	1	768	MSTRG.11219	.	12.1992	1.75373	11.9284	1.86625	19.9531	2.72282	16.4844	2.26682	14.9362	2.2635	4.24219	0.614926
23906	i	novel	0.110592	-0.0352256	chr14	.	31029443	31029677	MSTRG.11221.1	1	235	MSTRG.11221	AABR07014769.1	7.8234	1.12467	6.51915	1.01995	5.58085	0.761568	4.69574	0.645728	11.2511	1.70504	4.17872	0.605726
23841	u	novel	0.463495	-0.024576	chr14	-	28386147	28389407	MSTRG.11228.1	1	3261	MSTRG.11228	.	23.4551	3.37184	11.2027	1.75271	17.1199	2.3362	11.5894	1.5937	12.3484	1.87133	11.5679	1.67683
23854	x	novel	0.153433	-0.069632	chr14	+	28516348	28519960	MSTRG.11229.1	2	3593	MSTRG.11229	Adgrl3	29.0334	4.17377	17.157	2.68428	26.8937	3.66993	21.4964	2.95605	22.6669	3.43504	19.0381	2.75967
23855	i	novel	0.0715611	-0.147456	chr14	-	28565477	28573478	MSTRG.11230.1	2	3958	MSTRG.11230	Adgrl3	28.8878	4.15284	20.1038	3.14534	24.7852	3.38221	20.295	2.79084	24.0223	3.64045	10.3396	1.49877
23856	i	novel	0.0244103	-0.08192	chr14	+	28568777	28585524	MSTRG.11231.1	2	1772	MSTRG.11231	Adgrl3	12.4577	1.79088	8.17269	1.27865	12.0192	1.64015	10.5796	1.45483	11.3183	1.71523	2.35004	0.340649
23858	o	novel	0.0522786	-0.0425984	chr14	-	28576193	28631614	MSTRG.11232.1	3	9683	MSTRG.11232	Adgrl3	5.33539	0.767002	3.97317	0.62162	6.91099	0.943079	4.93204	0.678223	5.28911	0.801537	2.92211	0.423574
23859	i	novel	0.0338917	-0.233472	chr14	+	28585775	28590982	MSTRG.11233.1	1	5208	MSTRG.11233	Adgrl3	31.4337	4.51883	20.7181	3.24144	25.6389	3.49871	28.5893	3.93142	22.6737	3.43608	6.54092	0.948138
23861	i	novel	0.0654767	-0.0004096	chr14	+	28589531	28591087	MSTRG.11233.2	2	1498	MSTRG.11233	Adgrl3	9.57658	1.37671	5.73876	0.897854	5.60739	0.765189	3.65538	0.502665	4.3702	0.662281	2.315	0.335571
23860	i	novel	0.249727	-0.04096	chr14	-	28585849	28592681	MSTRG.11234.1	3	6473	MSTRG.11234	Adgrl3	0.044242	0.00636	2.0825	0.325817	6.0938	0.831565	0.385385	0.052996	6.41557	0.972246	2.20794	0.320052
23862	i	novel	0.157751	-0.008192	chr14	-	28590475	28592661	MSTRG.11234.2	2	1859	MSTRG.11234	Adgrl3	7.3527	1.05701	0.002699	0.000422	0.00502	0.000685	0	0	0	0	0	0
23863	i	novel	0.138852	-0.036864	chr14	-	28590525	28592651	MSTRG.11234.3	3	1851	MSTRG.11234	Adgrl3	0	0	4.62059	0.722912	0	0	0	0	0	0	0	0
23864	i	novel	0.0557189	-0.036864	chr14	-	28591064	28592651	MSTRG.11234.4	2	1304	MSTRG.11234	Adgrl3	0	0	11.5016	1.79948	0	0	0	0	0	0	0	0
23865	i	novel	0.0510969	-0.008192	chr14	-	28591222	28592664	MSTRG.11234.5	2	1359	MSTRG.11234	Adgrl3	0.066566	0.009569	0.004967	0.000777	0.006432	0.000878	15.4057	2.11849	0	0	0	0
23866	i	novel	0.0612758	-0.008192	chr14	-	28591302	28592664	MSTRG.11234.6	2	1259	MSTRG.11234	Adgrl3	7.17657	1.03169	3.77522	0.590651	17.0441	2.32585	17.1049	2.35216	0	0	0	0
23867	i	novel	0.00524867	-0.0004096	chr14	+	28672384	28673490	MSTRG.11235.1	2	249	MSTRG.11235	Adgrl3	16.1004	2.31455	14.494	2.26765	28.5863	3.90092	19.988	2.74861	11.1807	1.69438	7.25301	1.05136
23868	i	novel	0.0454756	-0.049152	chr14	+	28680918	28685022	MSTRG.11236.1	1	4105	MSTRG.11236	Adgrl3	16.8105	2.41663	15.6492	2.44839	22.7868	3.10951	15.248	2.09681	13.7776	2.08792	10.819	1.56827
23869	i	novel	0.0887181	-0.176128	chr14	+	28693461	28699607	MSTRG.11237.1	2	6095	MSTRG.11237	Adgrl3	25.0973	3.60792	18.9576	2.966	29.1715	3.98077	21.9198	3.01426	16.8696	2.55649	12.0028	1.73987
23871	i	novel	0.0599014	-0.0004096	chr14	+	28748952	28749457	MSTRG.11239.1	1	506	MSTRG.11239	Adgrl3	11.7945	1.69554	7.73123	1.20958	20.9091	2.85327	13.8893	1.90997	16.9526	2.56907	13.4644	1.95173
23872	i	novel	0.0484413	-0.096256	chr14	+	28750717	28751688	MSTRG.11240.1	1	972	MSTRG.11240	Adgrl3	23.8261	3.42518	18.3591	2.87236	20.0031	2.72964	19.7263	2.71264	16.8169	2.54851	17.8601	2.58891
23873	i	novel	0.191751	-0.073728	chr14	+	28752648	28761618	MSTRG.11241.1	1	8971	MSTRG.11241	Adgrl3	18.4101	2.64659	17.2704	2.70203	24.9794	3.40871	16.109	2.2152	16.0431	2.43125	12.0544	1.74734
23874	x	novel	0.0914728	-0.012288	chr14	+	28762234	28808466	MSTRG.11242.1	2	3515	MSTRG.11242	Adgrl3	18.7379	2.69371	19.6177	3.06928	25.8771	3.53121	16.0151	2.20229	17.3615	2.63104	9.69009	1.40463
23876	i	novel	0.213083	-0.0135168	chr14	+	28814857	28830475	MSTRG.11243.1	2	15597	MSTRG.11243	Adgrl3	23.6035	3.39318	21.5088	3.36514	27.8095	3.7949	19.9969	2.74985	18.9602	2.87332	14.3948	2.0866
23877	i	novel	0.107207	-0.049152	chr14	+	28905180	28921273	MSTRG.11244.1	1	16094	MSTRG.11244	Adgrl3	26.3926	3.79414	23.5091	3.67811	32.7753	4.47254	24.4632	3.36403	20.3445	3.08311	15.7405	2.28166
23878	i	novel	0.0963968	-0.0094208	chr14	+	28923776	28940329	MSTRG.11245.1	2	16506	MSTRG.11245	Adgrl3	30.2808	4.35309	23.7654	3.7182	39.6863	5.41563	24.5224	3.37215	23.4337	3.55125	9.30601	1.34895
23879	i	novel	0.140791	-0.188416	chr14	+	28940461	28949802	MSTRG.11246.1	1	9342	MSTRG.11246	Adgrl3	37.3937	5.37563	27.8796	4.36188	43.6276	5.95346	29.8293	4.10193	27.573	4.17854	13.8605	2.00915
23880	i	novel	0.0162892	-0.0004096	chr14	+	28956939	28959009	MSTRG.11247.1	2	2032	MSTRG.11247	Adgrl3	45.3184	6.51486	35.6821	5.58262	54.1216	7.38547	35.3947	4.86725	36.6791	5.55853	27.8957	4.04361
23881	o	novel	0.364859	-0.049152	chr14	-	28959203	29019818	MSTRG.11248.1	3	8419	MSTRG.11248	Adgrl3	30.6818	4.41073	25.4658	3.98424	30.942	4.22237	23.6807	3.25642	25.2676	3.82917	12.5584	1.82041
23882	u	novel	0.135826	-0.0106496	chr14	-	29014766	29017817	MSTRG.11248.2	2	3030	MSTRG.11248	.	0	0	0	0	19.1892	2.61857	0	0	0.838957	0.12714	0	0
23885	u	novel	0.0932222	-0.0090112	chr14	-	29146129	29152782	MSTRG.11250.1	2	5170	MSTRG.11250	.	43.0108	6.18313	32.6944	5.11518	46.9155	6.40212	30.1992	4.1528	38.242	5.79537	32.6027	4.72592
23887	u	novel	0.306139	-0.0331776	chr14	+	29181744	29201076	MSTRG.11251.1	1	19333	MSTRG.11251	.	23.7599	3.41566	12.4755	1.95184	23.6161	3.22267	16.5507	2.27595	14.1174	2.13941	21.4959	3.11593
23888	u	novel	0.306139	-0.0172032	chr14	+	29181798	29193344	MSTRG.11251.2	2	11429	MSTRG.11251	.	2.08162	0.299248	4.52366	0.707747	4.19462	0.572401	0	0	6.78864	1.02878	0	0
23889	u	novel	0.0677731	-0.0528384	chr14	+	29187546	29193344	MSTRG.11251.3	2	5777	MSTRG.11251	.	3.11433	0.447708	3.80033	0.594578	2.22391	0.303477	1.44239	0.198348	6.52923	0.989471	0	0
23891	u	novel	0.0646068	-0.0770048	chr14	+	29227117	29228364	MSTRG.11252.1	2	802	MSTRG.11252	.	9.02993	1.29812	15.7394	2.4625	9.1596	1.24993	10.1664	1.39802	10.6259	1.61031	7.17581	1.04017
23913	u	novel	0.0848722	-0.0004096	chr14	.	32693365	32693593	MSTRG.11254.1	1	229	MSTRG.11254	.	3.34498	0.480866	7.20961	1.12797	15.2402	2.07969	7.68559	1.05687	4.30131	0.651841	3.54585	0.513988
23914	u	novel	0.0178147	-0.0233472	chr14	.	32713296	32715567	MSTRG.11255.1	1	2272	MSTRG.11255	.	6.36884	0.915568	3.84199	0.601096	6.68926	0.912822	12.5951	1.73199	6.5	0.985041	0.564701	0.081856
23915	u	novel	0.285113	-0.004096	chr14	.	32719783	32720266	MSTRG.11256.1	1	484	MSTRG.11256	.	14.5496	2.09161	6.71901	1.05122	8.14669	1.1117	19.5558	2.68918	13.6281	2.06527	0	0
23916	u	novel	0.00469797	-0.07168	chr14	.	32720964	32722151	MSTRG.11257.1	1	1188	MSTRG.11257	.	3.76768	0.541632	3.38384	0.529416	4.01936	0.548485	12.4116	1.70677	4.25842	0.645341	0.50505	0.073209
23917	u	novel	0.0193212	-0.0090112	chr14	.	32723984	32724576	MSTRG.11258.1	1	593	MSTRG.11258	.	13.2445	1.904	7.94772	1.24346	7.31029	0.997568	13.1046	1.80205	7.25801	1.09991	1.00169	0.145199
23918	o	novel	0.141769	-0.0004096	chr14	+	32724886	32802304	MSTRG.11259.1	2	464	MSTRG.11259	RF00560	0	0	0.526396	0.082357	5.875	0.801707	18.7629	2.58016	1.46932	0.222668	2.61638	0.379257
23920	u	novel	0.0654155	-0.016384	chr14	+	32760716	32765621	MSTRG.11261.1	2	710	MSTRG.11261	.	8.17606	1.17537	6.04648	0.945999	9.03239	1.23257	22.9	3.14906	16.6338	2.52077	0	0
23921	j	novel	0.053729	-0.139264	chr14	-	32769287	32897232	MSTRG.11262.1	5	4774	MSTRG.11262	LOC102551339	3.95452	0.568492	5.29344	0.828182	14.7809	2.01701	28.9766	3.98468	2.90673	0.4405	1.68422	0.244136
23928	j	novel	0.164238	-0.06144	chr14	-	32855462	32896060	MSTRG.11262.3	4	6855	MSTRG.11262	LOC102551339	9.10416	1.30879	7.34638	1.14937	12.7177	1.73546	28.4521	3.91255	12.1574	1.8424	2.26885	0.328881
23930	j	novel	0.156337	-0.0704512	chr14	-	32873178	32897212	MSTRG.11262.6	2	3057	MSTRG.11262	LOC102551339	4.73024	0.680008	2.75664	0.431288	5.99705	0.818362	15.0686	2.07214	7.16059	1.08515	0.787918	0.114212
23923	u	novel	0.0557418	-0.0004096	chr14	+	32802986	32803719	MSTRG.11263.1	1	734	MSTRG.11263	.	3.39183	0.4876	2.8624	0.447835	8.07493	1.10191	21.391	2.94155	1.76168	0.266973	3.08856	0.447701
23926	u	novel	0.132508	-0.02048	chr14	+	32821402	32822473	MSTRG.11266.1	1	1072	MSTRG.11266	.	9.80317	1.40928	8.99907	1.40794	19.2612	2.6284	40.8218	5.61355	15.4851	2.34668	1.39925	0.202829
23947	u	novel	0.205146	-0.0004096	chr14	.	33281811	33282092	MSTRG.11267.1	1	282	MSTRG.11267	.	10.7801	1.54973	11.7837	1.84361	3.2234	0.439868	2.39716	0.329642	10.8582	1.6455	13.2411	1.91937
23931	o	novel	0.233576	-0.0557056	chr14	-	32962089	33044817	MSTRG.11268.1	2	2509	MSTRG.11268	LOC103693375	41.0929	5.90741	40.4089	6.32215	37.4173	5.106	37.3088	5.13046	34.4476	5.22036	20.279	2.93954
23939	i	novel	0.0578395	-0.024576	chr14	.	33116674	33117308	MSTRG.11273.1	1	635	MSTRG.11273	Noa1	10.4299	1.49938	5.39528	0.844115	13.4331	1.83309	10.0331	1.37968	9.1601	1.38817	5.6063	0.81266
23944	i	novel	0.0204843	-0.02048	chr14	-	33150973	33151799	MSTRG.11276.1	1	827	MSTRG.11276	Rest	9.75333	1.40211	18.2769	2.8595	14.7291	2.00995	10.2177	1.40507	13.3773	2.02725	5.14389	0.745632
23948	j	novel	0.192564	-0.0950272	chr14	+	33335550	33362551	MSTRG.11277.1	3	1290	MSTRG.11277	Hopx	243.937	35.0678	188.117	29.4318	249.358	34.0276	366.488	50.397	204.657	31.0147	174.066	25.2317
23950	j	novel	0.422597	-0.0425984	chr14	+	33335581	33362551	MSTRG.11277.2	3	13066	MSTRG.11277	Hopx	83.1073	11.9473	74.0076	11.5788	76.9718	10.5036	101.511	13.9591	74.3207	11.2629	93.873	13.6073
23951	j	novel	0.444414	-0.125747	chr14	+	33336813	33362551	MSTRG.11277.3	3	3823	MSTRG.11277	Hopx	40.57	5.83224	45.1882	7.06989	73.2463	9.99525	51.1196	7.02963	71.6575	10.8593	56.4205	8.17842
23949	u	novel	0.125547	-0.0815104	chr14	-	33335552	33347766	MSTRG.11278.1	2	11400	MSTRG.11278	.	0.514413	0.073951	0.533384	0.08345	3.25999	0.444861	6.55213	0.901006	8.44113	1.27921	24.6195	3.56871
2281	u	novel	0.042045	-0.047104	chr1	-	77894255	77896625	MSTRG.1128.1	2	2242	MSTRG.1128	.	19.872	2.85675	17.5839	2.75107	15.5428	2.12099	23.0763	3.1733	16.5326	2.50542	19.603	2.84155
23964	i	novel	0.279092	-0.012288	chr14	.	33581586	33583803	MSTRG.11283.1	1	2218	MSTRG.11283	Ppat	14.812	2.12934	11.9788	1.87414	14.6289	1.99628	14.2678	1.96202	11.7678	1.78335	12.4044	1.79808
23973	u	novel	0.353325	-0.004096	chr14	+	33937994	33942163	MSTRG.11289.1	1	4170	MSTRG.11289	.	21.6112	3.10677	23.79	3.72206	23.7831	3.24546	36.4218	5.00849	25.3135	3.83614	29.2153	4.23491
2282	u	novel	0.127567	-0.0278528	chr1	+	77897452	77900388	MSTRG.1129.1	1	2937	MSTRG.1129	.	9.7644	1.40371	11.2877	1.76601	13.0579	1.78189	13.935	1.91625	11.8785	1.80012	12.3585	1.79143
23974	u	novel	0.124596	-0.116736	chr14	+	33942386	33955546	MSTRG.11290.1	3	6863	MSTRG.11290	.	23.0016	3.30666	7.73414	1.21004	16.1104	2.19844	10.7915	1.48398	27.9627	4.2376	5.72285	0.829554
23975	u	novel	0.127588	-0.116736	chr14	+	33942891	33955546	MSTRG.11290.2	2	6358	MSTRG.11290	.	8.95799	1.28778	6.35517	0.994294	9.48231	1.29396	9.00306	1.23804	9.83246	1.49006	11.0763	1.60556
23976	u	novel	0.223426	-0.0622592	chr14	+	33944259	33955525	MSTRG.11290.3	2	5095	MSTRG.11290	.	0	0	6.89968	1.07949	0.000158	2.2e-05	2.48246	0.341372	0	0	0	0
23978	u	novel	0.17822	-0.0049152	chr14	+	33944276	33954052	MSTRG.11290.4	2	3605	MSTRG.11290	.	4.44205	0.638578	1.49365	0.233688	12.7757	1.74339	6.26531	0.861565	6.68105	1.01248	12.4068	1.79843
23977	u	novel	0.383842	-0.008192	chr14	-	33944262	33955546	MSTRG.11291.1	2	5113	MSTRG.11291	.	14.9232	2.14532	14.9363	2.33685	12.9357	1.76522	19.7671	2.71824	12.9648	1.96474	5.52736	0.801218
23979	u	novel	0.0466733	-0.036864	chr14	.	33946173	33948429	MSTRG.11292.1	1	2257	MSTRG.11292	.	16.0803	2.31167	17.2311	2.69588	13.7437	1.87548	20.4831	2.81671	18.6107	2.82036	21.766	3.15509
23985	i	novel	0.0211355	-0.094208	chr14	.	34058152	34058585	MSTRG.11295.1	1	434	MSTRG.11295	Cep135	12.9424	1.86057	8.38402	1.31172	6.36636	0.868759	14.1535	1.94629	10.7465	1.62858	9.02074	1.3076
23986	i	novel	0.0879022	-0.059392	chr14	.	34078709	34079140	MSTRG.11296.1	1	432	MSTRG.11296	Cep135	4.10417	0.590005	12.4722	1.95134	7.97454	1.08821	10.2731	1.4127	7.28704	1.10431	4.72685	0.68518
23987	i	novel	0.0141699	-0.0004096	chr14	.	34096396	34096683	MSTRG.11297.1	1	288	MSTRG.11297	Cep135	12.9722	1.86485	10.5764	1.65472	7.125	0.972283	10.6562	1.46538	7.95833	1.20604	4.16319	0.603475
23988	i	novel	0.0122798	-0.012288	chr14	.	34097978	34098236	MSTRG.11298.1	1	259	MSTRG.11298	Cep135	3.86486	0.555603	8.26641	1.29332	12.5328	1.71024	8.28571	1.1394	2.58687	0.392027	14.6988	2.13067
23989	u	novel	0.179387	-0.0548864	chr14	+	34117757	34118510	MSTRG.11299.1	2	485	MSTRG.11299	.	11.7371	1.68729	16.6165	2.59972	9.39381	1.28189	10.932	1.50329	10.7134	1.62357	7.40206	1.07296
173	i	novel	0.0260366	-0.0299008	chr1	+	6530342	6531964	MSTRG.113.1	1	1623	MSTRG.113	Utrn	15.8743	2.28205	12.4097	1.94156	16.0524	2.19052	16.1497	2.2208	15.8019	2.3947	6.95687	1.00843
2283	u	novel	0.0585164	-0.02048	chr1	+	77902346	77905418	MSTRG.1130.1	1	3073	MSTRG.1130	.	10.5789	1.5208	9.51188	1.48818	12.987	1.77221	15.1966	2.08973	12.4409	1.88536	12.7745	1.85172
23994	i	novel	0.174221	-0.0131072	chr14	-	34158830	34160442	MSTRG.11301.1	3	1351	MSTRG.11301	Exoc1	17.0585	2.45228	12.6941	1.98604	18.3516	2.50427	11.3433	1.55986	10.6058	1.60725	9.48194	1.37445
24000	u	novel	0.0575362	-0.0618496	chr14	+	34416594	34442815	MSTRG.11303.1	3	12917	MSTRG.11303	.	12.3144	1.77029	11.029	1.72554	15.5912	2.12758	11.8203	1.62545	12.2718	1.85973	8.3274	1.2071
24001	u	novel	0.423083	-0.0004096	chr14	.	34422913	34431590	MSTRG.11304.1	1	8678	MSTRG.11304	.	13.3204	1.9149	11.6136	1.817	17.8179	2.43145	12.2835	1.68914	12.1741	1.84492	10.5417	1.52807
24023	u	novel	0.396346	-0.0630784	chr14	-	34788000	34791172	MSTRG.11307.1	1	3173	MSTRG.11307	.	9.5323	1.37034	14.0785	2.20264	16.081	2.19443	12.554	1.72635	10.242	1.55213	2.95178	0.427875
24025	u	novel	0.014503	-0.008192	chr14	.	35062590	35063185	MSTRG.11308.1	1	596	MSTRG.11308	.	8.49497	1.22121	12.2299	1.91342	5.34899	0.729928	9.58389	1.31791	12.0688	1.82896	1.27852	0.185328
24026	u	novel	0.0615216	-0.0393216	chr14	.	35065115	35068236	MSTRG.11309.1	1	3122	MSTRG.11309	.	8.48431	1.21968	15.3584	2.40289	14.5701	1.98825	11.9225	1.6395	10.1906	1.54433	3.55958	0.515978
2284	u	novel	0.0847085	-0.0344064	chr1	-	77905866	77918658	MSTRG.1131.1	1	12793	MSTRG.1131	.	18.5852	2.67177	16.8417	2.63496	20.2689	2.76591	18.9143	2.60098	18.7534	2.84198	22.1194	3.20631
24022	i	novel	0.0635102	-0.114688	chr14	-	34768886	34769244	MSTRG.11311.1	1	359	MSTRG.11311	Kdr	20.0501	2.88236	22.2507	3.48122	33.7855	4.6104	28.9833	3.98559	17.0696	2.58681	18.2451	2.64472
24039	i	novel	0.0538602	-0.0401408	chr14	+	35119554	35121952	MSTRG.11313.1	1	2399	MSTRG.11313	Kit	17.8816	2.57062	17.5598	2.74731	16.6632	2.27387	22.2872	3.06479	18.0788	2.73975	33.3439	4.83336
24048	o	novel	0.0282033	-0.249856	chr14	-	35557409	35563265	MSTRG.11315.1	2	295	MSTRG.11315	Pdgfra	9.95051	1.43046	11.8488	1.8538	15.2399	2.07965	12.414	1.70709	9.94972	1.50783	10.3064	1.49397
24051	i	novel	8.91681e-07	-0.13271	chr14	+	35692845	35693115	MSTRG.11317.1	2	235	MSTRG.11317	Chic2	5.38298	0.773843	3.00124	0.469557	3.69787	0.504615	2.9844	0.410395	4.30213	0.651965	12.261	1.77729
24054	u	novel	0.0244032	-0.0131072	chr14	-	35719474	35722838	MSTRG.11319.2	2	3266	MSTRG.11319	.	0	0	0	0	0	0	8.55681	1.17668	0	0	0	0
2288	u	novel	0.0488737	-0.0483328	chr1	+	77944080	77945201	MSTRG.1132.1	1	1122	MSTRG.1132	.	14.8048	2.1283	19.5829	3.06383	16.6783	2.27593	14.1907	1.95142	17.4323	2.64177	19.8895	2.88308
24075	i	novel	0.0164812	-0.055296	chr14	+	36705716	36705952	MSTRG.11328.1	1	237	MSTRG.11328	Usp46	30.5865	4.39704	19.9156	3.11589	27.0042	3.68502	34.9283	4.80311	16.2532	2.46308	22.1013	3.20369
24079	i	novel	0.0852873	-0.119194	chr14	.	36733857	36735855	MSTRG.11329.1	1	1999	MSTRG.11329	Usp46	45.0445	6.47549	41.7264	6.52827	35.4822	4.84194	52.2016	7.17842	37.7969	5.72792	36.1576	5.24122
24081	o	novel	0.404769	-0.016384	chr14	+	36745013	36766312	MSTRG.11330.2	2	2345	MSTRG.11330	Usp46	5.34825	0.76885	26.5598	4.15541	3.07808	0.420037	5.08165	0.698796	2.65525	0.402389	2.23855	0.324489
24097	i	novel	0.0616681	-0.0139264	chr14	.	37225879	37226688	MSTRG.11335.1	1	810	MSTRG.11335	Dcun1d4	10.9173	1.56944	11.6877	1.82858	13.1506	1.79454	10.5815	1.4551	5.19259	0.78691	12.4321	1.80209
24098	i	novel	0.026593	-0.049152	chr14	.	37245743	37246403	MSTRG.11336.1	1	661	MSTRG.11336	Dcun1d4	26.9138	3.86906	27.5613	4.31208	26.9168	3.67309	15.5325	2.13593	26.1392	3.96126	16.6445	2.4127
24099	i	novel	0.0324812	-0.0208896	chr14	.	37254421	37255758	MSTRG.11337.1	1	1338	MSTRG.11337	Dcun1d4	17.9985	2.58742	14.3737	2.24883	19.5359	2.66588	18.9574	2.6069	14.5815	2.20974	15.0815	2.18613
24100	i	novel	0.125408	-0.155648	chr14	.	37266598	37267916	MSTRG.11338.1	1	1319	MSTRG.11338	Dcun1d4	15.003	2.1568	12.2889	1.92265	12.3647	1.68729	13.3783	1.8397	15.1774	2.30006	15.743	2.28202
24101	i	novel	0.0673339	-0.049152	chr14	.	37271824	37272653	MSTRG.11339.1	1	830	MSTRG.11339	Dcun1d4	10.4024	1.49542	16.1795	2.53136	13.5398	1.84765	17.212	2.36689	14.4831	2.19484	11.2494	1.63065
2286	u	novel	0.0724836	-0.057344	chr1	+	77925332	77932950	MSTRG.1134.1	1	7619	MSTRG.1134	.	0	0	0	0	9.00794	1.22923	0	0	0	0	0	0
24102	i	novel	0.0631262	-0.059392	chr14	-	37273583	37278590	MSTRG.11340.1	2	4960	MSTRG.11340	Dcun1d4	13.5035	1.94123	13.2558	2.07394	14.5141	1.98061	14.3303	1.97062	13.8968	2.10598	17.0109	2.46581
24103	i	novel	0.0750325	-0.135168	chr14	.	37278706	37281417	MSTRG.11341.1	1	2712	MSTRG.11341	Dcun1d4	14.9867	2.15445	11.9738	1.87336	16.6666	2.27434	2.28424	0.314114	11.2548	1.70561	17.5553	2.54473
24107	u	novel	0.0379906	-0.0610304	chr14	.	37448463	37449691	MSTRG.11342.1	1	1229	MSTRG.11342	.	31.7876	4.56971	25.6916	4.01957	34.2498	4.67376	37.3661	5.13835	28.1416	4.26471	23.7624	3.44448
24111	u	novel	0.441894	-0.01024	chr14	.	37515209	37530477	MSTRG.11345.1	1	15269	MSTRG.11345	.	11.764	1.69117	10.9321	1.71037	11.9578	1.63177	11.3878	1.56598	10.1992	1.54564	14.1386	2.04947
24112	u	novel	0.166386	-0.0811008	chr14	.	37530736	37531946	MSTRG.11346.1	1	1211	MSTRG.11346	.	12.2651	1.7632	5.93807	0.929037	13.2345	1.80599	10.2164	1.40489	7.88522	1.19496	11.8307	1.71492
24113	u	novel	0.0458539	-0.0004096	chr14	.	37533458	37536004	MSTRG.11347.1	1	2547	MSTRG.11347	.	10.5234	1.51281	9.20848	1.44071	10.6333	1.45103	13.1567	1.80922	10.7248	1.62528	14.9937	2.17341
24114	u	novel	0.0415226	-0.024576	chr14	.	37537342	37539051	MSTRG.11348.1	1	1710	MSTRG.11348	.	11.8029	1.69676	9.79181	1.53197	10.445	1.42534	12.5439	1.72495	11.2117	1.69907	11.6298	1.6858
24115	u	novel	0.31849	-0.04096	chr14	-	37541760	37543399	MSTRG.11349.1	2	1533	MSTRG.11349	.	7.87754	1.13246	9.07436	1.41972	10.5551	1.44036	5.88177	0.808823	8.10567	1.22837	11.3731	1.64859
24116	u	novel	0.0131426	-0.0004096	chr14	.	37544760	37545178	MSTRG.11350.1	1	419	MSTRG.11350	.	14.5632	2.09358	12.1122	1.895	8.36038	1.14087	14.864	2.04399	12.8234	1.94332	11.222	1.62668
24117	u	novel	0.0294432	-0.012288	chr14	.	37547154	37547961	MSTRG.11351.1	1	808	MSTRG.11351	.	13.3948	1.9256	9.57426	1.49794	6.59901	0.900506	10.4988	1.44372	12.8354	1.94514	13.5161	1.95922
24135	u	novel	0.0156585	-0.049152	chr14	.	37872116	37872456	MSTRG.11353.1	1	341	MSTRG.11353	.	3.13783	0.451087	10.9326	1.71045	3.84164	0.524234	1.08504	0.149208	4.64223	0.703506	3.97654	0.576419
24123	i	novel	0.155908	-0.1024	chr14	+	37639166	37643642	MSTRG.11356.1	2	4373	MSTRG.11356	Fryl	20.9725	3.01495	17.1701	2.68634	21.6089	2.94876	19.0297	2.61684	14.3335	2.17217	19.4651	2.82156
24124	i	novel	0.0387472	-0.0253952	chr14	-	37642996	37644119	MSTRG.11357.1	2	819	MSTRG.11357	Fryl	6.20313	0.891746	12.1447	1.9001	8.56705	1.16907	5.45873	0.750649	6.67099	1.01095	6.15894	0.892768
24126	i	novel	0.132508	-0.1024	chr14	+	37699682	37701088	MSTRG.11358.1	3	754	MSTRG.11358	Fryl	16.5584	2.38039	6.3818	0.998461	8.02157	1.09463	21.1598	2.90975	10.9217	1.65513	12.3046	1.78361
24127	i	novel	0.0979294	-0.1024	chr14	+	37699919	37701096	MSTRG.11358.2	3	424	MSTRG.11358	Fryl	0.037736	0.005425	9.73915	1.52373	21.8522	2.98196	3.03162	0.416889	0.697449	0.105695	4.19387	0.607921
24128	i	novel	0.136303	-0.0004096	chr14	-	37719982	37720759	MSTRG.11359.1	1	778	MSTRG.11359	Fryl	6.06041	0.871229	5.98715	0.936715	8.51671	1.1622	4.73008	0.650449	11.4807	1.73984	8.18766	1.18684
24129	i	novel	0.493426	-0.0049152	chr14	-	37735120	37739125	MSTRG.11360.1	2	3774	MSTRG.11360	Fryl	14.0146	2.0147	11.1963	1.75172	14.7008	2.00609	14.6876	2.01974	13.1535	1.99335	14.9287	2.16399
24142	i	novel	0.0468053	-0.045056	chr14	.	38122175	38122491	MSTRG.11363.1	1	317	MSTRG.11363	Nipal1	3.97792	0.571855	5.7224	0.895294	15.7918	2.15496	4.73502	0.651129	8.23659	1.24821	4.44164	0.643837
24143	i	novel	0.125784	-0.0004096	chr14	.	38125823	38126103	MSTRG.11364.1	1	281	MSTRG.11364	Nipal1	1.74733	0.251192	10.8612	1.69928	8.46263	1.15482	1.74733	0.240282	2.94306	0.446005	1.55516	0.225428
24138	j	novel	0.0327042	-0.0180224	chr14	+	37919236	37941887	MSTRG.11365.3	2	4577	MSTRG.11365	Tec	13.9696	2.00823	14.3557	2.24601	11.399	1.55551	13.3079	1.83002	15.0197	2.27615	15.0562	2.18247
24154	j	novel	0.0644026	-0.0356352	chr14	+	38231037	38233297	MSTRG.11367.3	3	716	MSTRG.11367	Nfxl1	4.76105	0.684437	0	0	1.15062	0.157015	0.514002	0.070682	21.8053	3.30448	0.0509	0.007378
24147	i	novel	0.0101575	-0.0004096	chr14	.	38194314	38194644	MSTRG.11368.1	1	331	MSTRG.11368	Nfxl1	9.82175	1.41195	13.8912	2.17335	10.5166	1.43511	1.47734	0.203154	8.17825	1.23937	13.7915	1.99915
24148	i	novel	1.35398e-05	-0.126976	chr14	.	38204636	38204901	MSTRG.11369.1	1	266	MSTRG.11369	Nfxl1	5.5	0.790666	11.2406	1.75864	5.19925	0.709494	11.6654	1.60415	7.6203	1.15482	7.41353	1.07463
24149	i	novel	0.0463882	-0.0004096	chr14	.	38209054	38210396	MSTRG.11370.1	1	1343	MSTRG.11370	Nfxl1	9.8481	1.41574	5.79267	0.906289	15.3753	2.09812	7.72668	1.06252	7.9188	1.20005	13.5786	1.96828
24150	i	novel	0.0295664	-0.024576	chr14	.	38211255	38211883	MSTRG.11371.1	1	629	MSTRG.11371	Nfxl1	6.90302	0.992361	7.17806	1.12304	14.5723	1.98855	3.70747	0.509827	12.3005	1.86407	8.40381	1.21817
24151	i	novel	0.00592238	-0.04096	chr14	+	38218782	38219901	MSTRG.11372.1	1	1120	MSTRG.11372	Nfxl1	14.4277	2.07409	6.81786	1.06668	15.5607	2.12343	9.68304	1.33155	8.25536	1.25106	7.69643	1.11563
24152	i	novel	0.0579421	-0.0004096	chr14	.	38226554	38226810	MSTRG.11373.1	1	257	MSTRG.11373	Nfxl1	15.179	2.18209	4.87938	0.7634	17.1284	2.33736	10.7315	1.47573	14.8482	2.25018	9.45914	1.37115
24153	i	novel	0.0106224	-0.008192	chr14	.	38227366	38227792	MSTRG.11374.1	1	427	MSTRG.11374	Nfxl1	9.45668	1.35947	4.68853	0.733541	7.6815	1.04822	6.49414	0.893033	15.6862	2.37716	5.77752	0.837479
24166	u	novel	0.117286	-0.0004096	chr14	.	39488128	39488504	MSTRG.11376.1	1	377	MSTRG.11376	.	0	0	6.83864	1.06994	12.4739	1.7022	12.2548	1.6852	9.81388	1.48724	12.5208	1.81495
24173	u	novel	0.116752	-0.008192	chr14	.	40578896	40579727	MSTRG.11381.1	1	832	MSTRG.11381	.	82.4552	11.8536	24.6605	3.85825	49.6766	6.77891	28.7227	3.94976	25.7272	3.89883	41.2927	5.98558
24174	u	novel	0.0394909	-0.024576	chr14	.	40580115	40580881	MSTRG.11382.1	1	767	MSTRG.11382	.	32.4761	4.66868	0.943286	0.147581	3.51119	0.47914	28.609	3.93413	2.09485	0.317464	6.69231	0.970082
24176	u	novel	0.0116879	-0.0004096	chr14	.	41202577	41202787	MSTRG.11383.1	1	211	MSTRG.11383	.	3.7981	0.546006	3.0237	0.473071	15.9763	2.18014	1.4218	0.195517	4.5545	0.690211	5.34123	0.774237
24179	u	novel	0.0144647	-0.0004096	chr14	.	41291736	41291966	MSTRG.11384.1	1	231	MSTRG.11384	.	4.05368	0.582747	2.56277	0.400957	7.34199	1.00189	6.48701	0.892052	12.8355	1.94515	1.85065	0.26826
24180	u	novel	0.0199	-0.0004096	chr14	.	41364790	41365059	MSTRG.11385.1	1	270	MSTRG.11385	.	0	0	10.6294	1.66301	5.24198	0.715324	7.02951	0.966652	6.10062	0.924517	0	0
24183	i	novel	0.043489	-0.4096	chr14	.	41683508	41683712	MSTRG.11387.1	1	205	MSTRG.11387	Grxcr1	11.6	1.66759	1.53659	0.240406	1.35122	0.184389	4.12561	0.567327	2.20528	0.334199	0	0
24184	u	novel	0.0108691	-0.0004096	chr14	.	41834269	41834473	MSTRG.11388.1	1	205	MSTRG.11388	.	11.6195	1.67039	6.03902	0.944832	5.58049	0.761518	11.922	1.63943	7.85366	1.19018	4.6878	0.67952
24185	u	novel	0.0188131	-0.0667648	chr14	.	41872267	41872677	MSTRG.11389.1	1	411	MSTRG.11389	.	4.39659	0.632043	12.1387	1.89915	8.08029	1.10264	6.20681	0.85352	5.03893	0.763623	3.41119	0.494469
24186	u	novel	0.0120893	-0.018432	chr14	.	41880121	41880325	MSTRG.11390.1	1	205	MSTRG.11390	.	8.69268	1.24964	12.7951	2.00185	11.3415	1.54767	4.7122	0.64799	9.07805	1.37573	1.00488	0.145662
24187	u	novel	0.00731726	-0.04096	chr14	.	41883439	41883808	MSTRG.11391.1	1	370	MSTRG.11391	.	3.15946	0.454196	4.59459	0.718845	3.83784	0.523714	5.5973	0.769704	12.9892	1.96844	1.51622	0.219783
24188	u	novel	0.00585902	-0.0004096	chr14	.	41908766	41909005	MSTRG.11392.1	1	240	MSTRG.11392	.	11.4833	1.65081	3.87083	0.605609	1.15	0.15693	12.0292	1.65417	3.67083	0.556296	4.39167	0.636593
24189	u	novel	0.0269655	-0.0004096	chr14	.	41928227	41928496	MSTRG.11393.1	1	270	MSTRG.11393	.	13.7407	1.97533	9.48519	1.484	11.7156	1.59871	14.7111	2.02298	11.6926	1.77195	10.6556	1.54457
24190	u	novel	0.0164196	-0.0004096	chr14	.	41938742	41939099	MSTRG.11394.1	1	358	MSTRG.11394	.	17.1061	2.45914	11.3743	1.77956	4.80168	0.655241	8.65643	1.19037	3.89944	0.59094	1.04749	0.151838
24191	u	novel	0.0755893	-0.098304	chr14	.	41941593	41942228	MSTRG.11395.1	1	636	MSTRG.11395	.	11.4623	1.64779	11.2311	1.75716	10.1053	1.37898	15.4465	2.12411	9.09591	1.37844	2.33962	0.33914
24192	u	novel	0.0696905	-0.0004096	chr14	.	41955999	41956316	MSTRG.11396.1	1	318	MSTRG.11396	.	9.70755	1.39553	12.5881	1.96946	14.7453	2.01215	11.6824	1.60649	12.6415	1.91576	15.2421	2.20942
24211	u	novel	0.0247748	-0.18432	chr14	.	42437334	42437657	MSTRG.11398.1	1	324	MSTRG.11398	.	4.76235	0.684623	2.40432	0.376167	14.3735	1.96141	2.74074	0.376889	3.75926	0.569696	0.185185	0.026843
24202	i	novel	0.0102852	-0.0004096	chr14	-	42019396	42020533	MSTRG.11401.1	2	492	MSTRG.11401	Atp8a1	31.8987	4.58568	18.4715	2.88996	33.7767	4.60919	32.8523	4.51763	33.524	5.08038	22.2015	3.21821
24205	i	novel	0.0531652	-0.008192	chr14	-	42067748	42071250	MSTRG.11403.1	2	3479	MSTRG.11403	Atp8a1	57.8689	8.31909	42.0377	6.57698	47.5607	6.49017	63.8106	8.77482	44.7646	6.78384	51.957	7.53142
24207	u	novel	0.00771596	-0.0004096	chr14	.	42211490	42211714	MSTRG.11405.1	1	225	MSTRG.11405	.	7.31556	1.05167	12.4667	1.95046	11.6889	1.59508	4.21333	0.57939	8.41778	1.27567	1.27556	0.184898
24216	i	novel	0.167084	-0.0151552	chr14	.	42497265	42509887	MSTRG.11407.1	1	12623	MSTRG.11407	Slc30a9	20.5806	2.95862	15.4409	2.4158	22.3732	3.05307	18.7197	2.57421	15.7456	2.38617	16.7368	2.42607
24230	i	novel	0.164243	-0.055296	chr14	-	42793663	42801174	MSTRG.11412.1	2	6765	MSTRG.11412	Limch1	36.5098	5.24855	41.2578	6.45496	50.7267	6.92221	33.6567	4.62825	34.5205	5.23141	32.2901	4.6806
24238	i	novel	0.124148	-0.0561152	chr14	+	42931460	42948902	MSTRG.11415.1	2	17319	MSTRG.11415	Limch1	28.9077	4.1557	23.9707	3.75033	28.4907	3.88786	32.0079	4.40151	28.9224	4.38304	21.5195	3.11936
24240	i	novel	0.0577132	-0.024576	chr14	+	42958781	42960774	MSTRG.11416.1	2	1875	MSTRG.11416	Limch1	17.474	2.51202	13.8301	2.16378	13.1008	1.78775	15.5345	2.1362	11.4025	1.728	16.9767	2.46085
24241	i	novel	0.244925	-0.0253952	chr14	+	42962403	42985750	MSTRG.11417.1	1	23348	MSTRG.11417	Limch1	23.8011	3.42158	19.3621	3.02929	18.6921	2.55074	24.5644	3.37794	19.6697	2.98085	20.7849	3.01287
24242	i	novel	0.264774	-0.0331776	chr14	+	42994623	43003670	MSTRG.11418.1	1	9048	MSTRG.11418	Limch1	43.335	6.22973	33.9295	5.30843	36.3036	4.95402	42.8106	5.88704	36.8709	5.58758	36.4084	5.27758
24247	i	novel	0.18321	-0.0856064	chr14	+	43070337	43071450	MSTRG.11421.1	1	1114	MSTRG.11421	Limch1	58.9264	8.47111	40.2648	6.29961	43.1373	5.88656	42.7666	5.88098	43.1239	6.5352	51.8465	7.5154
24323	u	novel	0.0172354	-0.0815104	chr14	.	43845109	43845599	MSTRG.11422.1	1	491	MSTRG.11422	.	3.74949	0.539017	10.9043	1.70602	7.84318	1.07029	6.76375	0.930107	11.2118	1.69909	3.89409	0.564468
24324	u	novel	0.0853389	-0.0004096	chr14	.	43849939	43850487	MSTRG.11423.1	1	549	MSTRG.11423	.	12.9699	1.86453	12.4317	1.94499	13.7304	1.87366	8.93443	1.2286	13.1239	1.98885	8.31421	1.20518
24308	o	novel	0.478166	-0.012288	chr14	+	43651828	43728388	MSTRG.11424.1	2	18593	MSTRG.11424	AABR07072400.1	17.186	2.47061	15.1125	2.36441	18.104	2.47049	18.2104	2.50417	18.1042	2.74359	18.7879	2.72339
24314	u	novel	0.246068	-0.077824	chr14	+	43704450	43710359	MSTRG.11424.2	2	5867	MSTRG.11424	.	17.738	2.54997	0	0	16.4109	2.23944	17.9092	2.46276	9.61099	1.4565	0	0
24312	u	novel	0.170433	-0.0679936	chr14	+	43701014	43768366	MSTRG.11428.1	4	8272	MSTRG.11428	.	14.2922	2.05461	11.3865	1.78147	13.9372	1.90188	15.2456	2.09648	14.2655	2.16186	4.52902	0.656504
24313	u	novel	0.0894998	-0.0380928	chr14	+	43701519	43762019	MSTRG.11428.2	2	2372	MSTRG.11428	.	4.19863	0.603584	4.38472	0.686009	8.98048	1.22548	6.38591	0.878148	3.05333	0.462716	6.60633	0.957619
24251	u	novel	0.337741	-0.0237568	chr14	+	43193018	43296246	MSTRG.11434.1	3	7478	MSTRG.11434	.	31.2922	4.49849	0	0	22.8002	3.11133	29.3175	4.03155	28.0901	4.2569	11.223	1.62682
24268	u	novel	0.17047	-0.032768	chr14	+	43281202	43288687	MSTRG.11434.10	2	7440	MSTRG.11434	.	0	0	22.2614	3.48289	24.346	3.32228	14.4445	1.98632	14.0286	2.12597	21.3606	3.09632
24269	u	novel	0.33833	-0.0237568	chr14	+	43281202	43296097	MSTRG.11434.11	2	14848	MSTRG.11434	.	16.5994	2.38628	0.018858	0.00295	0.437413	0.05969	1.34489	0.18494	6.52676	0.989096	10.8252	1.56917
24270	u	novel	0.0852082	-0.032768	chr14	+	43281203	43288283	MSTRG.11434.12	2	7061	MSTRG.11434	.	0	0	2.08422	0.326086	3.70049	0.504972	14.4033	1.98065	2.24847	0.340744	1.13472	0.164483
24272	u	novel	0.0529965	-0.073728	chr14	+	43322025	43374860	MSTRG.11434.13	4	2363	MSTRG.11434	.	16.3487	2.35025	14.9465	2.33845	17.7929	2.42803	23.7619	3.26758	16.9754	2.57254	16.81	2.43669
24254	u	novel	0.147039	-0.0319488	chr14	+	43204919	43374881	MSTRG.11434.2	5	745	MSTRG.11434	.	26.0747	3.74844	6.65935	1.04188	14.8196	2.0223	25.8881	3.55997	21.0929	3.19651	18.4688	2.67715
24253	u	novel	0.0505804	-0.0688128	chr14	+	43204919	43225224	MSTRG.11434.4	2	1558	MSTRG.11434	.	13.9302	2.00256	4.91525	0.769012	0.452955	0.061811	8.03233	1.10455	7.77204	1.17781	17.6563	2.55937
24262	u	novel	0.0937485	-0.0294912	chr14	+	43228038	43374881	MSTRG.11434.6	7	20235	MSTRG.11434	.	7.5267	1.08202	6.6207	1.03584	7.28575	0.994219	23.1769	3.18714	17.1157	2.5938	16.9161	2.45208
24263	u	novel	0.0850116	-0.0135168	chr14	+	43245428	43374860	MSTRG.11434.7	5	3544	MSTRG.11434	.	9.12684	1.31205	6.04478	0.945732	4.52004	0.616809	8.85996	1.21836	6.68853	1.01361	0	0
24267	u	novel	0.110323	-0.090112	chr14	+	43280834	43374858	MSTRG.11434.9	4	569	MSTRG.11434	.	6.9855	1.00422	5.24993	0.821375	3.10329	0.423478	4.25964	0.585759	12.9422	1.96132	1.96931	0.285461
24256	u	novel	0.178203	-0.0303104	chr14	-	43205489	43214230	MSTRG.11435.1	2	8702	MSTRG.11435	.	0	0	0	0	0.832645	0.113623	0	0	0.929483	0.140858	0.439479	0.063705
24257	u	novel	0.041223	-0.036864	chr14	-	43216161	43219018	MSTRG.11436.1	1	2858	MSTRG.11436	.	18.9729	2.72749	11.7933	1.84511	12.0444	1.64359	15.7982	2.17246	13.3711	2.02631	16.8621	2.44424
24258	u	novel	0.0349436	-0.0036864	chr14	-	43222294	43225064	MSTRG.11437.1	1	2771	MSTRG.11437	.	17.1566	2.46639	19.3366	3.02529	16.3364	2.22928	20.8656	2.8693	15.606	2.365	17.1051	2.47946
24260	u	novel	0.367875	-0.0638976	chr14	-	43225483	43240275	MSTRG.11438.1	2	14641	MSTRG.11438	.	2.19025	0.314865	4.50583	0.704957	0.002027	0.000277	0	0	0.150263	0.022772	0.000237	3.4e-05
24259	u	novel	0.365509	-0.0638976	chr14	-	43225483	43235573	MSTRG.11438.2	2	9939	MSTRG.11438	.	7.6648	1.10187	4.16573	0.651747	0	0	0	0	10.6388	1.61225	4.56249	0.661355
24261	u	novel	0.367875	-0.0638976	chr14	-	43225487	43240264	MSTRG.11438.3	1	14778	MSTRG.11438	.	14.3166	2.05812	10.0231	1.56816	20.3477	2.77666	4.14366	0.569809	2.03118	0.307815	6.74788	0.978138
24264	u	novel	0.0561991	-0.0036864	chr14	-	43250626	43255468	MSTRG.11439.1	1	4843	MSTRG.11439	.	17.6052	2.53088	13.0747	2.0456	17.5808	2.3991	19.0574	2.62065	17.5631	2.66159	16.4541	2.3851
2315	u	novel	0.159465	-0.0704512	chr1	.	78264110	78268385	MSTRG.1144.1	1	4276	MSTRG.1144	.	15.4235	2.21725	16.0437	2.51011	20.1239	2.74613	17.8127	2.44948	20.0748	3.04224	9.68522	1.40392
24266	u	novel	0.0516001	-0.0376832	chr14	-	43257963	43267014	MSTRG.11440.1	2	4495	MSTRG.11440	.	0.436274	0.062718	0.71318	0.11158	0.300337	0.040984	0.566705	0.07793	0.35752	0.05418	0.148296	0.021496
24271	u	novel	0.0975481	-0.0004096	chr14	+	43299364	43302243	MSTRG.11441.1	2	2768	MSTRG.11441	.	39.3555	5.65765	22.8915	3.58148	30.354	4.14214	32.0755	4.41081	25.3398	3.84012	26.9769	3.91043
24273	u	novel	0.0354434	-0.0323584	chr14	+	43352004	43354918	MSTRG.11442.1	2	2864	MSTRG.11442	.	17.4343	2.50631	13.5068	2.11319	12.4927	1.70476	19.1494	2.63331	15.8395	2.40039	14.5871	2.11446
24282	u	novel	0.24478	-0.008192	chr14	-	43379562	43394681	MSTRG.11444.1	1	15120	MSTRG.11444	.	36.7235	5.27928	27.3702	4.28219	32.328	4.41151	34.2438	4.70898	30.8704	4.67825	32.0073	4.63961
24286	u	novel	0.059428	-0.0282624	chr14	-	43420865	43427156	MSTRG.11445.1	2	6213	MSTRG.11445	.	2.06723	0.29718	1.2399	0.193987	1.2039	0.164285	0	0	4.34545	0.65853	1.53075	0.22189
24287	u	novel	0.059428	-0.0282624	chr14	-	43420865	43427156	MSTRG.11445.2	2	6228	MSTRG.11445	.	5.62025	0.807953	4.3708	0.683831	2.78401	0.379909	0	0	1.46712	0.222334	5.30351	0.76877
24288	u	novel	0.0105903	-0.016384	chr14	-	43429184	43429539	MSTRG.11446.1	1	356	MSTRG.11446	.	1.31203	0.188614	1.3685	0.214107	0.565917	0.077225	0	0	1.04792	0.158807	1.02679	0.148838
24290	u	novel	0.0900269	-0.0004096	chr14	+	43431496	43434517	MSTRG.11447.1	2	2816	MSTRG.11447	.	30.1598	4.3357	23.56	3.68607	23.7646	3.24293	31.6648	4.35433	22.407	3.39566	27.1594	3.93689
24291	u	novel	0.107779	-0.0311296	chr14	-	43476190	43482708	MSTRG.11448.1	2	6492	MSTRG.11448	.	55.0881	7.91933	41.1717	6.4415	46.2871	6.31638	62.0801	8.53685	45.9515	6.96371	54.9493	7.96517
24296	x	novel	0.0880353	-0.0299008	chr14	-	43500460	43512854	MSTRG.11449.1	2	12053	MSTRG.11449	RF00100	11.9061	1.7116	13.2846	2.07844	5.81618	0.793681	9.99145	1.37396	8.38504	1.27071	12.6345	1.83143
24299	x	novel	0.0385278	-0.012288	chr14	-	43517814	43520055	MSTRG.11450.1	2	2189	MSTRG.11450	Apbb2	14.2302	2.0457	12.6519	1.97944	14.5829	1.99	15.7598	2.16719	16.4422	2.49173	13.0539	1.89223
24327	u	novel	0.144181	-0.0446464	chr14	.	43956717	43957077	MSTRG.11453.1	1	361	MSTRG.11453	.	3.60665	0.518483	12.0055	1.87832	8.18282	1.11664	0.831025	0.114277	4.54294	0.688458	0.764543	0.110824
24334	u	novel	0.049922	-0.0303104	chr14	+	44085313	44088289	MSTRG.11456.1	2	2154	MSTRG.11456	.	13.8049	1.98456	13.1654	2.05978	15.819	2.15867	11.9786	1.64722	11.1831	1.69475	14.1635	2.05306
24335	u	novel	0.0271	-0.0905216	chr14	+	44098536	44099861	MSTRG.11457.1	1	1326	MSTRG.11457	.	13.5115	1.94238	12.0815	1.8902	13.0778	1.7846	8.32239	1.14444	13.2195	2.00334	15.9683	2.31469
24336	u	novel	0.0805954	-0.0647168	chr14	.	44100209	44102807	MSTRG.11458.1	1	2599	MSTRG.11458	.	31.7303	4.56147	29.476	4.61164	38.7357	5.2859	30.3744	4.17689	31.5637	4.78331	32.6283	4.72963
2317	j	novel	0.0291288	-0.0466944	chr1	-	78285040	78297888	MSTRG.1146.2	2	3968	MSTRG.1146	Sae1	9.53663	1.37096	8.75481	1.36973	15.5863	2.12691	13.973	1.92148	14.5495	2.20489	9.9412	1.44103
2318	j	novel	0.0452252	-0.0790528	chr1	-	78286612	78302856	MSTRG.1146.3	2	6613	MSTRG.1146	Sae1	7.56589	1.08765	12.7286	1.99145	1.50017	0.204715	0.682338	0.093831	0	0	0	0
24340	i	novel	0.267719	-0.0356352	chr14	+	44195612	44199153	MSTRG.11463.1	2	3112	MSTRG.11463	Pds5a	9.44848	1.35829	12.3087	1.92575	10.6978	1.45983	8.7212	1.19928	8.27399	1.25388	12.7667	1.8506
24343	i	novel	0.0114554	-0.0004096	chr14	-	44249404	44249631	MSTRG.11466.1	1	228	MSTRG.11466	Pds5a	22.7982	3.27742	16.5	2.5815	21.2851	2.90458	36.0044	4.95109	15.7588	2.38816	13.1579	1.9073
24348	i	novel	0.0675411	-0.024576	chr14	-	44326184	44346112	MSTRG.11469.1	1	19929	MSTRG.11469	Ube2k	40.0011	5.75046	34.5117	5.3995	43.9212	5.99352	41.5207	5.70965	37.2325	5.64239	41.5382	6.02116
24353	i	novel	0.0176607	-0.0004096	chr14	-	44482819	44483832	MSTRG.11471.1	1	1014	MSTRG.11471	Ugdh	12.3396	1.77391	11.214	1.75448	11.9014	1.62407	11.0306	1.51685	8.17653	1.23911	7.96253	1.15421
24362	u	novel	0.00915777	-0.0004096	chr14	.	44534812	44535012	MSTRG.11474.1	1	201	MSTRG.11474	.	14.3002	2.05576	6.75871	1.05743	16.8433	2.29845	7.61691	1.04743	4.67993	0.70922	13.9254	2.01855
24363	u	novel	0.00414202	-0.0004096	chr14	.	44536198	44536708	MSTRG.11475.1	1	511	MSTRG.11475	.	10.8095	1.55395	10.6487	1.66604	14.9817	2.04442	13.5709	1.86619	13.3787	2.02747	9.21135	1.33523
24380	i	novel	0.0518397	-0.0008192	chr14	+	44815769	44818110	MSTRG.11481.1	2	2224	MSTRG.11481	Klhl5	14.002	2.01289	21.146	3.30838	18.8023	2.56577	27.2502	3.74727	20.3211	3.07956	17.2678	2.50305
24383	i	novel	0.0335669	-0.012288	chr14	+	44839262	44841307	MSTRG.11482.1	1	2046	MSTRG.11482	Klhl5	21.1158	3.03556	15.7458	2.46351	13.825	1.88657	10.968	1.50825	10.1505	1.53826	11.7722	1.70644
24387	i	novel	0.0119734	-0.086016	chr14	.	44901217	44901754	MSTRG.11484.1	1	538	MSTRG.11484	Tmem156	11.8736	1.70692	12.145	1.90014	12.777	1.74355	8.41636	1.15736	8.87175	1.34447	10.1245	1.4676
24388	i	novel	0.0210858	-0.0004096	chr14	.	44905507	44905943	MSTRG.11485.1	1	437	MSTRG.11485	Tmem156	11.1945	1.60929	4.4897	0.702434	7.42563	1.01331	12.4256	1.70869	4.29748	0.651261	7.12586	1.03293
24389	i	novel	0.0131954	-0.0004096	chr14	.	44909135	44909365	MSTRG.11486.1	1	231	MSTRG.11486	Tmem156	1.04329	0.149981	2.25541	0.352869	6.26407	0.8548	6.28139	0.863775	14.8442	2.24955	5.51948	0.800075
2319	x	novel	0.0331466	-0.0335872	chr1	-	78334330	78361295	MSTRG.1149.1	2	873	MSTRG.1149	Zc3h4	12.7372	1.83107	11.7303	1.83525	15.9919	2.18227	11.5594	1.58958	6.83681	1.03608	14.5956	2.11571
24368	i	novel	0.184704	-0.103629	chr14	.	44606635	44606838	MSTRG.11490.1	1	204	MSTRG.11490	Rfc1	12.2549	1.76173	9.83333	1.53847	4.44608	0.606715	9.84314	1.35356	17.402	2.63718	13.8824	2.01231
24374	i	novel	0.0453405	-0.147456	chr14	-	44713062	44713350	MSTRG.11493.1	1	289	MSTRG.11493	Wdr19	20.0959	2.88893	12.2526	1.91697	33.519	4.57404	16.4533	2.26255	25.2215	3.82218	16.1142	2.33583
24403	u	novel	0.130094	-0.0413696	chr14	+	45165685	45173337	MSTRG.11497.1	1	7653	MSTRG.11497	.	19.4229	2.79218	25.362	3.96799	30.4072	4.14939	24.1853	3.32581	5.20483	0.788764	23.5675	3.41622
175	i	novel	0.0481457	-0.014336	chr1	+	6585757	6587871	MSTRG.115.1	1	2115	MSTRG.115	Utrn	15.5021	2.22855	16.9891	2.65802	18.9433	2.58501	21.1319	2.90592	18.7991	2.8489	15.9002	2.30482
24419	x	novel	0.00831994	-0.0618496	chr14	+	45851383	45851689	MSTRG.11501.1	1	307	MSTRG.11501	Pgm2	15.02	2.15923	10.3084	1.61279	28.2394	3.85357	23.8528	3.28008	16.4774	2.49707	18.7199	2.71353
24420	x	novel	0.0154961	-0.0774144	chr14	+	45851383	45851689	MSTRG.11501.2	2	278	MSTRG.11501	Pgm2	6.49112	0.933147	6.00876	0.940097	13.7752	1.87977	3.3892	0.46606	5.97279	0.905145	0	0
24433	u	novel	0.0822818	-0.0442368	chr14	.	46158416	46158708	MSTRG.11503.1	1	293	MSTRG.11503	.	14.5853	2.09675	6.27645	0.981979	3.6843	0.502763	0	0	0	0	3.39932	0.492747
24434	u	novel	0.0103956	-0.0118784	chr14	.	46160740	46160987	MSTRG.11504.1	1	248	MSTRG.11504	.	8.36694	1.20281	0	0	14.0665	1.91953	5.13676	0.706374	2.13038	0.322847	3.39597	0.492262
24426	u	novel	0.0390461	-0.057344	chr14	.	46045851	46046150	MSTRG.11505.1	1	300	MSTRG.11505	.	4.67333	0.671827	11.3467	1.77524	2.85	0.388913	2.73	0.375412	1.07667	0.163163	2.05333	0.297641
24431	u	novel	0.0535839	-0.0073728	chr14	+	46100448	46111845	MSTRG.11509.1	3	10105	MSTRG.11509	.	16.2457	2.33544	16.0749	2.515	17.775	2.42559	18.2328	2.50725	15.3336	2.32373	10.4015	1.50775
24561	u	novel	0.148626	-0.0004096	chr14	+	46712823	46713504	MSTRG.11513.1	2	584	MSTRG.11513	.	17.1327	2.46296	10.9512	1.71336	6.19845	0.845846	0	0	2.34009	0.354628	3.49862	0.507142
24575	u	novel	0.00327684	-0.0004096	chr14	.	48540835	48541040	MSTRG.11518.1	1	206	MSTRG.11518	.	9.73301	1.39919	6.9466	1.08683	4.21359	0.57499	6.61165	0.909191	13.5049	2.04659	7.48544	1.08505
24568	o	novel	0.0458044	-0.0155648	chr14	+	47732179	48172581	MSTRG.11520.1	2	1673	MSTRG.11520	AABR07015165.1	3.02624	0.435044	11.0234	1.72466	21.2262	2.89654	21.5048	2.9572	21.4054	3.24387	27.7936	4.02881
24569	o	novel	0.0443671	-0.0155648	chr14	+	47732181	48173141	MSTRG.11520.2	2	2230	MSTRG.11520	AABR07015165.1	9.23823	1.32807	1.18563	0.185497	1.01295	0.138229	1.68677	0.231953	2.15773	0.326993	1.45205	0.210481
24570	x	novel	0.115812	-0.0237568	chr14	-	47732197	48171542	MSTRG.11521.1	2	615	MSTRG.11521	AABR07015165.1	30.2797	4.35293	19.9789	3.12579	24.9398	3.40331	24.0942	3.31328	25.2279	3.82316	31.976	4.63508
24571	u	novel	0.00627287	-0.0434176	chr14	+	47733311	47733741	MSTRG.11522.1	1	431	MSTRG.11522	.	33.4965	4.81538	38.7935	6.06942	53.8167	7.34387	53.7494	7.39127	37.065	5.617	43.7889	6.34741
24576	u	novel	0.00447378	-0.0004096	chr14	.	48611367	48611924	MSTRG.11523.1	1	558	MSTRG.11523	.	14.9014	2.14219	15.8477	2.47944	39.871	5.44083	11.9964	1.64967	13.2867	2.01354	11.4427	1.65867
24578	u	novel	0.0171508	-0.049152	chr14	.	48725208	48725762	MSTRG.11524.1	1	555	MSTRG.11524	.	11.445	1.64531	19.982	3.12627	16.1387	2.20231	18.164	2.49779	22.1604	3.35829	14.8036	2.14585
24596	u	novel	0.0531896	-0.0004096	chr14	.	49346920	49347272	MSTRG.11525.1	1	353	MSTRG.11525	.	13.4178	1.92892	16.3673	2.56074	9.47875	1.29348	16.5482	2.2756	14.3442	2.17379	7.1813	1.04096
24599	u	novel	0.0187297	-0.045056	chr14	.	49649696	49650006	MSTRG.11526.1	1	311	MSTRG.11526	.	6.77653	0.974176	13.6527	2.13603	6.41158	0.874929	7.09325	0.975417	10.0579	1.52422	3.82637	0.55465
24600	u	novel	0.108664	-0.0004096	chr14	.	49697233	49697554	MSTRG.11527.1	1	322	MSTRG.11527	.	6.40373	0.920584	3.50621	0.548562	12.7904	1.74538	1.08075	0.148617	9.91408	1.50243	6.50776	0.943332
2344	i	novel	0.278338	-0.0577536	chr1	+	78676560	78678617	MSTRG.1153.1	3	1760	MSTRG.1153	Ap2s1	11.502	1.65349	12.2239	1.91248	6.7625	0.922816	9.11705	1.25372	9.69658	1.46947	11.9705	1.73517
24584	i	novel	0.109839	-0.02048	chr14	.	48752076	48755265	MSTRG.11531.1	1	3190	MSTRG.11531	Arap2	13.0245	1.87236	9.29624	1.45444	10.7784	1.47083	7.81473	1.07463	7.72978	1.17141	14.0505	2.03668
24587	i	novel	0.0148561	-0.0004096	chr14	.	48766800	48767413	MSTRG.11533.1	1	614	MSTRG.11533	Arap2	18.7508	2.69557	10.6971	1.6736	19.5065	2.66188	12.0212	1.65307	11.329	1.71685	4.62378	0.670239
24592	o	novel	0.180157	-0.0004096	chr14	+	48797418	48817927	MSTRG.11534.1	2	1314	MSTRG.11534	Arap2	8.84247	1.27117	12.2253	1.9127	10.5597	1.44099	6.8659	0.944154	6.24144	0.945858	6.96694	1.00989
24593	i	novel	0.00599661	-0.0004096	chr14	+	48880268	48880479	MSTRG.11535.1	1	212	MSTRG.11535	Arap2	41.4858	5.9639	39.8821	6.23973	41.1934	5.62129	50.4858	6.94248	46.9104	7.10902	14.7075	2.13193
24605	u	novel	0.00749351	-0.0004096	chr14	.	51676606	51676843	MSTRG.11538.1	1	238	MSTRG.11538	.	19.1933	2.75918	6.7605	1.05771	0.987395	0.134741	5.72269	0.786947	10.0672	1.52564	8.67647	1.2577
24608	u	novel	0.163324	-0.0831488	chr14	.	52281418	52281620	MSTRG.11539.1	1	203	MSTRG.11539	.	3.62562	0.521209	5.70936	0.893255	6.867	0.937076	4.19704	0.57715	0.714286	0.108246	12.665	1.83586
24616	u	novel	0.0224572	-0.0004096	chr14	.	54650095	54650366	MSTRG.11540.1	1	272	MSTRG.11540	.	14.9375	2.14738	9.16177	1.4334	19.4926	2.65998	6.37132	0.876143	8.47427	1.28423	7.72059	1.11914
24618	u	novel	0.00990584	-0.0004096	chr14	.	54822272	54822573	MSTRG.11542.1	1	302	MSTRG.11542	.	4.84768	0.696891	14.2219	2.22507	8.94371	1.22047	5.39404	0.741753	4.30464	0.652345	13.1358	1.90409
24621	u	novel	0.00576055	-0.0151552	chr14	.	55082659	55082877	MSTRG.11543.1	1	219	MSTRG.11543	.	7.09132	1.01943	11.9863	1.87531	5.26027	0.717821	1.80822	0.248654	5.90411	0.894737	2.23744	0.324328
24624	u	novel	0.0959226	-0.022528	chr14	.	56230914	56231137	MSTRG.11544.1	1	224	MSTRG.11544	.	11.2701	1.62016	3.29911	0.51616	7	0.955226	10.7202	1.47418	13.9487	2.11385	7.74033	1.122
24626	u	novel	0.0543773	-0.0004096	chr14	.	57032109	57032441	MSTRG.11545.1	1	333	MSTRG.11545	.	11.6236	1.67098	7.01476	1.09749	6.43123	0.877611	6.67402	0.917768	2.81602	0.426752	5.92312	0.858585
24633	u	novel	0.0155272	-0.057344	chr14	.	58912847	58913145	MSTRG.11547.1	1	299	MSTRG.11547	.	18.0435	2.59389	6.74582	1.05541	2.00669	0.273834	6.49498	0.893148	0	0	0	0
24634	o	novel	0.0225253	-0.0618496	chr14	-	59084903	59577430	MSTRG.11548.1	2	628	MSTRG.11548	Tbc1d19	3.51858	0.505822	11.5778	1.81139	6.69312	0.913349	6.66242	0.916173	9.31688	1.41192	1.42516	0.206584
2331	i	novel	0.175425	-0.0004096	chr1	+	78484526	78503722	MSTRG.1155.1	2	4339	MSTRG.1155	Arhgap35	3.44378	0.49507	4.81803	0.753802	4.27841	0.583835	3.89586	0.535733	4.29948	0.651564	4.40862	0.639051
24640	i	novel	0.315493	-0.0278528	chr14	+	59254033	59258601	MSTRG.11551.1	1	4569	MSTRG.11551	Stim2	12.6271	1.81523	11.8676	1.85674	14.9346	2.03798	9.60823	1.32126	11.3552	1.72082	14.4239	2.09082
24641	o	novel	0.0308312	-0.0196608	chr14	-	59262175	59310891	MSTRG.11552.1	2	1838	MSTRG.11552	Stim2	14.9806	2.15357	12.5843	1.96888	17.265	2.35599	13.3197	1.83164	11.7981	1.78793	11.9607	1.73376
24643	i	novel	0.0135935	-0.0004096	chr14	+	59313898	59314196	MSTRG.11554.1	1	299	MSTRG.11554	Stim2	58.408	8.39659	56.0234	8.76511	46.6455	6.36528	35.097	4.82631	54.7659	8.29948	50.4916	7.319
24644	i	novel	0.0370207	-0.0004096	chr14	+	59315557	59316111	MSTRG.11555.1	1	555	MSTRG.11555	Stim2	25.6072	3.68123	20.3712	3.18716	20.8865	2.85019	21.2108	2.91677	25.0811	3.80091	16.9387	2.45535
24648	i	novel	0.0116684	-0.08192	chr14	.	59493104	59493343	MSTRG.11558.1	1	240	MSTRG.11558	Tbc1d19	13.3292	1.91617	13.1167	2.05216	12.8917	1.75921	16.0083	2.20136	12.3708	1.87474	19.3542	2.80548
24439	o	novel	0.0325344	-0.090112	chr14	-	46497774	46654150	MSTRG.11559.1	4	1090	MSTRG.11559	AABR07015057.1	0	0	0	0	0	0	694.065	95.4433	4484.91	679.664	0	0
24446	o	novel	0.0225817	-0.0692224	chr14	-	46517584	46525834	MSTRG.11559.10	3	1337	MSTRG.11559	AABR07015057.1	19.6995	2.83195	19.9448	3.12046	5.31666	0.725516	52.3362	7.19693	227.92	34.5401	46.5212	6.74347
24441	u	novel	0.0916807	-0.163021	chr14	-	46517584	46518304	MSTRG.11559.11	2	604	MSTRG.11559	.	634.532	91.2187	0	0	0	0	0	0	0	0	0	0
24442	u	novel	0.0329877	-0.0745472	chr14	-	46517584	46523388	MSTRG.11559.12	2	1531	MSTRG.11559	.	75.4016	10.8395	0	0	0	0	0.436812	0.060068	0.072589	0.011	0.019398	0.002812
24443	u	novel	0.027104	-0.0712704	chr14	-	46517584	46523388	MSTRG.11559.13	2	1381	MSTRG.11559	.	89.6959	12.8945	0	0	0	0	0	0	0	0	0	0
24461	u	novel	0.0338539	-0.055296	chr14	-	46517585	46523354	MSTRG.11559.14	2	1507	MSTRG.11559	.	0	0	0	0	260.331	35.525	0.443469	0.060983	0.000402	6.1e-05	0	0
24460	u	novel	0.0997016	-0.117555	chr14	-	46517585	46518304	MSTRG.11559.15	2	577	MSTRG.11559	.	0	0	0	0	4981.81	679.822	0	0	0	0	1437.24	208.334
24462	o	novel	0.073459	-0.0851968	chr14	-	46517585	46524673	MSTRG.11559.16	3	678	MSTRG.11559	AABR07015057.1	0	0	0	0	525.289	71.6814	0	0	0	0	0	0
24463	o	novel	0.0753848	-0.079872	chr14	-	46517585	46524673	MSTRG.11559.17	3	678	MSTRG.11559	AABR07015057.1	63.9167	9.18851	59.0356	9.23639	1075.37	146.746	1697.28	233.399	860.005	130.329	0	0
24471	o	novel	0.149107	-0.0958464	chr14	-	46523674	46654150	MSTRG.11559.21	4	1484	MSTRG.11559	AABR07015057.1	11.6611	1.67637	1.45241	0.227236	246.608	33.6524	653.989	89.9323	0.119873	0.018166	347.334	50.3477
24476	o	novel	8.8785e-07	-0.106086	chr14	-	46573481	46649335	MSTRG.11559.22	4	542	MSTRG.11559	AABR07015067.1	0	0	3315.07	518.658	512.504	69.9368	0.030443	0.004186	0	0	0	0
24488	o	novel	0.0875314	-0.0454656	chr14	-	46588467	46649344	MSTRG.11559.24	2	2077	MSTRG.11559	AABR07015067.1	0	0	97.1731	15.2032	3135.17	427.827	133.986	18.4249	10502.2	1591.55	14298.5	2072.63
24491	o	novel	0.182328	-0.0999424	chr14	-	46588481	46682955	MSTRG.11559.26	3	1288	MSTRG.11559	AABR07015081.2	0	0	0	0	1115.56	152.23	1164.23	160.098	0	0	1.4e-05	2e-06
24493	o	novel	0.255965	-0.104448	chr14	-	46588481	46682955	MSTRG.11559.28	3	1281	MSTRG.11559	AABR07015081.2	305.771	43.9569	0.077365	0.012104	472.36	64.4586	1357.98	186.74	1337.96	202.761	6.01828	0.872379
24455	o	novel	0.389995	-0.106906	chr14	-	46517584	46656077	MSTRG.11559.3	4	1994	MSTRG.11559	AABR07015057.1	0	0	607.489	95.0444	0	0	2154.92	296.331	1342.75	203.487	2638.44	382.454
24497	o	novel	0.0458732	-0.088064	chr14	-	46588562	46683412	MSTRG.11559.30	3	1609	MSTRG.11559	AABR07015081.2	0	0	0	0	204.172	27.8615	0	0	0	0	56.8311	8.23795
24496	o	novel	0.162357	-0.0724992	chr14	-	46588562	46648310	MSTRG.11559.31	3	901	MSTRG.11559	AABR07015067.1	2035.93	292.68	0	0	1629.42	222.352	0.00807	0.00111	5163.57	782.512	7808.82	1131.93
24498	o	novel	0.0887559	-0.0872448	chr14	-	46588562	46683970	MSTRG.11559.32	4	1119	MSTRG.11559	AABR07015081.2	3345.92	481.002	3736.35	584.568	2208.93	301.432	999.778	137.483	3475.75	526.731	901.56	130.685
24499	o	novel	0.0692177	-0.0557056	chr14	-	46588821	46684434	MSTRG.11559.33	4	555	MSTRG.11559	AABR07015081.2	2211.8	317.962	3770.29	589.879	1028.28	140.32	1564.65	215.16	1425.44	216.018	1936.37	280.687
24503	o	novel	0.198946	-0.0663552	chr14	-	46633704	46680766	MSTRG.11559.34	3	1690	MSTRG.11559	AABR07015081.2	0	0	0	0	0	0	0	0	512.911	77.7289	0	0
24504	o	novel	0.249795	-0.0458752	chr14	-	46633710	46681428	MSTRG.11559.35	3	2475	MSTRG.11559	AABR07015081.2	1668.63	239.879	1870.45	292.64	2043.82	278.902	2839.42	390.459	1395.13	211.424	173.901	25.2078
24506	o	novel	0.195145	-0.0565248	chr14	-	46633752	46681428	MSTRG.11559.36	2	2299	MSTRG.11559	AABR07015081.2	705.937	101.484	2809.19	439.511	2212.25	301.886	11.7387	1.61423	2346.87	355.656	627.132	90.9058
24505	o	novel	0.222364	-0.0827392	chr14	-	46633752	46680764	MSTRG.11559.37	2	1634	MSTRG.11559	AABR07015081.2	1130.22	162.478	334.595	52.3488	3711.93	506.533	1907.08	262.25	0	0	0	0
24508	u	novel	0.0135794	-0.0483328	chr14	-	46633756	46636312	MSTRG.11559.38	2	333	MSTRG.11559	.	136.421	19.6116	190.836	29.8571	159.576	21.7758	98.5684	13.5545	45.8656	6.95069	130.028	18.8482
24444	o	novel	0.17247	-0.117965	chr14	-	46517584	46524658	MSTRG.11559.4	4	1067	MSTRG.11559	AABR07015057.1	2732.37	392.799	1273.25	199.205	0	0	0	0	309.947	46.9709	2666.5	386.522
24513	o	novel	0.0999134	-0.0393216	chr14	-	46634385	46681486	MSTRG.11559.40	3	1728	MSTRG.11559	AABR07015081.2	2000.69	287.614	2493.76	390.159	2554.4	348.576	1244.3	171.108	2412.07	365.536	2344.05	339.781
24512	o	novel	0.022674	-0.0786432	chr14	-	46634385	46654150	MSTRG.11559.41	2	692	MSTRG.11559	AABR07015081.2	0	0	0	0	0	0	0	0	0	0	1484	215.113
24515	o	novel	0.168208	-0.055296	chr14	-	46634870	46680765	MSTRG.11559.42	3	673	MSTRG.11559	AABR07015081.2	0	0	0	0	0	0	72.5463	9.9761	207.161	31.3942	0	0
24516	o	novel	0.182659	-0.0651264	chr14	-	46634878	46654145	MSTRG.11559.43	4	1480	MSTRG.11559	AABR07015081.2	1324.6	190.422	0	0	0	0	506	69.5819	0	0	0	0
24517	o	novel	0.162247	-0.0950272	chr14	-	46634878	46681882	MSTRG.11559.44	3	1977	MSTRG.11559	AABR07015081.2	1822.79	262.04	2099.3	328.445	1415.38	193.144	62.057	8.53367	853.732	129.379	0	0
24518	o	novel	0.25772	-0.0827392	chr14	-	46636433	46680765	MSTRG.11559.45	2	1180	MSTRG.11559	AABR07015081.2	180.2	25.905	2.33601	0.365479	624.178	85.1759	1153.7	158.649	0	0	0	0
24519	o	novel	0.0227007	-0.0786432	chr14	-	46636539	46654150	MSTRG.11559.46	2	763	MSTRG.11559	AABR07015081.2	599.192	86.1383	9.67668	1.51396	31.0726	4.2402	685.627	94.2829	641.463	97.2104	3356.55	486.548
24520	o	novel	2.3833e-06	-0.113869	chr14	-	46638022	46680785	MSTRG.11559.47	3	491	MSTRG.11559	AABR07015081.2	0	0	5024.06	786.036	3655.96	498.896	0	0	0	0	0	0
24521	o	novel	0.146898	-0.106496	chr14	-	46638047	46683412	MSTRG.11559.48	3	1252	MSTRG.11559	AABR07015081.2	0	0	778.711	121.833	198.521	27.0904	0	0	0	0	0	0
24522	o	novel	0.431812	-0.10199	chr14	-	46638409	46682955	MSTRG.11559.49	2	1555	MSTRG.11559	AABR07015081.2	0	0	783.848	122.636	2087.62	284.878	2807.96	386.132	4125.96	625.268	912.744	132.307
24451	o	novel	0.173675	-0.077824	chr14	-	46517584	46654150	MSTRG.11559.5	3	993	MSTRG.11559	AABR07015057.1	96.7012	13.9015	0.012974	0.00203	1570.21	214.273	685.493	94.2645	0	0	709.51	102.847
24524	o	novel	0.0863675	-0.10199	chr14	-	46638948	46683412	MSTRG.11559.50	2	1390	MSTRG.11559	AABR07015081.2	0.018773	0.002699	491.056	76.8279	1.29895	0.177256	86.0863	11.838	613.223	92.9308	6.6231	0.96005
24527	o	novel	0.315769	-0.107725	chr14	-	46638965	46682945	MSTRG.11559.52	2	1032	MSTRG.11559	AABR07015081.2	0	0	2051.49	320.965	0	0	0	0	715.214	108.387	0.069395	0.010059
24525	u	novel	1.18793e-06	-0.0651264	chr14	-	46638965	46641779	MSTRG.11559.53	2	477	MSTRG.11559	.	320.8	46.1173	567.359	88.7658	154.617	21.0992	880.073	121.022	3229.49	489.413	1324.47	191.988
24528	u	novel	6.28103e-07	-0.1536	chr14	-	46639937	46643211	MSTRG.11559.54	2	427	MSTRG.11559	.	188.257	27.0634	808.551	126.501	1990.23	271.589	66.6056	9.15917	330.104	50.0256	796.533	115.461
24529	o	novel	0.0637723	-0.0417792	chr14	-	46639940	46684398	MSTRG.11559.55	3	816	MSTRG.11559	AABR07015081.2	1.61506	0.232177	1207.92	188.984	1762.84	240.559	330.952	45.5104	2003.59	303.634	4.63224	0.671466
24530	o	novel	0.282065	-0.0745472	chr14	-	46639942	46656122	MSTRG.11559.56	5	1518	MSTRG.11559	AABR07015081.2	928.589	133.492	1509.7	236.2	1439.44	196.427	670.264	92.1704	4288.92	649.963	394.204	57.1417
24532	o	novel	0.0505836	-0.0643072	chr14	-	46640921	46680764	MSTRG.11559.58	2	820	MSTRG.11559	AABR07015081.2	403.871	58.0595	2.27807	0.356415	645.531	88.0897	1218.23	167.523	74.8206	11.3387	226.942	32.8964
24533	o	novel	0.0294091	-0.0380928	chr14	-	46641020	46684398	MSTRG.11559.59	5	1288	MSTRG.11559	AABR07015081.2	0	0	0	0	5.6306	0.768356	1242.59	170.873	88.9221	13.4757	467.778	67.8067
24535	o	novel	0.023605	-0.0434176	chr14	-	46644485	46680765	MSTRG.11559.60	3	833	MSTRG.11559	AABR07015081.2	0	0	0	0	0	0	1752.58	241.003	0	0	0	0
24536	o	novel	0.0996772	-0.0741376	chr14	-	46644486	46685934	MSTRG.11559.61	3	849	MSTRG.11559	AABR07015081.2	0.721137	0.103669	0	0	0	0	0	0	0	0	2453.33	355.621
24538	o	novel	0.225681	-0.0929792	chr14	-	46644501	46685895	MSTRG.11559.63	3	1487	MSTRG.11559	AABR07015081.2	0	0	0	0	0	0	0	0	2882.74	436.864	0	0
24537	o	novel	0.216772	-0.0831488	chr14	-	46644501	46656138	MSTRG.11559.64	3	1084	MSTRG.11559	AABR07015081.2	0	0	0	0	0	0	0.482447	0.066343	58.3428	8.84154	0.000935	0.000136
24543	x	novel	0.247469	-0.104038	chr14	-	46646315	46649344	MSTRG.11559.65	2	1514	MSTRG.11559	Rn5-8s	278.446	40.0286	0	0	560.761	76.5219	0	0	0	0	1918.9	278.154
24544	o	novel	0.0413461	-0.176128	chr14	-	46647105	46685895	MSTRG.11559.66	2	355	MSTRG.11559	AABR07015081.2	1955.4	281.103	0	0	0	0	0	0	0	0	0	0
24548	j	novel	0.0126834	-0.0208896	chr14	-	46652448	46680772	MSTRG.11559.68	3	346	MSTRG.11559	AABR07015081.2	401.931	57.7806	341.422	53.4171	120.238	16.4078	1039.55	142.953	1646.56	249.528	462.178	66.9949
24452	o	novel	0.0368748	-0.0892928	chr14	-	46517584	46654150	MSTRG.11559.7	5	1924	MSTRG.11559	AABR07015057.1	53.0232	7.62249	2225.45	348.181	338.234	46.1556	992.456	136.476	81.9531	12.4196	2587.92	375.131
24453	o	novel	0.093865	-0.0847872	chr14	-	46517584	46654150	MSTRG.11559.9	3	974	MSTRG.11559	AABR07015057.1	0	0	36.6062	5.7272	0	0	14.0518	1.93231	1.72569	0.261519	0	0
2333	o	novel	0.0254442	-0.004096	chr1	-	78510893	78555487	MSTRG.1156.1	2	513	MSTRG.1156	Arhgap35	3.71275	0.533735	2.84357	0.444889	1.06408	0.145206	7.5699	1.04096	0.229632	0.0348	6.00902	0.871036
24440	o	novel	2.94987e-06	-0.0118784	chr14	+	46511219	46524318	MSTRG.11560.1	4	227	MSTRG.11560	AABR07015055.1	386.412	55.5496	4.69766	0.73497	0	0	0	0	38.2282	5.79329	830.463	120.38
24465	o	novel	0.073226	-0.053248	chr14	+	46522323	46527415	MSTRG.11560.10	3	1546	MSTRG.11560	AABR07015055.1	170.099	24.453	255.607	39.9909	314.979	42.9823	835.491	114.891	793.051	120.183	746.346	108.186
24466	o	novel	9.36367e-06	-0.07168	chr14	+	46522323	46527415	MSTRG.11560.11	3	1154	MSTRG.11560	AABR07015055.1	178.215	25.6198	221.387	34.6369	302.718	41.3092	113.273	15.5765	1597.38	242.075	1780.85	258.142
24474	o	novel	4.66205e-07	-0.0622592	chr14	+	46526176	46656091	MSTRG.11560.13	3	463	MSTRG.11560	AABR07015066.1	351.773	50.57	413.542	64.7005	559.927	76.408	250.957	34.5099	39.1168	5.92794	402.228	58.3049
24485	o	novel	0.121443	-0.0487424	chr14	+	46588406	46685901	MSTRG.11560.14	3	1131	MSTRG.11560	AABR07015066.1	0	0	0	0	0	0	465.255	63.9788	0	0	4.88046	0.707446
24482	o	novel	0.209075	-0.0458752	chr14	+	46588406	46654145	MSTRG.11560.15	4	1651	MSTRG.11560	AABR07015066.1	3064.67	440.569	33.2352	5.19979	231.212	31.5514	113.639	15.6269	2239.88	339.442	5608.46	812.974
24481	o	novel	0.130293	-0.0638976	chr14	+	46588406	46650850	MSTRG.11560.16	3	2090	MSTRG.11560	AABR07015066.1	289.989	41.688	976.411	152.764	1.04477	0.14257	501.661	68.9852	309.923	46.9672	2732.37	396.07
24486	o	novel	0.124906	-0.073728	chr14	+	46588406	46685901	MSTRG.11560.17	5	1629	MSTRG.11560	AABR07015066.1	167.27	24.0464	965.892	151.118	254.651	34.7498	152.073	20.9121	1178.91	178.657	169.149	24.519
24483	o	novel	0.121119	-0.0229376	chr14	+	46588406	46654145	MSTRG.11560.18	4	3300	MSTRG.11560	AABR07015066.1	266.454	38.3048	680.002	106.389	35.9624	4.90746	98.2117	13.5054	303.64	46.0151	1570.64	227.672
24449	o	novel	0.160895	-0.0299008	chr14	+	46517584	46654149	MSTRG.11560.2	6	2340	MSTRG.11560	AABR07015055.1	0	0	0	0	0	0	0	0	723.178	109.594	112.41	16.2943
24484	o	novel	0.209075	-0.0458752	chr14	+	46588406	46654145	MSTRG.11560.20	4	1651	MSTRG.11560	AABR07015066.1	722.107	103.808	0	0	0	0	0	0	1123.7	170.292	372.304	53.9672
24495	o	novel	0.0231712	-0.0794624	chr14	+	46588506	46683937	MSTRG.11560.24	3	1185	MSTRG.11560	AABR07015066.1	0	0	1004.8	157.205	0	0	0	0	0	0	0	0
24509	o	novel	0.072911	-0.0425984	chr14	+	46634304	46681428	MSTRG.11560.27	3	1751	MSTRG.11560	AABR07015078.1	104.666	15.0465	218.01	34.1087	105.554	14.404	40.7066	5.5977	175.479	26.593	111.677	16.1882
24510	o	novel	0.328296	-0.0303104	chr14	+	46634315	46680764	MSTRG.11560.28	3	1265	MSTRG.11560	AABR07015078.1	0	0	0	0	393.242	53.6621	872.029	119.916	0	0	0	0
24511	o	novel	0.142451	-0.0237568	chr14	+	46634315	46680764	MSTRG.11560.29	3	719	MSTRG.11560	AABR07015078.1	3866.86	555.89	9517.09	1488.99	86.3503	11.7834	1919.15	263.91	533.399	80.8339	6006.82	870.718
24454	o	novel	0.00596257	-0.045056	chr14	+	46517584	46654150	MSTRG.11560.3	6	1569	MSTRG.11560	AABR07015055.1	429.817	61.7894	1.25572	0.196463	159.543	21.7714	2940.95	404.421	21.5378	3.26395	2473.65	358.568
24523	o	novel	0.286507	-0.0733184	chr14	+	46638436	46683970	MSTRG.11560.30	2	2386	MSTRG.11560	AABR07015078.1	905.251	130.137	1338.4	209.398	1983.21	270.63	1682	231.297	3073.87	465.829	450.263	65.2677
24534	o	novel	0.263257	-0.0630784	chr14	+	46641028	46683870	MSTRG.11560.31	3	3662	MSTRG.11560	AABR07015078.1	107.963	15.5204	2339.97	366.098	2306.63	314.764	150.719	20.7259	766.989	116.233	138.167	20.028
24541	o	novel	0.125048	-0.0315392	chr14	+	46644514	46680764	MSTRG.11560.33	2	469	MSTRG.11560	AABR07015078.1	0	0	0	0	69.3417	9.46242	0	0	0	0	0	0
24557	u	novel	0.109831	-0.0786432	chr14	+	46684863	46686182	MSTRG.11560.41	2	485	MSTRG.11560	.	16.5318	2.37657	12.026	1.88152	7.40103	1.00995	53.255	7.32328	369.423	55.9841	80.8704	11.7226
24450	o	novel	0.124058	-0.079872	chr14	+	46517584	46654149	MSTRG.11560.5	5	2078	MSTRG.11560	AABR07015055.1	865.321	124.396	350.719	54.8716	14.4733	1.97504	60.2674	8.28758	417.334	63.2448	0	0
24458	o	novel	0.418191	-0.0626688	chr14	+	46517584	46683403	MSTRG.11560.6	5	4119	MSTRG.11560	AABR07015055.1	560.812	80.6209	362.308	56.6847	441.515	60.2495	341.636	46.9795	327.087	49.5683	1693.15	245.43
24445	o	novel	0.00252618	-0.0745472	chr14	+	46517584	46524658	MSTRG.11560.8	3	626	MSTRG.11560	AABR07015055.1	241.544	34.7238	439.16	68.7085	342.422	46.7271	198.85	27.3445	1729.86	262.152	620.058	89.8803
24464	o	novel	0.0713801	-0.063488	chr14	+	46517585	46683968	MSTRG.11560.9	4	1473	MSTRG.11560	AABR07015055.1	0	0	0	0	84.3886	11.5157	0	0	2077.76	314.873	0	0
2334	i	novel	0.090283	-0.137626	chr1	.	78537136	78538119	MSTRG.1157.1	1	984	MSTRG.1157	Arhgap35	22.5285	3.23863	22.6911	3.55012	17.5955	2.4011	24.2459	3.33414	20.9065	3.16827	25.1199	3.64125
24669	u	novel	0.0314283	-0.008192	chr14	.	59928828	59929123	MSTRG.11570.1	1	296	MSTRG.11570	.	4.58649	0.659342	8.64217	1.35211	14.3412	1.95701	0	0	0	0	11.8215	1.71358
24670	u	novel	0.042584	-0.06144	chr14	.	59930029	59930580	MSTRG.11571.1	1	552	MSTRG.11571	.	12.3479	1.77511	2.66431	0.416843	0	0	8.62829	1.18651	7.4163	1.1239	7.01661	1.01709
24651	u	novel	0.0411281	-0.008192	chr14	+	59652493	59654287	MSTRG.11574.1	1	1795	MSTRG.11574	.	8.4585	1.21597	9.81003	1.53482	0	0	0	0	15.0206	2.2763	0	0
24659	i	novel	0.0556113	-0.0425984	chr14	+	59693433	59722341	MSTRG.11576.1	3	5174	MSTRG.11576	Rbpj	13.6674	1.96479	12.9423	2.02488	14.3298	1.95545	13.0888	1.79989	12.7972	1.93934	10.748	1.55797
24661	u	novel	0.105977	-0.0004096	chr14	.	59744678	59744891	MSTRG.11577.1	1	214	MSTRG.11577	.	1.23365	0.177346	0	0	1.14953	0.156866	3.73832	0.514069	0	0	11.972	1.73539
24662	u	novel	0.0211915	-0.0004096	chr14	.	59787369	59787569	MSTRG.11578.1	1	201	MSTRG.11578	.	12.0896	1.73796	3.65174	0.571331	1.44776	0.197563	4.47761	0.615732	3.72637	0.564712	3.96517	0.574771
24664	u	novel	9.74685e-07	-0.0004096	chr14	.	59834161	59834433	MSTRG.11580.1	1	273	MSTRG.11580	.	3.35897	0.482878	12.6227	1.97488	16.7729	2.28884	3.74725	0.515298	8.27473	1.25399	4.78388	0.693447
24665	u	novel	0.0127141	-0.0004096	chr14	.	59845263	59845467	MSTRG.11581.1	1	205	MSTRG.11581	.	8.94634	1.2861	14.2976	2.23692	2.12195	0.289563	4.12683	0.567495	3.93659	0.596569	4.7561	0.689419
24666	u	novel	0.0309432	-0.0004096	chr14	.	59849590	59850395	MSTRG.11582.1	1	806	MSTRG.11582	.	9.91191	1.42491	12.3238	1.92812	17.8908	2.4414	8.81265	1.21186	7.12531	1.0798	11.768	1.70583
24667	u	novel	0.0100033	-0.0774144	chr14	.	59854636	59855116	MSTRG.11583.1	1	481	MSTRG.11583	.	4.94387	0.710718	12.9335	2.0235	6.86071	0.936218	6.98337	0.960307	9.44906	1.43196	3.59044	0.520451
24680	u	novel	0.0099956	-0.0176128	chr14	.	60252261	60252961	MSTRG.11584.1	1	701	MSTRG.11584	.	9.49501	1.36498	12.1398	1.89933	16.174	2.20712	8.45364	1.16249	19.2839	2.92237	3.9515	0.572789
24681	u	novel	0.115412	-0.0299008	chr14	.	60253543	60254102	MSTRG.11585.1	1	560	MSTRG.11585	.	9.93572	1.42833	13.7393	2.14957	25.5268	3.48341	9.1875	1.2634	21.2268	3.21681	13.8589	2.00892
24678	i	novel	0.192061	-0.0004096	chr14	.	60159686	60159903	MSTRG.11588.1	1	218	MSTRG.11588	Sel1l3	7.56881	1.08807	10.3853	1.62483	2.33945	0.319243	15.3073	2.10497	6.5	0.985041	3.52752	0.511331
2336	i	novel	0.085782	-0.0577536	chr1	+	78547705	78555422	MSTRG.1159.1	1	7718	MSTRG.1159	Arhgap35	14.8487	2.13461	13.0371	2.03971	13.4136	1.83043	12.4887	1.71736	13.1769	1.99688	14.7164	2.13322
24689	i	novel	0.0432911	-0.073728	chr14	-	60493605	60493829	MSTRG.11592.1	1	225	MSTRG.11592	Anapc4	62.2711	8.95194	60.1956	9.41786	88.7511	12.1111	73.9467	10.1687	49.0533	7.43378	73.9156	10.7144
24692	i	novel	0.144836	-0.151552	chr14	.	60531368	60533255	MSTRG.11594.1	1	1888	MSTRG.11594	Zcchc4	8.19544	1.17816	4.18343	0.654516	13.1038	1.78816	10.3363	1.42138	9.76848	1.48036	10.045	1.45606
24693	i	novel	0.0633945	-0.0212992	chr14	.	60536430	60537763	MSTRG.11595.1	1	1334	MSTRG.11595	Zcchc4	11.8943	1.70989	9.58171	1.4991	13.6867	1.86769	8.15742	1.12176	9.37706	1.42104	11.2631	1.63264
24702	i	novel	0.0101623	-0.008192	chr14	+	60682929	60684558	MSTRG.11598.1	1	1630	MSTRG.11598	Sepsecs	16.8374	2.42051	21.3767	3.34448	28.4521	3.8826	25.0037	3.43834	17.2804	2.61875	13.7736	1.99655
177	i	novel	0.0757811	-0.0118784	chr1	+	6614747	6625214	MSTRG.116.1	1	10468	MSTRG.116	Utrn	13.7589	1.97794	11.6727	1.82625	13.9059	1.89761	14.6998	2.02141	12.6321	1.91433	12.7169	1.84337
2337	i	novel	0.0295294	-0.0397312	chr1	.	78557973	78559171	MSTRG.1160.1	1	1199	MSTRG.1160	Arhgap35	8.78899	1.26348	12.5396	1.96188	13.231	1.80552	7.53628	1.03634	9.1226	1.38248	9.01001	1.30604
24707	u	novel	0.0740265	-0.04096	chr14	-	60952208	60953808	MSTRG.11601.1	1	1601	MSTRG.11601	.	0	0	0.142411	0.022281	18.1491	2.47664	0	0	0	0	0	0
24715	u	novel	0.0684118	-0.0262144	chr14	.	61177377	61183497	MSTRG.11605.1	1	6121	MSTRG.11605	.	8.49159	1.22073	11.8224	1.84967	13.3125	1.81664	11.5002	1.58144	11.1124	1.68403	5.72799	0.830299
24716	u	novel	0.0134892	-0.0200704	chr14	.	61188992	61189355	MSTRG.11606.1	1	364	MSTRG.11606	.	11.022	1.58449	11.033	1.72616	11.7308	1.60079	13.0549	1.79523	13.6758	2.0725	2.39011	0.346458
24748	u	novel	0.00560757	-0.0335872	chr14	.	62390379	62390909	MSTRG.11608.1	1	531	MSTRG.11608	.	18.42	2.64801	9.02072	1.41133	2.73258	0.37289	5.65913	0.778207	1.8983	0.287678	9.46422	1.37188
24721	u	novel	0.072765	-0.0004096	chr14	.	61916065	61916265	MSTRG.11609.1	1	201	MSTRG.11609	.	0	0	11.9403	1.86811	0	0	1.16418	0.16009	0	0	0	0
2338	i	novel	0.0173916	-0.113459	chr1	.	78560082	78561776	MSTRG.1161.1	1	1695	MSTRG.1161	Arhgap35	13.2295	1.90184	10.8254	1.69368	11.7794	1.60742	11.0537	1.52003	8.66077	1.31249	14.695	2.13011
24723	u	novel	0.0217653	-0.0004096	chr14	.	61975796	61976082	MSTRG.11611.1	1	287	MSTRG.11611	.	8.49129	1.22069	6.62021	1.03576	8.62369	1.1768	7.22183	0.9931	0	0	14.9861	2.1723
24724	u	novel	0.017095	-0.0004096	chr14	.	62000315	62000697	MSTRG.11612.1	1	383	MSTRG.11612	.	2.13838	0.307408	5.08877	0.796161	14.1018	1.92435	12.154	1.67135	4.73629	0.71776	3.41253	0.494663
24725	u	novel	0.017012	-0.0004096	chr14	.	62004513	62004781	MSTRG.11613.1	1	269	MSTRG.11613	.	13.1301	1.88755	7.85874	1.22953	8.59108	1.17234	17.6431	2.42617	16.6394	2.52162	3.47955	0.504378
24726	u	novel	0.0315889	-0.0004096	chr14	.	62005189	62005417	MSTRG.11614.1	1	229	MSTRG.11614	.	8.08297	1.16199	12.5459	1.96285	19.559	2.66903	21.4061	2.94363	5.70306	0.864268	7.58952	1.10014
24727	u	novel	0.00265063	-0.0434176	chr14	.	62007905	62008116	MSTRG.11615.1	1	212	MSTRG.11615	.	11.8302	1.70068	10.9009	1.7055	2	0.272922	6.28774	0.864648	7.82547	1.18591	2.73113	0.395891
24728	u	novel	0.0284312	-0.176128	chr14	.	62058634	62058864	MSTRG.11616.1	1	231	MSTRG.11616	.	9.4329	1.35605	14.4892	2.2669	10.8009	1.47389	30.4113	4.18196	21.2078	3.21393	5.05195	0.732304
24729	u	novel	0.0400876	-0.077824	chr14	.	62062878	62063169	MSTRG.11617.1	1	292	MSTRG.11617	.	11.2055	1.61087	11.0959	1.736	2.36301	0.322459	1.88699	0.259486	2.57877	0.390799	3.82192	0.554005
24731	u	novel	0.0539127	-0.135168	chr14	.	62075688	62077486	MSTRG.11619.1	1	1799	MSTRG.11619	.	8.91606	1.28175	9.24347	1.44618	9.65781	1.31791	13.7192	1.88658	7.67492	1.16309	6.24341	0.905013
2339	i	novel	0.0989196	-0.02048	chr1	.	78562590	78564610	MSTRG.1162.1	1	2021	MSTRG.1162	Arhgap35	19.5854	2.81554	17.3097	2.70819	16.091	2.1958	13.8174	1.90008	14.5388	2.20329	18.2647	2.64756
24732	u	novel	0.00488776	-0.0004096	chr14	.	62080406	62080748	MSTRG.11620.1	1	343	MSTRG.11620	.	8.97959	1.29088	13.758	2.1525	7.31195	0.997795	14.07	1.93481	7.30612	1.1072	1.73761	0.251875
24733	u	novel	0.0093603	-0.0004096	chr14	.	62088242	62088521	MSTRG.11621.1	1	280	MSTRG.11621	.	12.2429	1.76	17.625	2.75751	18.9143	2.58106	27.6214	3.79832	19.425	2.94376	12.3857	1.79537
24734	u	novel	0.117309	-0.0274432	chr14	.	62091615	62092752	MSTRG.11622.1	1	1138	MSTRG.11622	.	7.14851	1.02765	5.99385	0.937764	4.47671	0.610896	11.5255	1.58491	5.38093	0.815452	1.15817	0.167883
24735	u	novel	0.00584083	-0.0004096	chr14	.	62098371	62098708	MSTRG.11623.1	1	338	MSTRG.11623	.	6.49112	0.933148	10.503	1.64323	10.0917	1.37712	15.8432	2.17865	1.72189	0.260944	2.61834	0.379541
24736	u	novel	0.00576907	-0.0004096	chr14	.	62108552	62108786	MSTRG.11624.1	1	235	MSTRG.11624	.	16.3149	2.34539	12.3787	1.93671	8.35745	1.14046	9.82128	1.35056	6.85106	1.03824	5.6383	0.817298
24737	u	novel	0.00383706	-0.0004096	chr14	.	62123902	62124118	MSTRG.11625.1	1	217	MSTRG.11625	.	6.48387	0.932105	13.1336	2.05482	5.41014	0.738272	14.7373	2.02658	10.9032	1.65233	2.69585	0.390777
24738	u	novel	0.146752	-0.0053248	chr14	.	62126817	62130248	MSTRG.11626.1	1	3432	MSTRG.11626	.	8.68561	1.24862	7.7095	1.20619	5.83596	0.796379	11.9674	1.64567	6.64831	1.00752	2.93735	0.425784
24739	u	novel	0.00631887	-0.045056	chr14	.	62131865	62132247	MSTRG.11627.1	1	383	MSTRG.11627	.	4.65796	0.669617	11.8616	1.8558	9.67624	1.32043	8.97389	1.23403	8.97128	1.35955	0.399478	0.057906
24740	u	novel	0.0268394	-0.0004096	chr14	.	62132882	62133318	MSTRG.11628.1	1	437	MSTRG.11628	.	15.4233	2.21722	6.8032	1.06439	9.43707	1.28779	9.49886	1.30622	6.07552	0.920713	2.35927	0.341987
24741	u	novel	0.044553	-0.0421888	chr14	.	62140815	62143030	MSTRG.11629.1	1	2216	MSTRG.11629	.	7.38222	1.06125	10.2532	1.60415	9.57265	1.30629	12.5564	1.72667	8.6787	1.31521	4.40885	0.639083
2340	i	novel	0.132062	-0.0045056	chr1	-	78565009	78570773	MSTRG.1163.1	1	5765	MSTRG.1163	Arhgap35	10.5254	1.51311	11.8179	1.84896	11.97	1.63343	11.0486	1.51934	9.96099	1.50954	13.3292	1.93214
24742	u	novel	0.123658	-0.0118784	chr14	.	62148086	62149710	MSTRG.11630.1	1	1625	MSTRG.11630	.	10.904	1.56753	10.5434	1.64956	7.93846	1.08329	10.2012	1.40281	6.80185	1.03078	4.62462	0.67036
24743	u	novel	0.024726	-0.090112	chr14	.	62151402	62152340	MSTRG.11631.1	1	939	MSTRG.11631	.	5.24494	0.754	4.31842	0.675637	6.35463	0.867158	15.5889	2.14369	6.83919	1.03644	3.45474	0.500781
24744	u	novel	0.0318387	-0.0004096	chr14	.	62155297	62156169	MSTRG.11632.1	1	873	MSTRG.11632	.	12.205	1.75457	12.5876	1.96939	5.48568	0.748581	12.9244	1.77728	13.0355	1.97546	3.27262	0.474382
24745	u	novel	0.0351197	-0.0106496	chr14	+	62157153	62157681	MSTRG.11633.1	1	529	MSTRG.11633	.	18.5028	2.65992	13.6919	2.14215	11.5949	1.58225	20.6522	2.83995	15.1588	2.29724	16.8733	2.44587
24756	u	novel	0.00902079	-0.0004096	chr14	.	62656900	62657119	MSTRG.11635.1	1	220	MSTRG.11635	.	12.1848	1.75166	3.94242	0.61681	9.42727	1.28645	0	0	10.3561	1.56941	4.35076	0.630663
24754	i	novel	0.025232	-0.016384	chr14	-	62634565	62635719	MSTRG.11638.1	1	1155	MSTRG.11638	Gnpda2	21.5411	3.0967	19.3931	3.03413	26.2892	3.58744	19.0494	2.61954	16.5455	2.50738	17.1239	2.4822
24755	i	novel	0.00970376	-0.0004096	chr14	-	62636451	62636884	MSTRG.11639.1	1	434	MSTRG.11639	Gnpda2	22.8917	3.29085	24.97	3.90667	16.9032	2.30663	22.106	3.03987	14.8548	2.25117	16.3802	2.37439
24764	u	novel	0.0341821	-0.012288	chr14	.	63258388	63258660	MSTRG.11640.1	1	273	MSTRG.11640	.	13.1777	1.89439	8.20696	1.28401	15.2949	2.08715	6.34066	0.871926	7.01099	1.06248	7.51648	1.08955
24760	i	novel	0.0702708	-0.0536576	chr14	.	63113661	63114011	MSTRG.11643.1	1	351	MSTRG.11643	Ppargc1a	7.4302	1.06815	7.23077	1.13129	5.68376	0.775611	12.3989	1.70501	6.11681	0.92697	8.59544	1.24595
24761	i	novel	0.037676	-0.0004096	chr14	.	63159453	63159719	MSTRG.11644.1	1	267	MSTRG.11644	Ppargc1a	11.6779	1.67879	15.9101	2.48921	5.19101	0.70837	13.4831	1.85411	3.30337	0.500609	7.36704	1.06789
24762	i	novel	0.0845402	-0.036864	chr14	.	63161087	63161367	MSTRG.11645.1	1	281	MSTRG.11645	Ppargc1a	6.94306	0.998117	12.573	1.9671	11.3701	1.55157	12.5231	1.7221	7.91103	1.19888	3.4484	0.499862
24769	u	novel	0.0267017	-0.0004096	chr14	+	63752750	63760941	MSTRG.11648.1	2	208	MSTRG.11648	.	1.87226	0.269151	0	0	14.101	1.92423	0	0	1.66444	0.252237	3.09646	0.448846
24779	u	novel	0.00658747	-0.0004096	chr14	.	65550022	65550253	MSTRG.11652.1	1	232	MSTRG.11652	.	19.4828	2.80079	9.90086	1.54903	24.1034	3.28918	10.1897	1.40122	19.2241	2.91332	7.53448	1.09216
24780	u	novel	0.00300513	-0.012288	chr14	.	65585002	65585243	MSTRG.11653.1	1	242	MSTRG.11653	.	19.6364	2.82287	7.21488	1.1288	20.0289	2.73316	11.7314	1.61323	16.8802	2.5581	10.9876	1.59271
24781	u	novel	0.00767558	-0.0004096	chr14	.	65603899	65604181	MSTRG.11654.1	1	283	MSTRG.11654	.	11.9647	1.72001	2.84099	0.444485	9.26502	1.26431	11.9081	1.63753	8.74558	1.32535	6.4417	0.933755
24782	u	novel	0.0249045	-0.0004096	chr14	.	65609765	65610040	MSTRG.11655.1	1	276	MSTRG.11655	.	12.7428	1.83187	1.99275	0.311775	16.7391	2.28423	6.31884	0.868926	7.8913	1.19589	13.1051	1.89964
24783	u	novel	0.0419665	-0.0004096	chr14	.	65625119	65625476	MSTRG.11656.1	1	358	MSTRG.11656	.	5.44693	0.783037	10.6592	1.66768	13.1061	1.78848	2.8352	0.389878	11.5838	1.75546	2.92179	0.423527
24785	u	novel	0.00765366	-0.0004096	chr14	.	65671473	65672116	MSTRG.11658.1	1	644	MSTRG.11658	.	8.65994	1.24493	5.00311	0.782758	13.8183	1.88566	2.78882	0.3835	4.38354	0.664303	0.694099	0.100613
24786	u	novel	0.0130595	-0.0004096	chr14	.	65682877	65683077	MSTRG.11659.1	1	201	MSTRG.11659	.	12.8557	1.84811	7.04975	1.10296	14.9403	2.03877	12.8756	1.77057	9.75622	1.4785	2.18408	0.316593
24788	u	novel	0.0246769	-0.0004096	chr14	.	65982216	65982780	MSTRG.11660.1	1	565	MSTRG.11660	.	8.13982	1.17016	3.33982	0.52253	12.9292	1.76433	2.62301	0.360699	1.71858	0.260442	2.64248	0.38304
24789	u	novel	0.00685809	-0.0004096	chr14	.	66082870	66083127	MSTRG.11661.1	1	258	MSTRG.11661	.	13.6628	1.96413	0.255814	0.040023	0.682171	0.09309	1.51163	0.207869	3.48837	0.528645	0.22093	0.032025
24790	u	novel	0.0281418	-0.08192	chr14	.	66095400	66095639	MSTRG.11662.1	1	240	MSTRG.11662	.	1.4	0.20126	10.8	1.68971	3.7	0.504905	0	0	1.55	0.234894	0	0
24791	u	novel	0.202143	-0.0004096	chr14	.	66258202	66258446	MSTRG.11663.1	1	245	MSTRG.11663	.	3.82857	0.550386	1.17143	0.183275	0	0	3.14286	0.432185	11.0816	1.67936	1.20816	0.175129
24792	u	novel	0.0138685	-0.0499712	chr14	-	66523440	66523881	MSTRG.11664.1	1	442	MSTRG.11664	.	15.4785	2.22515	7.95928	1.24526	15.8009	2.1562	18.5688	2.55346	19.0701	2.88998	19.598	2.84083
24797	i	novel	0.0807766	-0.032768	chr14	.	66736982	66737231	MSTRG.11667.1	1	250	MSTRG.11667	Kcnip4	17.004	2.44445	0	0	0	0	2.344	0.322332	0	0	0	0
24809	u	novel	0.00285596	-0.0004096	chr14	.	67898250	67898458	MSTRG.11669.1	1	209	MSTRG.11669	.	7.60526	1.09331	10.9426	1.71202	4.22488	0.576531	4.2823	0.588874	9.03349	1.36898	5.50718	0.798292
24802	i	novel	0.0211922	-0.0004096	chr14	+	66922579	66922846	MSTRG.11671.1	1	268	MSTRG.11671	Slit2	31.444	4.52032	21.0187	3.28846	29.3806	4.0093	48.2575	6.63605	24.2724	3.67835	16.3694	2.37282
24806	i	novel	0.0796365	-0.008192	chr14	+	67022032	67126398	MSTRG.11673.1	2	3095	MSTRG.11673	Slit2	16.7931	2.41414	13.2118	2.06705	21.8394	2.98022	15.0339	2.06736	18.8998	2.86417	5.20795	0.754918
24807	i	novel	0.0462072	-0.0151552	chr14	+	67054424	67057544	MSTRG.11674.1	1	3121	MSTRG.11674	Slit2	21.2775	3.0588	16.8763	2.64038	23.7526	3.24131	18.0718	2.48511	26.3528	3.99363	13.1022	1.89923
24808	i	novel	0.047255	-0.0270336	chr14	-	67078922	67081931	MSTRG.11675.1	2	2700	MSTRG.11675	Slit2	15.1544	2.17856	11.902	1.86212	14.296	1.95085	12.38	1.70242	16.6401	2.52172	8.47547	1.22856
24834	u	novel	0.0270203	-0.0311296	chr14	.	70268140	70268340	MSTRG.11679.1	1	201	MSTRG.11679	.	3.51244	0.504939	8.30846	1.2999	9.23383	1.26006	7.8806	1.08369	7.24378	1.09776	22.0672	3.19874
24819	i	novel	0.008444	-0.0180224	chr14	+	69800577	69802963	MSTRG.11681.1	2	741	MSTRG.11681	Lcorl	2.07904	0.298877	1.68016	0.262869	3.97869	0.542935	4.91484	0.675857	4.66159	0.706439	1.43011	0.207301
24820	i	novel	0.0335236	-0.036864	chr14	-	69802440	69807168	MSTRG.11682.1	2	4620	MSTRG.11682	Lcorl	12.5388	1.80255	12.0798	1.88993	15.0162	2.04913	12.4702	1.71482	11.0704	1.67766	11.9359	1.73017
24821	i	novel	0.0315414	-0.0004096	chr14	.	69821280	69822112	MSTRG.11683.1	1	833	MSTRG.11683	Lcorl	19.4478	2.79576	13.8451	2.16613	14.2005	1.93781	13.1429	1.80732	15.6735	2.37523	9.4982	1.37681
24822	i	novel	0.112616	-0.0114688	chr14	.	69823055	69843689	MSTRG.11684.1	1	20635	MSTRG.11684	Lcorl	15.1542	2.17853	14.4822	2.2658	19.322	2.6367	16.1966	2.22725	15.9702	2.4202	7.25122	1.0511
24823	i	novel	0.00561987	-0.02048	chr14	+	69849402	69850923	MSTRG.11685.1	2	844	MSTRG.11685	Lcorl	15.3377	2.20491	8.41773	1.31699	16.1126	2.19873	16.4868	2.26716	10.6849	1.61924	8.18954	1.18711
24824	i	novel	0.090549	-0.02048	chr14	.	69854901	69855689	MSTRG.11686.1	1	789	MSTRG.11686	Lcorl	13.4233	1.9297	12.5513	1.96371	24.5589	3.35133	18.2826	2.51411	16.4157	2.48772	12.128	1.75801
24826	i	novel	0.0357152	-0.036864	chr14	.	69882701	69884196	MSTRG.11688.1	1	1496	MSTRG.11688	Lcorl	11.6564	1.6757	12.2213	1.91207	11.5675	1.57851	11.7841	1.62047	9.74532	1.47685	10.1778	1.47532
24857	u	novel	0.186693	-0.0004096	chr14	.	71370963	71371335	MSTRG.11691.1	1	373	MSTRG.11691	.	15.2761	2.19606	7.98928	1.24996	18.8311	2.56971	2.80697	0.385996	12.6863	1.92255	14.2654	2.06784
24858	u	novel	0.0300535	-0.0544768	chr14	.	71373863	71374596	MSTRG.11692.1	1	734	MSTRG.11692	.	12.1826	1.75133	12.8338	2.0079	12.1948	1.66412	6.27657	0.863113	10.9523	1.65977	19.842	2.87619
24859	u	novel	0.180898	-0.0004096	chr14	.	71379675	71380090	MSTRG.11693.1	1	416	MSTRG.11693	.	12.1298	1.74375	9.28125	1.45209	17.4303	2.37855	12.101	1.66404	12.5264	1.89832	16.7284	2.42486
24860	u	novel	0.0549419	-0.036864	chr14	.	71380696	71381327	MSTRG.11694.1	1	632	MSTRG.11694	.	10.5396	1.51514	7.56962	1.1843	14.3908	1.96378	4.64715	0.639046	5.0538	0.765876	11.2975	1.63762
24861	u	novel	0.105059	-0.0294912	chr14	.	71381675	71383657	MSTRG.11695.1	1	1983	MSTRG.11695	.	8.71659	1.25307	8.91881	1.39539	11.0303	1.5052	9.36712	1.28811	11.1311	1.68686	9.47353	1.37323
24848	i	novel	0.2805	-0.0069632	chr14	-	70785737	70812127	MSTRG.11697.1	1	26391	MSTRG.11697	Ldb2	30.1288	4.33124	41.5891	6.50679	46.2845	6.31602	36.3135	4.9936	50.5912	7.66684	41.6987	6.04443
178	i	novel	0.232073	-0.0868352	chr1	+	6629577	6641513	MSTRG.117.1	1	11937	MSTRG.117	Utrn	20.7128	2.97762	17.4156	2.72475	20.701	2.82488	22.6654	3.1168	19.0361	2.88482	19.3774	2.80885
24862	u	novel	0.102477	-0.0602112	chr14	.	71416669	71423495	MSTRG.11702.1	1	6827	MSTRG.11702	.	9.33411	1.34185	8.318	1.30139	14.3517	1.95844	9.31039	1.2803	9.75524	1.47836	10.9726	1.59053
24881	x	novel	0.0227783	-0.18432	chr14	+	71671783	71742123	MSTRG.11705.1	2	1371	MSTRG.11705	Cd38	11.6792	1.67897	11.7626	1.84031	13.4204	1.83135	9.40495	1.29331	8.86421	1.34333	10.8738	1.57621
24874	i	novel	0.260316	-0.0221184	chr14	-	71543499	71555168	MSTRG.11709.1	1	11670	MSTRG.11709	Prom1	14.1356	2.03211	10.576	1.65465	11.7883	1.60865	10.3336	1.42101	11.4095	1.72905	18.2826	2.65015
24901	i	novel	0.206758	-0.0196608	chr14	-	72041897	72054968	MSTRG.11713.1	2	12093	MSTRG.11713	C1qtnf7	24.5773	3.53316	22.8215	3.57052	25.5482	3.48632	24.3337	3.34621	23.1369	3.50627	15.6583	2.26975
24894	i	novel	0.0243556	-0.012288	chr14	-	71878525	71881201	MSTRG.11717.1	2	2534	MSTRG.11717	Fbxl5	11.1081	1.59688	9.35083	1.46298	10.4388	1.42449	6.57853	0.904637	7.90884	1.19854	12.5331	1.81674
24916	u	novel	0.164544	-0.004096	chr14	+	72391654	72463843	MSTRG.11721.1	3	4988	MSTRG.11721	.	14.1178	2.02954	13.1411	2.05599	18.5695	2.53402	11.9686	1.64585	11.4779	1.73942	8.56876	1.24208
24917	u	novel	0.0103441	-0.0524288	chr14	-	72397911	72398569	MSTRG.11722.1	2	444	MSTRG.11722	.	7.6374	1.09793	15.4178	2.41218	10.4576	1.42705	5.76439	0.792681	8.4744	1.28425	1.35135	0.195885
24918	u	novel	0.0436178	-0.380928	chr14	-	72408665	72444721	MSTRG.11723.1	2	4319	MSTRG.11723	.	11.5545	1.66104	6.76359	1.05819	10.8514	1.48079	6.43305	0.884631	6.69093	1.01398	4.42043	0.640763
24919	u	novel	0.0957543	-0.06144	chr14	.	72465775	72467180	MSTRG.11724.1	1	1406	MSTRG.11724	.	10.2923	1.4796	12.6671	1.98183	16.2731	2.22064	8.2468	1.13405	13.6942	2.07528	7.92674	1.14902
24920	u	novel	0.00802886	-0.0004096	chr14	.	72468133	72468502	MSTRG.11725.1	1	370	MSTRG.11725	.	6.06216	0.871481	2.68108	0.419467	13.7919	1.88205	3.11622	0.428522	4.58649	0.695058	4.32973	0.627615
24921	u	novel	0.0230561	-0.032768	chr14	.	72470514	72471515	MSTRG.11726.1	1	1002	MSTRG.11726	.	8.01497	1.15221	10.8114	1.69149	14.3872	1.96329	7.18264	0.987709	7.13673	1.08153	4.66866	0.676745
24923	u	novel	0.0142308	-0.0004096	chr14	.	72500154	72500374	MSTRG.11728.1	1	221	MSTRG.11728	.	4.68778	0.673904	3.80995	0.596084	17.5656	2.39702	1.34842	0.185425	2.00905	0.304461	1.35747	0.196771
24924	u	novel	0.0874146	-0.016384	chr14	.	72884753	72885021	MSTRG.11729.1	1	269	MSTRG.11729	.	8.05948	1.15861	4.42751	0.692703	14.3643	1.96017	12.7435	1.7524	5.03594	0.76317	4.43123	0.642328
24930	u	novel	0.102652	-0.08192	chr14	.	73004554	73004829	MSTRG.11730.1	1	276	MSTRG.11730	.	0	0	7.54348	1.18021	17.5598	2.39622	0	0	9.80616	1.48607	17.2826	2.5052
24927	i	novel	0.0243566	-0.0004096	chr14	-	72890136	72891043	MSTRG.11732.1	1	908	MSTRG.11732	AABR07015729.1	12.3021	1.76852	37.0109	5.79052	66.0463	9.01273	50.4475	6.93721	51.181	7.75621	15.8198	2.29315
24929	i	novel	0.0600192	-0.0053248	chr14	-	72951972	72957863	MSTRG.11733.2	1	5892	MSTRG.11733	Pp2d1	18.9941	2.73054	15.6668	2.45115	16.4218	2.24093	14.5458	2.00025	12.9347	1.96018	9.82502	1.42418
24932	u	novel	0.147374	-0.0004096	chr14	.	73505355	73505568	MSTRG.11734.1	1	214	MSTRG.11734	.	6.56542	0.943828	0	0	14.9657	2.04224	3.62617	0.498647	0	0	8.9486	1.29714
24939	j	novel	0.0698524	-0.0151552	chr14	+	73924246	73963202	MSTRG.11736.3	4	2513	MSTRG.11736	Rab28	32.7226	4.70412	4.82784	0.755337	9.46572	1.2917	44.2358	6.08303	36.1567	5.47936	10.3847	1.50531
24940	u	novel	0.0746918	-0.0004096	chr14	.	74039004	74039613	MSTRG.11737.1	1	610	MSTRG.11737	.	3.17049	0.455782	2.57541	0.402934	12.8443	1.75274	4.98525	0.685539	4.64918	0.704559	4.91803	0.712893
24947	i	novel	0.00658878	-0.0004096	chr14	.	75855203	75855423	MSTRG.11739.1	1	221	MSTRG.11739	Hs3st1	16.4615	2.36647	3.82353	0.598208	14.8597	2.02777	13.0271	1.79141	14.0769	2.13328	18.8235	2.72856
2360	i	novel	0.0115218	-0.14336	chr1	+	78787382	78788106	MSTRG.1174.1	2	697	MSTRG.1174	Prkd2	13.0488	1.87586	9.27977	1.45186	8.77762	1.1978	6.81558	0.937235	9.11765	1.38173	13.3085	1.92913
24956	i	novel	0.00432331	-0.0004096	chr14	.	76742375	76742593	MSTRG.11742.1	1	219	MSTRG.11742	Clnk	2.54338	0.36563	8.62557	1.34951	15.7808	2.15346	4.31963	0.594008	4.84475	0.734196	8.73059	1.26554
24960	u	novel	0.0941868	-0.12288	chr14	.	76987960	76988536	MSTRG.11744.1	1	577	MSTRG.11744	.	7.72617	1.11069	7.63605	1.19469	14.9341	2.03792	10.9029	1.4993	9.65685	1.46345	6.05893	0.87827
24961	u	novel	7.14467e-06	-0.0004096	chr14	.	76989389	76989611	MSTRG.11745.1	1	223	MSTRG.11745	.	11.4439	1.64515	16.0269	2.50748	14.4888	1.97715	16.6323	2.28716	8.92377	1.35235	11.139	1.61465
24968	i	novel	0.358677	-0.04096	chr14	.	77112744	77113407	MSTRG.11749.1	1	664	MSTRG.11749	Slc2a9	12.0286	1.7292	2.71386	0.424595	7.29367	0.995301	12.3464	1.69779	4.79066	0.726	9.05572	1.31267
24969	i	novel	0.0303756	-0.065536	chr14	.	77129604	77130553	MSTRG.11750.1	1	950	MSTRG.11750	Slc2a9	7.19053	1.03369	6.35053	0.993568	9.24105	1.26104	13.6147	1.87221	8.08316	1.22496	6.58842	0.955023
24970	i	novel	0.00506372	-0.2048	chr14	.	77146990	77147264	MSTRG.11751.1	1	275	MSTRG.11751	Slc2a9	11.2945	1.62367	13.6727	2.13916	16.7527	2.28609	5.47636	0.753074	18.4109	2.79008	9.67636	1.40264
24979	j	novel	0.0684074	-0.016384	chr14	-	77316431	77321941	MSTRG.11754.3	3	433	MSTRG.11754	Lyar	15.8488	2.27839	10.1272	1.58444	7.6349	1.04187	14.2347	1.95746	14.5742	2.20865	9.459	1.37113
24982	i	novel	0.00795952	-0.0356352	chr14	.	77338726	77339191	MSTRG.11756.1	1	466	MSTRG.11756	Zbtb49	12.8026	1.84047	12.7618	1.99664	10.588	1.44484	20.985	2.88572	5.59227	0.84748	10.5708	1.53229
24995	i	novel	0.0619312	-0.0004096	chr14	.	77923877	77924147	MSTRG.11762.1	1	271	MSTRG.11762	Stk32b	1.13653	0.163385	12.2878	1.92248	2.62731	0.358524	0	0	1.87085	0.283517	0.081181	0.011768
25001	j	novel	0.145656	-0.162611	chr14	+	78250694	78252461	MSTRG.11765.2	3	705	MSTRG.11765	Evc	12.6017	1.81159	9.76568	1.52788	6.01109	0.820278	3.0558	0.420214	2.85012	0.431921	3.38455	0.490606
25000	i	novel	0.00771629	-0.090112	chr14	.	78231085	78231442	MSTRG.11766.1	1	358	MSTRG.11766	Evc	5.06425	0.728023	14.2626	2.23144	2.75978	0.376601	4.96648	0.682958	3.58939	0.543953	5.32123	0.771338
25007	u	novel	0.00773093	-0.016384	chr14	.	78630701	78632987	MSTRG.11767.1	1	2287	MSTRG.11767	.	5.94484	0.854615	9.6952	1.51686	8.2265	1.1226	4.88744	0.672089	8.53253	1.29306	12.6496	1.83362
25024	u	novel	0.0102284	-0.0004096	chr14	.	79109109	79109452	MSTRG.11769.1	1	344	MSTRG.11769	.	14.0988	2.02681	10.8605	1.69917	13.9651	1.90569	9.82558	1.35115	10.3023	1.56126	17.3837	2.51985
2408	i	novel	0.0868472	-0.0335872	chr1	-	79841767	79846259	MSTRG.1177.1	2	2057	MSTRG.1177	Nova2	12.2217	1.75696	12.199	1.90859	9.7436	1.32962	12.6851	1.74438	11.3038	1.71304	11.0564	1.60267
25025	u	novel	0.0436291	-0.0090112	chr14	+	79112629	79113318	MSTRG.11770.1	1	690	MSTRG.11770	.	12.5609	1.80572	12.2855	1.92212	14.0391	1.91579	8.67102	1.19238	9.33768	1.41508	13.4507	1.94975
25028	u	novel	0.215082	-0.016384	chr14	+	79116932	79120143	MSTRG.11773.1	1	3212	MSTRG.11773	.	11.9399	1.71645	10.589	1.6567	10.8341	1.47843	12.3854	1.70316	9.82316	1.48865	15.1856	2.20122
25029	u	novel	0.109441	-0.0311296	chr14	+	79120286	79125206	MSTRG.11774.1	2	4565	MSTRG.11774	.	9.67393	1.3907	11.7504	1.8384	10.4916	1.43169	8.85997	1.21836	10.627	1.61047	13.9604	2.02363
25030	u	novel	0.0189899	-0.0147456	chr14	+	79125293	79129290	MSTRG.11775.1	2	2036	MSTRG.11775	.	9.21284	1.32441	11.0216	1.72438	9.18253	1.25306	8.04753	1.10664	10.5802	1.60338	11.545	1.67351
25012	i	novel	0.0424206	-0.028672	chr14	.	78801456	78802641	MSTRG.11778.1	1	1186	MSTRG.11778	Ppp2r2c	4.93086	0.708848	7.30354	1.14267	8.4317	1.1506	7.13069	0.980566	7.76223	1.17633	11.2074	1.62457
25013	i	novel	0.00801473	-0.106906	chr14	.	78805770	78806057	MSTRG.11779.1	1	288	MSTRG.11779	Ppp2r2c	0.788194	0.113309	3.48264	0.544874	12.0208	1.64037	12.3333	1.696	5.95486	0.902428	13.1146	1.90102
2409	i	novel	0.105784	-0.0098304	chr1	-	79848992	79853125	MSTRG.1178.1	1	4134	MSTRG.1178	Nova2	10.6696	1.53383	10.641	1.66484	10.0571	1.3724	10.9935	1.51175	9.74673	1.47707	11.8771	1.72165
25014	i	novel	0.16421	-0.0004096	chr14	.	78806644	78807158	MSTRG.11780.1	1	515	MSTRG.11780	Ppp2r2c	4.79806	0.689757	16.7456	2.61993	7.08155	0.966354	4.74369	0.652321	7.22718	1.09524	7.33786	1.06366
2410	u	novel	0.153155	-0.0442368	chr1	.	79877174	79878427	MSTRG.1179.1	1	1254	MSTRG.1179	.	4.59729	0.660895	7.58214	1.18626	7.77751	1.06133	10.9091	1.50015	13.7384	2.08199	3.9067	0.566295
25045	i	novel	0.284044	-0.036864	chr14	-	79421965	79424274	MSTRG.11791.1	1	2310	MSTRG.11791	Tbc1d14	17.1437	2.46454	18.2346	2.85289	18.8299	2.56954	22.0835	3.03679	21.0242	3.18611	24.2965	3.5219
25054	i	novel	0.108626	-0.0139264	chr14	-	79541022	79545408	MSTRG.11794.1	2	4237	MSTRG.11794	Sorcs2	9.17692	1.31925	9.20722	1.44051	12.0628	1.6461	9.33148	1.2832	14.0031	2.12209	10.8946	1.57922
25055	i	novel	0.138843	-0.0188416	chr14	+	79551038	79555181	MSTRG.11795.1	2	3689	MSTRG.11795	Sorcs2	13.5271	1.94462	14.8783	2.32777	13.1438	1.79361	16.7436	2.30247	16.3258	2.47409	19.7417	2.86165
25060	i	novel	0.0605966	-0.0630784	chr14	-	79720652	79721483	MSTRG.11799.1	1	832	MSTRG.11799	Sorcs2	16.7055	2.40155	10.9688	1.71611	12.0252	1.64097	18.9495	2.60581	12.7416	1.93092	21.2248	3.07663
179	i	novel	0.0844416	-0.242483	chr1	+	6645323	6652690	MSTRG.118.1	1	7368	MSTRG.118	Utrn	28.0114	4.02685	25.0603	3.92079	29.2157	3.98679	28.192	3.87678	23.9836	3.63459	24.5006	3.55148
25061	i	novel	0.0942875	-0.0270336	chr14	-	79765362	79772078	MSTRG.11800.1	1	6717	MSTRG.11800	Sorcs2	14.099	2.02684	11.8672	1.85668	9.82786	1.34112	15.7628	2.1676	12.7687	1.93503	14.9309	2.1643
25062	i	novel	0.206224	-0.0180224	chr14	-	79779849	79790565	MSTRG.11801.1	2	1067	MSTRG.11801	Sorcs2	9.93611	1.42839	10.6459	1.6656	7.31459	0.998155	9.31896	1.28148	9.85645	1.49369	18.0364	2.61446
25066	x	novel	0.0118149	-0.0401408	chr14	+	79922977	79923299	MSTRG.11803.1	2	298	MSTRG.11803	Afap1	16.5341	2.3769	16.7807	2.62542	16.5835	2.263	26.0106	3.57681	18.9109	2.86585	25.8533	3.74757
25071	i	novel	1.68712e-05	-0.0004096	chr14	.	80048050	80048265	MSTRG.11805.1	1	216	MSTRG.11805	Ablim2	1.44907	0.208315	2.40741	0.37665	13.4074	1.82959	4.27778	0.588252	4.62963	0.701596	4.02315	0.583175
25073	i	novel	0.0402102	-0.0442368	chr14	.	80161227	80161513	MSTRG.11806.1	1	287	MSTRG.11806	Ablim2	9.55749	1.37396	0	0	0	0	5.21951	0.717753	11.4564	1.73616	2.83624	0.411126
25093	i	novel	0.012175	-0.0004096	chr14	+	80368864	80369334	MSTRG.11808.1	1	471	MSTRG.11808	Trmt44	7.0552	1.01424	4.01911	0.628807	12.1741	1.66129	10.7643	1.48024	10.2144	1.54794	14.6879	2.12908
25094	i	novel	0.0315512	-0.02048	chr14	.	80374718	80376543	MSTRG.11809.1	1	1826	MSTRG.11809	Trmt44	11.9841	1.72281	11.3625	1.77772	12.6829	1.73072	9.36199	1.2874	9.0345	1.36913	14.1621	2.05287
25100	u	novel	0.0425574	-0.0004096	chr14	.	80627541	80627890	MSTRG.11811.1	1	350	MSTRG.11811	.	0	0	0	0	14.8024	2.01995	5.66857	0.779505	0	0	0	0
25101	u	novel	0.0463599	-0.008192	chr14	.	80636545	80636979	MSTRG.11812.1	1	435	MSTRG.11812	.	5.20306	0.74798	15.8852	2.48532	0	0	8.23897	1.13297	7.57184	1.14747	4.88851	0.708612
25083	u	novel	0.0432736	-0.0856064	chr14	.	80280484	80282295	MSTRG.11816.1	1	1812	MSTRG.11816	.	7.20475	1.03574	7.60265	1.18947	13.2677	1.81052	8.00938	1.1014	7.86755	1.19229	12.7307	1.84537
25084	u	novel	0.0258547	-0.016384	chr14	.	80288486	80288706	MSTRG.11817.1	1	221	MSTRG.11817	.	13.5475	1.94756	2.71041	0.424055	5.27602	0.71997	4.38009	0.602322	3.57014	0.541035	8.61538	1.24884
25085	u	novel	0.0904353	-0.0294912	chr14	.	80289036	80291372	MSTRG.11818.1	1	2337	MSTRG.11818	.	7.45571	1.07181	7.68507	1.20236	12.5195	1.70842	6.9893	0.961123	7.61318	1.15374	11.6406	1.68736
25086	u	novel	0.393596	-0.0446464	chr14	+	80292645	80307265	MSTRG.11819.1	1	14621	MSTRG.11819	.	7.19166	1.03385	7.43886	1.16384	14.4572	1.97284	5.99904	0.824949	6.48615	0.982942	11.202	1.62379
25122	u	novel	0.0396595	-0.0004096	chr14	+	81087125	81088050	MSTRG.11823.1	2	522	MSTRG.11823	.	9.49391	1.36482	10.6552	1.66705	10.4901	1.43149	6.47034	0.889759	8.31785	1.26053	11.176	1.62001
25119	i	novel	0.0972441	-0.008192	chr14	+	81045895	81051082	MSTRG.11829.1	1	5188	MSTRG.11829	Rgs12	19.6476	2.8245	19.9489	3.1211	17.681	2.41276	14.819	2.03781	14.3653	2.17698	31.5031	4.56652
25120	u	novel	0.0482006	-0.0512	chr14	-	81069536	81083304	MSTRG.11830.1	2	9547	MSTRG.11830	.	10.3787	1.49201	10.759	1.68329	12.406	1.69293	9.06735	1.24688	8.99508	1.36316	20.1449	2.92009
25121	u	novel	0.111367	-0.0004096	chr14	-	81081502	81082260	MSTRG.11831.1	1	759	MSTRG.11831	.	21.39	3.07497	22.2991	3.48879	24.1963	3.30185	15.166	2.08553	17.0145	2.57846	30.7971	4.46419
25126	i	novel	0.00767758	-0.0004096	chr14	.	81211506	81211852	MSTRG.11833.1	1	347	MSTRG.11833	Htt	33.245	4.77921	33.415	5.22792	44.2997	6.04518	45.8876	6.31016	29.3545	4.44852	36.268	5.25722
25127	x	novel	0.447208	-0.185549	chr14	+	81254843	81295688	MSTRG.11834.1	2	597	MSTRG.11834	Grk4	9.73702	1.39977	10.7052	1.67488	13.6951	1.86885	5.19912	0.71495	12.3202	1.86706	8.61157	1.24829
25130	i	novel	0.0706735	-0.008192	chr14	-	81299090	81302381	MSTRG.11835.2	1	3292	MSTRG.11835	Grk4	17.1746	2.46897	13.4307	2.10129	17.1081	2.33459	14.4289	1.98417	15.9951	2.42398	13.6594	1.97999
25129	i	novel	0.0212321	-0.14336	chr14	-	81289137	81294515	MSTRG.11836.1	2	2318	MSTRG.11836	Grk4	19.542	2.80931	16.4435	2.57266	15.3523	2.09499	13.563	1.86509	14.7265	2.23172	14.5283	2.10595
25140	i	novel	0.111284	-0.0344064	chr14	+	81416441	81420141	MSTRG.11840.1	1	3701	MSTRG.11840	Add1	14.6479	2.10575	11.2686	1.76302	14.1772	1.93464	14.0965	1.93845	12.6733	1.92057	18.452	2.67471
25141	i	novel	0.134158	-0.004096	chr14	+	81422666	81424256	MSTRG.11841.1	1	1591	MSTRG.11841	Add1	14.9811	2.15365	17.8743	2.79651	19.4613	2.65571	19.731	2.71328	13.0955	1.98456	19.5179	2.82922
25143	u	novel	0.0142775	-0.0004096	chr14	.	81426770	81427605	MSTRG.11843.1	1	836	MSTRG.11843	.	4.59211	0.660149	12.4438	1.94688	8.189	1.11748	10.1603	1.39718	9.39593	1.4239	4.60766	0.667902
25147	i	novel	0.0209917	-0.02048	chr14	.	81452679	81453196	MSTRG.11845.1	1	518	MSTRG.11845	Sh3bp2	17.0116	2.44554	13.0792	2.04629	10.8359	1.47868	22.2452	3.05901	16.2162	2.45748	14.3494	2.08002
25148	i	novel	0.243019	-0.0339968	chr14	.	81459749	81462715	MSTRG.11846.1	1	2967	MSTRG.11846	Sh3bp2	10.821	1.5556	8.55376	1.33827	8.95888	1.22254	12.7526	1.75366	13.7395	2.08214	12.6613	1.83531
25191	u	novel	0.00725798	-0.106496	chr14	.	82057478	82057818	MSTRG.11849.1	1	341	MSTRG.11849	.	10.6452	1.53032	7.95894	1.24521	7.40176	1.01005	5.58358	0.767817	6.09384	0.92349	14.607	2.11736
25152	u	novel	0.0937125	-0.111411	chr14	-	81506605	81509729	MSTRG.11855.1	1	3125	MSTRG.11855	.	14.2378	2.04678	14.683	2.29721	17.2253	2.35058	15.1053	2.07718	16.7856	2.54377	14.8544	2.15322
25157	i	novel	0.0833246	-0.0004096	chr14	+	81554261	81554607	MSTRG.11857.1	1	347	MSTRG.11857	Fam193a	24.8732	3.57571	25.8796	4.04898	20.732	2.8291	16.6859	2.29453	23.7781	3.60345	20.4066	2.95804
25158	i	novel	0.135632	-0.086016	chr14	+	81569021	81574021	MSTRG.11858.1	2	4867	MSTRG.11858	Fam193a	20.1763	2.90049	19.0923	2.98707	23.3547	3.18701	21.8042	2.99837	20.7893	3.15051	16.1631	2.34293
25181	i	novel	0.016979	-0.0004096	chr14	.	81840376	81840583	MSTRG.11866.1	1	208	MSTRG.11866	Haus3	17.3846	2.49917	0.04853	0.007593	0.229167	0.031272	5.52885	0.760291	2.61538	0.396348	0	0
25187	i	novel	0.0160876	-0.018432	chr14	.	81914575	81917354	MSTRG.11870.1	1	2780	MSTRG.11870	Poln	13.5219	1.94387	10.5462	1.65	13.8743	1.8933	12.2323	1.6821	9.73597	1.47544	13.4236	1.94582
25208	x	novel	0.00358677	-0.0462848	chr14	+	82272338	82273073	MSTRG.11874.1	1	736	MSTRG.11874	Fgfr3	4.92776	0.708402	3.86933	0.605374	4.51897	0.616662	4.24611	0.583897	3.77512	0.5721	4.12681	0.598202
25219	u	novel	0.0140583	-0.0004096	chr14	.	82370730	82370961	MSTRG.11878.1	1	232	MSTRG.11878	.	3.46983	0.498814	9.33621	1.46069	12.5388	1.71105	5.84914	0.804335	14.7371	2.23333	3.11638	0.451734
25225	u	novel	0.152868	-0.0086016	chr14	.	82617781	82619292	MSTRG.11883.1	1	1512	MSTRG.11883	.	8.38889	1.20597	7.46296	1.16761	9.75595	1.3313	5.88757	0.80962	6.46098	0.979128	6.5754	0.953135
25232	u	novel	0.0195136	-0.106496	chr14	-	82733702	82734289	MSTRG.11887.1	2	228	MSTRG.11887	.	6.7145	0.965259	0	0	27.9737	3.81731	4.47807	0.615795	2.65664	0.402599	0	0
25262	i	novel	0.0912444	-0.0004096	chr14	-	83240503	83242243	MSTRG.11899.1	1	1741	MSTRG.11899	Prr14l	11.1189	1.59842	12.251	1.91672	12.0496	1.6443	7.64331	1.05106	10.2659	1.55575	11.5215	1.6701
25270	i	novel	0.175303	-0.0045056	chr14	.	83387322	83388172	MSTRG.11902.1	1	851	MSTRG.11902	Sfi1	9.97767	1.43436	7.86017	1.22976	10.1763	1.38866	9.13866	1.25669	6.77438	1.02662	11.5969	1.68103
25274	o	novel	0.0318015	-0.0950272	chr14	+	83501961	83619539	MSTRG.11905.1	3	1374	MSTRG.11905	Pik3ip1	11.7045	1.68261	9.16535	1.43396	9.37773	1.27969	10.2169	1.40496	12.0015	1.81876	18.548	2.68863
25286	i	novel	0.0493727	-0.0421888	chr14	+	83620269	83623921	MSTRG.11910.1	1	3653	MSTRG.11910	Limk2	12.5393	1.80262	11.7197	1.8336	13.0857	1.78568	12.1347	1.66868	13.7695	2.0867	15.1697	2.19893
25288	i	novel	0.0226671	-0.0004096	chr14	.	83629257	83630310	MSTRG.11912.1	1	1054	MSTRG.11912	Limk2	9.64991	1.38725	14.3805	2.24989	8.54175	1.16561	15.7087	2.16016	13.3548	2.02386	13.4981	1.95661
25291	i	novel	0.00920825	-0.057344	chr14	.	83640089	83640452	MSTRG.11915.1	1	364	MSTRG.11915	Limk2	16.5247	2.37555	27.4066	4.28788	14.7912	2.01842	23.728	3.26292	21.5962	3.27278	19.9725	2.89511
25292	u	novel	0.0382612	-0.0147456	chr14	.	83643876	83644403	MSTRG.11916.1	1	528	MSTRG.11916	.	8.53788	1.22738	7.44886	1.16541	13.0758	1.78433	4.53409	0.623499	5.51326	0.835505	2.02841	0.294028
25299	j	novel	0.157292	-0.0638976	chr14	-	83878053	83887829	MSTRG.11922.1	2	8791	MSTRG.11922	Tug1	32.944	4.73595	29.6976	4.64633	44.1441	6.02394	31.199	4.29028	28.7671	4.3595	22.8813	3.31676
25302	j	novel	0.0540077	-0.111002	chr14	+	83888106	83901738	MSTRG.11923.1	4	1382	MSTRG.11923	Morc2	42.4612	6.10411	35.6496	5.57754	0.951674	0.129866	47.9616	6.59537	37.8818	5.7408	40.9074	5.92973
25326	u	novel	0.0440079	-0.26624	chr14	.	84249520	84249818	MSTRG.11928.1	1	299	MSTRG.11928	.	1.00334	0.144238	1.49498	0.233897	2.00334	0.273378	2.94314	0.404722	11.7492	1.78052	1.6388	0.237551
2406	i	novel	0.0411153	-0.018432	chr1	.	79810914	79815281	MSTRG.1193.1	1	4368	MSTRG.1193	Ccdc61	10.3542	1.48849	8.9185	1.39534	7.7033	1.0512	9.16003	1.25963	8.61195	1.3051	11.4178	1.65507
25334	i	novel	0.0762479	-0.008192	chr14	+	84291509	84293120	MSTRG.11932.1	1	1612	MSTRG.11932	Sec14l3	43.5316	6.258	49.165	7.69208	45.8561	6.25756	61.1036	8.40257	48.322	7.32294	43.1371	6.25293
25340	i	novel	0.13872	-0.0397312	chr14	.	84338833	84339416	MSTRG.11935.1	1	584	MSTRG.11935	Sec14l2	15.1541	2.17852	12.8065	2.00364	16.1918	2.20954	9.16267	1.25999	10.1644	1.54036	16.4161	2.37959
25350	i	novel	0.354368	-0.0172032	chr14	-	84436702	84440222	MSTRG.11940.1	1	3521	MSTRG.11940	Tbc1d10a	21.9012	3.14846	18.6972	2.92527	20.1352	2.74766	21.1386	2.90684	20.5345	3.1119	21.1877	3.07126
25354	i	novel	0.291273	-0.008192	chr14	.	84465830	84466935	MSTRG.11943.1	1	1106	MSTRG.11943	Osm	9.09403	1.30733	0.626783	0.098063	9.14349	1.24773	14.981	2.06009	11.27	1.70792	6.31826	0.915863
25361	i	novel	0.0100066	-0.479232	chr14	.	84635635	84635835	MSTRG.11947.1	1	201	MSTRG.11947	Hormad2	15.5821	2.24004	9.06965	1.41899	20.0995	2.7428	11.2289	1.54412	9.97015	1.51092	3.87562	0.56179
25374	x	novel	0.240032	-0.03072	chr14	+	84721130	84798434	MSTRG.11949.1	3	11322	MSTRG.11949	Mtmr3	29.2192	4.20047	15.22	2.38124	43.1605	5.88972	31.2879	4.30251	26.6701	4.04172	28.2166	4.09013
25375	i	novel	0.0490207	-0.073728	chr14	+	84729818	84732241	MSTRG.11950.1	2	2389	MSTRG.11950	Mtmr3	34.7182	4.991	28.208	4.41326	33.9616	4.63443	30.1099	4.14051	22.9177	3.47305	30.7602	4.45883
25376	i	novel	0.0730981	-0.0151552	chr14	-	84785962	84798434	MSTRG.11951.1	2	5777	MSTRG.11951	Mtmr3	31.0117	4.45816	19.5408	3.05725	19.209	2.62128	2.04953	0.281838	20.4185	3.09432	5.02334	0.728158
25377	i	novel	0.0730981	-0.0151552	chr14	-	84785988	84798433	MSTRG.11951.2	2	5738	MSTRG.11951	Mtmr3	0.924164	0.132855	12.2405	1.91507	0.934375	0.127506	0	0	0.974354	0.147658	2.01549	0.292154
25378	i	novel	0.0591355	-0.0106496	chr14	-	84788408	84789119	MSTRG.11952.1	1	712	MSTRG.11952	Mtmr3	69.7456	10.0265	51.9826	8.13291	74.31	10.1404	65.8951	9.06147	69.6881	10.5609	23.1243	3.35198
25380	i	novel	0.030314	-0.008192	chr14	+	84802397	84805767	MSTRG.11953.1	2	2949	MSTRG.11953	Mtmr3	2.61765	0.376306	2.66106	0.416335	2.58044	0.352129	3.38986	0.466152	1.7133	0.259642	2.11528	0.30662
25388	u	novel	0.0237387	-0.08192	chr14	.	84948083	84948284	MSTRG.11955.1	1	202	MSTRG.11955	.	6.35644	0.913785	14.797	2.31506	9.93069	1.35515	1.48515	0.204228	14.5248	2.20115	2.85148	0.413336
25390	i	novel	0.0106262	-0.0421888	chr14	.	84961929	84962138	MSTRG.11958.1	1	210	MSTRG.11958	Zmat5	17.78	2.556	18.1144	2.83408	25.2018	3.43906	24.5643	3.37792	16.6966	2.53029	34.0524	4.93606
25427	i	novel	0.0501482	-0.004096	chr14	+	85476618	85477342	MSTRG.11970.1	1	725	MSTRG.11970	Kremen1	22.4405	3.22598	14.6207	2.28747	11.5779	1.57993	10.8703	1.49482	13.582	2.05827	16.116	2.33609
25428	u	novel	0.0270496	-0.0438272	chr14	+	85522717	85527138	MSTRG.11971.1	1	4422	MSTRG.11971	.	47.1506	6.77825	37.2313	5.82501	44.9984	6.14052	44.066	6.05967	39.8082	6.03273	39.2655	5.69172
25429	u	novel	0.382126	-0.109773	chr14	.	85528785	85530047	MSTRG.11972.1	1	1263	MSTRG.11972	.	40.616	5.83885	39.2526	6.14124	49.8583	6.8037	49.4893	6.80545	45.8828	6.9533	44.5329	6.45525
2435	u	novel	0.0214131	-0.0507904	chr1	-	80046051	80046647	MSTRG.1198.1	2	493	MSTRG.1198	.	9.79513	1.40812	7.59026	1.18753	18.8195	2.56812	7.2718	0.999971	8.47059	1.28367	7.5071	1.08819
25431	u	novel	0.0634024	-0.0016384	chr14	+	85554728	85563926	MSTRG.11980.1	2	8965	MSTRG.11980	.	17.8277	2.56286	14.7274	2.30416	18.5227	2.52762	17.8649	2.45667	18.6485	2.82609	13.7548	1.99383
25432	u	novel	0.0619483	-0.0503808	chr14	.	85564221	85571059	MSTRG.11981.1	1	6839	MSTRG.11981	.	19.7682	2.84183	17.8721	2.79616	22.1996	3.02937	20.3895	2.80383	20.1002	3.04607	18.0595	2.61781
25434	u	novel	0.214695	-0.012288	chr14	+	85576887	85580750	MSTRG.11982.1	1	3864	MSTRG.11982	.	18.4591	2.65363	13.5419	2.11869	16.7276	2.28266	18.1576	2.49692	17.8283	2.70178	12.6748	1.83728
25437	u	novel	0.358186	-0.0106496	chr14	+	85658533	85676685	MSTRG.11985.1	2	12479	MSTRG.11985	.	3.44063	0.494616	0	0	0	0	0	0	0	0	0.002146	0.000311
25463	i	novel	0.274208	-0.016384	chr14	+	85974472	85979946	MSTRG.11990.1	1	5475	MSTRG.11990	Urgcp	17.4221	2.50456	14.5496	2.27635	14.2739	1.94783	13.9524	1.91865	14.7839	2.24043	16.5006	2.39185
25477	i	novel	0.010533	-0.0335872	chr14	.	86114868	86115398	MSTRG.11998.1	1	531	MSTRG.11998	Pold2	4.56686	0.65652	11.3842	1.78111	9.05461	1.2356	9.09793	1.25109	7.02072	1.06395	9.83051	1.42498
181	i	novel	0.0634746	-0.036864	chr1	+	6659884	6663220	MSTRG.120.1	1	3337	MSTRG.120	Utrn	20.1232	2.89286	15.997	2.5028	16.209	2.21189	18.8019	2.58552	15.4258	2.3377	13.2439	1.91977
25511	u	novel	0.102627	-0.0180224	chr14	.	86671973	86672485	MSTRG.12002.1	1	513	MSTRG.12002	.	4.99025	0.717386	11.7212	1.83384	8.50098	1.16005	11.0351	1.51747	5.27095	0.798786	4.36647	0.632941
25503	x	novel	0.0295863	-0.0229376	chr14	-	86444907	86449260	MSTRG.12010.1	1	4354	MSTRG.12010	LOC103693780	19.5076	2.80436	19.1086	2.98963	24.5248	3.34667	21.1757	2.91194	18.5845	2.81639	22.2065	3.21894
25516	u	novel	0.175664	-0.0139264	chr14	.	86679709	86681217	MSTRG.12015.1	1	1509	MSTRG.12015	.	10.0404	1.44338	10.6435	1.66522	11.271	1.53805	9.65068	1.3271	7.65592	1.16021	5.40756	0.783851
25517	u	novel	0.0200167	-0.057344	chr14	.	86683154	86683869	MSTRG.12016.1	1	716	MSTRG.12016	.	7.74721	1.11372	8.66899	1.3563	7.5	1.02346	12.317	1.69376	8.42179	1.27628	7.38687	1.07076
2431	x	novel	0.00424212	-0.0442368	chr1	-	79997466	79998629	MSTRG.1202.1	2	240	MSTRG.1202	Dmpk	15.172	2.18108	12.4894	1.95402	21.2386	2.89824	13.2095	1.81648	14.7603	2.23685	17.3667	2.51738
25522	i	novel	0.0164911	-0.0004096	chr14	-	86696372	86696658	MSTRG.12020.1	1	287	MSTRG.12020	H2afv	25.446	3.65805	35.9233	5.62037	26.6725	3.63975	20.122	2.76704	31.777	4.81564	21.1742	3.0693
25523	i	novel	0.00941157	-0.0475136	chr14	.	86699077	86700597	MSTRG.12021.1	1	1521	MSTRG.12021	H2afv	22.7824	3.27514	20.3037	3.17661	21.879	2.98563	16.4964	2.26848	16.6259	2.51957	18.092	2.62253
25524	i	novel	0.0165652	-0.016384	chr14	.	86704097	86704561	MSTRG.12022.1	1	465	MSTRG.12022	H2afv	18.6882	2.68656	16.4495	2.57359	26.6065	3.63074	16.972	2.33388	15.6903	2.37779	14.2946	2.07207
25529	x	novel	0.0975102	-0.0057344	chr14	+	86739083	86748255	MSTRG.12024.1	2	1080	MSTRG.12024	Purb	5.04444	0.725177	6.00648	0.939741	6.42778	0.87714	7.56482	1.04026	7.52575	1.14049	7	1.01468
25533	o	novel	0.0377259	-0.028672	chr14	-	86800218	86803325	MSTRG.12027.1	2	2346	MSTRG.12027	RF00411	15.8864	2.2838	16.9081	2.64534	23.4989	3.20668	18.5033	2.54445	16.4052	2.48612	11.5983	1.68123
25536	i	novel	0.26441	-0.0397312	chr14	.	86813419	86823221	MSTRG.12029.1	1	9803	MSTRG.12029	Ccm2	11.7137	1.68393	12.5702	1.96667	14.7773	2.01652	13.349	1.83566	12.7942	1.9389	16.2639	2.35753
25546	u	novel	0.0561582	-0.069632	chr14	.	86886265	86886525	MSTRG.12036.1	1	261	MSTRG.12036	.	8.58621	1.23433	6.89655	1.079	9.96935	1.36042	6.75862	0.929402	12.3716	1.87486	9.62069	1.39457
25555	u	novel	0.334296	-0.022528	chr14	.	87428369	87429484	MSTRG.12040.1	1	1116	MSTRG.12040	.	8.81362	1.26702	10.8324	1.69478	6.15323	0.839674	9.78763	1.34593	4.31093	0.653299	9.52599	1.38084
25580	i	novel	0.0816034	-0.008192	chr14	+	88769022	88772258	MSTRG.12047.1	1	3237	MSTRG.12047	Tns3	16.8397	2.42083	18.282	2.86031	19.4319	2.65169	16.9694	2.33352	22.1069	3.35018	15.8703	2.30047
25582	i	novel	0.209519	-0.0401408	chr14	-	88803183	88815170	MSTRG.12048.1	2	10135	MSTRG.12048	Tns3	17.1097	2.45964	15.3005	2.39383	21.1524	2.88648	17.7671	2.44321	19.8891	3.01409	18.5392	2.68734
25586	i	novel	0.0748721	-0.0733184	chr14	+	88881663	88882608	MSTRG.12050.1	1	946	MSTRG.12050	Tns3	18.7241	2.69173	16.7918	2.62715	22.0423	3.00791	25.4397	3.49831	23.7188	3.59446	21.1892	3.07148
25600	u	novel	0.0113106	-0.0004096	chr14	.	89717281	89717604	MSTRG.12053.1	1	324	MSTRG.12053	.	9.78395	1.40652	0.33642	0.052634	2.52006	0.34389	10.6556	1.46528	11.4645	1.73739	8.47994	1.22921
25602	u	novel	0.0885257	-0.116326	chr14	.	90053062	90053408	MSTRG.12054.1	1	347	MSTRG.12054	.	25.1671	3.61797	18.0735	2.82768	34.7839	4.74663	17.6001	2.42026	23.1643	3.51042	15.1412	2.19479
25603	u	novel	0.0384893	-0.0004096	chr14	.	90122133	90122452	MSTRG.12055.1	1	320	MSTRG.12055	.	5.18125	0.744843	0	0	15.4938	2.11429	14.7544	2.02893	0	0	5.58375	0.809391
25599	i	novel	0.0846617	-0.038912	chr14	-	89501832	89502589	MSTRG.12058.1	1	758	MSTRG.12058	Abca13	12.5989	1.81119	9.62681	1.50616	25.0989	3.42502	9.43416	1.29732	4.15831	0.63017	9.9574	1.44337
25604	u	novel	0.102547	-0.0053248	chr14	.	90163392	90163609	MSTRG.12059.1	1	218	MSTRG.12059	.	11.3826	1.63633	11.2336	1.75754	11.318	1.54447	11.5849	1.59308	6.99924	1.0607	8.93578	1.29528
2457	j	novel	0.388808	-0.0937984	chr1	-	80213184	80221690	MSTRG.1206.1	2	8063	MSTRG.1206	Fosb	23.4398	3.36964	3.18069	0.497633	4.23081	0.577339	8.87845	1.22091	2.01456	0.305295	0.318728	0.046201
2461	j	novel	0.420332	-0.0741376	chr1	-	80214691	80221417	MSTRG.1206.4	3	6143	MSTRG.1206	Fosb	0	0	33.5168	5.24386	11.6456	1.58917	8.63374	1.18726	16.7618	2.54017	0.369642	0.053581
25605	u	novel	1.56764e-05	-0.0024576	chr14	.	90204415	90204712	MSTRG.12060.1	1	298	MSTRG.12060	.	2.79866	0.402328	4.77293	0.746746	6.80537	0.928666	8.64094	1.18825	19.6242	2.97394	14.8557	2.15341
25612	x	novel	0.13094	-0.180224	chr14	-	91727469	91796187	MSTRG.12061.1	2	1114	MSTRG.12061	Ikzf1	11.8156	1.69858	13.0634	2.04382	21.6347	2.95228	16.3777	2.25215	10.327	1.565	18.4017	2.66741
25615	i	novel	0.0170705	-0.0004096	chr14	+	91784894	91785774	MSTRG.12063.1	1	881	MSTRG.12063	Ikzf1	12.9864	1.86689	16.4665	2.57626	25.4676	3.47534	16.8604	2.31853	16.2452	2.46187	26.2928	3.81128
25624	i	novel	0.00765651	-0.0004096	chr14	.	91917460	91917661	MSTRG.12066.1	1	202	MSTRG.12066	Ddc	12.5792	1.80835	5.59406	0.875215	7.92574	1.08155	6.56931	0.903368	11.3911	1.72626	9.89825	1.4348
25625	i	novel	0.0166892	-0.0004096	chr14	.	91925475	91925975	MSTRG.12067.1	1	501	MSTRG.12067	Ddc	11.8922	1.70959	6.18563	0.967769	11.8343	1.61492	15.3094	2.10525	11.3034	1.71297	11.5709	1.67725
25630	i	novel	0.239179	-0.053248	chr14	-	92077535	92117643	MSTRG.12070.1	1	40109	MSTRG.12070	Grb10	24.3371	3.49864	18.735	2.93117	24.546	3.34957	23.9104	3.28801	21.4711	3.25383	25.2157	3.65514
25652	u	novel	0.175647	-0.0729088	chr14	.	93659023	93659401	MSTRG.12072.1	1	379	MSTRG.12072	.	21.7902	3.13251	10.6121	1.66032	3.69393	0.504077	7.42691	1.0213	16.1277	2.44408	8.41073	1.21918
25641	i	novel	0.122247	-0.0208896	chr14	+	92538470	92545114	MSTRG.12075.1	1	6645	MSTRG.12075	Cobl	14.2241	2.04482	11.0051	1.7218	13.6715	1.86562	14.7365	2.02647	11.4095	1.72905	13.361	1.93674
25642	i	novel	0.0417757	-0.0233472	chr14	.	92558157	92563282	MSTRG.12076.1	1	5126	MSTRG.12076	Cobl	16.0767	2.31114	10.9327	1.71047	13.2083	1.80242	15.1467	2.08288	14.2493	2.15941	15.2489	2.21041
25643	i	novel	0.158545	-0.0974848	chr14	-	92567930	92569011	MSTRG.12077.1	3	762	MSTRG.12077	Cobl	11.2941	1.62362	8.7606	1.37063	5.7207	0.780652	10.4443	1.43624	13.6273	2.06514	13.2336	1.91827
25655	u	novel	0.00655861	-0.0004096	chr14	.	94629936	94630365	MSTRG.12078.1	1	430	MSTRG.12078	.	9.5	1.3657	10.4297	1.63176	7.87442	1.07455	11.2721	1.55007	8.23721	1.24831	7.15116	1.03659
25656	u	novel	0.00787089	-0.0004096	chr14	.	94631286	94631539	MSTRG.12079.1	1	254	MSTRG.12079	.	4.5315	0.651436	6.40158	1.00155	26.6102	3.63125	13.0512	1.79471	3.12992	0.474323	8.06693	1.16934
2445	o	novel	0.0771932	-0.0724992	chr1	-	80138101	80184228	MSTRG.1208.1	2	2639	MSTRG.1208	Vasp	11.2745	1.62079	18.3278	2.86746	24.1542	3.29611	0.43793	0.060221	8.89237	1.34759	13.7944	1.99956
2446	o	novel	0.214626	-0.0724992	chr1	-	80138654	80184228	MSTRG.1208.2	2	2084	MSTRG.1208	Vasp	6.59262	0.947738	0	0	0	0	0	0	2.30799	0.349764	0	0
2447	o	novel	0.0334251	-0.0724992	chr1	-	80138748	80184228	MSTRG.1208.3	2	1988	MSTRG.1208	Vasp	0	0	0	0	0	0	4.27359	0.587676	0	0	0	0
25659	u	novel	0.165475	-0.0495616	chr14	.	95573545	95574318	MSTRG.12081.1	1	774	MSTRG.12081	.	28.9182	4.1572	13.8099	2.16062	63.8206	8.70901	25.841	3.55349	7.59828	1.15148	44.4538	6.44379
25668	u	novel	0.00964087	-0.090112	chr14	.	98693879	98694207	MSTRG.12083.1	1	329	MSTRG.12083	.	16.8908	2.42818	2.52888	0.395654	5.41185	0.738506	8.44747	1.16164	5.31611	0.805629	3.5228	0.510646
25669	u	novel	0.0242008	-0.0004096	chr14	.	98754976	98755855	MSTRG.12084.1	1	880	MSTRG.12084	.	9.29659	1.33645	14.1909	2.22023	12.6523	1.72654	17.1489	2.3582	12.3705	1.87468	8.75909	1.26967
25670	u	novel	0.0337015	-0.126976	chr14	.	98756619	98756854	MSTRG.12085.1	1	236	MSTRG.12085	.	9.24153	1.32854	11.6949	1.82972	24.1737	3.29877	14.5339	1.99861	11.2119	1.6991	7.6017	1.1019
25671	u	novel	0.318069	-0.028672	chr14	.	98757607	98757974	MSTRG.12086.1	1	368	MSTRG.12086	.	16.5951	2.38567	28.0897	4.39475	45.5516	6.21601	25.8315	3.55218	35.2038	5.33495	8.50272	1.23251
25679	i	novel	0.309728	-0.0385024	chr14	-	99919897	99926105	MSTRG.12092.1	1	6209	MSTRG.12092	Egfr	13.6824	1.96695	10.3424	1.61811	12.7268	1.73672	12.2983	1.69118	12.4827	1.89169	12.7887	1.85379
25680	i	novel	0.200384	-0.0339968	chr14	+	99935087	99958613	MSTRG.12093.1	2	3010	MSTRG.12093	Egfr	12.9163	1.85682	13.201	2.06535	14.7387	2.01126	10.7596	1.47959	11.7332	1.77811	10.4957	1.5214
25681	i	novel	0.208838	-0.0200704	chr14	-	99958671	99968484	MSTRG.12094.1	2	9700	MSTRG.12094	Egfr	12.9822	1.86629	11.1676	1.74723	13.7656	1.87847	13.0496	1.79449	12.8284	1.94407	10.9279	1.58405
25692	j	novel	0.145366	-0.175718	chr14	+	100322732	100327580	MSTRG.12095.3	2	1290	MSTRG.12095	Ppp3r1	12.0053	1.72585	11.0837	1.7341	16.0993	2.19693	8.30316	1.1418	10.1026	1.531	10.1147	1.46618
25693	i	novel	0.0282951	-0.0004096	chr14	-	100337944	100338942	MSTRG.12096.1	1	999	MSTRG.12096	Ppp3r1	14.4675	2.07981	11.8739	1.85772	19.8058	2.70272	13.1001	1.80144	14.0881	2.13498	11.7137	1.69796
25698	i	novel	0.039959	-0.0004096	chr14	+	100416581	100417335	MSTRG.12098.2	1	755	MSTRG.12098	C1d	14.351	2.06306	12.4106	1.94169	25.6159	3.49557	14.7298	2.02555	11.6967	1.77257	13.906	2.01574
25699	i	novel	0.0650918	-0.0073728	chr14	+	100417834	100420399	MSTRG.12099.1	1	2566	MSTRG.12099	C1d	13.2802	1.90913	11.6408	1.82126	18.415	2.51293	10.8094	1.48644	10.6449	1.61319	9.75089	1.41344
182	o	novel	0.0481012	-0.069632	chr1	-	6659889	6706682	MSTRG.121.1	2	3589	MSTRG.121	Utrn	9.07076	1.30399	8.87146	1.38798	11.969	1.6333	9.57659	1.31691	10.6505	1.61403	6.91026	1.00168
25701	u	novel	0.0780542	-0.0241664	chr14	+	100513940	100515366	MSTRG.12100.1	1	1427	MSTRG.12100	.	24.89	3.57812	16.98	2.6566	22.5813	3.08146	22.3637	3.07531	24.3896	3.69612	23.8998	3.46439
25703	u	novel	0.021158	-0.278528	chr14	.	101116720	101117014	MSTRG.12101.1	1	295	MSTRG.12101	.	11.9525	1.71827	19.4373	3.04105	23.2102	3.16728	14.1153	1.94104	13.1051	1.98601	10.1593	1.47264
25705	u	novel	0.0787155	-0.024576	chr14	+	101135665	101137867	MSTRG.12102.1	2	2173	MSTRG.12102	.	20.4831	2.9446	21.6355	3.38497	23.4837	3.2046	18.6141	2.55969	35.717	5.41272	13.9291	2.01909
25704	u	novel	0.0102949	-0.02048	chr14	-	101135665	101136563	MSTRG.12103.1	1	899	MSTRG.12103	.	40.8345	5.87026	40.9043	6.39966	39.109	5.33685	41.1563	5.65955	0	0	23.9933	3.47795
25706	u	novel	0.045827	-0.0004096	chr14	-	101141415	101185484	MSTRG.12104.1	2	12267	MSTRG.12104	.	11.1253	1.59934	13.4658	2.10679	14.1313	1.92837	13.0688	1.79713	11.5415	1.74905	13.917	2.01734
25707	u	novel	0.113306	-0.0172032	chr14	-	101158389	101167268	MSTRG.12105.1	1	8880	MSTRG.12105	.	10.6735	1.53439	7.92247	1.23951	21.6393	2.95292	13.3525	1.83615	13.0375	1.97576	12.6795	1.83796
25712	u	novel	0.0139717	-0.16343	chr14	.	103115878	103116503	MSTRG.12109.1	1	626	MSTRG.12109	.	8.69649	1.25019	11.6086	1.81622	12.0519	1.64461	11.2093	1.54143	9.07668	1.37552	7.877	1.14181
25728	x	novel	0.367995	-0.0299008	chr14	-	104179214	104197258	MSTRG.12114.1	2	365	MSTRG.12114	Spred2	45.76	6.57834	52.5355	8.21941	47.6466	6.50189	50.25	6.91005	50.8489	7.70589	68.1918	9.88473
25731	i	novel	0.0212594	-0.0380928	chr14	+	104203622	104211494	MSTRG.12116.1	2	772	MSTRG.12116	Spred2	21.2986	3.06183	23.4754	3.67283	18.2601	2.49179	18.5605	2.55232	19.852	3.00847	21.8227	3.1633
25732	i	novel	0.0509488	-0.016384	chr14	.	104211754	104213609	MSTRG.12117.1	1	1856	MSTRG.12117	Spred2	17.8233	2.56223	14.9327	2.33628	13.4688	1.83796	16.3734	2.25156	17.3561	2.63023	15.91	2.30623
25733	i	novel	0.0694603	-0.004096	chr14	+	104221655	104228873	MSTRG.12118.1	2	5461	MSTRG.12118	Spred2	16.4862	2.37001	17.2092	2.69246	19.9648	2.72442	17.0068	2.33866	17.1197	2.5944	16.9385	2.45531
2462	u	novel	0.413814	-0.0385024	chr1	.	80230896	80235971	MSTRG.1212.1	1	5076	MSTRG.1212	.	11.8278	1.70034	9.47281	1.48206	6.78763	0.926245	9.48385	1.30416	10.6422	1.61278	7.05654	1.02288
25736	u	novel	0.0849903	-0.0004096	chr14	.	104330619	104330843	MSTRG.12120.1	1	225	MSTRG.12120	.	13.1511	1.89057	15.0089	2.34821	3.61333	0.493078	13.1156	1.80357	7.90222	1.19754	7.93333	1.14997
25737	u	novel	0.20281	-0.0057344	chr14	.	104334962	104337168	MSTRG.12121.1	1	2207	MSTRG.12121	.	11.3802	1.63598	11.082	1.73383	13.6235	1.85907	8.44223	1.16092	11.0331	1.672	8.45809	1.22604
25742	o	novel	0.0424084	-0.126566	chr14	-	104427579	104479797	MSTRG.12124.1	2	4328	MSTRG.12124	RF00026	16.1727	2.32494	24.4503	3.82536	18.2519	2.49066	21.7324	2.9885	17.5566	2.66061	16.5922	2.40512
2463	u	novel	0.0719857	-0.01024	chr1	.	80236282	80237263	MSTRG.1213.1	1	982	MSTRG.1213	.	14.8391	2.13323	6.71894	1.05121	12.1945	1.66407	13.334	1.83361	8.71181	1.32023	11.6415	1.6875
25751	u	novel	0.0169631	-0.0475136	chr14	+	104612638	104615151	MSTRG.12130.1	2	1486	MSTRG.12130	.	10.023	1.44088	13.638	2.13372	16.1319	2.20137	12.0142	1.65212	18.3318	2.77808	11.5346	1.672
25757	u	novel	0.0517909	-0.012288	chr14	-	104886242	104889979	MSTRG.12134.1	1	3738	MSTRG.12134	.	0	0	54.4759	8.523	0	0	56.0369	7.70583	0	0	0	0
25766	u	novel	0.260272	-0.0004096	chr14	+	105217751	105218892	MSTRG.12137.1	2	700	MSTRG.12137	.	35.085	5.04373	32.3367	5.05922	29.945	4.08632	33.9879	4.67379	16.9321	2.56597	19.5685	2.83655
25767	u	novel	0.00979758	-0.0139264	chr14	.	105254983	105255761	MSTRG.12138.1	1	779	MSTRG.12138	.	6.08472	0.874725	5.80916	0.908868	11.9493	1.63061	2.79718	0.384649	6.22144	0.942826	6.02567	0.87345
2464	u	novel	0.0602475	-0.0065536	chr1	.	80237771	80238223	MSTRG.1214.1	1	453	MSTRG.1214	.	12.3002	1.76825	18.0662	2.82654	16.3157	2.22645	19.532	2.68592	23.8764	3.61834	11.5673	1.67674
25775	i	novel	0.0475413	-0.002048	chr14	-	106008563	106016486	MSTRG.12140.1	1	7924	MSTRG.12140	Peli1	51.1882	7.35869	47.8134	7.48061	60.5117	8.25748	45.0669	6.1973	45.6847	6.92328	49.3252	7.14993
25778	i	novel	0.123345	-0.0229376	chr14	-	106038404	106048342	MSTRG.12143.1	1	9939	MSTRG.12143	Peli1	25.1782	3.61955	21.715	3.3974	12.294	1.67765	24.8005	3.4104	16.3715	2.48101	29.476	4.27269
25779	i	novel	0.123345	-0.0139264	chr14	-	106040520	106048809	MSTRG.12144.1	2	8250	MSTRG.12144	Peli1	0.458788	0.065954	0.337818	0.052853	19.4233	2.65053	0.692643	0.095248	7.5205	1.13969	0.983636	0.142583
25800	u	novel	0.0383271	-0.0131072	chr14	.	106329396	106329752	MSTRG.12145.1	1	357	MSTRG.12145	.	3.82353	0.549661	20.6667	3.23339	5.94701	0.811534	2.94678	0.405222	9.29132	1.40805	2.1923	0.317784
25782	o	novel	0.0781363	-0.0335872	chr14	-	106080016	106147613	MSTRG.12146.1	2	6244	MSTRG.12146	RF00560	26.7141	3.84035	28.9329	4.52668	33.8309	4.61659	28.3488	3.89834	27.6204	4.18572	28.881	4.18644
25783	o	novel	0.0980608	-0.0004096	chr14	-	106111255	106147608	MSTRG.12146.2	2	1005	MSTRG.12146	RF00560	0	0	0	0	0	0	0	0	5.97745	0.905851	0	0
25784	o	novel	0.333039	-0.0253952	chr14	-	106123139	106152876	MSTRG.12147.1	2	1750	MSTRG.12147	RF00560	16.8345	2.42008	12.0777	1.88961	15.713	2.1442	14.9491	2.05571	16.6073	2.51675	14.596	2.11576
25786	u	novel	0.0759613	-0.0086016	chr14	+	106152929	106153426	MSTRG.12149.1	1	498	MSTRG.12149	.	30.4337	4.37508	17.9137	2.80267	23.1034	3.15271	23.8554	3.28044	19.0088	2.88068	23.2245	3.3665
2465	u	novel	0.268786	-0.0004096	chr1	.	80238637	80243866	MSTRG.1215.1	1	5230	MSTRG.1215	.	11.8136	1.69829	7.82161	1.22372	9.3912	1.28153	11.248	1.54675	10.3088	1.56224	8.90287	1.29051
25791	i	novel	0.0707826	-0.0004096	chr14	-	106155190	106157619	MSTRG.12151.1	1	2430	MSTRG.12151	Vps54	23.3305	3.35393	20.1724	3.15607	26.2379	3.58044	24.2864	3.33971	22.2338	3.36942	26.7263	3.87411
25792	i	novel	0.0283928	-0.114688	chr14	-	106168175	106174211	MSTRG.12152.1	2	2322	MSTRG.12152	Vps54	21.2562	3.05574	25.0387	3.91741	32.4562	4.42899	25.7472	3.54059	23.0518	3.49338	15.9492	2.31192
25793	i	novel	0.0734323	-0.0131072	chr14	-	106174295	106175696	MSTRG.12153.1	1	1402	MSTRG.12153	Vps54	17.7382	2.55	18.5635	2.90434	29.6156	4.04136	22.3659	3.07561	21.1712	3.20838	22.9187	3.32217
25794	i	novel	0.186447	-0.016384	chr14	-	106201589	106203109	MSTRG.12154.1	1	1521	MSTRG.12154	Vps54	21.4188	3.07911	18.716	2.9282	23.8514	3.25478	21.76	2.9923	17.5457	2.65896	14.5385	2.10742
25798	i	novel	0.0487425	-0.02048	chr14	+	106239594	106240381	MSTRG.12156.1	1	788	MSTRG.12156	Ugp2	11.6713	1.67784	13.5926	2.12663	10.7069	1.46107	7.49158	1.03019	11.8515	1.79604	11.7538	1.70377
25799	i	novel	0.0349827	-0.12288	chr14	-	106242054	106244721	MSTRG.12157.1	2	2609	MSTRG.12157	Ugp2	12.3373	1.77358	10.2978	1.61114	13.7145	1.87149	12.1951	1.67699	11.0947	1.68134	13.0924	1.8978
2466	u	novel	0.0459025	-0.02048	chr1	.	80249067	80249587	MSTRG.1216.1	1	521	MSTRG.1216	.	8.29367	1.19228	10.8426	1.69637	12.0192	1.64015	9.17275	1.26138	9.83301	1.49014	3.73704	0.541703
25803	i	novel	0.0360184	-0.065536	chr14	-	106679184	106679750	MSTRG.12160.1	1	567	MSTRG.12160	Wdpcp	3.81834	0.548915	4.08289	0.638787	3.91358	0.53405	8.0776	1.11078	2.7037	0.409732	12.418	1.80005
25810	u	novel	0.168502	-0.0004096	chr14	.	107173555	107173782	MSTRG.12162.1	1	228	MSTRG.12162	.	0	0	0	0	0	0	0	0	0	0	16.1232	2.33713
25811	u	novel	0.0121144	-0.22528	chr14	.	107174899	107175218	MSTRG.12163.1	1	320	MSTRG.12163	.	28.2991	4.0682	14.2331	2.22683	7.71615	1.05295	6.21656	0.854861	24.2484	3.67472	14.4771	2.09852
25812	u	novel	0.0150106	-0.0126976	chr14	.	107176377	107176788	MSTRG.12164.1	1	412	MSTRG.12164	.	0	0	2.14159	0.335061	0	0	0	0	0	0	12.7186	1.84362
25816	u	novel	0.0485691	-0.12247	chr14	.	107344968	107345180	MSTRG.12165.1	1	213	MSTRG.12165	.	9.68263	1.39195	0	0	0	0	15.638	2.15044	0	0	0.652582	0.094595
25818	u	novel	0.00564561	-0.14336	chr14	.	107392064	107392506	MSTRG.12167.1	1	443	MSTRG.12167	.	71.3524	10.2574	67.5011	10.5609	73.6541	10.0509	91.7889	12.6222	67.684	10.2572	87.1501	12.6328
25821	u	novel	0.192188	-0.0004096	chr14	.	107528370	107528784	MSTRG.12170.1	1	415	MSTRG.12170	.	3.28675	0.472494	4.95663	0.775486	18.2747	2.49378	10.0819	1.3864	3.88916	0.589381	11.2	1.62349
25822	u	novel	0.00673012	-0.0004096	chr14	.	107581326	107581529	MSTRG.12171.1	1	204	MSTRG.12171	.	3.10294	0.446071	7.42647	1.1619	0.127451	0.017392	2.41176	0.33165	2.5098	0.380348	17.4412	2.52818
25829	i	novel	0.00461725	-0.0004096	chr14	.	107699311	107699540	MSTRG.12175.1	1	230	MSTRG.12175	Commd1	12.4391	1.78822	8.66957	1.35639	17.1087	2.33467	21.887	3.00975	27.6435	4.18923	28.2913	4.10096
25830	i	novel	0.0163468	-0.04096	chr14	+	107710626	107711227	MSTRG.12176.1	1	602	MSTRG.12176	Commd1	17.4767	2.51241	29.2608	4.57798	24.8821	3.39543	29.304	4.02969	28.309	4.29008	33.402	4.84178
25831	i	novel	0.0864333	-0.0278528	chr14	+	107711401	107716530	MSTRG.12177.1	2	5058	MSTRG.12177	Commd1	10.7479	1.5451	12.9701	2.02924	14.2287	1.94167	12.1214	1.66685	12.6682	1.91979	14.4579	2.09574
25832	i	novel	0.157013	-0.262144	chr14	-	107726868	107727090	MSTRG.12178.1	1	223	MSTRG.12178	Commd1	34.9417	5.02313	34.2511	5.35874	33.6592	4.59316	31.1704	4.28635	23.8341	3.61193	33.8206	4.90246
25833	i	novel	0.191874	-0.0004096	chr14	.	107733547	107733886	MSTRG.12179.1	1	340	MSTRG.12179	Commd1	64.9647	9.33916	56.55	8.8475	38.4647	5.24892	33.0971	4.55129	34.4176	5.21582	44.2735	6.41766
25838	j	novel	0.230697	-0.113869	chr14	+	107767392	107773502	MSTRG.12181.1	3	3034	MSTRG.12181	Cct4	23.5275	3.38226	17.6556	2.7623	27.5473	3.75913	24.738	3.4018	21.8209	3.30685	13.9973	2.02897
25843	u	novel	0.006997	-0.036864	chr14	.	107802379	107802613	MSTRG.12183.1	1	235	MSTRG.12183	.	14.4043	2.07072	9.52199	1.48976	8.47033	1.15587	16.6553	2.29033	3.77021	0.571356	10.1149	1.4662
25844	u	novel	0.152934	-0.0004096	chr14	.	107803899	107804207	MSTRG.12184.1	1	309	MSTRG.12184	.	12.4304	1.78697	10.2006	1.59594	19.754	2.69565	6.50809	0.89495	10.7735	1.63266	6.46602	0.937281
25846	u	novel	0.0248676	-0.0262144	chr14	.	107940199	107940415	MSTRG.12185.1	1	217	MSTRG.12185	.	12.3935	1.78167	5.8212	0.910752	17.0705	2.32945	41.0319	5.64244	19.3712	2.9356	8.24009	1.19444
25872	i	novel	0.0132035	-0.06144	chr14	.	108321182	108321826	MSTRG.12187.1	1	645	MSTRG.12187	RGD1305110	11.7426	1.68809	10.5535	1.65114	15.0791	2.0577	13.1984	1.81496	13.3581	2.02436	9.46512	1.37201
25876	i	novel	0.00808707	-0.0004096	chr14	.	108357133	108357768	MSTRG.12188.1	1	636	MSTRG.12188	RGD1305110	29.3994	4.22638	18.9135	2.9591	19.1148	2.60842	17.624	2.42354	19.1761	2.90604	7.70126	1.11633
25877	u	novel	0.00990249	-0.049152	chr14	-	108374753	108376303	MSTRG.12189.1	1	1551	MSTRG.12189	.	10.2166	1.46872	10.4307	1.63193	11.303	1.54242	11.4036	1.56815	6.72534	1.01919	11.0793	1.606
2469	u	novel	0.0126434	-0.004096	chr1	.	80271777	80272023	MSTRG.1219.1	1	247	MSTRG.1219	.	12.6883	1.82403	11.7166	1.83311	6.34413	0.865725	0.194332	0.026723	4.30769	0.652808	1.19028	0.172537
25881	i	novel	0.0276653	-0.0004096	chr14	.	108413963	108414191	MSTRG.12192.1	1	229	MSTRG.12192	Pus10	5.73581	0.824565	22.2391	3.4794	0	0	15.1092	2.07771	8.06769	1.22262	0	0
25884	i	novel	0.0177355	-0.253952	chr14	+	108454050	108454589	MSTRG.12194.1	1	540	MSTRG.12194	Pus10	19.6315	2.82217	18.4981	2.89412	20.6019	2.81135	19.8815	2.73397	18.5519	2.81144	24.4296	3.54119
25849	u	novel	0.0407477	-0.04096	chr14	-	108050273	108060096	MSTRG.12196.1	2	2763	MSTRG.12196	.	8.29028	1.19179	6.94794	1.08704	15.3482	2.09442	7.56713	1.04058	7.6474	1.15892	6.3764	0.92429
25855	u	novel	0.0427849	-0.0053248	chr14	-	108082267	108087892	MSTRG.12198.1	1	5626	MSTRG.12198	.	17.1194	2.46105	6.7995	1.06381	8.8722	1.21071	15.101	2.07659	13.0395	1.97606	15.2494	2.21047
183	i	novel	0.0623922	-0.0172032	chr1	+	6671465	6679728	MSTRG.122.1	2	8116	MSTRG.122	Utrn	23.5811	3.38996	10.9558	1.71408	13.7618	1.87795	17.8102	2.44914	12.3066	1.865	13.4125	1.94421
184	i	novel	0.0392545	-0.0372736	chr1	+	6675372	6679728	MSTRG.122.2	1	4357	MSTRG.122	Utrn	13.3496	1.9191	28.2508	4.41997	34.3734	4.69062	21.8607	3.00615	31.3676	4.75359	28.3132	4.10414
25891	u	novel	0.0824455	-0.012288	chr14	.	108534006	108536628	MSTRG.12202.1	1	2623	MSTRG.12202	.	49.6549	7.13827	30.0985	4.70905	38.5923	5.26633	22.2164	3.05505	33.738	5.11282	33.2969	4.82654
25894	i	novel	0.0106567	-0.0004096	chr14	.	108640793	108641072	MSTRG.12204.1	1	280	MSTRG.12204	Papolg	13.5536	1.94843	10.325	1.61539	9.56428	1.30515	18.5571	2.55186	6.43571	0.975299	2.55714	0.37067
25895	i	novel	0.00740549	-0.0180224	chr14	.	108654359	108654671	MSTRG.12205.1	1	313	MSTRG.12205	Papolg	9.07348	1.30438	2.09986	0.328532	4.4345	0.605136	4.53674	0.623863	13.8307	2.09597	1.16758	0.169246
25900	i	novel	0.0280778	-0.0004096	chr14	.	108841117	108841785	MSTRG.12207.1	1	669	MSTRG.12207	Bcl11a	3.61734	0.52002	12.1943	1.90786	7.53064	1.02764	6.18236	0.850158	3.36622	0.510133	15.3543	2.22567
25901	i	novel	0.00948501	-0.124928	chr14	.	108845896	108846143	MSTRG.12208.1	1	248	MSTRG.12208	Bcl11a	2.33468	0.335627	4.45161	0.696475	10.6129	1.44825	3.54839	0.487951	6.18548	0.937378	11.5565	1.67516
25902	i	novel	0.0539946	-0.0516096	chr14	.	108846774	108848029	MSTRG.12209.1	1	1256	MSTRG.12209	Bcl11a	6.62659	0.952622	6.0215	0.94209	5.48726	0.748796	4.38216	0.602607	3.4172	0.517858	11.2556	1.63155
25903	i	novel	0.201259	-0.0004096	chr14	.	108849291	108850264	MSTRG.12210.1	1	974	MSTRG.12210	Bcl11a	1.4538	0.208994	8.57906	1.34223	5.29466	0.722514	3.40452	0.468167	2.73511	0.414492	5.72177	0.829397
25904	i	novel	0.139278	-0.016384	chr14	.	108861897	108865339	MSTRG.12211.1	1	3443	MSTRG.12211	Bcl11a	5.07493	0.72956	8.94627	1.39968	5.7903	0.790149	5.16817	0.710693	4.62968	0.701604	11.4255	1.65618
25905	i	novel	0.169255	-0.106496	chr14	.	108878610	108878892	MSTRG.12212.1	1	283	MSTRG.12212	Bcl11a	0.823322	0.118359	1.91166	0.299088	6.45583	0.880968	6.37456	0.876588	11.9117	1.80515	7.52297	1.09049
25906	i	novel	0.00342616	-0.0106496	chr14	.	108892464	108892817	MSTRG.12213.1	1	354	MSTRG.12213	Bcl11a	6.22316	0.894626	2.94915	0.461408	2.27684	0.310699	2.88983	0.397391	2.98588	0.452494	13.6017	1.97163
25909	u	novel	0.0770495	-0.0004096	chr14	.	109526329	109526563	MSTRG.12215.1	1	235	MSTRG.12215	.	7.79575	1.1207	3.81277	0.596524	14.4468	1.97142	4.62553	0.636073	3.79575	0.575225	8.20851	1.18986
25911	i	novel	0.00470438	-0.0004096	chr14	.	109535525	109535911	MSTRG.12217.1	1	387	MSTRG.12217	LOC108348154	10.739	1.54381	7.63049	1.19382	15.2351	2.079	7.95349	1.09371	6.54522	0.991894	2.21189	0.320623
25912	i	novel	0.010966	-0.0004096	chr14	.	109536780	109537035	MSTRG.12218.1	1	256	MSTRG.12218	LOC108348154	17.1992	2.47252	6.36328	0.995564	3.04688	0.415779	2.90234	0.399111	5.44922	0.825801	3.96484	0.574723
25936	u	novel	0.129831	-0.0335872	chr14	.	111524549	111525066	MSTRG.12220.1	1	518	MSTRG.12220	.	14.8283	2.13168	0	0	0	0	7.06757	0.971886	9.61776	1.45752	1.7574	0.254744
25937	u	novel	0.127788	-0.0004096	chr14	.	111527409	111527707	MSTRG.12221.1	1	299	MSTRG.12221	.	13.1591	1.89172	7.45067	1.16569	21.9288	2.99242	24.1031	3.3145	9.12375	1.38266	10.261	1.48739
25917	i	novel	0.0267435	-0.0004096	chr14	.	110711008	110711525	MSTRG.12223.1	1	518	MSTRG.12223	Fancl	12.39	1.78115	9.64672	1.50927	9.34942	1.27583	10.4807	1.44124	5.56757	0.843736	7.12741	1.03315
25918	i	novel	0.0109989	-0.0004096	chr14	.	110715291	110715586	MSTRG.12224.1	1	296	MSTRG.12224	Fancl	2.11824	0.304513	10.6588	1.66761	0.574324	0.078373	5.87838	0.808356	1.73649	0.263155	3.04054	0.440741
25919	i	novel	0.0801753	-0.016384	chr14	.	110722955	110723583	MSTRG.12225.1	1	629	MSTRG.12225	Fancl	10.6518	1.53128	12.275	1.92048	11.2814	1.53947	15.8871	2.18469	12.1208	1.83685	7.1558	1.03727
25920	i	novel	0.0253052	-0.0004096	chr14	.	110724242	110724451	MSTRG.12226.1	1	210	MSTRG.12226	Fancl	12.2619	1.76274	3.24762	0.508104	8.10476	1.10598	4.08095	0.561186	4.24762	0.643704	2.79524	0.405183
25921	i	novel	0.0831953	-0.032768	chr14	.	110731310	110731647	MSTRG.12227.1	1	338	MSTRG.12227	Fancl	8.71006	1.25214	10.8698	1.70063	8.70118	1.18737	9.54142	1.31207	10.2692	1.55625	7.26035	1.05242
25924	i	novel	0.0359439	-0.0004096	chr14	.	110764128	110764354	MSTRG.12229.1	1	227	MSTRG.12229	Vrk2	9.30837	1.33815	6.23348	0.975256	3.89868	0.532017	8.97797	1.23459	14	2.12163	1.44053	0.208812
25925	i	novel	9.67544e-06	-0.0004096	chr14	.	110770054	110770320	MSTRG.12230.1	1	267	MSTRG.12230	Vrk2	18.3071	2.63178	3.72285	0.582456	4.49438	0.613307	3.77154	0.518637	5.90262	0.894512	14.206	2.05923
25926	i	novel	0.0858384	-0.0004096	chr14	.	110781777	110782058	MSTRG.12231.1	1	282	MSTRG.12231	Vrk2	3.25532	0.467976	1.53901	0.240784	2.12766	0.290342	0	0	11.5638	1.75244	4.06028	0.588558
25927	i	novel	0.00257954	-0.1024	chr14	.	110792631	110792854	MSTRG.12232.1	1	224	MSTRG.12232	Vrk2	5.21429	0.749593	4.72321	0.738968	5.14732	0.702408	6.52679	0.897521	11.9598	1.81245	3.73214	0.540992
25928	i	novel	0.0082766	-0.065536	chr14	.	110794526	110794762	MSTRG.12233.1	1	237	MSTRG.12233	Vrk2	2.53165	0.363943	3.36709	0.526796	4.80591	0.655818	2.83966	0.390492	11.1519	1.69001	1.12236	0.162692
25929	i	novel	0.00954265	-0.0004096	chr14	.	110795428	110795729	MSTRG.12234.1	1	302	MSTRG.12234	Vrk2	11.894	1.70986	2.89404	0.452785	2.96689	0.404864	3.72185	0.511805	1.42053	0.215274	0	0
25930	i	novel	1.45481e-05	-0.0004096	chr14	.	110800409	110800618	MSTRG.12235.1	1	210	MSTRG.12235	Vrk2	6.64286	0.95496	4.28571	0.670519	13.4238	1.83182	7.94762	1.09291	2.3381	0.354326	1.87619	0.271963
25931	i	novel	0.0539931	-0.0319488	chr14	.	110827752	110827991	MSTRG.12236.1	1	240	MSTRG.12236	Vrk2	8.74167	1.25668	9.8	1.53325	7.25	0.989341	1.25	0.171892	13.6833	2.07364	7.34167	1.06421
25938	u	novel	0.0159462	-0.0004096	chr14	.	111998674	111998905	MSTRG.12238.1	1	232	MSTRG.12238	.	0.534483	0.076836	3.36207	0.526011	13.444	1.83458	0.534483	0.073499	1.70259	0.258018	0	0
25941	u	novel	0.0166955	-0.0004096	chr14	.	112485082	112485363	MSTRG.12239.1	1	282	MSTRG.12239	.	11.7021	1.68227	15.5461	2.43226	14.0966	1.92364	15.727	2.16267	4.52482	0.685713	16.7518	2.42825
25942	u	novel	0.0132101	-0.0401408	chr14	.	112530839	112531588	MSTRG.12240.1	1	750	MSTRG.12240	.	7.83067	1.12572	9.50133	1.48653	12.996	1.77344	0	0	5.41733	0.820969	6.42	0.93061
25948	i	novel	0.0356982	-0.032768	chr14	.	112767154	112768308	MSTRG.12243.1	1	1155	MSTRG.12243	LOC103690141	14.2242	2.04484	8.62597	1.34957	17.3766	2.37123	12.1515	1.671	11.219	1.70019	8.80433	1.27623
25949	i	novel	0.111485	-0.032768	chr14	-	112835793	112837818	MSTRG.12244.1	1	2026	MSTRG.12244	LOC103690141	11.3149	1.6266	6.27043	0.981037	9.56269	1.30493	13.8786	1.90849	8.30405	1.25843	8.73741	1.26653
25950	i	novel	0.0679561	-0.024576	chr14	.	112838573	112843833	MSTRG.12245.1	1	5261	MSTRG.12245	LOC103690141	14.1249	2.03056	9.86809	1.54391	15.237	2.07926	12.6944	1.74564	11.8403	1.79434	10.2296	1.48283
25951	i	novel	0.060695	-0.02048	chr14	.	112860027	112867997	MSTRG.12246.1	1	7971	MSTRG.12246	LOC103690141	15.9508	2.29305	12.6749	1.98305	15.8907	2.16845	12.9607	1.78228	11.8382	1.79401	10.509	1.52333
25967	u	novel	0.00638054	-0.0004096	chr14	.	113490630	113490939	MSTRG.12250.1	1	310	MSTRG.12250	.	12.7355	1.83082	4.05484	0.634398	10.229	1.39586	5.77097	0.793586	2.34839	0.355886	6.1	0.884224
25970	u	novel	0.0377984	-0.7168	chr14	.	113503284	113504568	MSTRG.12253.1	1	1285	MSTRG.12253	.	5.27967	0.758992	6.86892	1.07467	14.5782	1.98935	0.530072	0.072892	8.01783	1.21506	9.26923	1.34362
25971	u	novel	0.106896	-0.036864	chr14	.	113512139	113512936	MSTRG.12254.1	1	798	MSTRG.12254	.	8.67419	1.24698	9.76566	1.52788	5.39474	0.73617	5.73559	0.788721	11.9173	1.806	11.2707	1.63374
25974	x	novel	0.0201494	-0.02048	chr14	-	113539076	113569910	MSTRG.12255.2	6	1186	MSTRG.12255	Pnpt1	6.78871	0.975927	10.5399	1.64902	23.6	3.22047	6.8927	0.94784	18.4869	2.8016	9.67126	1.4019
25975	x	novel	0.122791	-0.0970752	chr14	-	113539092	113570104	MSTRG.12255.3	5	1386	MSTRG.12255	Pnpt1	5.88232	0.845628	12.7603	1.99641	8.20647	1.11986	20.9068	2.87496	2.74141	0.415446	6.31085	0.914788
25976	i	novel	0.0777352	-0.0233472	chr14	+	113540986	113544295	MSTRG.12257.1	1	3310	MSTRG.12257	Pnpt1	9.49607	1.36513	9.65559	1.51066	16.8918	2.30507	13.2867	1.8271	11.7338	1.7782	5.50332	0.797733
25981	i	novel	0.0208379	-0.086016	chr14	+	113587057	113591099	MSTRG.12259.1	2	3926	MSTRG.12259	Ppp4r3b	14.3696	2.06574	12.6248	1.97521	14.5525	1.98584	12.1701	1.67356	10.3617	1.57026	9.02063	1.30758
25983	i	novel	0.0193032	-0.0339968	chr14	-	113639309	113641079	MSTRG.12261.1	1	1771	MSTRG.12261	Cfap36	16.9209	2.43251	15.2093	2.37956	20.3992	2.78369	13.4037	1.84319	15.0102	2.27471	15.568	2.25666
25990	i	novel	0.0343425	-0.094208	chr14	+	113946882	113947626	MSTRG.12266.1	1	745	MSTRG.12266	Mtif2	18.4443	2.65151	12.2188	1.91168	19.9691	2.725	17.702	2.43427	12.1492	1.84115	12.9933	1.88344
25991	i	novel	0.0492952	-0.012288	chr14	-	113947002	113947616	MSTRG.12267.1	1	615	MSTRG.12267	Mtif2	0	0	0	0	0	0	21.4439	2.94883	0	0	0	0
25992	i	novel	0.0396732	-0.0069632	chr14	-	113947782	113948985	MSTRG.12268.1	2	1023	MSTRG.12268	Mtif2	12.5085	1.79819	4.06228	0.635562	5.13506	0.700734	15.3277	2.10776	3.60949	0.546999	9.90029	1.4351
26016	x	novel	0.0445783	-0.016384	chr14	+	114561701	114562681	MSTRG.12273.1	2	869	MSTRG.12273	Sptbn1	121.994	17.5376	135.255	21.1613	185.142	25.2646	124.078	17.0624	119.945	18.177	106.101	15.3799
26018	i	novel	0.0291746	-0.0610304	chr14	+	114653751	114664735	MSTRG.12274.1	2	3683	MSTRG.12274	Sptbn1	35.8483	5.15346	33.3704	5.22094	37.6109	5.13242	37.8365	5.20303	28.3777	4.30049	40.1569	5.82094
26022	i	novel	0.0507778	-0.110592	chr14	.	114987919	114988139	MSTRG.12276.1	1	221	MSTRG.12276	Acyp2	5.28507	0.759768	10.7149	1.6764	21.7692	2.97065	4.00453	0.550676	6.16742	0.93464	1.54299	0.223663
26023	i	novel	0.00666487	-0.045056	chr14	.	115021210	115021697	MSTRG.12277.1	1	488	MSTRG.12277	Acyp2	5.58607	0.803039	8.53074	1.33467	13.7316	1.87382	9.85656	1.35541	12.7951	1.93903	11.291	1.63668
26028	i	novel	0.0390087	-0.0147456	chr14	-	115166806	115171755	MSTRG.12279.1	1	4950	MSTRG.12279	Psme4	18.3798	2.64223	19.1291	2.99283	24.9218	3.40085	17.897	2.46108	17.1687	2.60182	13.7192	1.98866
2480	i	novel	3.47845e-06	-0.0004096	chr1	-	80337106	80337307	MSTRG.1228.1	1	202	MSTRG.1228	Mark4	17.4703	2.51149	37.7921	5.91274	23.3762	3.18994	17.9752	2.47184	39.005	5.911	15.1188	2.19154
26043	u	novel	0.0198514	-0.012288	chr14	.	115453704	115454457	MSTRG.12280.1	1	754	MSTRG.12280	.	0.396552	0.057007	13.6844	2.14098	8.5756	1.17023	1.57427	0.216483	4.03316	0.611204	2.60831	0.378087
26044	u	novel	0.0173249	-0.1024	chr15	-	16271	23544	MSTRG.12281.1	2	239	MSTRG.12281	.	10.5216	1.51256	13.3117	2.08268	55.6736	7.59727	8.97908	1.23474	20.9763	3.17885	4.07252	0.590332
26033	j	novel	0.0450304	-0.0004096	chr14	-	115315081	115319627	MSTRG.12283.2	2	1805	MSTRG.12283	Erlec1	7.21463	1.03716	10.1804	1.59278	19.9435	2.7215	6.38412	0.877902	8.82308	1.33709	3.86913	0.56085
26034	i	novel	0.0120138	-0.004096	chr14	+	115319381	115320060	MSTRG.12284.1	2	333	MSTRG.12284	Erlec1	16.3844	2.35538	12.432	1.94504	14.9046	2.03389	19.7811	2.72017	7.98467	1.21003	6.54736	0.949071
26036	u	novel	0.131188	-0.0004096	chr14	.	115353567	115354178	MSTRG.12286.1	1	612	MSTRG.12286	.	10.3284	1.48479	9.45098	1.47865	17.8284	2.43288	11.7402	1.61444	11.1029	1.68259	10.701	1.55116
26095	u	novel	0.0477911	-0.016384	chr15	+	2544657	2546814	MSTRG.12296.1	1	2158	MSTRG.12296	.	11.8119	1.69804	17.5436	2.74477	24.8406	3.38977	19.4293	2.67179	19.0227	2.88279	12.7287	1.84508
185	i	novel	0.254215	-0.004096	chr1	+	6680822	6687063	MSTRG.123.1	2	6210	MSTRG.123	Utrn	11.6965	1.68146	9.24563	1.44652	6.79797	0.927656	26.2132	3.60467	24.1577	3.66097	27.7504	4.02255
186	i	novel	0.234084	-0.004096	chr1	+	6680855	6686443	MSTRG.123.2	2	5513	MSTRG.123	Utrn	0.021378	0.003073	0	0	25.1851	3.43678	0	0	0	0	0	0
187	i	novel	0.247943	-0.004096	chr1	+	6680855	6686687	MSTRG.123.3	2	5767	MSTRG.123	Utrn	17.8765	2.56989	15.1263	2.36658	0	0	0.003154	0.000434	0.004595	0.000696	0.001055	0.000153
26058	u	novel	0.393523	-0.352256	chr15	.	1434526	1436144	MSTRG.12304.1	1	1619	MSTRG.12304	.	8.83755	1.27046	7.10006	1.11084	6.79555	0.927327	10.3298	1.42049	11.6065	1.75891	5.80297	0.841168
26059	u	novel	0.054079	-0.0004096	chr15	.	1440055	1440665	MSTRG.12305.1	1	611	MSTRG.12305	.	11.7807	1.69356	6.79378	1.06292	11.7512	1.60358	8.47299	1.16515	10.054	1.52363	9.5581	1.38549
26061	u	novel	0.0158525	-0.0004096	chr15	.	1711503	1711757	MSTRG.12306.1	1	255	MSTRG.12306	.	15.5216	2.23134	9.12157	1.42711	17.8941	2.44185	11.4039	1.56819	6.99608	1.06022	12.0275	1.74344
26063	u	novel	0.184503	-0.004096	chr15	-	1753364	2197399	MSTRG.12308.1	2	9828	MSTRG.12308	.	1.19307	0.171513	0	0	0.073162	0.009984	0.066267	0.009113	0.039911	0.006048	0.097012	0.014062
26064	u	novel	0.408536	-0.0303104	chr15	-	1753386	2127330	MSTRG.12308.2	2	17226	MSTRG.12308	.	0	0	19.9065	3.11446	0.408979	0.05581	0	0	0	0	0	0
26065	u	novel	0.278651	-0.0159744	chr15	+	2034390	2063441	MSTRG.12309.1	1	29052	MSTRG.12309	.	19.3762	2.78548	17.1351	2.68086	22.0078	3.00321	20.4364	2.81027	19.0455	2.88625	18.4755	2.67811
26066	u	novel	0.0723144	-0.0393216	chr15	-	2063496	2077700	MSTRG.12310.1	2	13929	MSTRG.12310	.	19.7871	2.84454	19.1842	3.00145	23.7561	3.24178	20.8966	2.87356	19.6192	2.97318	20.3063	2.9435
26071	u	novel	0.0394608	-0.012288	chr15	+	2153005	2251807	MSTRG.12311.2	2	3034	MSTRG.12311	.	20.7374	2.98116	16.2569	2.54346	24.2623	3.31086	7.47197	1.0275	17.1551	2.59976	17.3934	2.52126
26079	u	novel	0.0556503	-0.047104	chr15	+	2245181	2253736	MSTRG.12311.3	2	5064	MSTRG.12311	.	11.1917	1.60888	4.47933	0.700811	15.5086	2.11631	23.6057	3.2461	0.254363	0.038547	12.2177	1.77102
26068	u	novel	0.0731069	-0.0835584	chr15	+	2097427	2127330	MSTRG.12312.1	1	29904	MSTRG.12312	.	20.7281	2.97981	6.98134	1.09226	22.1723	3.02565	21.4849	2.95446	19.3435	2.93141	18.5206	2.68465
26069	u	novel	0.0862083	-0.0364544	chr15	-	2127392	2134959	MSTRG.12313.1	1	7568	MSTRG.12313	.	24.3897	3.5062	20.7694	3.24947	24.845	3.39037	26.2307	3.60708	23.4177	3.54883	25.0973	3.63797
26070	u	novel	0.17359	-0.0704512	chr15	+	2135319	2152512	MSTRG.12314.1	1	17194	MSTRG.12314	.	25.0033	3.59441	22.2854	3.48665	25.52	3.48248	24.3896	3.35389	21.5176	3.26087	21.5558	3.12462
26072	u	novel	0.15777	-0.053248	chr15	+	2186395	2197399	MSTRG.12315.1	1	11005	MSTRG.12315	.	21.7297	3.12381	19.1896	3.0023	23.4519	3.20026	21.5386	2.96184	19.8821	3.01303	19.9088	2.88587
26073	u	novel	0.0135424	-0.0319488	chr15	.	2198095	2198985	MSTRG.12316.1	1	891	MSTRG.12316	.	10.9091	1.56826	8.71942	1.36419	12.9428	1.76618	12.697	1.74601	18.404	2.78904	12.9338	1.87481
26074	u	novel	0.208015	-0.0548864	chr15	+	2206527	2209415	MSTRG.12317.1	1	2889	MSTRG.12317	.	22.2506	3.19869	17.9322	2.80557	20.9737	2.86209	21.3029	2.92943	18.9903	2.87788	18.2593	2.64677
26075	u	novel	0.100353	-0.036864	chr15	+	2209500	2233758	MSTRG.12318.1	2	23653	MSTRG.12318	.	7.02494	1.00989	18.4255	2.88274	25.0654	3.42045	7.07242	0.972553	6.6335	1.00527	13.967	2.02459
26076	u	novel	0.2189	-0.077824	chr15	-	2209500	2233758	MSTRG.12319.1	2	23653	MSTRG.12319	.	15.8151	2.27354	0	0	0	0	13.6724	1.88014	13.7598	2.08523	5.77072	0.836494
26077	u	novel	0.0383376	-0.002048	chr15	.	2237527	2238396	MSTRG.12320.1	1	870	MSTRG.12320	.	14.1149	2.02913	13.7195	2.14648	15.708	2.14353	14.0609	1.93357	14.2322	2.15681	12.5138	1.81393
26078	u	novel	0.134285	-0.0004096	chr15	.	2238693	2240077	MSTRG.12321.1	1	1385	MSTRG.12321	.	17.2809	2.48425	11.9343	1.86717	16.4931	2.25067	15.2231	2.09338	9.66643	1.4649	9.87292	1.43113
26080	u	novel	0.0471998	-0.0004096	chr15	-	2245201	2245489	MSTRG.12322.1	1	289	MSTRG.12322	.	22.2077	3.19252	16.9029	2.64453	19.9907	2.72795	22.5736	3.10418	19.1239	2.89813	10.9866	1.59257
26082	u	novel	0.295308	-0.0172032	chr15	-	2253811	2269517	MSTRG.12323.2	2	15573	MSTRG.12323	.	7.52375	1.0816	8.81905	1.37978	4.09223	0.558429	5.85592	0.805269	0	0	1.61037	0.233431
26083	u	novel	0.38035	-0.0331776	chr15	+	2264356	2294420	MSTRG.12324.1	2	29972	MSTRG.12324	.	0.099383	0.014287	0.082376	0.012888	2.15713	0.294364	0.046196	0.006353	0.265774	0.040277	0.048854	0.007082
26084	u	novel	0.493639	-0.0331776	chr15	+	2282499	2294346	MSTRG.12324.2	2	11463	MSTRG.12324	.	0	0	0	0	0	0	0.036946	0.005081	0	0	0	0
26086	u	novel	0.485481	-0.0643072	chr15	+	2294566	2309403	MSTRG.12325.2	2	14744	MSTRG.12325	.	3.39115	0.487504	0	0	0	0	9.00071	1.23772	0	0	2.02346	0.29331
26112	i	novel	0.192124	-0.016384	chr15	+	2844886	2846032	MSTRG.12329.1	1	1147	MSTRG.12329	Kat6b	15.129	2.17491	8.40366	1.31479	18.966	2.58812	14.8038	2.03573	11.5205	1.74587	12.2075	1.76954
26115	i	novel	0.107047	-0.35799	chr15	+	2918718	2927407	MSTRG.12331.1	1	8690	MSTRG.12331	Kat6b	22.3762	3.21674	19.277	3.01597	25.2579	3.44671	26.0587	3.58342	18.2914	2.77196	21.4983	3.11628
26116	i	novel	0.304574	-0.37847	chr15	+	2929037	2947678	MSTRG.12332.1	1	18642	MSTRG.12332	Kat6b	23.4531	3.37155	21.0587	3.29473	25.8933	3.53342	27.3226	3.75723	20.1397	3.05207	24.7294	3.58464
26117	i	novel	0.342192	-0.0241664	chr15	-	2948492	2963139	MSTRG.12333.1	2	14583	MSTRG.12333	Kat6b	25.8078	3.71006	21.4981	3.36347	25.8168	3.52299	26.7133	3.67344	20.9693	3.1778	29.2202	4.2356
26149	i	novel	0.0971896	-0.0057344	chr15	+	3510966	3514610	MSTRG.12336.1	2	3177	MSTRG.12336	Vcl	23.4344	3.36888	17.4548	2.73088	27.6562	3.77399	5.55368	0.763706	11.2718	1.70818	17.082	2.47612
26150	i	novel	0.0846053	-0.0057344	chr15	+	3511594	3517387	MSTRG.12336.2	2	5714	MSTRG.12336	Vcl	0	0	0	0	0	0	23.4806	3.22889	20.1644	3.05582	0	0
26151	i	novel	0.0528394	-0.0319488	chr15	+	3519619	3523643	MSTRG.12337.1	1	4025	MSTRG.12337	Vcl	15.5894	2.24109	9.43916	1.4768	21.7332	2.96573	17.6442	2.42632	21.0181	3.18519	10.6696	1.54661
26152	i	novel	0.0118081	-0.0004096	chr15	+	3530229	3530675	MSTRG.12338.1	1	447	MSTRG.12338	Vcl	22.6823	3.26075	9.72707	1.52184	30.821	4.20586	22.962	3.15758	20.2886	3.07463	19.7696	2.8657
26121	i	novel	0.434788	-0.032768	chr15	+	3079838	3084888	MSTRG.12342.1	1	5051	MSTRG.12342	Adk	23.1968	3.33471	19.8039	3.09841	22.0962	3.01527	21.3954	2.94215	21.0414	3.18871	23.19	3.3615
26122	i	novel	0.0315069	-0.0049152	chr15	+	3120153	3122038	MSTRG.12343.1	1	1886	MSTRG.12343	Adk	19.9915	2.87393	14.6384	2.29024	20.4008	2.78392	19.7116	2.71061	23.5106	3.56291	15.1803	2.20045
26123	x	novel	0.0376581	-0.053248	chr15	+	3130404	3207659	MSTRG.12344.1	2	2200	MSTRG.12344	Adk	6.39146	0.918821	6.62248	1.03612	6.00028	0.818803	7.78896	1.07109	1.68306	0.255059	4.05182	0.587331
26124	x	novel	0.0483698	-0.053248	chr15	+	3130404	3207659	MSTRG.12344.2	2	2198	MSTRG.12344	Adk	0	0	0	0	0	0	0	0	1.21965	0.184831	0	0
26125	x	novel	0.0650404	-0.0233472	chr15	+	3131395	3208344	MSTRG.12344.3	2	1910	MSTRG.12344	Adk	0	0	0	0	0	0	0	0	0.691862	0.104848	0.288094	0.041761
26128	o	novel	0.0998571	-0.094208	chr15	-	3202886	3225560	MSTRG.12345.1	3	22488	MSTRG.12345	RF00100	16.2345	2.33383	14.1737	2.21754	13.0921	1.78656	17.6731	2.43029	17.6413	2.67345	12.0644	1.74879
26130	i	novel	0.181958	-0.0147456	chr15	+	3211797	3226409	MSTRG.12346.1	2	14491	MSTRG.12346	Adk	25.461	3.66022	19.919	3.11641	28.8169	3.93238	17.8443	2.45383	16.1088	2.44121	17.284	2.5054
26136	i	novel	0.0285519	-0.094208	chr15	+	3260739	3263669	MSTRG.12349.1	1	2931	MSTRG.12349	Adk	15.1068	2.17171	11.8721	1.85744	14.855	2.02712	15.0846	2.07434	12.725	1.92841	12.2712	1.77877
26139	i	novel	0.117813	-0.162202	chr15	+	3341232	3369271	MSTRG.12351.1	2	17377	MSTRG.12351	Adk	11.5396	1.6589	9.97619	1.56082	14.9298	2.03733	13.4688	1.85214	11.2601	1.70641	13.1928	1.91235
26140	i	novel	0.130467	-0.012288	chr15	+	3341262	3378735	MSTRG.12351.2	3	26075	MSTRG.12351	Adk	12.7512	1.83307	12.4925	1.95451	20.4989	2.7973	3.3784	0.464575	8.46019	1.2821	14.7619	2.1398
26167	i	novel	0.0701395	-0.217088	chr15	+	4019226	4020195	MSTRG.12359.1	1	970	MSTRG.12359	Zswim8	12.1665	1.74903	11.4387	1.78963	15.9636	2.17841	15.2512	2.09725	16.0134	2.42675	13.3956	1.94176
26193	i	novel	0.0357393	-0.14336	chr15	-	4132795	4136601	MSTRG.12369.1	1	3807	MSTRG.12369	Usp54	43.1046	6.19661	29.17	4.56377	40.9312	5.58551	21.1623	2.91011	15.0772	2.28487	39.5007	5.72581
26207	i	novel	0.0377294	-0.12288	chr15	.	4292309	4292699	MSTRG.12377.1	1	391	MSTRG.12377	Cfap70	3.76982	0.54194	7.04092	1.10158	13.9565	1.90452	4.21228	0.579245	10.8593	1.64567	6.37596	0.924226
26211	i	novel	0.0607228	-0.04096	chr15	.	4323336	4323617	MSTRG.12379.1	1	282	MSTRG.12379	Cfap70	34.145	4.9086	28.2927	4.42651	36.1557	4.93383	44.961	6.18274	21.7224	3.29191	39.227	5.68614
26228	u	novel	0.165638	-0.0004096	chr15	-	4610537	4653650	MSTRG.12383.1	2	255	MSTRG.12383	.	13.2784	1.90887	0	0	0	0	0	0	1.23976	0.187879	0	0
26230	u	novel	0.0479748	-0.0536576	chr15	+	4750468	4752358	MSTRG.12385.1	1	1891	MSTRG.12385	.	10.4781	1.5063	11.6806	1.82748	15.5992	2.12867	11.8128	1.62442	11.7906	1.7868	8.31253	1.20494
26231	u	novel	0.0736655	-0.114688	chr15	.	4756397	4756979	MSTRG.12386.1	1	583	MSTRG.12386	.	12.3619	1.77712	9.08919	1.42205	13.7616	1.87792	15.681	2.15634	12.9588	1.96384	14.7238	2.13429
26232	u	novel	0.236968	-0.06144	chr15	.	4767790	4770603	MSTRG.12387.1	1	2814	MSTRG.12387	.	6.89979	0.991896	9.172	1.435	11.8991	1.62376	10.0526	1.38237	10.0501	1.52304	8.64286	1.25282
26233	u	novel	0.0407774	-0.016384	chr15	.	4770900	4771610	MSTRG.12388.1	1	711	MSTRG.12388	.	6.48804	0.932705	5.05767	0.791294	13.6723	1.86573	12.1814	1.67511	12.9142	1.95708	11.3094	1.63935
2504	j	novel	0.0300042	-0.129843	chr1	-	80542126	80544973	MSTRG.1239.6	2	1786	MSTRG.1239	Relb	3.59444	0.516728	4.90662	0.767662	11.5312	1.57356	12.1343	1.66863	7.04893	1.06823	7.21144	1.04533
26235	u	novel	0.019293	-0.0147456	chr15	.	4779519	4780087	MSTRG.12390.1	1	569	MSTRG.12390	.	7.74692	1.11368	8.56591	1.34017	6.10018	0.832435	10.0931	1.38794	12.3673	1.8742	9.86468	1.42993
26236	u	novel	0.386496	-0.0221184	chr15	.	4781103	4783961	MSTRG.12391.1	1	2859	MSTRG.12391	.	8.41588	1.20985	9.80098	1.53341	10.6306	1.45067	9.82057	1.35046	10.2595	1.55478	10.2064	1.47946
26237	u	novel	0.00315555	-0.0004096	chr15	.	4789974	4790347	MSTRG.12392.1	1	374	MSTRG.12392	.	9.4893	1.36416	5.67914	0.888527	15.2754	2.08449	7.18182	0.987597	5.32086	0.806348	9.15775	1.32746
26238	u	novel	0.0544529	-0.0512	chr15	.	4792879	4793416	MSTRG.12393.1	1	538	MSTRG.12393	.	5.57807	0.801889	12.3736	1.9359	4.76022	0.649584	9.65056	1.32708	9.79368	1.48418	10.0483	1.45655
26239	u	novel	0.0713882	-0.04096	chr15	.	4794748	4795101	MSTRG.12394.1	1	354	MSTRG.12394	.	10.7034	1.53869	13.8136	2.16119	17.7373	2.42044	12.9011	1.77408	16.1356	2.44527	16.9407	2.45563
26240	u	novel	0.0392088	-0.0602112	chr15	.	4795876	4796350	MSTRG.12395.1	1	475	MSTRG.12395	.	4.26947	0.613769	13.5642	2.12218	11.0042	1.50164	3.73053	0.512998	4.59368	0.696149	12.5053	1.8127
26241	u	novel	0.0419616	-0.0421888	chr15	+	4799463	4799861	MSTRG.12396.1	1	399	MSTRG.12396	.	4.6792	0.67267	11.5038	1.79981	14.5038	1.9792	5.5614	0.764768	19.6316	2.97506	7.63408	1.1066
26242	u	novel	0.00839284	-0.0004096	chr15	.	4801294	4801719	MSTRG.12397.1	1	426	MSTRG.12397	.	8.56338	1.23105	3.83333	0.599742	13.2512	1.80827	6.81925	0.937739	6.13145	0.92919	7.61033	1.10315
190	i	novel	0.117009	-0.0278528	chr1	+	6767727	6768957	MSTRG.124.1	1	1231	MSTRG.124	Utrn	15.2575	2.19338	12.1836	1.90618	8.86515	1.20975	9.8944	1.36061	12.082	1.83097	9.81235	1.42235
26247	i	novel	0.00813799	-0.0229376	chr15	-	4891298	4892590	MSTRG.12400.1	2	1052	MSTRG.12400	Rtraf	14.504	2.08505	13.6961	2.14282	12.2138	1.66671	12.9837	1.78543	16.5955	2.51496	13.913	2.01676
26251	u	novel	0.00730746	-0.0004096	chr15	.	4958521	4958817	MSTRG.12401.1	1	297	MSTRG.12401	.	29.2323	4.20237	8.41751	1.31696	18.2424	2.48938	28.7205	3.94946	22.4158	3.397	17.0236	2.46765
26250	i	novel	0.00987404	-0.0004096	chr15	.	4943662	4943991	MSTRG.12403.1	1	330	MSTRG.12403	Nid2	31.7101	4.55856	16.4828	2.57881	21.3076	2.90765	29.8874	4.10992	11.1712	1.69294	21.2354	3.07817
26291	u	novel	0.181142	-0.0888832	chr15	.	6156464	6156772	MSTRG.12404.1	1	309	MSTRG.12404	.	12.3754	1.77906	7.92557	1.23999	2.23625	0.30516	7.33333	1.00843	8.06796	1.22266	8.67638	1.25768
26293	i	novel	0.0352168	-0.0004096	chr15	.	6337235	6337458	MSTRG.12406.1	1	224	MSTRG.12406	Zfp385d	11.9509	1.71803	5.72321	0.895422	26.6964	3.64302	2.66964	0.367112	5.11607	0.775314	1.22768	0.177958
26294	i	novel	0.15821	-0.0004096	chr15	.	6380220	6380542	MSTRG.12407.1	1	323	MSTRG.12407	Zfp385d	6.12074	0.879903	10.7926	1.68854	4.02786	0.549646	5.39628	0.742062	6.73684	1.02093	6.5387	0.947816
26295	i	novel	0.0270371	-0.105267	chr15	.	6395059	6395392	MSTRG.12408.1	1	334	MSTRG.12408	Zfp385d	5.88922	0.84662	6.3982	1.00103	18.8653	2.57437	9.0509	1.24462	12.1647	1.84349	8.5479	1.23906
26296	i	novel	0.00735815	-0.0004096	chr15	.	6408860	6409108	MSTRG.12409.1	1	249	MSTRG.12409	Zfp385d	2.0241	0.290979	2.01606	0.315422	1.99197	0.271826	12.0482	1.65679	3.87952	0.587921	4.46185	0.646766
26297	i	novel	0.00519764	-0.0004096	chr15	.	6414613	6414865	MSTRG.12410.1	1	253	MSTRG.12410	Zfp385d	4.65217	0.668785	15.0395	2.353	10.6759	1.45684	8.91304	1.22566	6.09091	0.923045	8.0079	1.16078
26298	i	novel	0.0055264	-0.0466944	chr15	.	6440660	6441094	MSTRG.12411.1	1	435	MSTRG.12411	Zfp385d	11.3264	1.62826	17.4483	2.72986	10.2989	1.40539	16.3816	2.25269	10.9425	1.65828	11.8943	1.72413
26299	i	novel	0.00883578	-0.0004096	chr15	.	6449765	6449999	MSTRG.12412.1	1	235	MSTRG.12412	Zfp385d	9.38298	1.34887	3.56596	0.55791	7.91915	1.08065	5.25106	0.722092	12.2255	1.85271	1.78723	0.259068
26300	i	novel	0.0164724	-0.0876544	chr15	.	6483333	6483650	MSTRG.12413.1	1	318	MSTRG.12413	Zfp385d	6.16667	0.886505	12.4874	1.95371	5.51258	0.752251	6.59748	0.907243	8.49371	1.28718	2.76101	0.400221
26301	i	novel	0.0842395	-0.0004096	chr15	.	6511316	6511563	MSTRG.12414.1	1	248	MSTRG.12414	Zfp385d	6.45161	0.927468	7.69758	1.20432	15.6935	2.14155	4.39113	0.603839	13.1008	1.98536	6.56048	0.950974
26302	i	novel	0.0831525	-0.0344064	chr15	.	6524884	6525537	MSTRG.12415.1	1	654	MSTRG.12415	Zfp385d	7.08104	1.01795	11.9465	1.86908	7.25076	0.989445	10.3043	1.41698	8.65138	1.31107	3.17584	0.460353
26303	i	novel	0.0257187	-0.032768	chr15	.	6538518	6538778	MSTRG.12416.1	1	261	MSTRG.12416	Zfp385d	7.57854	1.08947	1.14942	0.179833	3.09578	0.422453	0.927203	0.127503	12.8621	1.94918	4.29885	0.623139
26304	i	novel	0.0147697	-0.012288	chr15	.	6544857	6545157	MSTRG.12417.1	1	301	MSTRG.12417	Zfp385d	4.91694	0.706847	11.8671	1.85666	8.84385	1.20684	9.00997	1.23899	12.4053	1.87996	5.59136	0.810495
26305	i	novel	0.046857	-0.0004096	chr15	.	6546292	6546522	MSTRG.12418.1	1	231	MSTRG.12418	Zfp385d	1.67532	0.240841	1.88745	0.295299	13.4848	1.84015	0	0	2.34199	0.354916	0.904762	0.13115
26306	i	novel	0.00950762	-0.0004096	chr15	.	6562677	6563035	MSTRG.12419.1	1	359	MSTRG.12419	Zfp385d	12.4067	1.78355	16.2618	2.54424	11.4986	1.56911	11.0501	1.51954	7.89972	1.19716	11.6992	1.69585
26307	i	novel	0.0162178	-0.06144	chr15	-	6585038	6585508	MSTRG.12420.1	1	471	MSTRG.12420	Zfp385d	16.0212	2.30317	15.0042	2.34748	14.9342	2.03793	12.3163	1.69366	13.8854	2.10425	13.3015	1.92811
26253	u	novel	0.46521	-0.008192	chr15	-	5126812	5128659	MSTRG.12421.1	2	877	MSTRG.12421	.	1.95332	0.280805	25.7805	4.03347	1.68358	0.229743	0	0	4.99189	0.756495	9.33808	1.3536
26254	u	novel	3.76135e-06	-0.185958	chr15	.	5129724	5130018	MSTRG.12422.1	1	295	MSTRG.12422	.	11.5898	1.66613	8.15254	1.2755	8.61695	1.17588	9.17627	1.26186	4.30509	0.652413	12.2712	1.77877
26261	o	novel	0.00566177	-0.0004096	chr15	-	5351152	5442099	MSTRG.12426.1	2	220	MSTRG.12426	Spetex-2F	2.67727	0.384878	2.78636	0.435939	11.0106	1.50252	2.27727	0.313156	5.89546	0.893425	1.81364	0.262895
26264	o	novel	0.354741	-0.036864	chr15	-	5400238	5495828	MSTRG.12429.1	4	454	MSTRG.12429	AABR07016950.1	6.87022	0.987645	13.9427	2.1814	38.3692	5.2359	14.9824	2.06028	17.2981	2.62143	7.30974	1.05958
26268	i	novel	0.0989121	-0.0647168	chr15	.	5445409	5445770	MSTRG.12432.1	1	362	MSTRG.12432	Spetex-2F	15.8895	2.28423	14.1298	2.21068	20.7086	2.82591	8.59162	1.18146	14.6765	2.22415	11.8936	1.72404
26276	i	novel	0.0164794	-0.0004096	chr15	-	5544019	5544246	MSTRG.12435.1	1	228	MSTRG.12435	AABR07016976.1	3.72368	0.535307	3.14912	0.492694	17.3596	2.36891	5.35526	0.736421	11.3509	1.72017	6.32895	0.917411
26277	i	novel	0.0141995	-0.0004096	chr15	.	5552525	5552875	MSTRG.12436.1	1	351	MSTRG.12436	AABR07016976.1	8.35613	1.20126	4.62393	0.723435	19.3305	2.63785	3.151	0.433305	1.27635	0.193425	3.30769	0.479466
26278	i	novel	0.00386401	-0.0004096	chr15	-	5563409	5564925	MSTRG.12437.1	2	228	MSTRG.12437	AABR07016976.1	8.12719	1.16834	11.5351	1.80472	14.5175	1.98108	2.94737	0.405303	9.99123	1.51412	17.6491	2.55832
2520	x	novel	0.0150287	-0.1024	chr1	+	80646473	80649888	MSTRG.1244.1	2	359	MSTRG.1244	Nectin2	6.53203	0.939029	9.39545	1.46996	20.546	2.80372	11.3649	1.56283	17.4975	2.65165	16.5376	2.39721
26288	i	novel	0.241682	-0.032768	chr15	+	5837665	5843359	MSTRG.12445.1	3	627	MSTRG.12445	Cd99l2	4.49761	0.646565	4.20255	0.657508	20.1997	2.75647	3.27512	0.450373	4.68967	0.710695	3.60712	0.52287
26289	i	novel	0.133105	-0.053248	chr15	.	5862065	5862603	MSTRG.12446.1	1	539	MSTRG.12446	Cd99l2	11.1413	1.60165	15.1336	2.36772	8.66976	1.18308	14.5022	1.99424	9.82808	1.48939	8.52319	1.23548
26312	u	novel	0.198665	-0.03072	chr15	+	7672213	7699612	MSTRG.12450.1	3	27239	MSTRG.12450	.	12.2019	1.75412	4.09955	0.641393	12.9636	1.76903	20.4895	2.81759	13.2919	2.01432	16.1721	2.34423
26314	o	novel	0.41774	-0.0733184	chr15	-	7708594	7739723	MSTRG.12452.1	2	30603	MSTRG.12452	RF00560	16.8406	2.42096	18.1196	2.8349	17.6782	2.41237	15.752	2.16611	12.8574	1.94847	12.518	1.81455
26316	u	novel	0.41774	-0.0671744	chr15	-	7720964	7739753	MSTRG.12452.3	2	18682	MSTRG.12452	.	0	0	2.81495	0.440412	0	0	17.6541	2.42768	15.9284	2.41386	16.5396	2.39749
26317	u	novel	0.0697092	-0.02048	chr15	-	7739872	7744111	MSTRG.12453.1	1	4240	MSTRG.12453	.	18.3913	2.64388	15.5512	2.43305	19.2191	2.62265	16.6875	2.29476	16.9392	2.56704	18.7208	2.71366
26319	u	novel	0.0633934	-0.0462848	chr15	-	7773874	7775277	MSTRG.12455.1	1	1404	MSTRG.12455	.	12.0613	1.7339	15.1966	2.37757	15.6887	2.1409	13.7386	1.88924	13.3939	2.02977	13.1439	1.90527
26320	u	novel	0.082231	-0.0417792	chr15	-	7802082	7808355	MSTRG.12456.1	1	6274	MSTRG.12456	.	16.8856	2.42743	14.7078	2.30109	13.6289	1.85981	13.0987	1.80124	16.1519	2.44774	13.1195	1.90174
26321	u	novel	0.0901683	-0.0540672	chr15	-	7821766	7828574	MSTRG.12457.1	1	6809	MSTRG.12457	.	12.1668	1.74907	9.51623	1.48886	11.9461	1.63017	12.8689	1.76964	9.33793	1.41511	11.6274	1.68545
26330	i	novel	0.224614	-0.233472	chr15	-	8156245	8157520	MSTRG.12460.1	1	1276	MSTRG.12460	Ube2e1	19.6403	2.82344	22.3621	3.49864	24.268	3.31163	22.7461	3.12789	21.4005	3.24313	20.3339	2.94749
26332	u	novel	0.0652157	-0.016384	chr15	.	8184945	8185550	MSTRG.12462.1	1	606	MSTRG.12462	.	8.4703	1.21767	11.6832	1.82788	11.8201	1.61298	5.15182	0.708444	9.69637	1.46943	0.816832	0.118404
26341	i	novel	0.0981016	-0.01024	chr15	-	8749654	8752713	MSTRG.12465.1	2	1787	MSTRG.12465	Nr1d2	17.7941	2.55804	16.5505	2.5894	13.7162	1.87173	20.3828	2.80291	13.1899	1.99886	20.3315	2.94715
26360	u	novel	0.00487702	-0.0004096	chr15	.	9456786	9456989	MSTRG.12466.1	1	204	MSTRG.12466	.	0	0	0	0	0	0	0	0	11.6912	1.77174	0	0
26361	u	novel	0.0346292	-0.0004096	chr15	.	9481595	9481983	MSTRG.12467.1	1	389	MSTRG.12467	.	33.0874	4.75656	55.3496	8.65969	29.4319	4.0163	45.6838	6.28214	44.7429	6.78056	29.5296	4.28045
26350	i	novel	0.0682096	-0.0241664	chr15	+	9024639	9039765	MSTRG.12469.1	1	15127	MSTRG.12469	Thrb	16.167	2.32413	16.8394	2.6346	18.6713	2.5479	17.276	2.37568	14.8077	2.24403	14.6623	2.12537
26351	i	novel	0.0881613	-0.0507904	chr15	-	9043769	9055876	MSTRG.12470.1	1	12108	MSTRG.12470	Thrb	17.4343	2.50632	16.5525	2.58972	19.311	2.63519	19.772	2.71891	17.1341	2.59659	19.6714	2.85146
26352	i	novel	0.471712	-0.146227	chr15	-	9057829	9086037	MSTRG.12471.1	1	28209	MSTRG.12471	Thrb	19.029	2.73556	16.563	2.59135	21.0889	2.8778	18.4054	2.53099	18.6799	2.83083	21.0216	3.04718
26353	u	novel	0.0750035	-0.026624	chr15	.	9140959	9143338	MSTRG.12472.1	1	2380	MSTRG.12472	.	19.8269	2.85026	15.624	2.44444	22.5223	3.07341	21.0891	2.90003	16.0525	2.43268	16.9819	2.46161
26356	u	novel	0.228466	-0.028672	chr15	-	9184709	9201711	MSTRG.12474.2	2	16971	MSTRG.12474	.	0	0	19.1895	3.00228	0	0	0	0	0	0	0	0
26362	u	novel	0.0219688	-0.08192	chr15	.	9758739	9759017	MSTRG.12476.1	1	279	MSTRG.12476	.	5.27957	0.758978	12.3978	1.9397	3.22581	0.440196	2.11828	0.291292	5.36918	0.81367	2.98566	0.432786
26376	u	novel	0.12093	-0.0073728	chr15	.	10321506	10321967	MSTRG.12477.1	1	462	MSTRG.12477	.	10.9675	1.57666	11.7727	1.8419	11.5887	1.58141	9.90909	1.36263	4.99784	0.757396	9.26623	1.34319
26364	j	novel	0.399542	-0.0876544	chr15	+	10141469	10190911	MSTRG.12478.2	4	3429	MSTRG.12478	Rarb	18.2305	2.62077	21.3473	3.33989	21.5039	2.93445	22.223	3.05596	17.1072	2.5925	24.651	3.57328
26383	u	novel	0.0770448	-0.008192	chr15	.	10610310	10610646	MSTRG.12481.1	1	337	MSTRG.12481	.	6.67458	0.959521	10.8398	1.69593	10.6499	1.45329	7.67952	1.05604	5.54599	0.840466	7.02671	1.01856
26388	u	novel	0.115243	-0.012288	chr15	.	11358949	11359220	MSTRG.12484.1	1	272	MSTRG.12484	.	1.5	0.215636	2.66544	0.41702	13.1765	1.79807	1.59559	0.219415	0.897059	0.135945	1.21078	0.175509
26410	u	novel	0.0163402	-0.0004096	chr15	.	12241593	12241908	MSTRG.12486.1	1	316	MSTRG.12486	.	4.86076	0.69877	9.77532	1.52939	6.79747	0.927588	14.5823	2.00526	5.35127	0.810956	10.6709	1.5468
26413	u	novel	0.0101552	-0.0004096	chr15	.	12387442	12387723	MSTRG.12489.1	1	282	MSTRG.12489	.	10.805	1.5533	14.2766	2.23364	6.54078	0.89256	15.7494	2.16576	11.4486	1.73497	6.16844	0.894145
2527	i	novel	0.0130573	-0.119603	chr1	.	80739965	80740448	MSTRG.1249.1	1	484	MSTRG.1249	Bcl3	15.1157	2.17299	8.96488	1.4026	19.0145	2.59473	24.7789	3.40744	28.3492	4.29617	12.095	1.75323
26394	i	novel	0.0246101	-0.0004096	chr15	-	11650936	11651467	MSTRG.12493.1	1	532	MSTRG.12493	Nek10	18.6482	2.68082	24.8316	3.88501	47.7584	6.51714	35.2311	4.84474	26.8031	4.06187	13.0553	1.89242
26395	i	novel	0.0102077	-0.0004096	chr15	+	11651279	11652096	MSTRG.12494.1	1	818	MSTRG.12494	Nek10	26.4411	3.8011	18.0282	2.8206	19.0543	2.60016	13.9313	1.91574	12.2321	1.85371	13.289	1.9263
26396	i	novel	0.0206585	-0.065536	chr15	-	11651750	11652308	MSTRG.12495.1	2	514	MSTRG.12495	Nek10	6.39732	0.919663	17.3196	2.70973	32.9033	4.49001	11.4623	1.57622	14.9552	2.26639	7.98671	1.15771
26397	i	novel	0.0157335	-0.057344	chr15	.	11791423	11791727	MSTRG.12496.1	1	305	MSTRG.12496	Nek10	4.64262	0.667412	2.62623	0.410885	12.7475	1.73954	6.37705	0.87693	0.983607	0.14906	6.78688	0.983792
26398	i	novel	0.00740728	-0.0704512	chr15	.	11801828	11802121	MSTRG.12497.1	1	294	MSTRG.12497	Nek10	1.94558	0.279691	4.97279	0.778015	9	1.22815	6.02381	0.828355	17.0374	2.58193	3.94898	0.572424
26399	u	novel	0.0266949	-0.0045056	chr15	.	11819632	11819852	MSTRG.12498.1	1	221	MSTRG.12498	.	2.27602	0.327195	2.59879	0.406593	0	0	13.8688	1.90714	5.19683	0.787553	5.8405	0.846608
191	i	novel	0.0240255	-0.0036864	chr1	+	6829854	6830656	MSTRG.125.1	1	803	MSTRG.125	Utrn	12.4956	1.79634	17.7285	2.77371	11.6812	1.59403	20.8045	2.8609	18.1694	2.75347	11.3412	1.64396
2528	i	novel	0.0241679	-0.14336	chr1	.	80742616	80743308	MSTRG.1250.1	1	693	MSTRG.1250	Bcl3	5.89899	0.848024	6.22799	0.974397	8.50216	1.16021	18.4084	2.5314	12.6376	1.91517	5.91486	0.857388
26403	i	novel	0.0173984	-0.196608	chr15	.	11880171	11881179	MSTRG.12500.1	1	1009	MSTRG.12500	Slc4a7	11.9663	1.72025	9.9772	1.56098	14.5193	1.98132	16.332	2.24587	14.3657	2.17705	19.7522	2.86318
26404	i	novel	0.00854369	-0.0004096	chr15	.	11901118	11901337	MSTRG.12501.1	1	220	MSTRG.12501	Slc4a7	23.6727	3.40313	16.1909	2.53314	28.4636	3.88417	7.42727	1.02135	13.5091	2.04723	15.3091	2.21913
26405	i	novel	0.0163842	-0.028672	chr15	-	11910344	11911910	MSTRG.12502.1	1	1567	MSTRG.12502	Slc4a7	11.0389	1.58693	14.3523	2.24548	20.4266	2.78742	12.8794	1.77109	12.3784	1.87589	12.0134	1.7414
26434	u	novel	0.0101552	-0.0004096	chr15	.	12622353	12622634	MSTRG.12503.1	1	282	MSTRG.12503	.	10.727	1.54208	14.0674	2.2009	6.48463	0.884898	15.6206	2.14804	11.3635	1.72208	7.08865	1.02753
26438	u	novel	0.0136506	-0.144998	chr15	-	12727908	12728122	MSTRG.12504.1	1	215	MSTRG.12504	.	4.05535	0.582987	3.15814	0.494105	2.2914	0.312686	19.7	2.70902	5.23357	0.793119	1.18139	0.171249
26445	j	novel	0.0563723	-0.0249856	chr15	-	12872450	12889099	MSTRG.12506.3	7	1380	MSTRG.12506	RGD1306063	19.0275	2.73534	17.2281	2.69541	23.0181	3.14107	14.1738	1.94908	15.9042	2.41019	13.5491	1.96401
26415	u	novel	0.00966687	-0.0004096	chr15	.	12418366	12418703	MSTRG.12507.1	1	338	MSTRG.12507	.	5.32249	0.765147	11.3994	1.78349	5.07988	0.693205	6.07397	0.835252	8.26036	1.25181	4.95266	0.717912
2533	u	novel	0.0042059	-0.0876544	chr1	.	80816867	80817197	MSTRG.1251.1	1	331	MSTRG.1251	.	5.80363	0.834315	10.4622	1.63686	12.8036	1.74719	4.06949	0.559609	5.72205	0.867147	4.15106	0.601716
26428	u	novel	0.0309258	-0.0454656	chr15	+	12564017	12565629	MSTRG.12511.1	1	1613	MSTRG.12511	.	13.6303	1.95946	13.8729	2.17048	11.974	1.63398	10.5642	1.45271	13.2908	2.01415	17.1885	2.49155
26446	u	novel	0.0129427	-0.0004096	chr15	.	12901859	12902123	MSTRG.12513.1	1	265	MSTRG.12513	.	9.50566	1.36651	4.45031	0.696271	13.917	1.89912	12.8943	1.77315	5.20377	0.788605	10.0704	1.45976
26452	x	novel	0.0386235	-0.02048	chr15	+	13220850	13255623	MSTRG.12515.1	2	708	MSTRG.12515	Ptprg	12.1307	1.74388	14.1144	2.20827	13.1723	1.7975	17.2614	2.37367	7.41464	1.12365	16.381	2.37451
26454	u	novel	0.0452504	-0.045056	chr15	-	13307747	13370040	MSTRG.12517.1	2	1669	MSTRG.12517	.	8.00571	1.15088	7.03719	1.101	12.4272	1.69582	12.1655	1.67292	8.09071	1.2261	12.6292	1.83066
26455	u	novel	0.0142311	-0.0630784	chr15	+	13321865	13322899	MSTRG.12518.1	1	1035	MSTRG.12518	.	14.0754	2.02344	11.3034	1.76846	17.9314	2.44693	17.7758	2.44442	13.1652	1.99512	16.0386	2.32488
26458	u	novel	0.0737105	-0.016384	chr15	+	13345637	13395086	MSTRG.12519.1	2	3204	MSTRG.12519	.	1.20332	0.172986	0	0	0	0	0.043473	0.005978	14.4908	2.196	18.0638	2.61843
26460	u	novel	0.0510392	-0.02048	chr15	+	13393911	13395086	MSTRG.12519.3	2	1152	MSTRG.12519	.	13.5959	1.95452	0	0	0	0	0	0	0	0	0	0
26462	u	novel	0.392374	-0.0303104	chr15	+	13413082	13431406	MSTRG.12521.1	2	11179	MSTRG.12521	.	6.43153	0.92458	23.5233	3.68033	29.9348	4.08493	31.2015	4.29062	5.71254	0.865706	27.7658	4.02478
26463	u	novel	0.31732	-0.0745472	chr15	+	13432046	13450160	MSTRG.12522.1	1	18115	MSTRG.12522	.	0.09642	0.013861	0	0	0	0	0	0	0.003092	0.000469	0.117323	0.017007
26466	u	novel	0.0409156	-0.03072	chr15	+	13452554	13455356	MSTRG.12523.1	1	2803	MSTRG.12523	.	1.28187	0.184278	2.15626	0.337357	0.872993	0.119129	2.23689	0.307602	1.73443	0.262843	1.77416	0.257173
26467	u	novel	0.154962	-0.0126976	chr15	+	13516541	13527181	MSTRG.12524.1	2	10481	MSTRG.12524	.	13.1192	1.88598	11.5963	1.81429	12.9878	1.77232	16.4121	2.25688	13.6644	2.07077	14.1649	2.05327
26468	u	novel	0.0477829	-0.028672	chr15	-	13557529	13575623	MSTRG.12525.1	2	1428	MSTRG.12525	.	10.0298	1.44186	11.139	1.74275	12.9545	1.76778	13.2678	1.8245	11.8893	1.80177	13.2361	1.91864
26469	u	novel	0.173749	-0.0176128	chr15	+	13560635	13564107	MSTRG.12526.1	1	3473	MSTRG.12526	.	1.6623	0.238969	21.4765	3.3601	5.61906	0.766782	27.04	3.71837	0.004895	0.000742	23.5468	3.41322
26471	u	novel	0.398523	-0.0237568	chr15	-	13572414	13606846	MSTRG.12527.1	2	17953	MSTRG.12527	.	19.4842	2.801	19.4229	3.0388	20.1667	2.75197	24.8885	3.42251	23.0431	3.49205	23.925	3.46804
26472	u	novel	0.206646	-0.0323584	chr15	+	13609721	13613516	MSTRG.12528.1	1	3796	MSTRG.12528	.	17.6296	2.53439	17.662	2.7633	18.162	2.4784	19.5709	2.69126	22.1528	3.35714	21.5184	3.1192
26473	u	novel	0.257872	-0.0413696	chr15	+	13615637	13629707	MSTRG.12529.1	1	14071	MSTRG.12529	.	16.6107	2.38791	17.6771	2.76566	16.9763	2.3166	21.254	2.92271	20.889	3.16562	24.6462	3.57259
2537	i	novel	0.0345839	-0.0401408	chr1	-	80834359	80835211	MSTRG.1253.1	1	853	MSTRG.1253	PVR	31.728	4.56114	31.8007	4.97536	39.3071	5.36389	40.7081	5.59791	46.0152	6.97337	21.729	3.14972
26478	u	novel	0.0440182	-0.032768	chr15	.	14053238	14053498	MSTRG.12531.1	1	261	MSTRG.12531	.	10.2567	1.47448	23.4061	3.66199	10.4751	1.42944	11.8238	1.62593	13.5364	2.05137	20.8582	3.0235
26479	u	novel	0.0267293	-0.036864	chr15	.	14054280	14054809	MSTRG.12532.1	1	530	MSTRG.12532	.	7.70943	1.10829	4.46793	0.699027	13.9962	1.90994	12.2792	1.68856	10.4736	1.58722	8.74528	1.26767
26480	u	novel	0.0231227	-0.045056	chr15	.	14056408	14057062	MSTRG.12533.1	1	655	MSTRG.12533	.	10.3756	1.49157	10.1374	1.58604	11.5863	1.58107	19.5191	2.68414	12.0626	1.82802	13.087	1.89703
26481	u	novel	0.121981	-0.0483328	chr15	.	14057404	14059589	MSTRG.12534.1	1	2186	MSTRG.12534	.	9.57045	1.37582	5.19671	0.813048	7.73056	1.05492	8.41354	1.15698	6.95471	1.05395	9.94144	1.44106
26482	u	novel	0.0141944	-0.008192	chr15	.	14061056	14061870	MSTRG.12535.1	1	815	MSTRG.12535	.	7.0638	1.01547	5.21963	0.816635	12.8663	1.75574	3.76074	0.517152	5.1411	0.779107	8.60982	1.24803
26483	u	novel	0.0214274	-0.0700416	chr15	.	14063663	14064235	MSTRG.12536.1	1	573	MSTRG.12536	.	11.1553	1.60366	11.3752	1.7797	10.5654	1.44177	11.0052	1.51337	11.822	1.79156	7.86038	1.1394
26484	u	novel	0.120565	-0.0643072	chr15	.	14070375	14072392	MSTRG.12537.1	1	2018	MSTRG.12537	.	9.86422	1.41806	10.116	1.58269	9.98811	1.36298	8.36224	1.14992	7.75966	1.17594	5.64519	0.818298
26485	u	novel	0.0260623	-0.0004096	chr15	.	14081821	14083727	MSTRG.12538.1	1	1907	MSTRG.12538	.	13.5695	1.95071	7.57682	1.18543	10.4861	1.43094	8.46618	1.16421	9.24069	1.40038	6.46565	0.937227
26486	u	novel	0.0213989	-0.0004096	chr15	.	14086504	14087321	MSTRG.12539.1	1	818	MSTRG.12539	.	7.86675	1.1309	5.99144	0.937388	10.5856	1.44452	8.77873	1.20719	6.74083	1.02154	3.77995	0.547922
26487	u	novel	0.00648744	-0.0004096	chr15	.	14090401	14090789	MSTRG.12540.1	1	389	MSTRG.12540	.	15.5964	2.2421	8.92288	1.39602	11.7764	1.60701	14.1311	1.94322	9.80206	1.48545	4.69666	0.680803
26488	u	novel	0.0615541	-0.094208	chr15	.	14098180	14099758	MSTRG.12541.1	1	1579	MSTRG.12541	.	9.86954	1.41882	8.30209	1.2989	13.8328	1.88764	9.67258	1.33011	7.63901	1.15765	8.28942	1.20159
26489	u	novel	0.154588	-0.036864	chr15	.	14111326	14112246	MSTRG.12542.1	1	921	MSTRG.12542	.	11.3572	1.63269	12.8447	2.00962	5.93268	0.809579	6.0152	0.827171	6.22367	0.943165	2.59609	0.376316
26490	u	novel	0.0357417	-0.147456	chr15	.	14119511	14120664	MSTRG.12543.1	1	1154	MSTRG.12543	.	10.662	1.53275	10.3137	1.61362	11.8362	1.61518	7.38475	1.0155	12.312	1.86581	5.98094	0.866965
26491	u	novel	0.0672392	-0.0487424	chr15	.	14124157	14124905	MSTRG.12544.1	1	749	MSTRG.12544	.	9.93191	1.42779	7.82243	1.22385	5.50734	0.751536	6.57276	0.903844	6.01602	0.911696	12.1883	1.76675
26492	u	novel	0.069533	-0.032768	chr15	.	14135682	14137463	MSTRG.12545.1	1	1782	MSTRG.12545	.	9.63019	1.38441	8.40011	1.31424	8.70202	1.18748	10.3457	1.42267	10.8232	1.6402	9.21044	1.3351
26493	u	novel	0.0265943	-0.180224	chr15	.	14138719	14139089	MSTRG.12546.1	1	371	MSTRG.12546	.	5.04582	0.725375	10.0431	1.57129	14.4798	1.97592	9.32076	1.28173	7.48517	1.13434	13.7035	1.98639
26494	u	novel	0.258975	-0.0512	chr15	.	14142649	14145041	MSTRG.12547.1	1	2393	MSTRG.12547	.	11.3142	1.62651	7.34601	1.14932	9.86753	1.34653	10.1826	1.40025	9.42415	1.42818	11.0882	1.60728
26495	u	novel	0.0170655	-0.016384	chr15	.	14157963	14158616	MSTRG.12548.1	1	654	MSTRG.12548	.	9.50306	1.36614	11.6606	1.82435	16.1315	2.20132	9.25535	1.27274	7.32875	1.11063	8.41132	1.21926
26496	u	novel	0.106098	-0.045056	chr15	.	14172451	14174170	MSTRG.12549.1	1	1720	MSTRG.12549	.	11.8122	1.69809	9.53081	1.49114	9.61163	1.31161	7.75523	1.06645	9.26105	1.40346	5.08139	0.736573
26497	u	novel	0.0318416	-0.065536	chr15	.	14175581	14175952	MSTRG.12550.1	1	372	MSTRG.12550	.	9.43548	1.35642	6.69355	1.04723	14.8952	2.03261	9.13172	1.25574	7.12097	1.07915	8.19892	1.18847
26498	u	novel	0.0157309	-0.0004096	chr15	.	14188344	14188590	MSTRG.12551.1	1	247	MSTRG.12551	.	13.3563	1.92006	5.30769	0.830412	8.94332	1.22041	9.65992	1.32837	12.0607	1.82774	8.04858	1.16668
26499	u	novel	0.0544495	-0.008192	chr15	.	14214631	14215740	MSTRG.12552.1	1	1110	MSTRG.12552	.	8.77027	1.26079	7.22072	1.12971	8.64054	1.1791	9.16126	1.2598	7.25225	1.09904	11.1829	1.62101
26501	u	novel	0.00777598	-0.012288	chr15	.	14258306	14258673	MSTRG.12554.1	1	368	MSTRG.12554	.	3.95109	0.567998	6.25544	0.978691	6.33424	0.864375	7.33152	1.00818	13.087	1.98326	3.26087	0.472679
26502	u	novel	0.00638797	-0.0004096	chr15	.	14322882	14323084	MSTRG.12555.1	1	203	MSTRG.12555	.	8.73892	1.25629	10.7094	1.67553	8.40394	1.14681	4.36946	0.600859	10.3153	1.56323	11.8522	1.71804
26503	u	novel	0.008436	-0.0004096	chr15	.	14477504	14477785	MSTRG.12556.1	1	282	MSTRG.12556	.	1.78723	0.256928	6.5747	1.02864	11.4539	1.56301	13.9433	1.91739	8.43262	1.27792	6.17021	0.894402
26505	i	novel	0.0269801	-0.0004096	chr15	-	14503102	14503663	MSTRG.12558.1	1	562	MSTRG.12558	Sntn	11.6673	1.67726	9.92705	1.55313	24.105	3.28939	14.1192	1.94158	14.0534	2.12972	2.08185	0.301774
26507	i	novel	0.0300523	-0.065536	chr15	.	14505749	14508114	MSTRG.12560.1	1	2366	MSTRG.12560	Sntn	14.3195	2.05854	9.61116	1.50371	24.4979	3.343	11.0347	1.51741	11.1281	1.6864	10.727	1.55492
26511	u	novel	0.02256	-0.004096	chr15	.	14845632	14845947	MSTRG.12561.1	1	316	MSTRG.12561	.	294.851	42.3871	3.48418	0.545115	11.3038	1.54253	124.601	17.1344	18.9462	2.8712	85.731	12.4271
26515	u	novel	0.00513214	-0.0004096	chr15	.	15715112	15715517	MSTRG.12562.1	1	406	MSTRG.12562	.	6.59852	0.948587	10.0764	1.57649	13.4138	1.83046	8.59606	1.18207	9.59113	1.45349	7.6601	1.11037
26516	u	novel	0.00994539	-0.04096	chr15	.	15717651	15718220	MSTRG.12563.1	1	570	MSTRG.12563	.	6.16491	0.886252	13.2211	2.06849	7.31228	0.99784	6.83509	0.939917	5.20526	0.78883	3.59649	0.521329
26517	u	novel	0.00648538	-0.0004096	chr15	.	15731521	15731804	MSTRG.12564.1	1	284	MSTRG.12564	.	14.1479	2.03387	0.838028	0.131113	1.98592	0.271	4.95423	0.681273	3.07042	0.465307	3.89437	0.564507
26518	u	novel	0.00833967	-0.008192	chr15	.	15746966	15747219	MSTRG.12565.1	1	254	MSTRG.12565	.	8.44882	1.21458	17.3661	2.71701	10	1.36461	9.58268	1.31775	10.4843	1.58883	8.09055	1.17276
26519	u	novel	0.0654887	-0.0004096	chr15	.	15763454	15763747	MSTRG.12566.1	1	294	MSTRG.12566	.	12.8605	1.8488	3.89796	0.609853	13.9864	1.9086	8	1.10011	16.8197	2.54894	11.2449	1.63
26520	u	novel	0.00850856	-0.094208	chr15	.	15767445	15768268	MSTRG.12567.1	1	824	MSTRG.12567	.	7.31432	1.05149	5.72937	0.896385	9.29126	1.26789	2.51092	0.345286	6.58131	0.997363	11.5352	1.67208
26521	u	novel	0.125243	-0.0004096	chr15	.	15768577	15769240	MSTRG.12568.1	1	664	MSTRG.12568	.	7.91416	1.13772	10.5738	1.65432	8.67771	1.18417	12.4277	1.70898	11.0527	1.67498	12.8057	1.85625
26522	u	novel	0.0173139	-0.024576	chr15	.	15778610	15779071	MSTRG.12569.1	1	462	MSTRG.12569	.	6.17532	0.887749	2.37229	0.371156	14.4416	1.97071	2.50217	0.344081	1.94805	0.295217	0.647186	0.093813
26523	u	novel	0.0214629	-0.014336	chr15	.	15791751	15792468	MSTRG.12570.1	1	718	MSTRG.12570	.	5.58635	0.80308	13.0265	2.03805	6.51671	0.889276	9.21448	1.26712	7.7883	1.18028	11.7674	1.70574
26524	u	novel	0.00971904	-0.0004096	chr15	.	15819302	15819556	MSTRG.12571.1	1	255	MSTRG.12571	.	2.47843	0.356293	10.5882	1.65658	5.09804	0.695683	0.854902	0.117561	2.07843	0.314975	6.18823	0.897014
26525	u	novel	0.0553008	-0.0299008	chr15	.	15829850	15830369	MSTRG.12572.1	1	520	MSTRG.12572	.	4.44423	0.638892	10.7865	1.6876	3.71923	0.507529	3.39039	0.466224	7.05385	1.06897	3.08846	0.447687
26526	u	novel	0.034658	-0.032768	chr15	.	15892878	15893340	MSTRG.12573.1	1	463	MSTRG.12573	.	7.50324	1.07865	8.22246	1.28644	3.61987	0.49397	13.4816	1.85391	4.57883	0.693898	4.11447	0.596412
26527	u	novel	0.007482	-0.0004096	chr15	.	15904427	15904637	MSTRG.12574.1	1	211	MSTRG.12574	.	11.6588	1.67603	4.25119	0.665117	1.93839	0.264514	11.3365	1.55892	0.450237	0.068231	1.4218	0.206097
26528	u	novel	0.0249701	-0.045056	chr15	.	15989745	15992030	MSTRG.12575.1	1	2286	MSTRG.12575	.	12.21	1.75527	9.53412	1.49165	12.122	1.65419	10.3976	1.42982	9.85783	1.4939	12.4269	1.80135
26529	u	novel	0.353029	-0.0086016	chr15	.	15992328	15998572	MSTRG.12576.1	1	6245	MSTRG.12576	.	9.21601	1.32487	9.76717	1.52812	10.0607	1.37289	10.8804	1.4962	10.988	1.66517	10.8471	1.57234
26530	u	novel	0.0216703	-0.065536	chr15	.	16004505	16005936	MSTRG.12577.1	1	1432	MSTRG.12577	.	15.6823	2.25444	10.1466	1.58749	10.2284	1.39577	9.8345	1.35238	9.1676	1.3893	4.50698	0.653309
26531	u	novel	0.142264	-0.02048	chr15	.	16007756	16012771	MSTRG.12578.1	1	5016	MSTRG.12578	.	9.97169	1.43351	9.89892	1.54873	10.2277	1.39568	9.82775	1.35145	8.74282	1.32493	9.57237	1.38756
26532	u	novel	0.0442482	-0.147456	chr15	.	16016664	16017205	MSTRG.12579.1	1	542	MSTRG.12579	.	14.3339	2.06061	13.0793	2.04632	11.2878	1.54035	15.1587	2.08452	6.53137	0.989794	9.2583	1.34204
2548	i	novel	0.0361292	-0.149914	chr1	-	81054441	81058610	MSTRG.1258.1	2	422	MSTRG.1258	AC118165.1	8.85545	1.27304	5.38981	0.84326	4.45987	0.608598	4.53554	0.623699	12.5972	1.90903	3.22275	0.467153
26533	u	novel	0.121394	-0.016384	chr15	.	16017558	16017839	MSTRG.12580.1	1	282	MSTRG.12580	.	12.7766	1.83673	7.92199	1.23943	8.18085	1.11637	8.56738	1.17813	13.0035	1.97062	11.3972	1.65207
26534	u	novel	0.00742425	-0.0004096	chr15	.	16019000	16019357	MSTRG.12581.1	1	358	MSTRG.12581	.	5.72067	0.822389	10.5335	1.64802	7.15084	0.975809	3.74022	0.514331	13.4721	2.04162	2.42737	0.35186
26535	u	novel	0.0204756	-0.0004096	chr15	.	16024923	16025526	MSTRG.12582.1	1	604	MSTRG.12582	.	5.92715	0.852072	11.3146	1.77022	16.4404	2.24347	10.356	1.42408	7.2649	1.10096	5.85431	0.84861
26536	u	novel	0.00789876	-0.057344	chr15	.	16035067	16035341	MSTRG.12583.1	1	275	MSTRG.12583	.	14.6836	2.11088	8.93455	1.39785	4.19273	0.572143	5.63273	0.774576	3.66909	0.556032	4.81818	0.698419
26537	u	novel	0.0231289	-0.0704512	chr15	.	16036299	16038119	MSTRG.12584.1	1	1821	MSTRG.12584	.	10.9198	1.56981	7.49588	1.17276	10.2581	1.39983	12.1505	1.67085	11.2339	1.70244	8.66996	1.25675
26538	u	novel	0.0037075	-0.0004096	chr15	.	16042007	16042321	MSTRG.12585.1	1	315	MSTRG.12585	.	8.45397	1.21532	8.60952	1.347	8.48571	1.15797	9.12381	1.25465	4.80952	0.728858	12.6571	1.83471
26539	u	novel	0.112681	-0.024576	chr15	.	16047963	16048637	MSTRG.12586.1	1	675	MSTRG.12586	.	10.9748	1.57771	11.9511	1.8698	12.843	1.75256	8.76	1.20462	6.62074	1.00334	12.2148	1.7706
26541	u	novel	0.0556876	-0.024576	chr15	.	16060285	16065752	MSTRG.12588.1	1	5468	MSTRG.12588	.	11.868	1.70611	7.37418	1.15372	8.63698	1.17861	8.11924	1.11651	8.65435	1.31152	7.40124	1.07285
26542	u	novel	0.130593	-0.18432	chr15	.	16074957	16075533	MSTRG.12589.1	1	577	MSTRG.12589	.	12.1542	1.74726	10.13	1.58488	12.4263	1.69571	10.7383	1.47666	13.7314	2.08092	13.4783	1.95375
26543	u	novel	0.0077048	-0.049152	chr15	.	16080924	16081458	MSTRG.12590.1	1	535	MSTRG.12590	.	14.6636	2.10799	10.1028	1.58063	11.3122	1.54367	11.9215	1.63937	18.8374	2.85471	10.2785	1.48992
26544	u	novel	0.0191552	-0.045056	chr15	.	16087645	16087958	MSTRG.12591.1	1	314	MSTRG.12591	.	18.2611	2.62518	17.8121	2.78678	12.1242	1.65448	19.3567	2.66181	19.1561	2.903	10.3408	1.49894
26545	u	novel	0.0239306	-0.0331776	chr15	.	16090443	16091062	MSTRG.12592.1	1	620	MSTRG.12592	.	13.0274	1.87279	12.6839	1.98445	11.0532	1.50833	12.5887	1.73112	14.6629	2.22209	13.6032	1.97185
26546	u	novel	0.0858679	-0.045056	chr15	.	16091919	16092722	MSTRG.12593.1	1	804	MSTRG.12593	.	6.1903	0.889902	10.607	1.65951	11.5174	1.57168	7.82712	1.07633	6.30473	0.955448	7.35821	1.06661
26547	u	novel	0.449106	-0.0192512	chr15	.	16148124	16153838	MSTRG.12594.1	1	5715	MSTRG.12594	.	9.85022	1.41604	8.95013	1.40029	11.1417	1.52041	10.0206	1.37797	11.8362	1.79372	10.3928	1.50649
26548	u	novel	0.158188	-0.065536	chr15	.	16154501	16155101	MSTRG.12595.1	1	601	MSTRG.12595	.	8.34942	1.20029	8.60899	1.34691	11.5774	1.57986	13.0982	1.80117	10.3777	1.57269	11.3444	1.64443
26549	u	novel	0.058057	-0.1024	chr15	.	16156241	16157390	MSTRG.12596.1	1	1150	MSTRG.12596	.	11.6574	1.67584	12.7957	2.00194	8.04783	1.09821	13.5417	1.86217	10.2339	1.5509	12.5104	1.81345
26551	u	novel	0.0232592	-0.0626688	chr15	.	16164730	16166688	MSTRG.12598.1	1	1959	MSTRG.12598	.	9.9561	1.43126	7.53395	1.17872	11.2496	1.53513	9.9561	1.3691	10.2619	1.55513	9.08933	1.31754
26552	u	novel	0.01788	-0.0004096	chr15	.	16168453	16168916	MSTRG.12599.1	1	464	MSTRG.12599	.	10.0647	1.44687	10.1789	1.59253	8.74353	1.19315	4.79957	0.660005	11.1832	1.69475	7.40086	1.07279
194	i	novel	0.0407255	-0.0004096	chr1	-	6892973	6893223	MSTRG.126.1	1	251	MSTRG.126	Utrn	117.777	16.9313	130.725	20.4525	120.363	16.4248	147.558	20.2912	155.04	23.4955	120.689	17.4945
2550	i	novel	0.0479684	-0.16384	chr1	-	81094583	81094815	MSTRG.1260.1	1	233	MSTRG.1260	AC118165.1	2.06009	0.296153	5.30901	0.830619	7.69957	1.05069	7.63948	1.05053	7.1588	1.08488	13.6223	1.97462
26553	u	novel	0.0947399	-0.098304	chr15	.	16171084	16172154	MSTRG.12600.1	1	1071	MSTRG.12600	.	5.4127	0.778116	8.16153	1.27691	14.1279	1.92791	5.02054	0.690392	10.5462	1.59822	4.69281	0.680246
26554	u	novel	0.0535107	-0.106496	chr15	.	16173556	16179925	MSTRG.12601.1	1	6370	MSTRG.12601	.	8.99246	1.29273	9.96154	1.55853	11.3604	1.55025	9.20377	1.26564	10.1783	1.54247	3.71695	0.53879
26555	u	novel	0.116415	-0.024576	chr15	.	16182615	16185754	MSTRG.12602.1	1	3140	MSTRG.12602	.	11.4682	1.64863	11.349	1.77561	10.7624	1.46865	9.5258	1.30993	9.14236	1.38548	8.98726	1.30275
26556	u	novel	0.177189	-0.0094208	chr15	.	16190497	16197529	MSTRG.12603.1	1	7033	MSTRG.12603	.	11.1251	1.59932	12.1865	1.90664	13.1976	1.80096	10.5261	1.44748	9.60714	1.45591	10.4273	1.51148
26557	u	novel	0.25008	-0.008192	chr15	.	16203638	16204972	MSTRG.12604.1	1	1335	MSTRG.12604	.	9.17453	1.31891	10.8322	1.69475	3.42896	0.467919	6.62672	0.911263	7.58127	1.1489	5.69713	0.825826
26558	u	novel	0.00992624	-0.323584	chr15	.	16226727	16227630	MSTRG.12605.1	1	904	MSTRG.12605	.	5.28761	0.760134	11.0277	1.72532	8.45354	1.15358	5.09956	0.701258	4.91814	0.745319	6.04425	0.876143
26559	u	novel	0.0107718	-0.06144	chr15	.	16232300	16233181	MSTRG.12606.1	1	882	MSTRG.12606	.	7.08843	1.01902	6.69728	1.04782	16.1882	2.20906	7.25283	0.997362	11.0249	1.67077	2.52834	0.366496
26560	u	novel	0.0465332	-0.0274432	chr15	.	16233520	16236906	MSTRG.12607.1	1	3387	MSTRG.12607	.	8.58784	1.23457	9.43992	1.47692	9.62888	1.31396	11.2743	1.55037	9.51373	1.44176	7.37851	1.06955
26561	u	novel	0.0919145	-0.069632	chr15	.	16242521	16244931	MSTRG.12608.1	1	2411	MSTRG.12608	.	9.36043	1.34563	11.1149	1.73897	12.5247	1.70913	10.0265	1.37878	12.484	1.89189	8.64662	1.25337
26562	u	novel	0.130336	-0.02048	chr15	.	16247104	16248100	MSTRG.12609.1	1	997	MSTRG.12609	.	8.00401	1.15064	7.47141	1.16894	14.0732	1.92044	8.37111	1.15114	8.91675	1.35129	10.341	1.49898
26563	u	novel	0.0968247	-0.06144	chr15	.	16248569	16250438	MSTRG.12610.1	1	1870	MSTRG.12610	.	7.03957	1.01199	8.49198	1.32861	12.8578	1.75458	5.49786	0.75603	9.44118	1.43076	12.1262	1.75775
26564	u	novel	0.0549902	-0.0004096	chr15	.	16256527	16257037	MSTRG.12611.1	1	511	MSTRG.12611	.	11.1429	1.60187	15.6928	2.4552	16.2074	2.21168	8.06849	1.10953	10.8826	1.6492	11.4031	1.65294
26565	u	novel	0.0955866	-0.0004096	chr15	.	16259499	16259762	MSTRG.12612.1	1	264	MSTRG.12612	.	10.8295	1.55683	11.0379	1.72693	15.5682	2.12445	15.7121	2.16063	13.1174	1.98788	8.98864	1.30295
26566	u	novel	0.128411	-0.0438272	chr15	.	16261217	16264060	MSTRG.12613.1	1	2844	MSTRG.12613	.	7.923	1.13899	7.85513	1.22897	13.5935	1.85498	7.58333	1.04281	8.07032	1.22301	6.95218	1.00775
26567	u	novel	0.0571091	-0.0106496	chr15	.	16269110	16270758	MSTRG.12614.1	1	1649	MSTRG.12614	.	11.5949	1.66685	5.68648	0.889675	7.89812	1.07778	8.08551	1.11187	6.10431	0.925076	11.9897	1.73796
26568	u	novel	0.0313868	-0.016384	chr15	.	16271469	16272535	MSTRG.12615.1	1	1067	MSTRG.12615	.	13.0478	1.87572	9.96345	1.55883	9.68041	1.321	9.02812	1.24149	7.93721	1.20284	9.68322	1.40363
26569	u	novel	0.104533	-0.45056	chr15	.	16273234	16274699	MSTRG.12616.1	1	1466	MSTRG.12616	.	12.7067	1.82668	8.32128	1.3019	7.46999	1.01936	8.65825	1.19063	11.6746	1.76923	5.94065	0.861127
26570	u	novel	0.0956106	-0.0004096	chr15	.	16291823	16292052	MSTRG.12617.1	1	230	MSTRG.12617	.	16.7348	2.40575	15.2696	2.38899	11.3826	1.55328	8.26957	1.13718	11.2	1.6973	17.3609	2.51654
26571	u	novel	0.0844023	-0.0004096	chr15	.	16333217	16333879	MSTRG.12618.1	1	663	MSTRG.12618	.	7.37858	1.06073	5.33333	0.834424	7.9819	1.08922	8.93514	1.2287	12.6576	1.9182	9.7994	1.42047
26572	u	novel	0.0152843	-0.0004096	chr15	.	16337180	16337445	MSTRG.12619.1	1	266	MSTRG.12619	.	16.8383	2.42064	5.98872	0.936962	11.7857	1.60829	5.68045	0.781139	5.27444	0.799313	4.12782	0.598347
26573	u	novel	0.0143245	-0.0004096	chr15	.	16344658	16345022	MSTRG.12620.1	1	365	MSTRG.12620	.	5.68219	0.816858	6.04931	0.946442	5.4	0.736888	17.137	2.35657	7.23562	1.09652	6.31507	0.9154
26574	u	novel	0.0450967	-0.0004096	chr15	.	16372562	16372915	MSTRG.12621.1	1	354	MSTRG.12621	.	3.88983	0.559192	10.9605	1.71481	4.50282	0.614459	2.5452	0.349999	6.46328	0.979476	3.18079	0.461071
26575	u	novel	0.0400948	-0.012288	chr15	.	16380521	16380866	MSTRG.12622.1	1	346	MSTRG.12622	.	6.72543	0.966831	9.05491	1.41668	14.896	2.03271	10.8584	1.49317	5.15896	0.781813	12.9306	1.87436
26576	u	novel	0.0396106	-0.0004096	chr15	.	16384041	16384312	MSTRG.12623.1	1	272	MSTRG.12623	.	5.74265	0.825549	5.53309	0.865676	11.5478	1.57582	3.58456	0.492925	1.29044	0.19556	11.3382	1.64353
26577	u	novel	0.118742	-0.0004096	chr15	.	16402767	16403096	MSTRG.12624.1	1	330	MSTRG.12624	.	11.6667	1.67717	2.55758	0.400144	9.41818	1.28521	7.92727	1.09011	5.91212	0.895951	10.1394	1.46975
26578	u	novel	0.0286406	-0.0004096	chr15	.	16430170	16430432	MSTRG.12625.1	1	263	MSTRG.12625	.	15.8859	2.28372	11.4639	1.79357	8.03042	1.09584	6	0.825081	2.60076	0.394132	2.78327	0.403448
26580	u	novel	0.0693816	-0.0069632	chr15	.	16668739	16669108	MSTRG.12627.1	1	370	MSTRG.12627	.	4.98649	0.716845	12.6541	1.97978	12.8189	1.74928	11.2135	1.54201	9.50811	1.4409	10.7541	1.55885
26586	u	novel	0.0522609	-0.14336	chr15	.	17726624	17727142	MSTRG.12628.1	1	519	MSTRG.12628	.	4.56262	0.655911	4.11753	0.644207	12.6956	1.73245	4.75337	0.653653	5.24277	0.794515	7.78998	1.12919
26587	u	novel	0.0270039	-0.0815104	chr15	.	17728751	17729093	MSTRG.12629.1	1	343	MSTRG.12629	.	3.4898	0.501684	2.79883	0.43789	7.60641	1.03798	5.68222	0.781381	6.51312	0.987029	11.3294	1.64226
2561	u	novel	0.0112702	-0.0004096	chr1	.	81166037	81166248	MSTRG.1263.1	1	212	MSTRG.1263	.	7.51887	1.08089	5.76887	0.902565	6.26887	0.855455	6.42453	0.883459	4.79717	0.726986	14.3443	2.07928
26588	u	novel	0.00972058	-0.024576	chr15	.	17733193	17733427	MSTRG.12630.1	1	235	MSTRG.12630	.	2.53617	0.364593	2.20425	0.344866	8.51064	1.16137	1.22553	0.168527	7.29787	1.10595	12.3957	1.79682
26589	u	novel	0.0246584	-0.04096	chr15	.	17737217	17737921	MSTRG.12631.1	1	705	MSTRG.12631	.	2.68511	0.386004	3.12908	0.489558	11.1078	1.51578	6.6383	0.912856	3.69078	0.559318	13.4511	1.9498
26598	u	novel	0.00648956	-0.0126976	chr15	.	18016126	18016408	MSTRG.12634.1	1	283	MSTRG.12634	.	19.8127	2.84823	10.6396	1.66461	22.189	3.02794	10.6078	1.45871	6.81979	1.0335	15.6714	2.27164
26599	u	novel	0.0285784	-0.024576	chr15	.	18018079	18018391	MSTRG.12635.1	1	313	MSTRG.12635	.	15.8591	2.27986	0	0	0	0	0	0	0	0	0	0
26606	i	novel	0.20104	-0.0004096	chr15	.	18411443	18411678	MSTRG.12641.1	1	236	MSTRG.12641	Fam107a	3.2839	0.472085	10.7119	1.67592	11.9195	1.62654	2.69915	0.37117	4.07627	0.617738	4.02119	0.58289
26607	u	novel	0.203333	-0.0004096	chr15	.	18424206	18424657	MSTRG.12642.1	1	452	MSTRG.12642	.	9.01549	1.29604	9.79425	1.53235	1.64823	0.224919	13.4978	1.85613	9.78319	1.48259	5.35398	0.776085
26608	u	novel	0.313184	-0.057344	chr15	+	18433732	18439888	MSTRG.12643.1	2	578	MSTRG.12643	.	7.50605	1.07905	8.87457	1.38847	7.57007	1.03302	11.763	1.61757	9.92042	1.50339	7.93426	1.15011
26609	u	novel	0.0291068	-0.0352256	chr15	.	18446556	18447120	MSTRG.12644.1	1	565	MSTRG.12644	.	11.3947	1.63807	8.31681	1.3012	8.01062	1.09314	11.9398	1.64189	6.36283	0.964254	7.20885	1.04496
26611	i	novel	0.132468	-0.0487424	chr15	.	18453438	18453838	MSTRG.12646.1	1	401	MSTRG.12646	Acox2	7.82057	1.12427	2.69327	0.421374	8.86783	1.21011	13.6309	1.87444	9.43142	1.42928	13.2095	1.91478
26612	i	novel	0.0203552	-0.0004096	chr15	.	18454331	18454573	MSTRG.12647.1	1	243	MSTRG.12647	Acox2	14.3169	2.05816	15.1845	2.37568	9.00275	1.22852	10.0082	1.37627	10.8436	1.64329	15.7737	2.28647
26613	i	novel	0.116958	-0.0303104	chr15	.	18464615	18465171	MSTRG.12648.1	1	557	MSTRG.12648	Acox2	7.74506	1.11341	6.51167	1.01878	4.70916	0.642615	3.83663	0.527588	11.0108	1.66863	6.48115	0.939474
26614	i	novel	6.68639e-07	-0.004096	chr15	.	18466159	18466366	MSTRG.12649.1	1	208	MSTRG.12649	Acox2	4.06731	0.584706	9.64904	1.50964	14.3221	1.95441	8.24038	1.13316	9.75962	1.47902	14.3221	2.07606
2557	i	novel	0.0342046	-0.012288	chr1	.	81140207	81140589	MSTRG.1265.1	1	383	MSTRG.1265	Zfp61	5.14883	0.740182	12.4621	1.94976	7.49086	1.02221	8.96345	1.2326	6.58225	0.997505	7.81723	1.13315
26640	i	novel	0.0260927	-0.0733184	chr15	.	18665272	18665677	MSTRG.12653.1	1	406	MSTRG.12653	Abhd6	13.7143	1.97153	7.60345	1.18959	8.32759	1.13639	13.6995	1.88387	15.1847	2.30117	12.3399	1.78873
26641	i	novel	0.0162651	-0.0004096	chr15	+	18687203	18688048	MSTRG.12654.1	1	846	MSTRG.12654	Abhd6	17.4338	2.50624	12.2896	1.92276	15.37	2.0974	14.3818	1.97769	11.0414	1.67326	13.5804	1.96854
26623	u	novel	0.0142771	-0.0483328	chr15	+	18547119	18548201	MSTRG.12657.1	2	1035	MSTRG.12657	.	3.03984	0.436999	2.08249	0.325815	6.73567	0.919155	7.42604	1.02118	4.03558	0.611571	12.5362	1.81719
26629	i	novel	0.110404	-0.0503808	chr15	+	18553756	18556722	MSTRG.12659.1	2	2884	MSTRG.12659	Pxk	19.1655	2.75519	5.16869	0.808664	8.29124	1.13143	10.8298	1.48925	5.85214	0.886862	4.97409	0.721018
26630	i	novel	0.0847196	-0.032768	chr15	+	18553808	18555850	MSTRG.12659.2	1	2043	MSTRG.12659	Pxk	13.7365	1.97472	27.6065	4.31916	26.8126	3.65887	18.7931	2.58431	27.8035	4.21348	23.4287	3.3961
2558	i	novel	0.121559	-0.0806912	chr1	.	81149941	81150379	MSTRG.1266.1	1	439	MSTRG.1266	Zfp61	3.24374	0.466311	10.6287	1.66291	3.12984	0.427101	7.0205	0.965414	3.98633	0.604108	4.54898	0.659396
26632	i	novel	0.421252	-0.0380928	chr15	+	18585335	18588090	MSTRG.12660.1	1	2756	MSTRG.12660	Pxk	12.9907	1.86751	14.2754	2.23345	16.0513	2.19037	16.1491	2.22072	15.5082	2.35018	13.0595	1.89304
26633	i	novel	0.005892	-0.14336	chr15	+	18596682	18597026	MSTRG.12661.1	1	345	MSTRG.12661	Pxk	5.96812	0.857961	12.8087	2.00398	18.7072	2.55281	17.2899	2.37759	11	1.66699	14.258	2.06676
26634	i	novel	0.0778798	-0.323584	chr15	+	18597986	18601667	MSTRG.12662.1	1	3682	MSTRG.12662	Pxk	12.9476	1.86131	12.4707	1.95109	16.6678	2.27451	12.7626	1.75503	13.5896	2.05944	16.5801	2.40337
26635	i	novel	0.141198	-0.0421888	chr15	+	18609819	18615992	MSTRG.12663.1	2	5992	MSTRG.12663	Pxk	15.718	2.25958	13.2165	2.06778	15.779	2.15322	17.2435	2.37121	14.6211	2.21575	17.0412	2.4702
26655	u	novel	0.0120751	-0.0708608	chr15	.	19331368	19331575	MSTRG.12666.1	1	208	MSTRG.12666	.	12.1587	1.7479	1.25961	0.197072	5.67788	0.774809	2.71154	0.372873	4.87981	0.739509	1.18269	0.171437
26661	i	novel	0.131953	-0.06144	chr15	.	19491798	19492553	MSTRG.12670.1	1	756	MSTRG.12670	Txndc16	13.5159	1.94301	10.5159	1.64525	13.8201	1.8859	12.9392	1.77931	9.9828	1.51284	9.61376	1.39356
26664	i	novel	0.195483	-0.180224	chr15	.	19581165	19581440	MSTRG.12673.1	1	276	MSTRG.12673	Gpr137c	5.8913	0.846919	12.9692	2.02909	1.35024	0.184255	3.33696	0.458877	6.89432	1.0448	0	0
26672	j	novel	0.456799	-0.034816	chr15	-	19725295	19733534	MSTRG.12678.3	3	5160	MSTRG.12678	Gnpnat1	14.0935	2.02604	14.489	2.26687	22.2211	3.03231	14.4756	1.99059	19.7025	2.98581	14.9264	2.16366
2566	i	novel	0.0337817	-0.0344064	chr1	.	81233178	81233520	MSTRG.1268.1	1	343	MSTRG.1268	Kcnn4	9.69388	1.39357	10.688	1.67219	6.7172	0.916635	9.93003	1.36551	9.40816	1.42576	17.9329	2.59947
26690	u	novel	0.0138742	-0.0364544	chr15	.	20045335	20046289	MSTRG.12681.1	1	955	MSTRG.12681	.	10.8956	1.56632	0	0	4.73215	0.645753	10.2859	1.41444	2.2712	0.344189	11.9466	1.73172
26692	u	novel	0.029751	-0.0004096	chr15	.	20050370	20050825	MSTRG.12683.1	1	456	MSTRG.12683	.	8.18333	1.17641	1.44737	0.226447	4.36316	0.5954	9.00592	1.23844	3.06623	0.464671	12.0697	1.74957
26679	u	novel	0.0144514	-0.0004096	chr15	.	19958801	19959084	MSTRG.12684.1	1	284	MSTRG.12684	.	1.75704	0.252588	11.5141	1.80143	8.90141	1.21469	8.17606	1.12432	1.0493	0.159015	3.04225	0.440989
26680	u	novel	0.0252607	-0.073728	chr15	.	19960834	19961305	MSTRG.12685.1	1	472	MSTRG.12685	.	4.03602	0.580208	7.73729	1.21053	13.1886	1.79972	14.7627	2.03007	6.02542	0.913121	6.5911	0.955412
26687	i	novel	0.0592475	-0.0098304	chr15	+	19985859	19988687	MSTRG.12689.1	1	2829	MSTRG.12689	Ddhd1	14.6784	2.11012	10.6405	1.66475	10.4795	1.43004	12.0235	1.65339	10.3928	1.57498	10.096	1.46346
26688	i	novel	0.0776203	-0.0643072	chr15	+	20020390	20025920	MSTRG.12690.1	1	5531	MSTRG.12690	Ddhd1	22.9376	3.29745	15.8032	2.47248	15.424	2.10477	24.5279	3.37292	17.7519	2.69021	19.2546	2.79104
26711	u	novel	0.0390398	-0.016384	chr15	.	21989729	21990026	MSTRG.12691.1	1	298	MSTRG.12691	.	10.7315	1.54274	10.3758	1.62335	11.1879	1.52671	12.245	1.68385	11.6946	1.77226	11.1141	1.61104
26712	u	novel	0.0432778	-0.0749568	chr15	.	23358679	23359051	MSTRG.12692.1	1	373	MSTRG.12692	.	104.005	14.9515	36.9383	5.77917	61.0188	8.32667	36.0737	4.96062	123.485	18.7135	58.4504	8.47267
26699	u	novel	0.0405124	-0.135987	chr15	.	20752989	20753859	MSTRG.12693.1	1	871	MSTRG.12693	.	11.6051	1.66831	3.21699	0.503313	4.20322	0.573574	8.65786	1.19057	4.95408	0.750764	6.7876	0.983895
195	i	novel	0.0997871	-0.0004096	chr1	+	6893658	6899118	MSTRG.127.1	1	5461	MSTRG.127	Utrn	24.3236	3.49669	18.8028	2.94178	21.5581	2.94184	26.4702	3.64002	20.4854	3.10446	19.4496	2.81931
26728	i	novel	0.0451075	-0.0278528	chr15	-	23712210	23713463	MSTRG.12702.1	1	1254	MSTRG.12702	Samd4a	15.8134	2.27329	10.9203	1.70852	13.933	1.90131	18.4721	2.54016	19.4585	2.94884	16.173	2.34436
26735	i	novel	0.0332726	-0.0294912	chr15	.	23957286	23958372	MSTRG.12707.1	1	1087	MSTRG.12707	Gch1	7.61362	1.09451	6.4195	1.00436	8.95768	1.22237	15.4526	2.12494	10.7121	1.62336	7.73229	1.12083
26738	o	novel	0.250583	-0.0278528	chr15	+	24027017	24105582	MSTRG.12709.1	2	4961	MSTRG.12709	Mapk1ip1l	60.1787	8.65114	56.8275	8.89091	72.5757	9.90375	62.1792	8.55049	59.3425	8.99305	61.5439	8.92109
26755	i	novel	0.0335937	-0.135168	chr15	.	24267750	24270671	MSTRG.12716.1	1	2922	MSTRG.12716	Fbxo34	11.6437	1.67387	16.3114	2.552	15.436	2.10641	15.1389	2.08181	12.7139	1.92672	15.0815	2.18613
26756	i	novel	0.0822632	-0.01024	chr15	.	24276720	24283290	MSTRG.12717.1	1	6571	MSTRG.12717	Fbxo34	12.2287	1.75797	8.77812	1.37338	11.0822	1.51228	10.405	1.43082	12.3634	1.87361	12.7898	1.85395
26758	i	novel	0.0283933	-0.0114688	chr15	.	24299588	24300367	MSTRG.12719.1	1	780	MSTRG.12719	Fbxo34	14.6256	2.10255	5.14359	0.804737	9.48333	1.2941	8.86026	1.2184	9.7782	1.48184	9.96795	1.4449
2575	i	novel	0.122739	-0.045056	chr1	.	81331068	81331906	MSTRG.1272.1	1	839	MSTRG.1272	Plaur	8.03933	1.15571	11.8045	1.84687	18.4982	2.52428	10.1788	1.39972	10.6627	1.61587	5.28844	0.766585
26759	i	novel	0.0217971	-0.0385024	chr15	.	24311690	24313409	MSTRG.12720.1	1	1720	MSTRG.12720	Fbxo34	7.94709	1.14245	7.625	1.19297	9.53139	1.30066	13.8535	1.90504	8.97035	1.35941	9.64767	1.39848
26763	i	novel	0.0349803	-0.0196608	chr15	-	24357560	24358226	MSTRG.12722.2	1	667	MSTRG.12722	Atg14	14.1334	2.03179	12.3838	1.9375	5.77062	0.787463	8.30285	1.14175	6.83577	1.03592	13.7436	1.99221
26765	u	novel	0.0688195	-0.0761856	chr15	+	24466404	24474262	MSTRG.12724.1	1	7859	MSTRG.12724	.	13.2907	1.91064	10.0828	1.5775	14.4408	1.9706	11.5991	1.59503	10.1093	1.53201	12.594	1.82556
26771	i	novel	0.0192833	-0.0004096	chr15	+	24504395	24504599	MSTRG.12729.1	1	205	MSTRG.12729	Ktn1	60.4098	8.68436	43.5805	6.81836	61.8537	8.4406	67.2634	9.24963	57.0732	8.64914	69.6293	10.0931
26772	i	novel	0.0175004	-0.0004096	chr15	-	24513730	24514075	MSTRG.12730.1	1	346	MSTRG.12730	Ktn1	22.8179	3.28025	20.1243	3.14853	31.8728	4.34939	21.5983	2.97005	23.9971	3.63664	26.2746	3.80863
26773	i	novel	0.00463395	-0.0004096	chr15	+	24529224	24529484	MSTRG.12731.1	1	261	MSTRG.12731	Ktn1	51.751	7.43959	16.4061	2.56681	58.613	7.99838	29.318	4.03162	31.1954	4.7275	18.4176	2.66972
26775	u	novel	0.0220346	-0.12288	chr15	.	24558532	24558802	MSTRG.12732.1	1	271	MSTRG.12732	.	0	0	0.811808	0.127011	14.0886	1.92254	3.2214	0.442986	4.35055	0.659304	0	0
26783	j	novel	0.063025	-0.028672	chr15	+	24990802	25020312	MSTRG.12734.2	2	5909	MSTRG.12734	Peli2	10.4365	1.50032	10.4244	1.63094	13.7815	1.88063	13.0625	1.79627	13.1051	1.98601	12.0234	1.74285
26782	i	novel	0.0668532	-0.108134	chr15	-	24960974	24961410	MSTRG.12735.1	1	437	MSTRG.12735	Peli2	22.5446	3.24096	16.341	2.55662	13.3272	1.81865	19.3753	2.66436	12.7643	1.93436	19.714	2.85763
26784	i	novel	0.0956249	-0.0462848	chr15	+	24997490	25000527	MSTRG.12736.1	3	2650	MSTRG.12736	Peli2	20.3835	2.93028	17.0131	2.66178	17.2434	2.35305	17.4864	2.40462	19.9475	3.02295	15.3004	2.21786
26785	i	novel	0.0127868	-0.0176128	chr15	-	25005163	25005547	MSTRG.12737.1	1	385	MSTRG.12737	Peli2	60.0805	8.63702	48.5455	7.59515	58.7091	8.01149	77.1532	10.6096	48.5662	7.35996	51.5481	7.47214
26786	i	novel	0.00485536	-0.0004096	chr15	.	25021607	25021930	MSTRG.12738.1	1	324	MSTRG.12738	Peli2	11.8704	1.70646	14.8333	2.32074	38.4537	5.24742	12.8735	1.77027	15.784	2.39197	22.6235	3.27938
26787	i	novel	0.0297087	-0.0155648	chr15	-	25029878	25030491	MSTRG.12739.1	2	507	MSTRG.12739	Peli2	11.7692	1.69192	13.7811	2.15611	6.54832	0.89359	13.0828	1.79907	10.4181	1.57882	12.4675	1.80722
26793	u	novel	0.00793254	-0.057344	chr15	.	25364109	25364532	MSTRG.12741.1	1	424	MSTRG.12741	.	3.23585	0.465178	11.783	1.84351	6.78066	0.925294	5.85849	0.805621	8.11085	1.22916	6.62028	0.959642
26798	u	novel	0.0604791	-0.02048	chr15	.	25552452	25555496	MSTRG.12742.1	1	3045	MSTRG.12742	.	12.9939	1.86797	11.5732	1.81068	16.9417	2.31187	13.504	1.85699	26.0802	3.95232	11.0043	1.59512
26800	o	novel	0.0186732	-0.114688	chr15	-	25857303	25932352	MSTRG.12743.1	2	2119	MSTRG.12743	Exoc5	7.67472	1.1033	8.0009	1.25178	13.4993	1.84213	9.53239	1.31083	8.39335	1.27197	7.45804	1.08108
26805	u	novel	0.0197133	-0.0004096	chr15	.	25960007	25960421	MSTRG.12746.1	1	415	MSTRG.12746	.	3.69639	0.531383	5.14217	0.804515	10.147	1.38467	14.8169	2.03752	8.9759	1.36025	3.64337	0.528124
26807	u	novel	0.0207553	-0.0004096	chr15	.	26054823	26055267	MSTRG.12748.1	1	445	MSTRG.12748	.	1.23371	0.177355	3.52809	0.551985	13.2719	1.8111	3.8809	0.533676	4.57977	0.694041	1.94157	0.28144
26814	u	novel	0.0758417	-0.0004096	chr15	.	26845938	26846143	MSTRG.12750.1	1	206	MSTRG.12750	.	1.45146	0.208658	11.0049	1.72176	7.76699	1.05989	1.45631	0.200262	10.699	1.62138	5.67961	0.823287
26830	u	novel	0.0137311	-0.115507	chr15	.	27288810	27289267	MSTRG.12751.1	1	458	MSTRG.12751	.	10.4258	1.49878	2.21732	0.34691	9.43821	1.28795	7.13381	0.980995	12.712	1.92644	6.01135	0.871375
26831	u	novel	0.0127752	-0.0147456	chr15	.	27306357	27306664	MSTRG.12752.1	1	308	MSTRG.12752	.	8.16028	1.1731	4.01894	0.628781	18.3506	2.50414	7.28571	1.00188	0	0	3.50974	0.508754
26842	u	novel	0.0851768	-0.0004096	chr15	.	27602935	27603144	MSTRG.12753.1	1	210	MSTRG.12753	.	10.919	1.5697	7.11111	1.11257	6.27381	0.856129	6.87302	0.945132	11.5714	1.75359	4.25	0.616058
26844	u	novel	0.0920208	-0.0114688	chr15	.	27678307	27678540	MSTRG.12754.1	1	234	MSTRG.12754	.	27.5648	3.96265	18.9108	2.95868	13.9338	1.90141	7.32906	1.00785	6.6745	1.01149	17.0185	2.46692
2583	u	novel	0.0363213	-0.024576	chr1	+	81402232	81404196	MSTRG.1276.1	1	1965	MSTRG.1276	.	32.0977	4.61429	27.5913	4.31679	41.1164	5.61078	37.9735	5.22187	29.2183	4.42788	35.9858	5.21631
26855	j	novel	0.0296528	-0.002048	chr15	-	27791901	27793683	MSTRG.12760.3	2	1319	MSTRG.12760	Tep1	9.80471	1.4095	7.14496	1.11786	12.5271	1.70945	10.2558	1.41031	11.2711	1.70808	14.6441	2.12274
26858	u	novel	0.0698313	-0.004096	chr15	.	27829533	27830154	MSTRG.12761.1	1	622	MSTRG.12761	.	10.9711	1.57717	9.76206	1.52732	9.78939	1.33587	11.6399	1.60064	9.02572	1.3678	7.50804	1.08833
26869	u	novel	0.27216	-0.024576	chr15	+	27890900	27909065	MSTRG.12767.1	3	858	MSTRG.12767	.	14.3294	2.05996	13.9955	2.18966	22.4396	3.06213	19.0105	2.6142	15.0847	2.286	16.1289	2.33797
26875	u	novel	0.0134382	-0.0118784	chr15	.	28011333	28011693	MSTRG.12768.1	1	361	MSTRG.12768	.	1.5097	0.21703	11.2161	1.7548	11.9252	1.62732	7.76454	1.06773	11.4238	1.73122	2.84765	0.41278
26876	u	novel	0.118699	-0.06144	chr15	.	28016389	28017369	MSTRG.12770.1	1	981	MSTRG.12770	.	4.09378	0.588512	10.8094	1.69118	15.8705	2.16571	10.1896	1.40121	8.1682	1.23785	6.90928	1.00153
26894	o	novel	0.460674	-0.002048	chr15	-	28192220	28241734	MSTRG.12774.1	2	501	MSTRG.12774	Rnase3	8.0535	1.15775	13.8801	2.17161	38.4159	5.24227	23.9716	3.29643	13.0392	1.97603	9.66154	1.40049
26893	j	novel	0.0592376	-0.073728	chr15	-	28192220	28217631	MSTRG.12774.2	2	205	MSTRG.12774	Rnase3	24.0294	3.4544	38.2383	5.98255	113.152	15.4409	69.8323	9.60288	30.0732	4.55744	28.0683	4.06864
26896	j	novel	0.0584401	-0.16384	chr15	-	28216005	28217614	MSTRG.12774.3	3	351	MSTRG.12774	Rnase3	0	0	0	0	22.7305	3.10183	5.38354	0.74031	3.81589	0.578279	0.307692	0.044601
26902	i	novel	0.00864496	-0.012288	chr15	.	28290484	28290701	MSTRG.12778.1	1	218	MSTRG.12778	Mettl17	15.8686	2.28123	11.0092	1.72243	20.8761	2.84878	10.3073	1.4174	15.4498	2.34134	17.156	2.48684
26904	j	novel	0.333329	-0.0499712	chr15	+	28295576	28297684	MSTRG.12779.2	3	1561	MSTRG.12779	Slc39a2	0.790016	0.113571	15.7958	2.47132	14.7275	2.00973	17.7295	2.43804	22.9852	3.48329	13.2963	1.92736
2591	i	novel	0.0564568	-0.155648	chr1	.	81488589	81488884	MSTRG.1280.1	1	296	MSTRG.1280	Phldb3	0.344246	0.049488	10.8986	1.70514	1.90203	0.259552	1.01351	0.139372	0.749482	0.11358	4.66892	0.676782
26995	x	novel	0.0367332	-0.02048	chr15	+	29671975	29672361	MSTRG.12801.1	2	276	MSTRG.12801	AABR07017650.1	1.05616	0.151831	4.86775	0.761582	8.29764	1.1323	13.2258	1.81873	2.06159	0.312424	4.24639	0.615534
27026	u	novel	0.0300422	-0.0004096	chr15	.	30543741	30545142	MSTRG.12803.1	1	1402	MSTRG.12803	.	11.9885	1.72344	13.7442	2.15034	3.14974	0.429816	3.16602	0.435371	9.03161	1.36869	2.9793	0.431864
27027	u	novel	0.0172228	-0.02048	chr15	-	30546159	30548099	MSTRG.12804.1	1	1941	MSTRG.12804	.	0.739893	0.106365	10.499	1.64261	1.16548	0.159043	0.576378	0.07926	16.9949	2.57549	0.453787	0.065779
27101	i	novel	0.0474302	-0.069632	chr15	.	32254868	32255591	MSTRG.12810.1	1	724	MSTRG.12810	AABR07017902.1	5.34634	0.768576	5.24586	0.820737	3.89388	0.531362	3.43301	0.472085	12.8403	1.94589	1.99586	0.289309
27102	i	novel	0.173925	-0.036864	chr15	.	32255849	32256838	MSTRG.12811.1	1	990	MSTRG.12811	AABR07017902.1	19.3701	2.78459	8.16685	1.27774	22.3477	3.04959	9.45475	1.30015	25.8151	3.91214	0	0
27103	i	novel	0.347804	-0.0077824	chr15	.	32257229	32257710	MSTRG.12812.1	1	482	MSTRG.12812	AABR07017902.1	13.6117	1.95678	1.45539	0.227703	1.92739	0.263013	3.29046	0.452482	19.3517	2.93264	2.6888	0.389754
27104	i	novel	0.038121	-0.012288	chr15	.	32258067	32258339	MSTRG.12813.1	1	273	MSTRG.12813	AABR07017902.1	4.10623	0.590301	11.2863	1.7658	3.72894	0.508854	2.98535	0.410526	10.3565	1.56948	7.22161	1.04681
27119	i	novel	0.015461	-0.036864	chr15	.	32800307	32800598	MSTRG.12823.1	1	292	MSTRG.12823	AABR07017902.1	7.87329	1.13184	3.57877	0.559914	3.04452	0.415458	14.5548	2.00148	5.65069	0.856332	5.13699	0.744631
27124	i	novel	0.0702742	-0.090112	chr15	+	32819272	32821927	MSTRG.12825.1	1	2656	MSTRG.12825	AABR07017902.1	6.69465	0.962407	8.69165	1.35985	11.1457	1.52096	6.83619	0.940068	8.46423	1.28271	11.1483	1.61601
27125	i	novel	0.0135274	-0.159744	chr15	.	32826231	32826591	MSTRG.12826.1	1	361	MSTRG.12826	AABR07017902.1	6.87535	0.988383	6.58726	1.03061	12.8006	1.74677	8.50693	1.16982	6.09972	0.924381	13.687	1.98399
27127	i	novel	0.0239049	-0.0315392	chr15	.	32829592	32831136	MSTRG.12827.1	1	1545	MSTRG.12827	AABR07017902.1	6.32168	0.908789	11.4091	1.785	8.1301	1.10944	7.33269	1.00834	6.07832	0.921137	8.59806	1.24633
27129	i	novel	0.0141582	-0.012288	chr15	.	32844932	32846058	MSTRG.12828.1	1	1127	MSTRG.12828	AABR07017902.1	5.49068	0.789327	6.61668	1.03521	9.28838	1.2675	8.23602	1.13257	7.2795	1.10317	11.5759	1.67798
27130	i	novel	0.0480294	-0.0733184	chr15	.	32848329	32848698	MSTRG.12829.1	1	370	MSTRG.12829	AABR07017902.1	7.37838	1.0607	10.6919	1.67279	6.87568	0.93826	9.71351	1.33574	7.35405	1.11447	7.51622	1.08951
27145	i	novel	0.00741322	-0.0126976	chr15	.	33017731	33017953	MSTRG.12833.1	1	223	MSTRG.12833	Slc7a7	11.0672	1.59099	18.1365	2.83754	7.28944	0.994723	20.1638	2.77279	6.82942	1.03496	20.6502	2.99335
27146	i	novel	0.0215221	-0.0454656	chr15	.	33048182	33048740	MSTRG.12834.1	1	559	MSTRG.12834	Slc7a7	15.9785	2.29703	9.94991	1.55671	13.7066	1.87042	9.66726	1.32938	12.4365	1.88469	4.22898	0.613011
27147	j	novel	0.133999	-0.0663552	chr15	+	33069043	33072777	MSTRG.12835.1	5	1503	MSTRG.12835	Mrpl52	42.6752	6.13488	10.3919	1.62586	37.3799	5.10089	32.3454	4.44793	30.6228	4.64072	6.74817	0.978179
27153	u	novel	0.081907	-0.053248	chr15	+	33102501	33104500	MSTRG.12837.1	2	1526	MSTRG.12837	.	30.2294	4.3457	10.576	1.65467	19.1625	2.61493	22.2529	3.06008	16.1959	2.45441	17.5308	2.54117
27157	u	novel	0.0597226	-0.090112	chr15	.	33116981	33117444	MSTRG.12839.1	1	464	MSTRG.12839	.	3.49354	0.502222	6.68966	1.04663	16.5884	2.26366	7.57112	1.04113	8.52155	1.2914	4.20259	0.609185
27160	u	novel	0.130601	-0.0004096	chr15	+	33166228	33166452	MSTRG.12840.1	1	225	MSTRG.12840	.	11.3778	1.63564	15.1289	2.36698	17.8844	2.44053	22.4267	3.08397	22.3511	3.38719	13.4489	1.94948
27167	i	novel	0.0816172	-0.0004096	chr15	.	33228942	33229189	MSTRG.12844.1	1	248	MSTRG.12844	RGD1565222	3.99597	0.57445	7.02823	1.0996	7.29839	0.995944	25.7218	3.53709	7.55242	1.14453	12.3468	1.78972
27168	i	novel	0.0269439	-0.094208	chr15	.	33229985	33230696	MSTRG.12845.1	1	712	MSTRG.12845	RGD1565222	3.91152	0.56231	4.79494	0.75019	10.6306	1.45066	5.6573	0.777955	3.29214	0.498906	6.78652	0.983738
27197	u	novel	0.0465392	-0.0536576	chr15	.	33365725	33366107	MSTRG.12847.1	1	383	MSTRG.12847	.	20.0013	2.87534	19.5927	3.06536	12.7272	1.73676	16.1906	2.22643	15.6162	2.36655	18.6893	2.7091
27192	i	novel	0.0440514	-0.02048	chr15	+	33325466	33326353	MSTRG.12856.1	1	888	MSTRG.12856	Acin1	14.4696	2.08011	19.5906	3.06504	14.768	2.01526	15.6226	2.14831	14.2838	2.16463	12.3234	1.78633
27214	u	novel	0.0387568	-0.0786432	chr15	.	33551519	33552687	MSTRG.12862.1	1	1169	MSTRG.12862	.	15.3687	2.20936	13.5654	2.12237	15.6125	2.13049	16.2789	2.23856	15.4397	2.33981	21.2549	3.081
27242	u	novel	0.0846633	-0.036864	chr15	.	34079195	34079408	MSTRG.12872.1	1	214	MSTRG.12872	.	0	0	1.26168	0.197396	12.8224	1.74976	0.700935	0.096388	4.57477	0.693282	0	0
27253	u	novel	0.0212766	-0.0397312	chr15	.	34233374	34233760	MSTRG.12878.1	1	387	MSTRG.12878	.	6.48062	0.931638	3.44444	0.538899	12.8295	1.75072	8.34625	1.14772	9.28941	1.40776	4.40052	0.637876
27272	u	novel	0.0200282	-0.0004096	chr15	.	34291377	34291606	MSTRG.12884.1	1	230	MSTRG.12884	.	8.64783	1.24319	7.44783	1.16525	15.3348	2.0926	12.9391	1.7793	11.4783	1.73947	8.16087	1.18296
27289	u	novel	0.0031609	-0.0004096	chr15	.	34365067	34365311	MSTRG.12892.1	1	245	MSTRG.12892	.	17.0653	2.45327	9.48571	1.48408	4.25306	0.580376	11.1469	1.53285	13.2204	2.00348	6.07347	0.880379
27301	i	novel	9.259e-06	-0.0004096	chr15	.	34433760	34433962	MSTRG.12897.1	1	203	MSTRG.12897	Nop9	12.9269	1.85834	11.5172	1.80192	11.7635	1.60526	12.2956	1.69081	12.0985	1.83347	13.064	1.89369
198	i	novel	0.165389	-0.008192	chr1	+	6930436	6935862	MSTRG.129.1	2	3378	MSTRG.129	Utrn	19.8648	2.85571	16.7676	2.62337	18.343	2.5031	23.3459	3.21038	20.8675	3.16236	15.2002	2.20334
27311	u	novel	0.0665479	-0.178995	chr15	.	34481297	34482079	MSTRG.12903.1	1	783	MSTRG.12903	.	6.75351	0.970868	8.03321	1.25683	8.73052	1.19137	6.52746	0.897614	7.53257	1.14152	13.1596	1.90755
27312	u	novel	0.0709925	-0.032768	chr15	.	34489570	34490177	MSTRG.12904.1	1	608	MSTRG.12904	.	13.2516	1.90502	2.1875	0.342244	7.64309	1.04298	5.15461	0.708828	2.73026	0.413757	5.17763	0.750522
27345	u	novel	0.103744	-0.0131072	chr15	.	34853768	34859130	MSTRG.12906.1	1	5363	MSTRG.12906	.	11.2799	1.62157	12.585	1.96898	9.68214	1.32123	22.7066	3.12246	10.2162	1.54821	2.95923	0.428954
27370	u	novel	0.0227905	-0.0004096	chr15	.	35601971	35602231	MSTRG.12907.1	1	261	MSTRG.12907	.	12.2656	1.76328	13.8107	2.16075	15.8391	2.16141	15.7708	2.16869	8.14943	1.235	10.2778	1.48981
27379	u	novel	0.0079961	-0.045056	chr15	.	35847913	35848285	MSTRG.12908.1	1	373	MSTRG.12908	.	12.6247	1.81489	6.1555	0.963055	0	0	26.1032	3.58955	0	0	0	0
27384	o	novel	0.193514	-0.090112	chr15	+	36020363	36020968	MSTRG.12909.1	1	606	MSTRG.12909	AABR07017999.1	5.20462	0.748203	9.51815	1.48916	11.0413	1.5067	9.33828	1.28414	12.0924	1.83254	3.41914	0.495621
2621	i	novel	0.207184	-0.0630784	chr1	-	81787506	81787813	MSTRG.1291.1	1	308	MSTRG.1291	Arhgef1	118.877	17.0894	139.886	21.8858	106.26	14.5003	140.052	19.259	96.6104	14.6408	54.9253	7.96169
27317	o	novel	0.0291066	-0.0004096	chr15	-	34547866	34598352	MSTRG.12910.1	2	659	MSTRG.12910	Sdr39u1	0	0	0	0	0	0	0	0	3.06522	0.464517	0	0
27326	j	novel	0.310315	-0.0811008	chr15	-	34561744	34568278	MSTRG.12913.2	4	5405	MSTRG.12913	Sdr39u1	8.42773	1.21155	5.54533	0.867592	7.34919	1.00288	8.41515	1.1572	8.79375	1.33265	4.96087	0.719102
27329	u	novel	0.0481422	-0.057344	chr15	+	34597723	34598352	MSTRG.12915.1	1	630	MSTRG.12915	.	12.6579	1.81967	10.4667	1.63756	13.5143	1.84417	11.8116	1.62426	9.354	1.41755	11.0286	1.59864
27394	u	novel	0.0675901	-0.0598016	chr15	.	36324025	36324273	MSTRG.12916.1	1	249	MSTRG.12916	.	9.19277	1.32153	6.28715	0.983652	19.0402	2.59824	11.8742	1.63286	2.42704	0.367806	7.59505	1.10094
2624	i	novel	0.289041	-0.053248	chr1	-	81789553	81791643	MSTRG.1292.1	1	2091	MSTRG.1292	Arhgef1	10.9672	1.57661	10.6204	1.6616	11.5945	1.58219	9.4894	1.30492	8.93703	1.35436	8.77077	1.27137
27440	u	novel	0.0396993	-0.180224	chr15	.	37062731	37064859	MSTRG.12921.1	1	2129	MSTRG.12921	.	10.779	1.54956	7.78206	1.21754	13.9441	1.90282	15.3368	2.10901	10.395	1.57531	6.96031	1.00893
27406	i	novel	0.0145221	-0.0372736	chr15	.	36765606	36766176	MSTRG.12927.1	1	571	MSTRG.12927	Cenpj	6.11734	0.879413	10.8774	1.70182	10.5639	1.44156	5.3345	0.733566	11.1541	1.69035	15.1734	2.19945
27422	i	novel	0.0382997	-0.0290816	chr15	-	36919193	36921362	MSTRG.12930.1	1	2170	MSTRG.12930	AABR07018038.2	18.988	2.72967	14.4836	2.26603	17.8433	2.43491	13.9862	1.92329	15.1827	2.30086	11.194	1.62262
27426	i	novel	0.17546	-0.0360448	chr15	-	36951004	36968733	MSTRG.12932.1	1	17730	MSTRG.12932	Pspc1	20.373	2.92877	18.3034	2.86366	19.7989	2.70177	17.0416	2.34345	17.4711	2.64765	15.2834	2.21541
27432	i	novel	0.0528118	-0.06144	chr15	+	36978711	36988754	MSTRG.12933.1	2	10011	MSTRG.12933	Pspc1	0.004543	0.000653	0	0	5.38058	0.734238	0.013472	0.001853	0	0	6.44643	0.934441
27433	i	novel	0.066066	-0.06144	chr15	+	36978746	36995252	MSTRG.12933.2	1	16507	MSTRG.12933	Pspc1	28.1059	4.04044	22.4663	3.51496	25.9904	3.54667	26.2913	3.61541	20.0646	3.04068	11.0106	1.59604
27434	i	novel	0.0654909	-0.131072	chr15	+	36984576	36989832	MSTRG.12933.3	2	4658	MSTRG.12933	Pspc1	5.36656	0.771484	5.22961	0.818196	6.39746	0.873002	0	0	7.91986	1.20021	1.55714	0.225715
27435	x	novel	0.0293849	-0.0516096	chr15	+	37006082	37060270	MSTRG.12934.1	2	2704	MSTRG.12934	Pspc1	18.6176	2.67641	20.8272	3.25851	23.2554	3.17346	25.8262	3.55145	18.5532	2.81163	16.5309	2.39623
27438	i	novel	0.0136598	-0.022528	chr15	+	37051570	37053611	MSTRG.12936.1	2	646	MSTRG.12936	Zmym5	13.6311	1.95957	11.1527	1.7449	16.9745	2.31636	10.0341	1.37982	11.6458	1.76486	8.95471	1.29803
27439	u	novel	0.148052	-0.0606208	chr15	-	37060766	37061607	MSTRG.12937.1	1	842	MSTRG.12937	.	10.7055	1.53899	14.8302	2.32024	11.8694	1.6197	17.4727	2.40273	10.9253	1.65567	7.68884	1.11453
2631	i	novel	0.00330447	-0.0004096	chr1	.	81912059	81912461	MSTRG.1294.1	1	403	MSTRG.1294	Grik5	12.8437	1.84637	5.62531	0.880105	14.3176	1.95379	11.5806	1.59249	8.2804	1.25485	9.26303	1.34272
27467	i	novel	0.00729848	-0.149504	chr15	-	37711486	37711907	MSTRG.12941.1	1	422	MSTRG.12941	Ift88	23.8294	3.42565	21.9645	3.43644	27.7854	3.79162	35.545	4.88792	22.2556	3.37272	19.1545	2.77654
27469	i	novel	0.0923561	-0.278528	chr15	-	37767631	37768529	MSTRG.12942.1	1	899	MSTRG.12942	Ift88	9.44494	1.35778	6.4327	1.00642	13.1335	1.79221	4.53726	0.623935	6.00556	0.910111	7.13793	1.03468
27478	u	novel	0.095975	-0.028672	chr15	.	37832391	37832827	MSTRG.12945.1	1	437	MSTRG.12945	.	5.87414	0.844452	5.37071	0.840271	7.97712	1.08856	8.27231	1.13755	12.4783	1.89101	3.46682	0.502532
27480	x	novel	0.0293204	-0.0753664	chr15	+	37836220	37836568	MSTRG.12947.1	2	283	MSTRG.12947	Xpo4	0	0	0	0	0	0	15.8585	2.18076	0	0	25.2416	3.65889
27482	u	novel	0.0180511	-0.047104	chr15	.	37940750	37941487	MSTRG.12948.1	1	738	MSTRG.12948	.	8.87263	1.27551	15.9444	2.49458	15.0014	2.0471	10.378	1.42712	10.6667	1.61648	2.23848	0.324479
2632	i	novel	0.0321178	-0.0004096	chr1	.	81913762	81914063	MSTRG.1295.1	1	302	MSTRG.1295	Grik5	23.1921	3.33403	22.5993	3.53577	24.1291	3.29268	30.0364	4.13041	38.7914	5.87863	27.5861	3.99874
27488	i	novel	0.323341	-0.0868352	chr15	+	37956650	37963463	MSTRG.12950.1	1	6814	MSTRG.12950	Lats2	16.6554	2.39434	16.8134	2.63053	17.2293	2.35112	16.2677	2.23703	14.6066	2.21355	17.4676	2.53201
27489	i	novel	0.111835	-0.0299008	chr15	+	37968340	37972131	MSTRG.12951.1	2	3726	MSTRG.12951	Lats2	19.4489	2.79593	19.0805	2.98523	24.5186	3.34582	20.9875	2.88607	20.7526	3.14494	23.3127	3.37929
27498	u	novel	0.00450706	-0.0004096	chr15	.	38104808	38105586	MSTRG.12958.1	1	779	MSTRG.12958	.	9.87805	1.42004	14.8626	2.32533	13.8421	1.88891	11.8922	1.63533	11.5353	1.74812	3.83825	0.556373
2633	i	novel	0.0310542	-0.0131072	chr1	.	81916011	81916307	MSTRG.1296.1	1	297	MSTRG.1296	Grik5	12.5892	1.8098	3.20539	0.501497	1.72054	0.234786	4.08418	0.561629	1.85185	0.280638	3.95286	0.572986
27507	x	novel	0.0506812	-0.004096	chr15	+	38213734	38233229	MSTRG.12961.1	2	3413	MSTRG.12961	Micu2	20.8633	2.99925	19.804	3.09842	23.0806	3.14959	26.965	3.70805	18.881	2.86131	19.7878	2.86833
27508	i	novel	0.026233	-0.0876544	chr15	-	38217168	38217449	MSTRG.12962.1	1	282	MSTRG.12962	Micu2	67.5887	9.71637	78.3901	12.2645	67.1809	9.16756	77.8369	10.7036	81.1206	12.2934	40.5177	5.87324
27513	i	novel	0.0464872	-0.004096	chr15	-	38656036	38683733	MSTRG.12966.1	3	824	MSTRG.12966	AABR07018078.1	3.5716	0.513445	11.9951	1.87669	14.7579	2.01387	7.81189	1.07424	5.66505	0.858509	4.05173	0.587318
27516	i	novel	0.00616867	-0.0004096	chr15	.	38701477	38702312	MSTRG.12968.1	1	836	MSTRG.12968	AABR07018078.1	11.6196	1.67041	20.2442	3.1673	15.6129	2.13055	12.1632	1.6726	15.067	2.28332	14.0251	2.03301
2634	i	novel	0.0632407	-0.016384	chr1	.	81916637	81916952	MSTRG.1297.1	1	316	MSTRG.1297	Grik5	9.15506	1.31611	4.68354	0.732761	8.89873	1.21433	14.7658	2.0305	3.7943	0.575007	7.88291	1.14267
27523	u	novel	0.0103072	-0.0004096	chr15	.	39623610	39624092	MSTRG.12973.1	1	483	MSTRG.12973	.	12.1967	1.75337	9.42029	1.47385	15.0021	2.04719	9.31056	1.28033	10.2505	1.55341	9.80124	1.42074
27527	i	novel	0.017937	-0.008192	chr15	+	39652518	39652813	MSTRG.12975.1	1	296	MSTRG.12975	Rcbtb1	27.9223	4.01404	26.5541	4.1545	29.625	4.04265	23.3986	3.21763	20.8243	3.15582	19.7534	2.86335
2635	i	novel	0.158238	-0.181862	chr1	.	81945073	81945315	MSTRG.1298.1	1	243	MSTRG.1298	Grik5	9.893	1.42219	3.83128	0.59942	10.679	1.45727	6.07819	0.835833	16.4239	2.48895	7.6214	1.10476
27536	i	novel	0.0153389	-0.0004096	chr15	.	39764056	39764371	MSTRG.12983.1	1	316	MSTRG.12983	Cab39l	14.75	2.12042	12.7342	1.99232	11.1519	1.5218	13.8354	1.90256	13.4873	2.04394	5.17405	0.750004
27538	i	novel	0.00280856	-0.0004096	chr15	.	39781891	39782115	MSTRG.12984.1	1	225	MSTRG.12984	Cab39l	15.7467	2.2637	11.9689	1.87259	15.8178	2.15851	9.56	1.31463	6.78667	1.02848	0	0
27539	i	novel	0.0109771	-0.0004096	chr15	.	39790591	39790852	MSTRG.12985.1	1	262	MSTRG.12985	Cab39l	14.3473	2.06254	12.3511	1.93239	10.6336	1.45107	9.20611	1.26596	13.5802	2.058	4.10305	0.594757
27540	i	novel	0.0895799	-0.012288	chr15	.	39828116	39828789	MSTRG.12986.1	1	674	MSTRG.12986	Cab39l	11.4347	1.64383	12.3576	1.9334	9.26113	1.26378	7.7908	1.07134	4.52077	0.685099	5.84421	0.847147
27588	i	novel	0.0255372	-0.0303104	chr15	+	41134165	41134954	MSTRG.12993.1	2	578	MSTRG.12993	Mipep	10.346	1.48732	4.31315	0.674811	4.87889	0.665778	8.15215	1.12103	13.3114	2.01728	10.6453	1.54309
27563	o	novel	0.0330927	-0.057344	chr15	-	40792987	40793760	MSTRG.12995.2	2	614	MSTRG.12995	AABR07018119.2	10.2975	1.48034	6.78131	1.06096	0	0	5.68814	0.782197	0	0	12.2215	1.77157
27565	u	novel	0.034092	-0.0004096	chr15	.	40807904	40809099	MSTRG.12997.1	1	1196	MSTRG.12997	.	9.74916	1.40152	5.70318	0.892287	9.73662	1.32867	12.2375	1.68282	4.69147	0.710968	7.05936	1.02329
27566	u	novel	0.391554	-0.0110592	chr15	.	40809451	40812864	MSTRG.12998.1	1	3414	MSTRG.12998	.	8.025	1.15365	6.53017	1.02167	11.5993	1.58285	5.48553	0.754334	5.99151	0.907981	8.23169	1.19322
27567	u	novel	0.169625	-0.053248	chr15	.	40813695	40824343	MSTRG.12999.1	1	10649	MSTRG.12999	.	9.2588	1.33102	10.5547	1.65133	11.7294	1.6006	9.0169	1.23995	8.94084	1.35494	10.1714	1.47439
17	u	novel	0.00772713	-0.0548864	chr1	.	586960	587318	MSTRG.13.1	1	359	MSTRG.13	.	11.7716	1.69225	5.39554	0.844157	9.09471	1.24107	9.86908	1.35713	11.4039	1.7282	11.4039	1.65305
199	i	novel	0.164531	-0.0397312	chr1	+	6938078	6938375	MSTRG.130.1	1	298	MSTRG.130	Utrn	18.3423	2.63684	12.2349	1.9142	5.31208	0.724891	14.953	2.05624	6.33221	0.959614	9.3255	1.35178
27568	u	novel	0.160723	-0.008192	chr15	+	40834305	40834998	MSTRG.13000.1	2	517	MSTRG.13000	.	32.0383	4.60574	37.0033	5.78934	30.1747	4.11766	7.94922	1.09312	20.0408	3.03707	26.3049	3.81302
27569	u	novel	0.157462	-0.008192	chr15	+	40834305	40834998	MSTRG.13000.2	2	536	MSTRG.13000	.	0	0	6.73963	1.05445	0	0	0	0	0	0	0	0
27570	u	novel	0.0650862	-0.0053248	chr15	+	40837974	40840001	MSTRG.13001.1	1	2028	MSTRG.13001	.	9.46006	1.35995	9.66716	1.51247	11.4226	1.55873	8.2431	1.13354	7.68393	1.16446	10.2707	1.48879
27571	u	novel	0.0303372	-0.278528	chr15	.	40844218	40845166	MSTRG.13002.1	1	949	MSTRG.13002	.	5.00316	0.719242	7.26133	1.13607	11.6207	1.58576	8.64805	1.18922	6.38462	0.967555	8.4942	1.23128
27572	u	novel	0.160081	-0.12288	chr15	.	40856279	40857364	MSTRG.13003.1	1	1086	MSTRG.13003	.	9.11786	1.31076	6.52762	1.02128	12.6565	1.72712	7.50276	1.03173	7.15193	1.08384	6.82228	0.988923
27573	u	novel	0.00827754	-0.0126976	chr15	.	40861475	40861771	MSTRG.13004.1	1	297	MSTRG.13004	.	13.2896	1.91047	7.37037	1.15313	8.7037	1.18772	12.0404	1.65572	8.9596	1.35778	2.18182	0.316265
27574	u	novel	0.043504	-0.0094208	chr15	.	40863890	40865740	MSTRG.13005.1	1	1851	MSTRG.13005	.	10.1648	1.46126	11.5413	1.80569	11.7439	1.60258	9.10913	1.25263	7.21664	1.09364	8.60994	1.24805
27575	u	novel	0.0361564	-0.04096	chr15	.	40869848	40870357	MSTRG.13006.1	1	510	MSTRG.13006	.	7.69412	1.10609	5.15686	0.806814	11.0157	1.50321	9.27843	1.27591	4.38823	0.665014	12.4431	1.80369
27576	u	novel	0.209485	-0.278528	chr15	.	40870800	40871655	MSTRG.13007.1	1	856	MSTRG.13007	.	11.4673	1.64851	4.33411	0.678091	9.44042	1.28825	13.2418	1.82093	8.60397	1.30389	8.48481	1.22991
27577	u	novel	0.0214246	-0.0004096	chr15	.	40901269	40901472	MSTRG.13008.1	1	204	MSTRG.13008	.	6.80882	0.978819	6.64706	1.03996	12.6667	1.7285	3.55392	0.488712	1.16667	0.176802	1.87255	0.271435
2641	i	novel	0.00353106	-0.0278528	chr1	.	81986588	81986902	MSTRG.1302.1	1	315	MSTRG.1302	Pou2f2	2.64762	0.380615	10.6889	1.67232	3.91111	0.533713	1.90476	0.26193	3.53333	0.535458	8.77143	1.27146
27609	u	novel	0.005392	-0.203571	chr15	.	41865088	41865580	MSTRG.13020.1	1	493	MSTRG.13020	.	11.6836	1.6796	1.66937	0.26118	17.1805	2.34447	10.6511	1.46467	3.92292	0.594498	10.1501	1.47131
27610	u	novel	0.0216403	-0.0004096	chr15	-	41867148	41867393	MSTRG.13021.1	1	246	MSTRG.13021	.	6.81931	0.980327	8.21567	1.28538	8.96365	1.22319	14.6985	2.02124	6.95852	1.05453	8.50767	1.23323
27612	o	novel	0.120237	-0.0335872	chr15	+	41910499	42002127	MSTRG.13025.1	2	4807	MSTRG.13025	Trim13	48.3751	6.95428	47.9024	7.49453	53.445	7.29315	49.5976	6.82034	43.6248	6.61111	34.4363	4.9917
27626	u	novel	0.115697	-0.0856064	chr15	+	41979854	42004430	MSTRG.13025.2	3	4971	MSTRG.13025	.	26.4849	3.8074	23.5283	3.68111	27.4741	3.74914	25.0718	3.44771	26.36	3.99472	21.4251	3.10567
27616	o	novel	0.0452114	-0.024576	chr15	-	41935783	41951244	MSTRG.13027.1	2	1537	MSTRG.13027	RF00406	11.7391	1.68758	10.2206	1.59905	15.4951	2.11448	13.4167	1.84498	11.0976	1.68178	5.84515	0.847283
27619	u	novel	0.0112934	-0.0004096	chr15	-	41947619	41948526	MSTRG.13029.1	1	908	MSTRG.13029	.	10.4449	1.50154	12.88	2.01513	20.3183	2.77265	16.8656	2.31925	11.1872	1.69537	3.90529	0.56609
2642	i	novel	0.0119086	-0.0262144	chr1	.	81994361	81994958	MSTRG.1303.1	1	598	MSTRG.1303	Pou2f2	3.5602	0.511806	12.2625	1.91853	5.28094	0.720641	5.699	0.783689	2.53846	0.38469	3.3194	0.481163
27627	u	novel	0.303617	-0.0090112	chr15	+	42004463	42017120	MSTRG.13032.1	1	12658	MSTRG.13032	.	54.9746	7.90302	51.7062	8.08966	60.6983	8.28294	58.2794	8.0142	54.7297	8.29401	48.9659	7.09784
27628	u	novel	0.144649	-0.0069632	chr15	.	42019858	42020112	MSTRG.13033.1	1	255	MSTRG.13033	.	5.28627	0.759941	13.0863	2.04741	23.3647	3.18837	18.3686	2.52593	14.5137	2.19948	0	0
27643	i	novel	0.0650536	-0.0004096	chr15	.	42766966	42767305	MSTRG.13038.1	1	340	MSTRG.13038	Ephx2	12.3735	1.77879	1.53896	0.240777	0.080252	0.010951	0.253922	0.034918	2.62353	0.397582	1.97941	0.286925
2643	i	novel	0.452265	-0.0294912	chr1	.	81996216	81998868	MSTRG.1304.1	1	2653	MSTRG.1304	Pou2f2	4.24953	0.610902	8.66905	1.35631	9.96608	1.35998	6.21297	0.854367	6.28873	0.953024	10.0023	1.44988
27658	u	novel	0.105316	-0.04096	chr15	.	43172874	43173123	MSTRG.13042.1	1	250	MSTRG.13042	.	8.2296	1.18307	12.548	1.96319	8.58	1.17083	2.38	0.327282	3.498	0.530104	3.572	0.517779
27664	i	novel	0.0355053	-0.02048	chr15	+	43307470	43313652	MSTRG.13044.1	2	6161	MSTRG.13044	Adra1a	12.8714	1.85037	10.9309	1.71019	18.1802	2.48088	12.3381	1.69666	15.1811	2.30061	10.3683	1.50293
27665	i	novel	0.0357398	-0.049152	chr15	-	43335382	43337181	MSTRG.13045.1	1	1800	MSTRG.13045	Adra1a	15.7369	2.2623	11.7395	1.8367	16.1879	2.20902	11.0806	1.52373	17.3856	2.63469	9.01676	1.30702
27666	i	novel	0.0297342	-0.024576	chr15	-	43340763	43346398	MSTRG.13046.1	2	2737	MSTRG.13046	Adra1a	11.934	1.7156	9.7502	1.52546	13.5351	1.84701	12.4724	1.71513	13.9574	2.11517	9.89076	1.43371
27667	i	novel	0.0375124	-0.0004096	chr15	+	43346983	43347205	MSTRG.13047.1	1	223	MSTRG.13047	Adra1a	43.157	6.20413	30.0673	4.70416	52.4843	7.16205	45.1614	6.21031	36.7265	5.5657	11.7713	1.70631
27674	u	novel	0.0125399	-0.1024	chr15	.	43618621	43619515	MSTRG.13049.1	1	895	MSTRG.13049	.	6.10614	0.877804	7.91844	1.23887	8.30503	1.13331	14.7989	2.03505	6.79888	1.03034	8.7676	1.27091
27680	u	novel	0.12677	-0.135168	chr15	.	43669772	43671270	MSTRG.13052.1	1	1499	MSTRG.13052	.	6.22615	0.895056	5.96131	0.932673	12.6211	1.72228	5.76851	0.793248	6.82922	1.03493	2.44496	0.354409
27685	i	novel	0.0803467	-0.0192512	chr15	+	43701121	43726198	MSTRG.13054.1	1	25078	MSTRG.13054	Ppp2r2a	39.2657	5.64474	32.2129	5.03984	40.0929	5.47111	35.9866	4.94864	32.4752	4.92144	35.0879	5.08616
27712	u	novel	0.0716259	-0.016384	chr15	.	45474134	45474975	MSTRG.13056.1	1	842	MSTRG.13056	.	1.48694	0.213758	10.861	1.69926	9.06651	1.23722	5.92399	0.814629	8.13183	1.23234	8.67815	1.25794
27695	i	novel	0.0143756	-0.23511	chr15	.	44415698	44416495	MSTRG.13058.1	1	798	MSTRG.13058	Kctd9	32.1754	4.62546	16.2757	2.5464	17.4586	2.38242	13.4812	1.85385	16.3183	2.47295	21.7256	3.14922
27698	i	novel	0.0237539	-0.024576	chr15	+	44443052	44443963	MSTRG.13060.1	1	912	MSTRG.13060	Gnrh1	9.2193	1.32534	9.9364	1.55459	9.36842	1.27842	13.7248	1.88734	10.4386	1.58191	5.40351	0.783265
27701	i	novel	0.219352	-0.016384	chr15	+	44573176	44574562	MSTRG.13062.1	1	1387	MSTRG.13062	Dock5	13.695	1.96876	13.0901	2.04801	17.1572	2.34128	15.4802	2.12873	20.1954	3.06051	16.2221	2.35147
27702	i	novel	0.143959	-0.0237568	chr15	+	44622176	44626148	MSTRG.13063.1	1	3973	MSTRG.13063	Dock5	15.7398	2.26272	14.3116	2.23911	15.2211	2.07709	12.295	1.69073	12.4167	1.88169	13.5671	1.96661
27718	i	novel	0.0154042	-0.073728	chr15	.	45719255	45719533	MSTRG.13065.1	1	279	MSTRG.13065	Fam124a	7.10036	1.02073	12.1111	1.89484	9.41935	1.28537	3.17563	0.436692	8.9319	1.35358	8.83871	1.28121
27719	i	novel	0.0727397	-0.02048	chr15	.	45726929	45727303	MSTRG.13066.1	1	375	MSTRG.13066	Fam124a	8.14933	1.17153	7.78133	1.21742	4.584	0.625536	5.24533	0.721304	11.3893	1.72599	8.49067	1.23076
27720	i	novel	0.00547783	-0.0004096	chr15	.	45730751	45731048	MSTRG.13067.1	1	298	MSTRG.13067	Fam124a	4.99329	0.717823	3.80872	0.595892	2.98658	0.407551	6.94295	0.95475	13.4497	2.03823	7.57718	1.09835
27721	i	novel	0.00747646	-0.028672	chr15	.	45745330	45745698	MSTRG.13068.1	1	369	MSTRG.13068	Fam124a	4.00542	0.575809	10.5339	1.64807	6.0271	0.822463	5.12466	0.70471	6.45799	0.978675	7.27913	1.05514
27722	i	novel	0.0592557	-0.0323584	chr15	.	45746126	45746696	MSTRG.13069.1	1	571	MSTRG.13069	Fam124a	17.6475	2.53697	16.3711	2.56133	13.1576	1.7955	8.16247	1.12245	6.28047	0.951772	15.7594	2.28441
27750	u	novel	0.00666804	-0.0004096	chr15	.	46271771	46272151	MSTRG.13070.1	1	381	MSTRG.13070	.	1.53806	0.221107	4.39895	0.688235	14.9099	2.03462	0	0	0	0	0	0
27752	u	novel	0.0026968	-0.0667648	chr15	.	46301694	46301998	MSTRG.13071.1	1	305	MSTRG.13071	.	4.46885	0.642431	9.29508	1.45426	14.0557	1.91806	2.95082	0.405778	7.78688	1.18006	12.6754	1.83736
27742	i	novel	0.0167928	-0.02048	chr15	.	46014125	46014565	MSTRG.13073.1	1	441	MSTRG.13073	Wdfy2	24.8209	3.56819	15.9546	2.49618	22.7211	3.10054	29.4921	4.05556	18.0249	2.73159	20.2404	2.93394
27744	i	novel	0.0277989	-0.0937984	chr15	.	46091496	46092113	MSTRG.13075.1	1	618	MSTRG.13075	Wdfy2	11.9142	1.71276	11.0032	1.72151	14.39	1.96367	14.8705	2.0449	21.3317	3.23271	10.6958	1.55041
27725	i	novel	0.00279584	-0.0004096	chr15	.	45842484	45842689	MSTRG.13077.1	1	206	MSTRG.13077	Serpine3	0	0	1.40777	0.220251	2.23786	0.305381	2.99515	0.411873	11.0825	1.6795	0	0
27734	x	novel	0.0475729	-0.02048	chr15	+	45882353	45882656	MSTRG.13079.1	1	304	MSTRG.13079	Ints6	17.8274	2.56283	10.1081	1.58146	14.125	1.92751	18.9901	2.6114	18.9868	2.87736	11	1.5945
27736	i	novel	0.0215269	-0.08192	chr15	+	45912975	45915308	MSTRG.13080.1	1	2334	MSTRG.13080	Ints6	11.944	1.71704	9.4853	1.48402	11.7154	1.5987	9.08776	1.24969	10.0212	1.51866	8.95694	1.29835
27737	x	novel	0.0245015	-0.188416	chr15	+	45927407	45956401	MSTRG.13081.1	2	678	MSTRG.13081	Ints6	5.48204	0.788084	6.75474	1.05681	9.26299	1.26404	13.6917	1.8828	4.19336	0.635481	4.77463	0.692106
27765	i	novel	0.14147	-0.0004096	chr15	.	46585462	46585719	MSTRG.13085.1	1	258	MSTRG.13085	Blk	3.70155	0.532126	3.81783	0.597316	10.4302	1.42332	1.85271	0.254773	4.55039	0.689587	19.062	2.76313
27770	i	novel	0.00944346	-0.0004096	chr15	.	46790797	46791408	MSTRG.13089.1	1	612	MSTRG.13089	Xkr6	8.47168	1.21787	13.8088	2.16045	9.35131	1.27609	3.4439	0.473583	7.3573	1.11496	5.59858	0.811542
27771	i	novel	0.0897594	-0.0385024	chr15	.	46810984	46812692	MSTRG.13090.1	1	1709	MSTRG.13090	Xkr6	9.89936	1.42311	6.54593	1.02414	11.7987	1.61006	5.12551	0.704827	9.7797	1.48206	11.7351	1.70106
27773	i	novel	0.0125585	-0.196608	chr15	.	46963473	46963966	MSTRG.13092.1	1	494	MSTRG.13092	Xkr6	5.05061	0.726063	2.694	0.421487	12.834	1.75134	1.71188	0.235406	0	0	2.82254	0.40914
27774	i	novel	0.034012	-0.167936	chr15	.	46966965	46967546	MSTRG.13093.1	1	582	MSTRG.13093	Xkr6	7.71793	1.10951	7.68156	1.20181	17.268	2.35641	9.1953	1.26448	6.21134	0.941296	9.22222	1.33681
27775	i	novel	0.0175842	-0.0073728	chr15	.	46988186	46989246	MSTRG.13094.1	1	1061	MSTRG.13094	Xkr6	5.86459	0.843079	5.08451	0.795494	14.5947	1.99161	9.63368	1.32476	5.68944	0.862205	0.535344	0.077601
27778	i	novel	0.0314523	-0.0004096	chr15	.	47216759	47217030	MSTRG.13097.1	1	272	MSTRG.13097	Pinx1	4.72059	0.67862	3.46324	0.541838	8.57353	1.16995	12.4669	1.71437	2.79779	0.423991	2.53676	0.367716
27779	i	novel	0.0315485	-0.057344	chr15	.	47229157	47230291	MSTRG.13098.1	1	1135	MSTRG.13098	Pinx1	8.59896	1.23617	6.44466	1.0083	10.1225	1.38132	8.70626	1.19723	9.42287	1.42799	8.78372	1.27324
27780	i	novel	0.106793	-0.0282624	chr15	.	47236080	47236684	MSTRG.13099.1	1	605	MSTRG.13099	Pinx1	11.6562	1.67567	6.55041	1.02484	4.70248	0.641704	7.44463	1.02374	4.32727	0.655776	9.9157	1.43733
200	i	novel	0.0900953	-0.0421888	chr1	-	6949793	6956447	MSTRG.131.1	2	6623	MSTRG.131	Utrn	19.3643	2.78377	15.2378	2.38402	18.3463	2.50355	22.3668	3.07573	21.5901	3.27186	17.9855	2.60709
27781	i	novel	9.34451e-06	-0.0004096	chr15	.	47262801	47263092	MSTRG.13100.1	1	292	MSTRG.13100	Pinx1	8.46575	1.21702	7.66096	1.19859	9.19521	1.25479	3.65411	0.502489	3.0411	0.460862	12.3425	1.7891
27793	j	novel	0.204862	-0.0929792	chr15	-	47783916	47800111	MSTRG.13104.3	2	1202	MSTRG.13104	Msra	7.78179	1.11869	8.81358	1.37892	6.55993	0.895174	11.7774	1.61956	8.23149	1.24744	17.0432	2.47049
27800	i	novel	0.0460248	-0.0278528	chr15	-	48084333	48087275	MSTRG.13107.1	1	2943	MSTRG.13107	Kif13b	10.1611	1.46073	10.2325	1.60091	11.6126	1.58467	10.84	1.49064	9.92898	1.50469	13.7496	1.99307
27808	i	novel	0.0509346	-0.0815104	chr15	+	48213796	48214514	MSTRG.13109.1	1	719	MSTRG.13109	Hmbox1	12.5104	1.79847	22.363	3.49879	26.1474	3.5681	17.7232	2.43718	12.4812	1.89146	14.4701	2.09751
27810	u	novel	0.0739403	-0.008192	chr15	+	48288822	48293800	MSTRG.13110.1	1	4979	MSTRG.13110	.	19.3575	2.78279	20.3051	3.17682	18.5517	2.53158	17.0639	2.34651	15.6487	2.37148	19.8909	2.88329
27821	u	novel	0.0607657	-0.106496	chr15	.	48592005	48597537	MSTRG.13114.1	1	5533	MSTRG.13114	.	10.8202	1.55548	10.4067	1.62817	16.4927	2.2506	9.98554	1.37315	8.96747	1.35897	7.54491	1.09367
27825	u	novel	0.366092	-0.067584	chr15	-	48763248	48773392	MSTRG.13117.1	2	10101	MSTRG.13117	.	14.8944	2.14118	12.8533	2.01095	14.5371	1.98374	12.3704	1.70109	12.4961	1.89372	12.6567	1.83465
27826	u	novel	0.0855539	-0.0278528	chr15	+	48773454	48781373	MSTRG.13118.1	1	7920	MSTRG.13118	.	16.786	2.41311	12.4338	1.94532	15.8365	2.16106	14.8102	2.0366	13.688	2.07435	16.7706	2.43098
27827	u	novel	0.367664	-0.0126976	chr15	.	48781888	48786684	MSTRG.13119.1	1	4797	MSTRG.13119	.	11.487	1.65134	8.67292	1.35692	11.256	1.536	8.82701	1.21383	7.10392	1.07656	10.7911	1.56422
27828	u	novel	0.164286	-0.02048	chr15	.	48787574	48787974	MSTRG.13120.1	1	401	MSTRG.13120	.	12.8379	1.84554	10.6259	1.66247	16.3242	2.22761	15.1421	2.08225	6.89776	1.04532	6.35661	0.921421
27847	u	novel	0.0592016	-0.0004096	chr15	.	50146059	50146433	MSTRG.13126.1	1	375	MSTRG.13126	.	8.216	1.18111	11.1572	1.74559	4.95	0.675481	8.916	1.22607	11.4413	1.73387	11.796	1.70989
27848	u	novel	0.011806	-0.004096	chr15	.	50189875	50190211	MSTRG.13127.1	1	337	MSTRG.13127	.	16.5499	2.37918	16.5562	2.5903	11.9493	1.63061	15.0208	2.06556	13.3071	2.01662	13.3408	1.93381
2659	i	novel	0.126506	-0.0851968	chr1	+	82117261	82119458	MSTRG.1313.1	1	2198	MSTRG.1313	Erf	0	0	0	0	0	0	0	0	0	0	17.0978	2.47841
27851	i	novel	0.0102553	-0.0004096	chr15	.	50409363	50409565	MSTRG.13130.1	1	203	MSTRG.13130	Adam28	8.55172	1.22937	11.3892	1.78188	1.46305	0.19965	0	0	8.71429	1.3206	0	0
27853	u	novel	0.00269901	-0.067584	chr15	.	50998911	50999118	MSTRG.13132.1	1	208	MSTRG.13132	.	0	0	0	0	0	0	0	0	11.8651	1.7981	23.2683	3.37285
27860	i	novel	0.0375862	-0.0229376	chr15	+	51130716	51131351	MSTRG.13134.1	1	636	MSTRG.13134	Slc25a37	0	0	19.5912	3.06513	0	0	0	0	0	0	0	0
27861	i	novel	0.00867958	-0.0012288	chr15	+	51166350	51166589	MSTRG.13135.1	1	240	MSTRG.13135	Slc25a37	35.4125	5.09081	17.8792	2.79727	28.8958	3.94315	23.1792	3.18745	24.525	3.71664	28.2875	4.10041
27867	u	novel	0.0858023	-0.0004096	chr15	.	51253415	51253867	MSTRG.13137.1	1	453	MSTRG.13137	.	14.4547	2.07798	4.73289	0.740482	6.14349	0.838345	5.74393	0.789868	7.9713	1.20801	8.40177	1.21788
27868	u	novel	0.0500998	-0.0417792	chr15	.	51275981	51280517	MSTRG.13139.1	1	4537	MSTRG.13139	.	9.35177	1.34439	9.63434	1.50734	10.9275	1.49117	11.3123	1.5556	11.6429	1.76443	5.60503	0.812475
27869	u	novel	0.0799589	-0.0438272	chr15	.	51282900	51285401	MSTRG.13140.1	1	2502	MSTRG.13140	.	8.73381	1.25555	6.27018	0.980998	8.46283	1.15484	10.0608	1.38349	11.8769	1.79988	6.73022	0.975577
27870	u	novel	0.017698	-0.180224	chr15	.	51297371	51297671	MSTRG.13141.1	1	301	MSTRG.13141	.	14.7076	2.11433	8.43189	1.31921	8.65116	1.18054	3.35548	0.461424	8.50831	1.28939	4.22591	0.612567
27894	j	novel	0.148926	-0.0647168	chr15	+	51779839	51810393	MSTRG.13154.1	5	4979	MSTRG.13154	Bin3	13.522	1.94389	13.7701	2.15439	14.8124	2.02131	17.1455	2.35773	15.4456	2.3407	13.4976	1.95654
27897	i	novel	0.00717089	-0.0004096	chr15	+	51782831	51783060	MSTRG.13155.1	1	230	MSTRG.13155	Bin3	24.1435	3.47081	9.63913	1.50808	16.613	2.26703	22.6	3.1078	10.387	1.57409	35.813	5.19127
27915	i	novel	0.0959632	-0.0487424	chr15	-	51908883	51912142	MSTRG.13158.1	1	3260	MSTRG.13158	Ppp3cc	25.0242	3.59742	25.0991	3.92686	23.3601	3.18774	26.8061	3.68621	26.469	4.01124	19.7129	2.85748
27916	i	novel	0.0241787	-0.0159744	chr15	+	51908886	51912544	MSTRG.13159.1	1	3659	MSTRG.13159	Ppp3cc	23.7398	3.41277	2.67443	0.418426	2.4258	0.331026	25.5469	3.51304	25.7592	3.90368	0.735993	0.106686
27917	i	novel	0.1257	-0.098304	chr15	-	51913091	51915145	MSTRG.13160.1	1	2055	MSTRG.13160	Ppp3cc	23.7431	3.41324	17.7255	2.77323	25.9932	3.54705	21.308	2.93014	23.146	3.50765	16.5246	2.39532
27919	i	novel	0.0606585	-0.0028672	chr15	+	51929913	51931126	MSTRG.13161.1	1	1214	MSTRG.13161	Ppp3cc	16.0914	2.31326	9.85861	1.54242	15.6919	2.14133	14.4704	1.98987	15.5568	2.35756	10.2908	1.4917
27920	i	novel	0.162954	-0.0831488	chr15	+	51931929	51934355	MSTRG.13162.1	1	2427	MSTRG.13162	Ppp3cc	20.6679	2.97117	15.6551	2.44931	1.97038	0.26888	16.1815	2.22517	14.647	2.21968	15.6687	2.27125
27921	i	novel	0.268712	-0.0643072	chr15	+	51932007	51934308	MSTRG.13162.2	2	2274	MSTRG.13162	Ppp3cc	0	0	1.50639	0.235681	18.6134	2.54	4.72157	0.649279	6.74111	1.02158	0	0
27953	i	novel	0.1071	-0.0352256	chr15	.	52283402	52285848	MSTRG.13170.1	1	2447	MSTRG.13170	Fam160b2	16.2983	2.34301	13.2579	2.07425	15.696	2.14188	15.4266	2.12137	13.4945	2.04502	16.0723	2.32976
27954	i	novel	0.0350651	-0.008192	chr15	.	52286321	52288767	MSTRG.13171.1	1	2447	MSTRG.13171	Fam160b2	12.47	1.79265	10.4801	1.63965	18.7605	2.56008	14.1075	1.93997	11.0439	1.67364	14.4307	2.0918
27967	i	novel	0.0160857	-0.036864	chr15	+	52437536	52439293	MSTRG.13177.1	1	1758	MSTRG.13177	Xpo7	18.711	2.68985	16.4238	2.56957	26.5893	3.6284	20.0859	2.76208	15.9141	2.4117	19.9158	2.88689
2673	j	novel	0.00814535	-0.0393216	chr1	+	82245190	82264133	MSTRG.1318.1	3	1384	MSTRG.1318	AC121639.1	32.6348	4.69149	32.1413	5.02865	29.8191	4.06914	36.3241	4.99505	29.3711	4.45104	26.0155	3.77107
27971	i	novel	0.140567	-0.0004096	chr15	+	52598737	52599470	MSTRG.13180.1	2	623	MSTRG.13180	Gfra2	8.91172	1.28113	13.2632	2.07509	7.47512	1.02006	9.43849	1.29792	19.7801	2.99757	14.943	2.16606
27974	u	novel	0.00265189	-0.124518	chr15	-	52699668	52700410	MSTRG.13183.1	2	331	MSTRG.13183	.	13.5619	1.94963	5.49445	0.859631	7.60785	1.03817	3.80125	0.522723	6.61518	1.0025	15.0423	2.18045
27977	u	novel	0.350249	-0.0520192	chr15	.	52780941	52782423	MSTRG.13186.1	1	1483	MSTRG.13186	.	6.52023	0.937332	7.23061	1.13126	14.6035	1.99281	10.8041	1.48571	12.8038	1.94034	1.6025	0.232289
27979	u	novel	0.0171471	-0.0004096	chr15	.	52790750	52791160	MSTRG.13188.1	1	411	MSTRG.13188	.	6.04866	0.86954	0.805353	0.126001	3.78102	0.515961	3.64234	0.50087	4.0511	0.613922	13.0487	1.89147
27980	u	novel	0.00468336	-0.0180224	chr15	.	52809534	52809845	MSTRG.13189.1	1	312	MSTRG.13189	.	12.5481	1.80388	11.9647	1.87194	6.97756	0.952164	7.00962	0.963917	7.0641	1.07053	11.6827	1.69346
27981	u	novel	0.00862835	-0.036864	chr15	.	52813977	52814486	MSTRG.13190.1	1	510	MSTRG.13190	.	17.8941	2.57241	11.7941	1.84524	12.3941	1.69131	7.10784	0.977424	11.1392	1.68809	16.2078	2.3494
27982	u	novel	0.0268609	-0.008192	chr15	.	52820922	52821141	MSTRG.13191.1	1	220	MSTRG.13191	.	13.9455	2.00476	3.10909	0.486431	5.12273	0.699051	1.26818	0.174392	8.14091	1.23371	12.1	1.75395
27983	u	novel	0.0113298	-0.057344	chr15	.	52834912	52835651	MSTRG.13192.1	1	740	MSTRG.13192	.	13.2541	1.90537	9.7027	1.51803	4.2	0.573135	8.51757	1.17128	12.1041	1.83431	13.9068	2.01585
27984	u	novel	0.0162594	-0.0995328	chr15	.	52838406	52838673	MSTRG.13193.1	1	268	MSTRG.13193	.	20.2649	2.91323	12.6157	1.97378	9.99254	1.36359	17.4254	2.39622	6.98134	1.05799	16.9963	2.46369
27985	u	novel	0.0129231	-0.0503808	chr15	.	52843852	52844412	MSTRG.13194.1	1	561	MSTRG.13194	.	14.2656	2.05079	11.3387	1.77399	11.2549	1.53585	9.1123	1.25306	10.1693	1.54111	15.1907	2.20197
27986	u	novel	0.0281068	-0.053248	chr15	.	52846434	52846784	MSTRG.13195.1	1	351	MSTRG.13195	.	28.5228	4.10037	31.4259	4.91673	29.3419	4.00402	39.735	5.4641	30.6496	4.64478	37.1054	5.37861
27987	u	novel	0.0591744	-0.0004096	chr15	.	52847082	52847409	MSTRG.13196.1	1	328	MSTRG.13196	.	25.5381	3.67129	21.9649	3.43651	15.9735	2.17975	27.9085	3.8378	16.5991	2.51551	22.1494	3.21066
27988	u	novel	0.0180123	-0.098304	chr15	.	52852663	52853367	MSTRG.13197.1	1	705	MSTRG.13197	.	12.2199	1.7567	6.91631	1.08209	14.7674	2.01517	7.08511	0.974298	17.6624	2.67665	13.4269	1.9463
27989	u	novel	0.0141863	-0.0004096	chr15	.	52870356	52870860	MSTRG.13198.1	1	505	MSTRG.13198	.	11.3327	1.62916	10.5861	1.65625	10.2376	1.39704	7.01188	0.964228	14.4257	2.18615	10.5505	1.52934
27990	u	novel	0.0944655	-0.069632	chr15	.	52874187	52875197	MSTRG.13199.1	1	1011	MSTRG.13199	.	10.4026	1.49545	5.64886	0.883789	7.9001	1.07805	8.364	1.15016	13.5836	2.05852	12.6864	1.83896
237	u	novel	0.015352	-0.016384	chr1	.	7511400	7511730	MSTRG.132.1	1	331	MSTRG.132	.	3.39879	0.488602	11.574	1.81081	5.84592	0.797739	1.81269	0.249269	1.12991	0.171232	1.07553	0.155903
27991	u	novel	0.0136236	-0.094208	chr15	.	52880380	52880642	MSTRG.13200.1	1	263	MSTRG.13200	.	5.23954	0.753224	0.973384	0.15229	4.46388	0.609144	12.4259	1.70872	14.5551	2.20575	9.17871	1.3305
27992	u	novel	0.0696737	-0.0004096	chr15	.	52881097	52882385	MSTRG.13201.1	1	1289	MSTRG.13201	.	8.73778	1.25612	9.56866	1.49706	6.85493	0.935429	6.88286	0.946485	10.6749	1.61773	11.0892	1.60743
27993	u	novel	0.00894529	-0.028672	chr15	.	52885052	52885649	MSTRG.13202.1	1	598	MSTRG.13202	.	7.1087	1.02193	5.8495	0.91518	7.99498	1.091	7.11204	0.978001	9.06856	1.37429	16.1739	2.34449
27994	u	novel	0.0199319	-0.0987136	chr15	.	52891278	52891676	MSTRG.13203.1	1	399	MSTRG.13203	.	8.34085	1.19906	11.3985	1.78334	7.58897	1.0356	3.70426	0.509386	8.26065	1.25186	14.0376	2.03482
27995	u	novel	0.028985	-0.0004096	chr15	.	52902200	52902450	MSTRG.13204.1	1	251	MSTRG.13204	.	1.98406	0.285224	3.30677	0.517359	6.1753	0.842686	6.38247	0.877676	4.68526	0.710026	18.008	2.61034
27996	u	novel	0.0236716	-0.138854	chr15	.	52919299	52919634	MSTRG.13205.1	1	336	MSTRG.13205	.	3.17262	0.456088	11.628	1.81925	2.74702	0.374861	7.54464	1.03749	9.25446	1.40247	5.9122	0.857002
27997	u	novel	0.0761165	-0.0004096	chr15	.	52919946	52920262	MSTRG.13206.1	1	317	MSTRG.13206	.	25.7524	3.70209	21.3186	3.33539	13.3953	1.82793	22.4274	3.08408	15.3943	2.33293	22.2177	3.22056
27998	u	novel	0.073902	-0.1024	chr15	.	52921433	52922219	MSTRG.13207.1	1	787	MSTRG.13207	.	4.32529	0.621792	3.03431	0.474731	7.20076	0.982622	1.83482	0.252312	10.4905	1.58978	7.35832	1.06662
27999	u	novel	0.00508164	-0.0004096	chr15	.	52928013	52928364	MSTRG.13208.1	1	352	MSTRG.13208	.	7.14773	1.02754	5.98864	0.936949	14.1449	1.93022	6.08523	0.836801	11.0369	1.67259	3.70171	0.53658
28000	u	novel	0.0766207	-0.0004096	chr15	.	52936472	52936697	MSTRG.13209.1	1	226	MSTRG.13209	.	6.65487	0.956687	10.6372	1.66423	2.71239	0.370135	4.10177	0.564049	4.85398	0.735596	2.50885	0.36367
2677	u	novel	0.0122029	-0.098304	chr1	.	82282195	82282814	MSTRG.1321.1	1	620	MSTRG.1321	.	9.58871	1.37845	12.1177	1.89587	8.99032	1.22683	14.0839	1.93672	7.3	1.10628	12.2774	1.77967
28011	u	novel	0.00583488	-0.0004096	chr15	.	54584111	54584509	MSTRG.13210.1	1	399	MSTRG.13210	.	2.19298	0.315258	5.55639	0.869322	5.72431	0.781144	4.02757	0.553845	11.2481	1.70459	3.56892	0.517332
28013	u	novel	0.10417	-0.0004096	chr15	.	54801962	54802263	MSTRG.13211.1	1	302	MSTRG.13211	.	12.3377	1.77364	4.84636	0.758234	11.3596	1.55014	13.106	1.80225	10.7199	1.62454	7.4404	1.07852
28010	i	novel	0.237261	-0.024576	chr15	-	54477439	54486900	MSTRG.13215.1	2	8017	MSTRG.13215	Fndc3a	12.452	1.79007	11.0538	1.72942	16.9734	2.31621	14.1522	1.94612	11.3645	1.72223	8.13521	1.17924
28032	u	novel	0.0811961	-0.043008	chr15	.	55246203	55251654	MSTRG.13216.1	1	5452	MSTRG.13216	.	12.502	1.79726	13.0161	2.03643	16.953	2.31343	11.5339	1.58607	10.8135	1.63872	8.06585	1.16918
2678	u	novel	0.125542	-0.0004096	chr1	.	82287718	82287993	MSTRG.1322.1	1	276	MSTRG.1322	.	16.4819	2.36939	6.45652	1.01015	16.7174	2.28127	14.7319	2.02583	6.78986	1.02897	21.3116	3.08922
28018	i	novel	0.0626314	-0.0806912	chr15	-	55034934	55040324	MSTRG.13220.1	1	5391	MSTRG.13220	Rcbtb2	14.4763	2.08108	11.5327	1.80435	15.3664	2.09691	14.6524	2.0149	10.2775	1.55749	3.11335	0.451295
28019	i	novel	0.0596179	-0.0831488	chr15	-	55034996	55040822	MSTRG.13220.2	2	5779	MSTRG.13220	Rcbtb2	0	0	0.412355	0.064515	0	0	0	0	4.82632	0.731404	11.2818	1.63535
28020	i	novel	0.400598	-0.057344	chr15	-	55042146	55043383	MSTRG.13221.1	2	1176	MSTRG.13221	Rcbtb2	12.6122	1.8131	10.911	1.70708	14.4022	1.96534	11.716	1.61111	14.767	2.23786	10.994	1.59364
28028	i	novel	0.0829759	-0.1024	chr15	-	55114531	55125215	MSTRG.13223.1	2	10532	MSTRG.13223	Rb1	15.8376	2.27678	14.1487	2.21363	20.4004	2.78385	13.8745	1.90794	13.4045	2.03138	10.0083	1.45074
28031	i	novel	0.0166315	-0.049152	chr15	+	55174436	55176610	MSTRG.13226.1	2	1659	MSTRG.13226	Rb1	13.437	1.93167	12.855	2.01122	18.7178	2.55424	12.7149	1.74847	10.3773	1.57263	12.6052	1.82718
28043	u	novel	0.0242549	-0.0004096	chr15	.	55544671	55544894	MSTRG.13227.1	1	224	MSTRG.13227	.	5.05357	0.726489	1.33929	0.209537	13.3393	1.82029	0	0	0	0	4.01786	0.582408
28039	i	novel	0.142527	-0.057344	chr15	-	55490911	55492218	MSTRG.13229.1	1	1308	MSTRG.13229	Sucla2	12.724	1.82917	13.604	2.1284	11.3991	1.55553	13.6858	1.88198	12.7317	1.92942	11.6063	1.68238
2679	u	novel	0.00614686	-0.0004096	chr1	.	82291219	82291422	MSTRG.1323.1	1	204	MSTRG.1323	.	5.5049	0.791371	2.85294	0.446355	15.6029	2.12919	0.308824	0.042467	4.08333	0.618808	1.43137	0.207484
28041	u	novel	0.00836195	-0.0004096	chr15	-	55520525	55520794	MSTRG.13231.1	1	270	MSTRG.13231	.	9.81852	1.41149	13.4333	2.1017	39.337	5.36796	17.2037	2.36574	18.9519	2.87205	9.20155	1.33381
28042	u	novel	0.0102202	-0.086016	chr15	.	55524091	55524767	MSTRG.13232.1	1	677	MSTRG.13232	.	9.83309	1.41358	9.33087	1.45986	14.1448	1.9302	10.291	1.41515	11.3353	1.71781	9	1.30459
28045	u	novel	0.0715867	-0.0004096	chr15	.	56637490	56637691	MSTRG.13233.1	1	202	MSTRG.13233	.	6.27723	0.902399	7.00495	1.09596	0.742574	0.101332	12.6485	1.73934	12.9629	1.96446	0	0
28067	i	novel	0.0109365	-0.04096	chr15	.	57092688	57093000	MSTRG.13236.1	1	313	MSTRG.13236	Rubcnl	0.910543	0.130897	11.4313	1.78848	4.3131	0.588569	1.1278	0.155087	0.824281	0.124915	0.479233	0.069467
28059	i	novel	0.0346397	-0.02048	chr15	-	56873804	56884651	MSTRG.13238.1	2	2172	MSTRG.13238	Lrch1	15.6547	2.25048	15.7082	2.45762	23.2127	3.16763	19.5921	2.69418	23.3246	3.53472	17.9592	2.60327
28060	i	novel	0.436613	-0.03072	chr15	-	56918256	56946198	MSTRG.13239.1	2	14553	MSTRG.13239	Lrch1	15.3429	2.20566	4.99485	0.781467	18.0689	2.46569	2.49726	0.343407	4.92227	0.745944	4.26716	0.618545
28062	i	novel	0.436613	-0.0032768	chr15	-	56925888	56948031	MSTRG.13239.2	3	21751	MSTRG.13239	Lrch1	10.3378	1.48614	0	0	11.1798	1.5256	10.398	1.42986	11.3315	1.71723	12.2489	1.77554
28063	i	novel	0.436613	-0.0032768	chr15	-	56932422	56948232	MSTRG.13239.3	2	11426	MSTRG.13239	Lrch1	0.075605	0.010869	0	0	0.199822	0.027268	8.25323	1.13493	0	0	19.0172	2.75664
2680	u	novel	0.00874527	-0.08192	chr1	.	82296904	82297399	MSTRG.1324.1	1	496	MSTRG.1324	.	11.7681	1.69176	6.94557	1.08666	13.9032	1.89725	8.98387	1.2354	8.29435	1.25697	12.0867	1.75202
28071	u	novel	0.0160608	-0.0499712	chr15	-	57178326	57180248	MSTRG.13243.1	1	1923	MSTRG.13243	.	26.3999	3.79518	18.52	2.89754	17.1222	2.33651	28.8164	3.96265	18.4659	2.79842	29.9802	4.34578
28073	u	novel	0.0474558	-0.0016384	chr15	-	57208555	57212347	MSTRG.13245.1	1	3793	MSTRG.13245	.	12.0179	1.72767	9.74585	1.52478	8.89929	1.2144	12.7103	1.74783	8.99974	1.36386	13.334	1.93283
28075	i	novel	0.153012	-0.02048	chr15	-	57223260	57226953	MSTRG.13246.1	1	3694	MSTRG.13246	Lcp1	31.7821	4.56891	30.8051	4.81959	29.6542	4.04663	37.2168	5.11782	32.934	4.99097	37.1448	5.38432
2681	u	novel	0.339753	-0.069632	chr1	.	82305887	82307340	MSTRG.1325.1	1	1454	MSTRG.1325	.	10.1217	1.45507	6.97524	1.09131	12.9814	1.77146	12.8239	1.76346	7.24897	1.09854	9.95805	1.44347
28085	u	novel	0.0277187	-0.0004096	chr15	.	57407340	57407887	MSTRG.13250.1	1	548	MSTRG.13250	.	14.8686	2.13747	14.7901	2.31398	8.95803	1.22242	14.0055	1.92594	11.0328	1.67197	11.9544	1.73284
28092	u	novel	9.08501e-06	-0.053248	chr15	.	57746657	57746958	MSTRG.13251.1	1	302	MSTRG.13251	.	3.84437	0.552657	11.0066	1.72203	13.5331	1.84674	9.62252	1.32323	7.94702	1.20433	5.62252	0.815011
28100	u	novel	0.0965924	-0.008192	chr15	+	57811654	57813243	MSTRG.13252.1	2	1565	MSTRG.13252	.	26.8863	3.8651	20.308	3.17727	30.5859	4.17378	29.2792	4.02628	19.2451	2.91649	22.9091	3.32079
28093	u	novel	0.187865	-0.014336	chr15	.	57748165	57749431	MSTRG.13254.1	1	1267	MSTRG.13254	.	10.1634	1.46106	6.51776	1.01973	6.81294	0.9297	5.37885	0.739664	6.59511	0.999454	4.88003	0.707384
28094	u	novel	0.0183439	-0.01024	chr15	.	57751252	57751830	MSTRG.13255.1	1	579	MSTRG.13255	.	7.5734	1.08873	7.8411	1.22678	13.4525	1.83574	6.9361	0.953807	5.63385	0.853781	5.66494	0.82116
28098	i	novel	0.2116	-0.0004096	chr15	+	57778138	57779492	MSTRG.13257.1	1	1355	MSTRG.13257	Cog3	26.9772	3.87817	21.7188	3.398	17.8605	2.43726	25.048	3.44443	21.6583	3.2822	31.0657	4.50312
28099	i	novel	0.0124177	-0.0004096	chr15	-	57787864	57788071	MSTRG.13258.1	1	208	MSTRG.13258	Cog3	31.5887	4.54111	43.9375	6.87422	37.0529	5.05627	43.2019	5.94085	29.4087	4.45673	38.2933	5.55079
2682	u	novel	0.0289144	-0.0069632	chr1	.	82307628	82307949	MSTRG.1326.1	1	322	MSTRG.1326	.	5.54037	0.79647	12.5994	1.97123	5.2236	0.712817	2.84783	0.391614	1.94721	0.295089	10.736	1.55624
28109	i	novel	0.032644	-0.012288	chr15	.	57945627	57945871	MSTRG.13264.1	1	245	MSTRG.13264	Gtf2f2	9.46939	1.36129	7.97551	1.2478	7.7102	1.05214	7.90612	1.0872	11.9551	1.81173	12.449	1.80454
28110	i	novel	0.0834271	-0.0004096	chr15	.	57953037	57953697	MSTRG.13265.1	1	661	MSTRG.13265	Gtf2f2	9.46445	1.36058	5.37368	0.840735	12.1573	1.659	6.6112	0.909128	12.9032	1.95541	8.84569	1.28222
28111	i	novel	0.103189	-0.0098304	chr15	.	57964813	57965078	MSTRG.13266.1	1	266	MSTRG.13266	Gtf2f2	14.5865	2.09691	2.44737	0.382902	12.9248	1.76373	13.188	1.81352	12.9699	1.96552	5.72932	0.830493
28112	i	novel	1.8732e-05	-0.0004096	chr15	.	57972003	57972206	MSTRG.13267.1	1	204	MSTRG.13267	Gtf2f2	12.0294	1.72932	8.37255	1.30992	4.29902	0.586648	12.6373	1.73779	5.52941	0.837953	6.82353	0.989103
28113	i	novel	0.00268995	-0.18432	chr15	.	57974152	57974429	MSTRG.13268.1	1	278	MSTRG.13268	Gtf2f2	5.39568	0.77567	12.2986	1.92416	1.61511	0.220399	4.64748	0.639091	5.53597	0.838947	5.81295	0.842615
28114	i	novel	0.0450942	-0.08192	chr15	.	58003726	58004353	MSTRG.13269.1	1	628	MSTRG.13269	Gtf2f2	6.08439	0.874677	11.2755	1.7641	7.39013	1.00846	2.15287	0.296048	8.76115	1.32771	5.17994	0.750857
2683	u	novel	0.00945639	-0.0004096	chr1	.	82322755	82322979	MSTRG.1327.1	1	225	MSTRG.1327	.	4.89778	0.704092	12.6133	1.97341	2.72889	0.372386	15.7467	2.16538	2.45778	0.372463	11.2711	1.6338
28115	i	novel	0.0203765	-0.0004096	chr15	.	58013020	58013396	MSTRG.13270.1	1	377	MSTRG.13270	Gtf2f2	3.88064	0.557871	1.14058	0.178449	2.49867	0.340971	0.538462	0.074046	16.6286	2.51998	2.84085	0.411795
28117	i	novel	0.0352297	-0.0991232	chr15	.	58021125	58022357	MSTRG.13272.1	1	1233	MSTRG.13272	Gtf2f2	7.61638	1.09491	7.9489	1.24364	12.9108	1.76182	7.9335	1.09096	10.1776	1.54236	2.90916	0.421697
28118	i	novel	0.0186074	-0.0569344	chr15	.	58024433	58025275	MSTRG.13273.1	1	843	MSTRG.13273	Gtf2f2	12.2456	1.76039	11.4069	1.78466	9.90391	1.3515	12.7106	1.74787	11.8387	1.79409	11.7782	1.7073
28120	i	novel	0.0262624	-0.0004096	chr15	.	58027292	58028011	MSTRG.13275.1	1	720	MSTRG.13275	Gtf2f2	6.40694	0.921046	10.9194	1.7084	6.97639	0.952004	10.6069	1.4586	5.52222	0.836864	8.14167	1.18017
28122	i	novel	0.326504	-0.077824	chr15	.	58038825	58044792	MSTRG.13277.1	1	5968	MSTRG.13277	Gtf2f2	10.5174	1.51196	8.27597	1.29481	12.3155	1.68059	9.3497	1.28571	10.0962	1.53002	11.2755	1.63443
28123	i	novel	0.363283	-0.241254	chr15	.	58048186	58050680	MSTRG.13278.1	1	2495	MSTRG.13278	Gtf2f2	7.43407	1.0687	7.40321	1.15826	12.8208	1.74954	6.75792	0.929305	11.8745	1.79953	10.9014	1.58021
28124	i	novel	0.00512863	-0.0004096	chr15	.	58062933	58063197	MSTRG.13279.1	1	265	MSTRG.13279	Gtf2f2	12.6566	1.81948	17.7019	2.76954	10.0642	1.37336	11.9585	1.64445	14.0415	2.12792	13.683	1.98342
28131	u	novel	0.0334688	-0.0335872	chr15	+	58213827	58219671	MSTRG.13281.1	2	357	MSTRG.13281	.	210.602	30.2755	83.4479	13.0558	18.1609	2.47826	24.9455	3.43035	184.396	27.9442	38.1972	5.53687
28135	i	novel	0.211495	-0.049152	chr15	+	58562472	58580233	MSTRG.13286.1	2	16916	MSTRG.13286	Tsc22d1	24.0835	3.46218	18.9211	2.96029	27.3749	3.7356	18.5789	2.55485	22.0179	3.3367	24.3279	3.52645
28136	i	novel	0.0440332	-0.049152	chr15	+	58571578	58580274	MSTRG.13286.2	2	7898	MSTRG.13286	Tsc22d1	10.1772	1.46305	7.93804	1.24194	10.2981	1.40529	9.49279	1.30539	5.89804	0.893816	1.78352	0.25853
28137	i	novel	0.00305829	-0.0004096	chr15	.	58587424	58587727	MSTRG.13287.1	1	304	MSTRG.13287	Tsc22d1	26.4539	3.80295	23.9441	3.74616	13.2368	1.80631	19.8849	2.73444	25.5658	3.87436	30.4013	4.40682
28144	u	novel	0.0108589	-0.11305	chr15	-	59200655	59202959	MSTRG.13288.1	1	2305	MSTRG.13288	.	8.23818	1.1843	7.42994	1.16245	11.6547	1.59041	9.87939	1.35855	6.96616	1.05568	9.49805	1.37679
2695	u	novel	0.153238	-0.0004096	chr1	.	82347282	82347543	MSTRG.1329.1	1	262	MSTRG.1329	.	5.62214	0.808224	12.7137	1.98912	6.04962	0.825536	16.2824	2.23906	2.07252	0.314079	5.82824	0.844832
28149	u	novel	0.0216172	-0.0004096	chr15	.	59342567	59342857	MSTRG.13291.1	1	291	MSTRG.13291	.	5.43643	0.781527	4.89003	0.765068	1.54639	0.211022	4.71478	0.648345	2.2646	0.343189	11.2337	1.62838
28151	i	novel	0.0717753	-0.077824	chr15	.	59762316	59762566	MSTRG.13293.1	1	251	MSTRG.13293	Enox1	5.76494	0.828753	0	0	2.3506	0.320765	9.11554	1.25351	2.34263	0.355013	14.5857	2.11426
28155	u	novel	0.160506	-0.155648	chr15	.	60060254	60060568	MSTRG.13294.1	1	315	MSTRG.13294	.	8.11429	1.16649	4.6	0.71969	16.0175	2.18576	1.92804	0.265132	7.33651	1.11181	3.71746	0.538864
28154	i	novel	0.0666736	-0.0004096	chr15	.	60051831	60052170	MSTRG.13296.1	1	340	MSTRG.13296	Dnajc15	16.9206	2.43246	6.78824	1.06205	8.67059	1.18319	8.30294	1.14177	12.5235	1.89787	11.1882	1.62179
28156	u	novel	0.0757836	-0.0077824	chr15	.	60080525	60080739	MSTRG.13297.1	1	215	MSTRG.13297	.	17.3465	2.49369	11.7535	1.83889	28.2605	3.85645	17.8698	2.45733	14.4279	2.18647	7.36744	1.06795
28159	i	novel	0.231034	-0.016384	chr15	.	60281911	60282803	MSTRG.13300.1	1	893	MSTRG.13300	Fam216b	16.8374	2.4205	19.6161	3.06903	15.5831	2.12648	11.8094	1.62395	20.3461	3.08335	15.5437	2.25313
28173	i	novel	0.0999452	-0.0290816	chr15	+	60909425	60914329	MSTRG.13304.1	1	4905	MSTRG.13304	Dgkh	15.1543	2.17855	16.0936	2.51791	16.6298	2.26931	16.8989	2.32382	15.0748	2.28451	15.9963	2.31874
28175	i	novel	0.105838	-0.0516096	chr15	-	60942264	60947418	MSTRG.13306.1	2	3862	MSTRG.13306	Dgkh	14.1459	2.03358	1.38023	0.215943	1.4569	0.198809	4.7172	0.648678	1.67706	0.25415	4.65763	0.675146
28186	i	novel	0.0442683	-0.028672	chr15	+	61556428	61559140	MSTRG.13309.1	1	2713	MSTRG.13309	Rgcc	47.6778	6.85405	41.6167	6.51111	43.7932	5.97606	38.0007	5.22561	39.9119	6.04844	56.7888	8.23181
28192	i	novel	0.156415	-0.016384	chr15	.	61610145	61611701	MSTRG.13315.1	1	1557	MSTRG.13315	Naa16	14.1574	2.03523	8.2736	1.29444	20.0796	2.74008	15.1689	2.08593	12.325	1.86779	9.2948	1.34733
28193	i	novel	0.0389164	-0.0032768	chr15	.	61626269	61629077	MSTRG.13316.1	1	2809	MSTRG.13316	Naa16	15.5069	2.22924	10.5361	1.64843	12.2606	1.67309	14.5938	2.00685	13.5511	2.0536	12.0288	1.74364
28231	i	novel	0.0685104	-0.016384	chr15	-	61894418	61898837	MSTRG.13328.1	2	4309	MSTRG.13328	Sugt1	11.6804	1.67915	11.1786	1.74893	14.4148	1.96705	10.8495	1.49195	10.6078	1.60756	14.5677	2.11166
28232	i	novel	0.0563717	-0.0692224	chr15	.	61901787	61902920	MSTRG.13329.1	1	1134	MSTRG.13329	Sugt1	12.6949	1.82499	11.6667	1.8253	19.6684	2.68397	11.9877	1.64846	13.3166	2.01806	12.3933	1.79647
28239	u	novel	0.00898037	-0.0004096	chr15	-	62326461	62326861	MSTRG.13330.1	1	401	MSTRG.13330	.	15.2031	2.18555	11.1696	1.74753	13.0449	1.78012	5.48379	0.754095	11.1222	1.68551	12.9626	1.87899
28244	u	novel	0.0107682	-0.0004096	chr15	.	63913850	63914237	MSTRG.13334.1	1	388	MSTRG.13334	.	6.65206	0.956284	11.1392	1.74277	17.8222	2.43203	3.97165	0.546155	6.01546	0.911612	5.50516	0.797999
28247	u	novel	0.00799044	-0.0004096	chr15	.	64575630	64576317	MSTRG.13336.1	1	688	MSTRG.13336	.	0	0	3.90189	0.610468	0	0	0	0	13.3241	2.0192	1.55741	0.225754
28266	u	novel	0.193649	-0.032768	chr15	.	70603574	70604088	MSTRG.13339.1	1	515	MSTRG.13339	.	11.4452	1.64534	13.633	2.13294	12.5625	1.71428	2.86731	0.394294	4.95165	0.750397	7.98835	1.15795
28264	i	novel	0.0215607	-0.0053248	chr15	.	70043322	70043533	MSTRG.13341.1	1	212	MSTRG.13341	Diaph3	22.5566	3.24268	0	0	0	0	16.1604	2.22227	0	0	13.9882	2.02766
28268	u	novel	0.0205375	-0.022528	chr15	.	70763404	70764597	MSTRG.13343.1	1	1194	MSTRG.13343	.	12.7052	1.82647	6.5938	1.03163	7.89196	1.07694	8.37018	1.15101	10.7496	1.62904	8.38359	1.21524
28270	i	novel	0.00438681	-0.0004096	chr15	+	70791834	70792168	MSTRG.13344.1	1	335	MSTRG.13344	Tdrd3	17.8777	2.57006	7.64591	1.19624	14.2776	1.94833	16.9254	2.32747	11.833	1.79323	6.37023	0.923396
28271	i	novel	0.117758	-0.0069632	chr15	.	70795423	70795981	MSTRG.13345.1	1	559	MSTRG.13345	Tdrd3	8.36494	1.20252	6.63148	1.03753	11.4526	1.56283	10.6029	1.45804	11.9517	1.81122	7.67263	1.11218
28272	i	novel	0.0227603	-0.055296	chr15	.	70804338	70807164	MSTRG.13346.1	1	2827	MSTRG.13346	Tdrd3	14.838	2.13307	11.6498	1.82266	12.7771	1.74358	11.6795	1.60609	10.7145	1.62373	9.56173	1.38602
28273	i	novel	0.0261016	-0.0520192	chr15	+	70832398	70835117	MSTRG.13347.1	1	2720	MSTRG.13347	Tdrd3	24.5787	3.53337	23.7651	3.71815	27.0838	3.69588	21.2515	2.92237	18.2976	2.77291	17.6761	2.56224
28274	i	novel	0.0390389	-0.1024	chr15	.	70835776	70838654	MSTRG.13348.1	1	2879	MSTRG.13348	Tdrd3	11.3807	1.63606	10.4005	1.6272	14.7725	2.01587	12.2518	1.68479	10.9701	1.66247	8.49809	1.23184
28276	i	novel	0.0458894	-0.0004096	chr15	.	70856201	70856791	MSTRG.13349.1	1	591	MSTRG.13349	Tdrd3	14.6294	2.10309	10.775	1.68579	22.1946	3.02869	14.5025	1.99429	9.1286	1.38339	10.8985	1.57979
28278	u	novel	0.0453382	-0.14336	chr15	.	71183728	71183940	MSTRG.13350.1	1	213	MSTRG.13350	.	16.0047	2.30079	16.8944	2.6432	26.5845	3.62774	7.37089	1.0136	18.0516	2.73563	18.5329	2.68643
28286	u	novel	0.00537227	-0.0118784	chr15	.	74074091	74074320	MSTRG.13351.1	1	230	MSTRG.13351	.	7.92609	1.13943	12.9304	2.02302	14.6783	2.00301	1.15217	0.158439	0	0	0	0
28293	u	novel	0.0173472	-0.0290816	chr15	.	76928499	76928742	MSTRG.13353.1	1	244	MSTRG.13353	.	7.54986	1.08535	7.60519	1.18987	12.7124	1.73475	20.4486	2.81196	7.625	1.15553	6.0765	0.880818
28294	u	novel	0.0109481	-0.0004096	chr15	.	77715353	77716106	MSTRG.13354.1	1	754	MSTRG.13354	.	4.85676	0.698196	9.3886	1.46889	5.29045	0.721939	8.05836	1.10813	6.06631	0.919318	3.4748	0.503689
28295	u	novel	0.0131533	-0.0004096	chr15	.	77719063	77719756	MSTRG.13355.1	1	694	MSTRG.13355	.	8.35735	1.20143	6.87608	1.07579	6.42795	0.877164	10.1888	1.40109	1.44524	0.219019	1.75072	0.253775
28296	u	novel	0.0137992	-0.16384	chr15	.	77725200	77725801	MSTRG.13356.1	1	602	MSTRG.13356	.	5.86046	0.842486	13.0897	2.04794	8.92857	1.2184	9.05648	1.24539	5.15947	0.781891	5.8505	0.848058
28300	u	novel	6.66313e-07	-0.0004096	chr15	.	78935225	78935434	MSTRG.13358.1	1	210	MSTRG.13358	.	3.62857	0.521634	9.35238	1.46322	8.58095	1.17096	8.61429	1.18458	14.8095	2.24431	6.50952	0.943587
28299	u	novel	0.047342	-0.0004096	chr15	+	78927751	78934243	MSTRG.13359.1	2	344	MSTRG.13359	.	13.0878	1.88147	18.3547	2.87167	13.6599	1.86404	13.5534	1.86378	8.08605	1.2254	7.7792	1.12763
28301	u	novel	0.0233334	-0.028672	chr15	.	79070143	79070732	MSTRG.13360.1	1	590	MSTRG.13360	.	6.88378	0.989596	7.46588	1.16807	2.52034	0.343928	12.4933	1.718	6.63525	1.00554	21.429	3.10623
28302	u	novel	0.00907225	-0.02048	chr15	.	79075807	79076229	MSTRG.13361.1	1	423	MSTRG.13361	.	0.873916	0.125632	1.62648	0.25447	2.83924	0.387445	13.0946	1.80068	0	0	17.3983	2.52197
28313	u	novel	0.0180058	-0.0004096	chr15	.	82092504	82092865	MSTRG.13364.1	1	362	MSTRG.13364	.	10.1298	1.45624	7.55801	1.18248	11.5166	1.57156	4.24309	0.583483	11.1796	1.6942	6.64641	0.963429
28316	i	novel	0.0741429	-0.0004096	chr15	+	82114121	82114718	MSTRG.13366.1	1	598	MSTRG.13366	Dach1	14.1505	2.03424	21.1237	3.3049	29.209	3.98589	20.3378	2.79672	17.1154	2.59375	8.89298	1.28908
28317	i	novel	0.047461	-0.004096	chr15	+	82119914	82127166	MSTRG.13367.1	2	7098	MSTRG.13367	Dach1	9.43815	1.35681	9.73482	1.52306	14.6034	1.99279	8.77629	1.20686	7.21161	1.09288	6.08453	0.881982
28319	i	novel	0.0284211	-0.032768	chr15	-	82184376	82191650	MSTRG.13368.1	2	1849	MSTRG.13368	Dach1	10.1055	1.45274	7.88156	1.2331	17.179	2.34426	12.8951	1.77325	9.72363	1.47357	7.61493	1.10382
28321	i	novel	0.017176	-0.0004096	chr15	+	82364734	82365075	MSTRG.13369.1	2	238	MSTRG.13369	Dach1	13.5462	1.94737	3.37879	0.528627	4.69342	0.640468	8.81381	1.21202	12.458	1.88794	5.60084	0.811869
28322	i	novel	0.0989344	-0.028672	chr15	+	82368285	82396736	MSTRG.13370.1	2	28398	MSTRG.13370	Dach1	20.4835	2.94466	17.3874	2.72034	24.2696	3.31184	14.1601	1.94721	15.8148	2.39665	9.35221	1.35565
28323	i	novel	0.0875964	-0.0004096	chr15	+	82400733	82403638	MSTRG.13371.1	1	2906	MSTRG.13371	Dach1	13.8387	1.98942	16.1216	2.52229	26.4815	3.61369	12.3304	1.6956	17.7052	2.68313	5.15546	0.747309
28325	i	novel	0.161311	-0.098304	chr15	+	82452532	82471956	MSTRG.13373.1	2	19317	MSTRG.13373	Dach1	33.1021	4.75868	25.3761	3.9702	35.5585	4.85234	23.4046	3.21844	23.2648	3.52566	14.0835	2.04147
28326	i	novel	0.0586563	-0.049152	chr15	-	82472046	82477265	MSTRG.13374.1	2	5188	MSTRG.13374	Dach1	33.0368	4.74929	26.1771	4.09553	38.575	5.26398	20.7917	2.85913	20.6288	3.12618	7.15446	1.03707
[truncated: 17,845 more rows]
