# Supplementary material for: Changing Expression Profiles of Messenger RNA, MicroRNA, Long Non-coding RNA, and Circular RNA Reveal the Key Regulators and Interaction Networks of Competing Endogenous RNA in Pulmonary Fibrosis
Source: Front Genet. 2020 Sep 24;11:558095. doi: 10.3389/fgene.2020.558095 (PMC7541945; doi:10.3389/fgene.2020.558095)
Supplement: Supplementary Figure S1 — GO enrichment analysis of DE ceRNAs. (A) GO enrichment analysis of DE mRNAs. (B) GO enrichment analysis enrichment of DE lncRNAs. (C) GO enrichment analysis enrichment. [file Data_Sheet_1.zip › Table 4.XLSX]

## Sheet: Sheet1
gene_id	gene_name	transcript_id	GO	KEGG	KO_ENTRY	EC	Description	FPKM.Model_1	FPKM.Model_2	FPKM.Model_3	FPKM.Control_1	FPKM.Control_2	FPKM.Control_3	fc	log2(fc)	pval	qval	regulation	significant
ENSRNOG00000015201	Tmem266	ENSRNOT00000020410	GO:0005829(cytosol);GO:0005886(plasma membrane);GO:0016020(membrane);GO:0016021(integral component of membrane)	NA	NA	NA	transmembrane protein 266 [Source:RGD Symbol;Acc:1562084]	0.058681	0.053754	0.061212	0	0	0	inf	inf	0.001424	1	up	yes
MSTRG.32607	RF00001	ENSRNOT00000070518	NA	NA	NA	NA		0.05621	0.049777	0.056077	0	0.018272	0	8.86953	3.14886	0.00175537	1	up	yes
ENSRNOG00000010406	Cel	ENSRNOT00000014572	GO:0006629(lipid metabolic process);GO:0016787(hydrolase activity);GO:0016788(hydrolase activity, acting on ester bonds);GO:0046514(ceramide catabolic process)	00100(Steroid biosynthesis);00561(Glycerolipid metabolism);04972(Pancreatic secretion);04975(Fat digestion and absorption)	K12298	EC:3.1.1.13;EC:3.1.1.3	carboxyl ester lipase [Source:RGD Symbol;Acc:2331]	0.168876	0.201374	0.162048	0	0.063409	0	8.39468	3.06947	0.0030387	1	up	yes
ENSRNOG00000011688	Neil3	ENSRNOT00000015623	GO:0000405(bubble DNA binding);GO:0003676(nucleic acid binding);GO:0003677(DNA binding);GO:0003684(damaged DNA binding);GO:0003690(double-stranded DNA binding);GO:0003697(single-stranded DNA binding);GO:0003906(DNA-(apurinic or apyrimidinic site) endonuclease activity);GO:0005634(nucleus);GO:0005654(nucleoplasm);GO:0006281(DNA repair);GO:0006284(base-excision repair);GO:0006289(nucleotide-excisio…	03410(Base excision repair)	K10569	NA	nei-like DNA glycosylase 3 [Source:RGD Symbol;Acc:1310562]	0.115147	0.163034	0.132804	0.041963	0.038579	0.011382	4.47092	2.16057	0.0033365	1	up	yes
MSTRG.8657	RF00432	ENSRNOT00000089785	NA	NA	NA	NA		1.09804	1.12462	1.29151	0.615023	0.265855	0.21136	3.21741	1.6859	0.004516	1	up	yes
ENSRNOG00000017881	Tas2r126	ENSRNOT00000024048	GO:0001580(detection of chemical stimulus involved in sensory perception of bitter taste);GO:0004930(G-protein coupled receptor activity);GO:0007165(signal transduction);GO:0007186(G-protein coupled receptor signaling pathway);GO:0008150(biological_process);GO:0008527(taste receptor activity);GO:0016020(membrane);GO:0016021(integral component of membrane);GO:0050896(response to stimulus);GO:00509…	04742(Taste transduction)	K08474	NA	taste receptor, type 2, member 126 [Source:RGD Symbol;Acc:727853]	0.271467	0.191597	0.234555	0.110726	0.099746	0.075664	2.43807	1.28574	0.0056039	1	up	yes
ENSRNOG00000051000	LOC685881	ENSRNOT00000074294	GO:0016020(membrane);GO:0016021(integral component of membrane)	NA	NA	NA	hypothetical protein LOC685881 [Source:RGD Symbol;Acc:1589005]	0.049247	0.063874	0.055506	0	0	0	inf	inf	0.0056371	1	up	yes
ENSRNOG00000028636	Xkr5	ENSRNOT00000032368	GO:0016020(membrane);GO:0016021(integral component of membrane)	NA	NA	NA	XK related 5 [Source:RGD Symbol;Acc:1359335]	0.199573	0.183189	0.243191	0.039387	0.103246	0.046695	3.30618	1.72517	0.0057159	1	up	yes
ENSRNOG00000055834	AC120486.7	ENSRNOT00000089469	NA	NA	NA	NA		0.161911	0.196764	0.190545	0.08637	0	0	6.35892	2.66878	0.0073791	1	up	yes
MSTRG.30783	Rpl10l	ENSRNOT00000047597	GO:0000027(ribosomal large subunit assembly);GO:0003735(structural constituent of ribosome);GO:0005622(intracellular);GO:0005634(nucleus);GO:0005783(endoplasmic reticulum);GO:0005829(cytosol);GO:0005840(ribosome);GO:0005844(polysome);GO:0006412(translation);GO:0007283(spermatogenesis);GO:0022625(cytosolic large ribosomal subunit)	NA	NA	NA	ribosomal protein L10-like [Source:RGD Symbol;Acc:1305913]	3.70558	2.42495	3.87675	0.343719	1.11858	0.907613	4.22265	2.07815	0.0077002	1	up	yes
MSTRG.20458	Ngf	ENSRNOT00000078376	GO:0001934(positive regulation of protein phosphorylation);GO:0003674(molecular_function);GO:0004857(enzyme inhibitor activity);GO:0005102(signaling receptor binding);GO:0005163(nerve growth factor receptor binding);GO:0005576(extracellular region);GO:0005615(extracellular space);GO:0005788(endoplasmic reticulum lumen);GO:0005796(Golgi lumen);GO:0006954(inflammatory response);GO:0007169(transmemb…	04010(MAPK signaling pathway);04014(Ras signaling pathway);04015(Rap1 signaling pathway);04151(PI3K-Akt signaling pathway);04210(Apoptosis);04722(Neurotrophin signaling pathway);04750(Inflammatory mediator regulation of TRP channels)	K02582	NA	nerve growth factor [Source:RGD Symbol;Acc:1598328]	0.114389	0.106274	0.13551	0.0195142	0.0212381	0.0185242	6.00867	2.58705	0.007723	1	up	yes
MSTRG.37727	AABR07068650.1	ENSRNOT00000044153	GO:0004672(protein kinase activity);GO:0004674(protein serine/threonine kinase activity);GO:0005524(ATP binding);GO:0005622(intracellular);GO:0005634(nucleus);GO:0005737(cytoplasm);GO:0006468(protein phosphorylation);GO:0016020(membrane);GO:0016021(integral component of membrane);GO:0035556(intracellular signal transduction)	NA	NA	NA		0.03569	0.037534	0.040141	0.01892	0	0	5.99181	2.58299	0.0080999	1	up	yes
MSTRG.35760	Inka1	ENSRNOT00000026216	GO:0005634(nucleus);GO:0005737(cytoplasm);GO:0019901(protein kinase binding);GO:0021915(neural tube development);GO:0030291(protein serine/threonine kinase inhibitor activity);GO:0071901(negative regulation of protein serine/threonine kinase activity)	NA	NA	NA	inka box actin regulator 1 [Source:RGD Symbol;Acc:1560778]	1.38587	1.46245	1.3107	0.654861	0.858875	0.332944	2.25216	1.17131	0.0083983	1	up	yes
ENSRNOG00000004410	Pax6	ENSRNOT00000006302	GO:0000122(negative regulation of transcription by RNA polymerase II);GO:0000132(establishment of mitotic spindle orientation);GO:0000790(nuclear chromatin);GO:0000978(RNA polymerase II proximal promoter sequence-specific DNA binding);GO:0000979(RNA polymerase II core promoter sequence-specific DNA binding);GO:0000981(RNA polymerase II transcription factor activity, sequence-specific DNA binding)…	04550(Signaling pathways regulating pluripotency of stem cells);04950(Maturity onset diabetes of the young)	NA	NA	paired box 6 [Source:RGD Symbol;Acc:3258]	0.042511	0.0443778	0.027657	0	0.013683	0	8.37142	3.06547	0.0085617	1	up	yes
MSTRG.22677	AABR07051551.1	ENSRNOT00000046231	NA	NA	NA	NA		1.16887	1.64859	1.05181	0	0.387735	0.325331	5.42624	2.43995	0.0085633	1	up	yes
MSTRG.14229	AABR07025787.1	ENSRNOT00000089505	NA	NA	NA	NA		0.404317	0.447082	0.390078	0.242621	0.063933	0.06347	3.35513	1.74637	0.009439	1	up	yes
MSTRG.35176	AABR07070580.1	ENSRNOT00000071382	NA	NA	NA	NA		1.78419	2.68177	2.55781	0.798855	1.13083	0.500932	2.88971	1.53092	0.010218	1	up	yes
ENSRNOG00000050075	AABR07013425.1	ENSRNOT00000073001	GO:0003727(single-stranded RNA binding);GO:0032197(transposition, RNA-mediated);GO:1990904(ribonucleoprotein complex)	NA	NA	NA		0.034058	0.042331	0.063705	0	0.012994	0	10.7814	3.43048	0.0125793	1	up	yes
ENSRNOG00000062291	AABR07012058.2	ENSRNOT00000093315	NA	NA	NA	NA		0.350248	0.395484	0.321296	0.13816	0.228218	0.079051	2.39551	1.26033	0.0128788	1	up	yes
MSTRG.14939	AABR07072539.5	ENSRNOT00000093150	NA	NA	NA	NA		0.275027	0.304533	0.21122	0	0.127399	0.077978	3.85038	1.945	0.0134238	1	up	yes
ENSRNOG00000051306	AC096301.1	ENSRNOT00000076237	NA	NA	NA	NA		0.222532	0.249639	0.126341	0.062378	0	0	9.59492	3.26227	0.0139641	1	up	yes
ENSRNOG00000060778	AABR07019437.7	ENSRNOT00000081262	NA	NA	NA	NA		0.101284	0.080376	0.144223	0.040064	0	0	8.13406	3.02398	0.0144627	1	up	yes
MSTRG.15390	Hist1h2aa	ENSRNOT00000050526	GO:0000786(nucleosome);GO:0000790(nuclear chromatin);GO:0003677(DNA binding);GO:0005634(nucleus);GO:0005694(chromosome);GO:0006325(chromatin organization);GO:0046982(protein heterodimerization activity)	04217(Necroptosis);05034(Alcoholism);05322(Systemic lupus erythematosus)	K11251	NA	histone cluster 1 H2A family member a [Source:RGD Symbol;Acc:3854]	0.369152	0.39795	0.363375	0.048651	0.110275	0.244796	2.80014	1.4855	0.0146842	1	up	yes
MSTRG.25375	RF00001	ENSRNOT00000063721	NA	NA	NA	NA		0.108616	0.046122	0.090334	0	0	0.013844	17.7024	4.14587	0.015704	1	up	yes
ENSRNOG00000034168	Gemin7l1	ENSRNOT00000040934	GO:0034719(SMN-Sm protein complex)	NA	NA	NA	gem (nuclear organelle) associated protein 7-like 1 [Source:RGD Symbol;Acc:1583234]	0.290536	0.306128	0.194	0.098721	0.052151	0.132015	2.79498	1.48284	0.0157629	1	up	yes
MSTRG.15527	RF00100	ENSRNOT00000082093	NA	NA	NA	NA		0.119841	0.157022	0.244502	0	0	0.046583	11.1922	3.48442	0.0168388	1	up	yes
MSTRG.36937	RF00026	ENSRNOT00000090941	NA	NA	NA	NA		1.17722	1.0679	1.70423	0.615336	0	0	6.4182	2.68217	0.0173447	1	up	yes
ENSRNOG00000061900	AABR07047771.1	ENSRNOT00000083099	NA	NA	NA	NA		0.231345	0.252853	0.144547	0	0.093982	0	6.69006	2.74202	0.0173796	1	up	yes
ENSRNOG00000054014	AABR07068249.1	ENSRNOT00000090655	NA	NA	NA	NA		1.16122	0.746899	0.883534	0.24416	0.289316	0.517685	2.65579	1.40914	0.0174026	1	up	yes
MSTRG.1172	AC127887.1	ENSRNOT00000047079	NA	NA	NA	NA		0.078124	0.086095	0.082351	0	0	0	inf	inf	0.0178247	1	up	yes
MSTRG.33475	Enthd1	ENSRNOT00000034912	NA	NA	NA	NA	ENTH domain containing 1 [Source:RGD Symbol;Acc:1587874]	0.040714	0.03351	0.053233	0	0	0	inf	inf	0.0179006	1	up	yes
ENSRNOG00000010463	Cpa4	ENSRNOT00000013880	GO:0004180(carboxypeptidase activity);GO:0004181(metallocarboxypeptidase activity);GO:0005615(extracellular space);GO:0006508(proteolysis);GO:0008270(zinc ion binding)	NA	NA	NA	carboxypeptidase A4 [Source:RGD Symbol;Acc:1563619]	0.183895	0.13596	0.147717	0.074437	0.103572	0.053136	2.02285	1.01639	0.0184989	1	up	yes
MSTRG.4691	Tnfrsf17	ENSRNOT00000035886	GO:0002260(lymphocyte homeostasis);GO:0003674(molecular_function);GO:0005575(cellular_component);GO:0007165(signal transduction);GO:0008150(biological_process);GO:0016020(membrane);GO:0016021(integral component of membrane);GO:0038023(signaling receptor activity)	04060(Cytokine-cytokine receptor interaction);04672(Intestinal immune network for IgA production)	K05153	NA	TNF receptor superfamily member 17 [Source:RGD Symbol;Acc:1304703]	0.297711	0.4731	0.530451	0.19376	0.123794	0.144985	2.8133	1.49226	0.0186239	1	up	yes
ENSRNOG00000006320	Ptges	ENSRNOT00000045993	GO:0001516(prostaglandin biosynthetic process);GO:0002526(acute inflammatory response);GO:0002544(chronic inflammatory response);GO:0004364(glutathione transferase activity);GO:0005641(nuclear envelope lumen);GO:0005737(cytoplasm);GO:0005739(mitochondrion);GO:0006693(prostaglandin metabolic process);GO:0006749(glutathione metabolic process);GO:0008285(negative regulation of cell proliferation);GO…	00590(Arachidonic acid metabolism)	K15729	EC:5.3.99.3	prostaglandin E synthase [Source:RGD Symbol;Acc:62076]	0.149523	0.18647	0.240435	0	0	0.097938	5.88564	2.5572	0.0191193	1	up	yes
MSTRG.8106	Mir28	ENSRNOT00000053659	NA	NA	NA	NA	microRNA 28 [Source:RGD Symbol;Acc:2325461]	1.03135	0.882837	1.01974	0.718787	0.374763	0.315764	2.08181	1.05784	0.0194198	1	up	yes
MSTRG.5482	AABR07029732.1	ENSRNOT00000092113	NA	NA	NA	NA		0.916757	1.08752	0.578708	0.234088	0.351873	0.065355	3.9658	1.98761	0.019704	1	up	yes
MSTRG.11562	AABR07015055.2	ENSRNOT00000092041	NA	NA	NA	NA		0.17119	0.17773	0.135094	0	0.095788	0.044559	3.4487	1.78605	0.02024	1	up	yes
MSTRG.8729	AABR07035438.1	ENSRNOT00000031085	NA	NA	NA	NA		0.413809	0.623514	0.389666	0.235794	0.134805	0.074776	3.20402	1.67988	0.020403	1	up	yes
ENSRNOG00000060369	AABR07015687.1	ENSRNOT00000082217	NA	NA	NA	NA		0.272437	0.170233	0.223997	0.11217	0	0.067924	3.70177	1.88822	0.021079	1	up	yes
MSTRG.28657	AABR07049579.1	ENSRNOT00000074383	NA	NA	NA	NA		0.223716	0.162854	0.142791	0.017165	0.028022	0.097763	3.70312	1.88874	0.021336	1	up	yes
MSTRG.6063	AC118772.1	ENSRNOT00000076883	GO:0003735(structural constituent of ribosome);GO:0004521(endoribonuclease activity);GO:0005524(ATP binding);GO:0005622(intracellular);GO:0005840(ribosome);GO:0006402(mRNA catabolic process);GO:0006412(translation);GO:0016032(viral process);GO:0016075(rRNA catabolic process);GO:0043022(ribosome binding);GO:0090502(RNA phosphodiester bond hydrolysis, endonucleolytic)	NA	NA	NA		0.0792447	0.101508	0.0540751	0.0354561	0.0132819	0.00439365	4.41973	2.14396	0.021479	1	up	yes
ENSRNOG00000056065	AABR07063640.1	ENSRNOT00000080003	NA	NA	NA	NA		0.158817	0.145627	0.088441	0	0	0.063866	6.15171	2.62099	0.022424	1	up	yes
ENSRNOG00000046280	Tceal5	ENSRNOT00000073529	GO:0005634(nucleus);GO:0050699(WW domain binding)	NA	NA	NA	transcription elongation factor A like 5 [Source:RGD Symbol;Acc:1594149]	0.22665	0.08771	0.193193	0.007391	0.03347	0	12.4215	3.63476	0.022537	1	up	yes
ENSRNOG00000031960	AABR07019341.1	ENSRNOT00000041344	GO:0003735(structural constituent of ribosome);GO:0005840(ribosome);GO:0006412(translation)	NA	NA	NA		0.212818	0.093813	0.128953	0.035784	0	0	12.1726	3.60556	0.02324	1	up	yes
MSTRG.21045	AABR07013743.1	ENSRNOT00000090154	NA	NA	NA	NA		0.338388	0.460445	0.221599	0	0.070613	0.122958	5.27162	2.39825	0.023777	1	up	yes
MSTRG.27616	RF00614	ENSRNOT00000088136	NA	NA	NA	NA		2.06749	1.62878	1.70542	1.31007	0.561875	0.745195	2.06397	1.04542	0.024155	1	up	yes
MSTRG.11561	AABR07015055.1	ENSRNOT00000088111	NA	NA	NA	NA		15.5472	32.8755	33.6946	7.87983	6.69008	2.45434	4.82355	2.27009	0.024177	1	up	yes
MSTRG.29036	Hmgb4	ENSRNOT00000044868	GO:0000790(nuclear chromatin);GO:0002218(activation of innate immune response);GO:0003677(DNA binding);GO:0005634(nucleus);GO:0005737(cytoplasm);GO:0006310(DNA recombination);GO:0006338(chromatin remodeling);GO:0006357(regulation of transcription by RNA polymerase II);GO:0008134(transcription factor binding);GO:0008301(DNA binding, bending);GO:0010469(regulation of signaling receptor activity);GO…	NA	NA	NA	high-mobility group box 4 [Source:RGD Symbol;Acc:1596426]	0.442741	0.682062	0.574301	0.330663	0.1182	0	3.78535	1.92043	0.024815	1	up	yes
MSTRG.5575	AABR07029842.1	ENSRNOT00000070824	NA	NA	NA	NA		0.370057	0.542111	0.225092	0.089994	0.050879	0	8.07295	3.0131	0.0252	1	up	yes
MSTRG.16968	RF00438	ENSRNOT00000089757	NA	NA	NA	NA		0.304875	0.664917	0.514646	0.196134	0.044875	0.021157	5.66221	2.50136	0.025935	1	up	yes
MSTRG.30249	AABR07063425.1	ENSRNOT00000072467	NA	NA	NA	NA		226.612	410.475	279.274	106.88	130.996	28.6957	3.43757	1.78139	0.026059	1	up	yes
ENSRNOG00000006363	Mbd3l1	ENSRNOT00000008341	GO:0000122(negative regulation of transcription by RNA polymerase II);GO:0005634(nucleus);GO:0006346(methylation-dependent chromatin silencing);GO:0008327(methyl-CpG binding)	NA	NA	NA	methyl-CpG binding domain protein 3-like 1 [Source:RGD Symbol;Acc:1308259]	0.075788	0.094516	0.052142	0	0	0	inf	inf	0.026263	1	up	yes
MSTRG.13971	RF00015	ENSRNOT00000089247	NA	NA	NA	NA		0.774463	0.707519	1.27791	0.276932	0.36858	0.211807	3.21922	1.68671	0.026883	1	up	yes
ENSRNOG00000007354	Trpa1	ENSRNOT00000009874	GO:0005216(ion channel activity);GO:0005262(calcium channel activity);GO:0005887(integral component of plasma membrane);GO:0006811(ion transport);GO:0006816(calcium ion transport);GO:0007166(cell surface receptor signaling pathway);GO:0009409(response to cold);GO:0010033(response to organic substance);GO:0014070(response to organic cyclic compound);GO:0015267(channel activity);GO:0015278(calcium-…	04750(Inflammatory mediator regulation of TRP channels)	K04984	NA	transient receptor potential cation channel, subfamily A, member 1 [Source:RGD Symbol;Acc:1303284]	0.456368	0.394798	0.377495	0.236148	0.065114	0.26332	2.17623	1.12183	0.029137	1	up	yes
ENSRNOG00000022483	Trim50	ENSRNOT00000032250	GO:0005622(intracellular);GO:0005829(cytosol);GO:0008270(zinc ion binding);GO:0016235(aggresome);GO:0042802(identical protein binding);GO:0046872(metal ion binding);GO:0070201(regulation of establishment of protein localization)	NA	NA	NA	tripartite motif-containing 50 [Source:RGD Symbol;Acc:631346]	0.07995	0.068173	0.042138	0	0	0	inf	inf	0.029657	1	up	yes
MSTRG.36720	AABR07067401.1	ENSRNOT00000022314	NA	NA	NA	NA	family with sequence similarity 178, member B [Source:NCBI gene;Acc:501125]	1.05197	0.640731	1.22429	0.488979	0.284353	0.374176	2.54202	1.34598	0.032159	1	up	yes
MSTRG.22679	AABR07051548.2	ENSRNOT00000077741	GO:0002377(immunoglobulin production);GO:0005615(extracellular space);GO:0006955(immune response)	NA	NA	NA		1.77012	4.13577	3.73644	0.719297	1.14678	0	5.16718	2.36938	0.032163	1	up	yes
ENSRNOG00000058665	AABR07014875.1	ENSRNOT00000088185	NA	NA	NA	NA		0.120542	0.139673	0.071036	0	0	0	inf	inf	0.032636	1	up	yes
MSTRG.31606	AABR07065750.2	ENSRNOT00000072238	GO:0003823(antigen binding);GO:0006910(phagocytosis, recognition);GO:0006911(phagocytosis, engulfment);GO:0006958(complement activation, classical pathway);GO:0009897(external side of plasma membrane);GO:0034987(immunoglobulin receptor binding);GO:0042571(immunoglobulin complex, circulating);GO:0042742(defense response to bacterium);GO:0045087(innate immune response);GO:0050853(B cell receptor si…	NA	NA	NA		1.4437	1.86581	2.64842	0.325605	1.07111	0.596431	2.98921	1.57976	0.033335	1	up	yes
ENSRNOG00000004488	Bdkrb1	ENSRNOT00000005953	GO:0001933(negative regulation of protein phosphorylation);GO:0002687(positive regulation of leukocyte migration);GO:0004930(G-protein coupled receptor activity);GO:0004947(bradykinin receptor activity);GO:0005886(plasma membrane);GO:0006954(inflammatory response);GO:0007165(signal transduction);GO:0007186(G-protein coupled receptor signaling pathway);GO:0007205(protein kinase C-activating G-prot…	04020(Calcium signaling pathway);04080(Neuroactive ligand-receptor interaction);04610(Complement and coagulation cascades);04750(Inflammatory mediator regulation of TRP channels);04810(Regulation of actin cytoskeleton);05200(Pathways in cancer)	K03915	NA	bradykinin receptor B1 [Source:RGD Symbol;Acc:620401]	0.125775	0.10384	0.165726	0.065743	0	0.062406	3.08501	1.62528	0.033595	1	up	yes
ENSRNOG00000055811	AABR07030501.1	ENSRNOT00000078597	NA	NA	NA	NA		0.061739	0.165553	0.139907	0	0.036253	0.017201	6.86944	2.78019	0.033663	1	up	yes
ENSRNOG00000062305	AABR07013388.1	ENSRNOT00000093680	NA	NA	NA	NA		0.134421	0.21211	0.249408	0.108316	0.081205	0.070827	2.28901	1.19472	0.034964	1	up	yes
MSTRG.4022	AABR07006742.1	ENSRNOT00000054410	NA	NA	NA	NA		0.41254	0.561166	0.724774	0.062627	0.339243	0	4.22644	2.07944	0.034979	1	up	yes
MSTRG.6982	RF00026	ENSRNOT00000080472	NA	NA	NA	NA		0.202011	0.417083	0.518245	0.143757	0.022153	0	6.85516	2.77719	0.035124	1	up	yes
MSTRG.2764	AABR07005535.1	ENSRNOT00000088158	NA	NA	NA	NA		0.201948	0.184976	0.286065	0.11366	0.053936	0.135315	2.22174	1.15169	0.035721	1	up	yes
MSTRG.17112	Hsbp1l1	ENSRNOT00000078797	GO:0003714(transcription corepressor activity);GO:0005634(nucleus);GO:0005737(cytoplasm);GO:0005829(cytosol);GO:0070370(cellular heat acclimation);GO:1903507(negative regulation of nucleic acid-templated transcription)	NA	NA	NA	heat shock factor binding protein 1-like 1 [Source:RGD Symbol;Acc:2301798]	0.239214	0.501278	0.246946	0	0.112238	0	8.79772	3.13713	0.035945	1	up	yes
ENSRNOG00000002046	Cd200r1l	ENSRNOT00000043917;ENSRNOT00000042447	GO:0009897(external side of plasma membrane);GO:0016020(membrane);GO:0016021(integral component of membrane);GO:0038023(signaling receptor activity);GO:0038023(signaling receptor activity)	NA	NA	NA	CD200 receptor 1-like [Source:RGD Symbol;Acc:1563387]	0.315449	0.580964	0.653806	0.0659551	0.270708	0.039233	4.12406	2.04407	0.036124	1	up	yes
MSTRG.38936	LOC108348144	ENSRNOT00000081761;ENSRNOT00000092639	GO:0016020(membrane);GO:0016021(integral component of membrane);GO:0016021(integral component of membrane)	00190(Oxidative phosphorylation);04723(Retrograde endocannabinoid signaling);04932(Non-alcoholic fatty liver disease (NAFLD));05010(Alzheimer's disease);05012(Parkinson's disease);05016(Huntington's disease);05016(Huntington's disease)	K03945	NA	NADH dehydrogenase [ubiquinone] 1 alpha subcomplex subunit 1 [Source:RGD Symbol;Acc:11430296]	1.183	1.66714	1.29571	0.848325	0.678944	0.0935889	2.55782	1.35491	0.036183	1	up	yes
MSTRG.15449	Hist1h2bl	ENSRNOT00000083765	GO:0000786(nucleosome);GO:0003677(DNA binding);GO:0005634(nucleus);GO:0005694(chromosome);GO:0006334(nucleosome assembly);GO:0046982(protein heterodimerization activity)	05034(Alcoholism);05203(Viral carcinogenesis);05322(Systemic lupus erythematosus)	K11252	NA	histone cluster 1 H2B family member l [Source:RGD Symbol;Acc:1308088]	2.98343	3.15181	2.11497	0.550882	1.76535	1.50572	2.15864	1.11012	0.03932	1	up	yes
MSTRG.20180	Chrnb2	ENSRNOT00000028200	GO:0001508(action potential);GO:0001661(conditioned taste aversion);GO:0001666(response to hypoxia);GO:0004888(transmembrane signaling receptor activity);GO:0005216(ion channel activity);GO:0005230(extracellular ligand-gated ion channel activity);GO:0005515(protein binding);GO:0005886(plasma membrane);GO:0005887(integral component of plasma membrane);GO:0005892(acetylcholine-gated channel complex…	04080(Neuroactive ligand-receptor interaction);04725(Cholinergic synapse);05033(Nicotine addiction)	K04813	NA	cholinergic receptor nicotinic beta 2 subunit [Source:RGD Symbol;Acc:2350]	0.177889	0.176241	0.126687	0.094166	0.080505	0	2.7527	1.46085	0.039339	1	up	yes
ENSRNOG00000002200	AABR07072371.1	ENSRNOT00000002990	NA	NA	NA	NA		0.356623	0.42657	0.311636	0.268547	0.162521	0.072179	2.17553	1.12137	0.040182	1	up	yes
MSTRG.30892	RF00560	ENSRNOT00000087068	NA	NA	NA	NA		0.605059	0.54051	0.43728	0.409709	0.187745	0.170576	2.06092	1.04329	0.040818	1	up	yes
ENSRNOG00000060059	RF00156	ENSRNOT00000089500	NA	NA	NA	NA		0.756324	0.43948	1.15819	0.115006	0	0.262005	6.24383	2.64243	0.040856	1	up	yes
ENSRNOG00000060212	AABR07045416.1	ENSRNOT00000078817	NA	NA	NA	NA		0.055662	0.146513	0.076699	0.024519	0	0	11.3738	3.50764	0.041577	1	up	yes
ENSRNOG00000042547	AABR07001902.1	ENSRNOT00000068694	GO:0003735(structural constituent of ribosome);GO:0005840(ribosome);GO:0006412(translation)	NA	NA	NA		0.104584	0.143997	0.135513	0.062791	0.080325	0	2.68379	1.42427	0.041683	1	up	yes
MSTRG.16091	RF00406	ENSRNOT00000091290	NA	NA	NA	NA		0.378675	0.572251	0.386186	0.028966	0.301233	0.030551	3.70648	1.89005	0.0421	1	up	yes
MSTRG.11968	AABR07015907.2;RF01200	ENSRNOT00000080341;ENSRNOT00000082663	NA	NA	NA	NA	predicted gene, 24958 [Source:MGI Symbol;Acc:MGI:5454735]	0.494544	0.941246	0.836481	0.0263778	0.351663	0.36181	3.07126	1.61883	0.042678	1	up	yes
ENSRNOG00000002592	Rps6ka6	ENSRNOT00000081625	GO:0000166(nucleotide binding);GO:0000287(magnesium ion binding);GO:0001650(fibrillar center);GO:0004672(protein kinase activity);GO:0004674(protein serine/threonine kinase activity);GO:0004711(ribosomal protein S6 kinase activity);GO:0005524(ATP binding);GO:0005622(intracellular);GO:0005634(nucleus);GO:0005730(nucleolus);GO:0005739(mitochondrion);GO:0006468(protein phosphorylation);GO:0006978(DN…	04010(MAPK signaling pathway);04114(Oocyte meiosis);04150(mTOR signaling pathway);04720(Long-term potentiation);04722(Neurotrophin signaling pathway);04914(Progesterone-mediated oocyte maturation);04931(Insulin resistance)	NA	NA	ribosomal protein S6 kinase A6 [Source:RGD Symbol;Acc:1560817]	0.106723	0.0395528	0.0615301	0.00962347	0	0.0182015	7.46832	2.90078	0.042718	1	up	yes
ENSRNOG00000028052	RGD1563620	ENSRNOT00000033132	GO:0005634(nucleus)	04218(Cellular senescence)	K10752	NA	similar to retinoblastoma binding protein 4 [Source:RGD Symbol;Acc:1563620]	0.072953	0.217475	0.144274	0	0.046275	0	9.39388	3.23172	0.043642	1	up	yes
ENSRNOG00000030101	Traip	ENSRNOT00000052289	GO:0004842(ubiquitin-protein transferase activity);GO:0007165(signal transduction);GO:0010804(negative regulation of tumor necrosis factor-mediated signaling pathway);GO:0016567(protein ubiquitination);GO:0032088(negative regulation of NF-kappaB transcription factor activity);GO:0032688(negative regulation of interferon-beta production);GO:0061630(ubiquitin protein ligase activity)	NA	NA	NA	TRAF-interacting protein [Source:RGD Symbol;Acc:1309761]	0.069974	0.129809	0.088873	0	0.029368	0.054245	3.45229	1.78755	0.044363	1	up	yes
MSTRG.16334	AABR07031518.1	ENSRNOT00000093198	NA	NA	NA	NA		0.498431	0.405961	0.314026	0.28586	0.191162	0.114731	2.059	1.04194	0.045298	1	up	yes
ENSRNOG00000026759	Ccr8	ENSRNOT00000029766	GO:0004930(G-protein coupled receptor activity);GO:0004950(chemokine receptor activity);GO:0005622(intracellular);GO:0006935(chemotaxis);GO:0006955(immune response);GO:0007165(signal transduction);GO:0007186(G-protein coupled receptor signaling pathway);GO:0007204(positive regulation of cytosolic calcium ion concentration);GO:0009897(external side of plasma membrane);GO:0016020(membrane);GO:00160…	04060(Cytokine-cytokine receptor interaction);04062(Chemokine signaling pathway);05167(Kaposi's sarcoma-associated herpesvirus infection);05203(Viral carcinogenesis)	K04183	NA	C-C motif chemokine receptor 8 [Source:RGD Symbol;Acc:1304893]	0.075101	0.071206	0.040948	0.019899	0	0.037006	3.29066	1.71838	0.04594	1	up	yes
ENSRNOG00000004180	Fam19a2	ENSRNOT00000005537	GO:0003674(molecular_function);GO:0005575(cellular_component);GO:0008150(biological_process)	NA	NA	NA	family with sequence similarity 19 member A2, C-C motif chemokine like [Source:RGD Symbol;Acc:1589429]	0.145005	0.065701	0.172512	0.047827	0.036272	0	4.55675	2.188	0.046881	1	up	yes
MSTRG.21239	Mir877	ENSRNOT00000062976	NA	NA	NA	NA	microRNA 877 [Source:RGD Symbol;Acc:2325510]	1.51103	1.48336	0.718805	0.495541	0.600049	0.256867	2.74552	1.45708	0.04768	1	up	yes
ENSRNOG00000024651	Greb1	ENSRNOT00000032417	NA	NA	NA	NA	growth regulating estrogen receptor binding 1 [Source:RGD Symbol;Acc:1564091]	0.081365	0.037842	0.103083	0.010275	0.031304	0.007817	4.50016	2.16998	0.04878	1	up	yes
ENSRNOG00000061423	AABR07019091.1	ENSRNOT00000077263	NA	NA	NA	NA		0.259557	0.09079	0.230116	0.084842	0	0	6.84169	2.77435	0.04936	1	up	yes
MSTRG.20553	AABR07012777.1	ENSRNOT00000074344	NA	NA	NA	NA		0.036454	0	0.013696	0.27368	0.209427	0.263251	0.067193	-3.89555	0.00050224	1	down	yes
MSTRG.19240	AABR07009457.1	ENSRNOT00000071824	NA	NA	NA	NA		0.179543	0.167284	0.116996	0.352355	0.350514	0.331231	0.448528	-1.15673	0.00072173	1	down	yes
MSTRG.6608	RF00004	ENSRNOT00000085138	NA	NA	NA	NA		0.225349	0.30309	0.271442	0.671972	0.723294	0.571564	0.406685	-1.29801	0.00146316	1	down	yes
MSTRG.23945	RF00274	ENSRNOT00000084150	NA	NA	NA	NA	small nucleolar RNA, C/D box 57 [Source:MGI Symbol;Acc:MGI:3819544]	0.124144	0	0	0.59899	0.89744	0.838823	0.0531608	-4.23349	0.00182102	1	down	yes
ENSRNOG00000057119	RF00026	ENSRNOT00000090670	NA	NA	NA	NA		0	0	0	0.247209	0.277816	0.237212	-inf	-inf	0.0023015	1	down	yes
ENSRNOG00000017386	Il11	ENSRNOT00000023489;ENSRNOT00000090636	GO:0005125(cytokine activity);GO:0005142(interleukin-11 receptor binding);GO:0005737(cytoplasm);GO:0008083(growth factor activity);GO:0008284(positive regulation of cell proliferation);GO:0010469(regulation of signaling receptor activity);GO:0033138(positive regulation of peptidyl-serine phosphorylation);GO:0043410(positive regulation of MAPK cascade);GO:0045944(positive regulation of transcripti…	04060(Cytokine-cytokine receptor interaction);04630(Jak-STAT signaling pathway);04640(Hematopoietic cell lineage);05323(Rheumatoid arthritis);05323(Rheumatoid arthritis)	K05417	NA	interleukin 11 [Source:RGD Symbol;Acc:621475]	0.04402	0.00327658	0	0.12026	0.106215	0.121048	0.136096	-2.8773	0.0025973	1	down	yes
MSTRG.14054	AABR07025074.1	ENSRNOT00000046984	GO:0000790(nuclear chromatin);GO:0002218(activation of innate immune response);GO:0003677(DNA binding);GO:0005634(nucleus);GO:0005737(cytoplasm);GO:0006310(DNA recombination);GO:0006338(chromatin remodeling);GO:0006357(regulation of transcription by RNA polymerase II);GO:0008134(transcription factor binding);GO:0008301(DNA binding, bending);GO:0010469(regulation of signaling receptor activity);GO…	NA	NA	NA		0.185256	0.122605	0.176185	0.303477	0.360589	0.371749	0.467309	-1.09755	0.0030819	1	down	yes
MSTRG.7701	AABR07034111.1	ENSRNOT00000086671	NA	NA	NA	NA		0.355553	0	0	0.961837	0.878588	1.14321	0.119168	-3.06893	0.0035004	1	down	yes
MSTRG.37396	LOC100911572	ENSRNOT00000073993	GO:0005201(extracellular matrix structural constituent);GO:0005581(collagen trimer)	NA	NA	NA	collagen alpha-3(IV) chain-like [Source:RGD Symbol;Acc:6491864]	0	0	0.020081	12.3449	10.3358	10.3376	0.000608179	-10.6832	0.0036818	1	down	yes
MSTRG.35558	LOC684466	ENSRNOT00000046832	GO:0043066(negative regulation of apoptotic process)	NA	NA	NA	similar to Fas apoptotic inhibitory molecule 1 (rFAIM) [Source:RGD Symbol;Acc:1590301]	0.084888	0.13519	0.083037	0.296444	0.387175	0.438851	0.270043	-1.88874	0.0037199	1	down	yes
MSTRG.35289	RF00026	ENSRNOT00000091243	NA	NA	NA	NA		0	0.071315	0.055424	0.510198	0.319044	0.385301	0.104351	-3.26048	0.0037981	1	down	yes
ENSRNOG00000039548	AABR07014487.1	ENSRNOT00000060618	GO:0005737(cytoplasm)	NA	NA	NA		0.035972	0.054195	0	0.180887	0.132278	0.180743	0.182558	-2.45357	0.0040581	1	down	yes
MSTRG.29830	RF00015	ENSRNOT00000077108	NA	NA	NA	NA		0	0	0.046629	0.210107	0.277898	0.171769	0.0706742	-3.82267	0.004158	1	down	yes
MSTRG.5414	Rasd1	ENSRNOT00000004475	GO:0000166(nucleotide binding);GO:0003924(GTPase activity);GO:0005515(protein binding);GO:0005525(GTP binding);GO:0005634(nucleus);GO:0005737(cytoplasm);GO:0005886(plasma membrane);GO:0007165(signal transduction);GO:0007263(nitric oxide mediated signal transduction);GO:0016020(membrane);GO:0016529(sarcoplasmic reticulum);GO:0045892(negative regulation of transcription, DNA-templated);GO:0048471(p…	04713(Circadian entrainment)	K07843	NA	ras related dexamethasone induced 1 [Source:RGD Symbol;Acc:619727]	0.843053	1.42014	1.27983	2.46706	2.24767	2.76759	0.473519	-1.07851	0.0046575	1	down	yes
ENSRNOG00000030224	AABR07030729.1	ENSRNOT00000044922	GO:0000166(nucleotide binding);GO:0004365(glyceraldehyde-3-phosphate dehydrogenase (NAD+) (phosphorylating) activity);GO:0005829(cytosol);GO:0006006(glucose metabolic process);GO:0006096(glycolytic process);GO:0016491(oxidoreductase activity);GO:0016620(oxidoreductase activity, acting on the aldehyde or oxo group of donors, NAD or NADP as acceptor);GO:0050661(NADP binding);GO:0051287(NAD binding)…	NA	NA	NA		0.14873	0.096493	0.084485	0.308892	0.281212	0.23438	0.399896	-1.3223	0.004937	1	down	yes
MSTRG.1020	RF00100	ENSRNOT00000080970	NA	NA	NA	NA		0.059214	0.032898	0.052101	0.126875	0.182623	0.142774	0.318863	-1.64899	0.0050021	1	down	yes
ENSRNOG00000043137	Lbhd2	ENSRNOT00000066715	NA	NA	NA	NA	LBH domain containing 2 [Source:RGD Symbol;Acc:1560608]	0.08958	0	0	0.246441	0.307955	0.389498	0.0949047	-3.39738	0.0050751	1	down	yes
MSTRG.28640	RF00100	ENSRNOT00000077905	NA	NA	NA	NA		0.438985	0.666797	0.598217	1.092	1.15837	1.42497	0.463631	-1.10895	0.00576	1	down	yes
ENSRNOG00000049733	Ankrd33	ENSRNOT00000072693;ENSRNOT00000071298	GO:0000122(negative regulation of transcription by RNA polymerase II);GO:2000678(negative regulation of transcription regulatory region DNA binding);GO:2000678(negative regulation of transcription regulatory region DNA binding)	NA	NA	NA	ankyrin repeat domain 33 [Source:RGD Symbol;Acc:1586880]	0.0263612	0	0	0.0936622	0.112459	0.0682683	0.0960723	-3.37973	0.0059849	1	down	yes
ENSRNOG00000061041	AABR07065387.1	ENSRNOT00000078853;ENSRNOT00000083554;ENSRNOT00000088112	NA	NA	NA	NA		0.198771	0.307475	0.129997	0.473604	0.487002	0.527981	0.427414	-1.22629	0.0063241	1	down	yes
MSTRG.6533	AC096895.2	ENSRNOT00000076523	NA	NA	NA	NA		0.191743	0.183615	0	0.449916	0.481767	0.568375	0.250229	-1.99868	0.0064591	1	down	yes
ENSRNOG00000059407	RF00425	ENSRNOT00000089077	NA	NA	NA	NA		0	0.024293	0	0.168997	0.181535	0.096877	0.0542971	-4.20298	0.0069242	1	down	yes
MSTRG.25092	AABR07059380.1	ENSRNOT00000077174	NA	NA	NA	NA		0.004276	0.009487	0	0.020602	0.027243	0.032503	0.171292	-2.54547	0.0072768	1	down	yes
MSTRG.30985	Fam71d	ENSRNOT00000029888	NA	NA	NA	NA	family with sequence similarity 71, member D [Source:RGD Symbol;Acc:1564393]	0	0	0.018665	0.109214	0.07611	0.061081	0.0757493	-3.72262	0.0080966	1	down	yes
MSTRG.10460	Spta1	ENSRNOT00000066509;ENSRNOT00000004716	GO:0002260(lymphocyte homeostasis);GO:0003674(molecular_function);GO:0005509(calcium ion binding);GO:0005575(cellular_component);GO:0006779(porphyrin-containing compound biosynthetic process);GO:0007009(plasma membrane organization);GO:0008091(spectrin);GO:0008150(biological_process);GO:0008360(regulation of cell shape);GO:0009898(cytoplasmic side of plasma membrane);GO:0014731(spectrin-associate…	04210(Apoptosis);04210(Apoptosis)	K06114	NA	spectrin, alpha, erythrocytic 1 [Source:RGD Symbol;Acc:1305194]	0.0098742	0.0113644	0.00524042	0.0295496	0.0240826	0.0203008	0.358149	-1.48137	0.0082992	1	down	yes
ENSRNOG00000042394	4933403O08Rik	ENSRNOT00000066667	NA	NA	NA	NA	RIKEN cDNA 4933403O08 gene [Source:MGI Symbol;Acc:MGI:1918280]	0.212707	0.206058	0.100679	0.412982	0.346191	0.450189	0.429519	-1.21921	0.0082997	1	down	yes
MSTRG.30122	Ucn	ENSRNOT00000008037	GO:0001664(G-protein coupled receptor binding);GO:0001934(positive regulation of protein phosphorylation);GO:0001964(startle response);GO:0005179(hormone activity);GO:0005515(protein binding);GO:0005576(extracellular region);GO:0005615(extracellular space);GO:0006954(inflammatory response);GO:0006979(response to oxidative stress);GO:0007218(neuropeptide signaling pathway);GO:0007565(female pregna…	NA	NA	NA	urocortin [Source:RGD Symbol;Acc:3929]	0	0.07976	0	0.19546	0.14989	0.220462	0.140966	-2.82659	0.0085764	1	down	yes
MSTRG.4443	RF00401	ENSRNOT00000087310	NA	NA	NA	NA		1.28704	0.176408	0.268393	2.48319	2.0278	2.29531	0.254447	-1.97456	0.011198	1	down	yes
ENSRNOG00000054142	Slc30a2	ENSRNOT00000082245	GO:0005737(cytoplasm);GO:0005770(late endosome);GO:0006812(cation transport);GO:0008324(cation transmembrane transporter activity);GO:0016020(membrane);GO:0016021(integral component of membrane);GO:0043231(intracellular membrane-bounded organelle);GO:0055085(transmembrane transport);GO:0061090(positive regulation of sequestering of zinc ion);GO:0098655(cation transmembrane transport)	NA	NA	NA	solute carrier family 30 member 2 [Source:RGD Symbol;Acc:3707]	0.011435	0	0.021922	0.039058	0.060798	0.053029	0.218184	-2.19639	0.0113372	1	down	yes
MSTRG.22096	RF00619	ENSRNOT00000078359	NA	NA	NA	NA		0.836648	0.409313	1.05939	2.02738	2.49304	3.30949	0.294429	-1.76401	0.0118782	1	down	yes
MSTRG.19180	Ralyl	ENSRNOT00000015195	GO:0003723(RNA binding);GO:0005634(nucleus)	NA	NA	NA	RALY RNA binding protein-like [Source:RGD Symbol;Acc:1305844]	0	0.062622	0	0.150845	0.119388	0.200268	0.133096	-2.90946	0.0124365	1	down	yes
MSTRG.25806	LOC100911511	ENSRNOT00000082933;ENSRNOT00000008542;ENSRNOT00000074452	GO:0000980(RNA polymerase II distal enhancer sequence-specific DNA binding);GO:0001077(transcriptional activator activity, RNA polymerase II proximal promoter sequence-specific DNA binding);GO:0003677(DNA binding);GO:0003700(DNA-binding transcription factor activity);GO:0003705(transcription factor activity, RNA polymerase II distal enhancer sequence-specific binding);GO:0005634(nucleus);GO:00063…	NA	NA	NA	homeobox protein Hox-A6-like [Source:RGD Symbol;Acc:6492270]	0.287087	0.205459	0.151751	0.551686	0.402118	0.453527	0.457814	-1.12717	0.0124836	1	down	yes
MSTRG.26915	Styk1	ENSRNOT00000013833	GO:0004672(protein kinase activity);GO:0004715(non-membrane spanning protein tyrosine kinase activity);GO:0005524(ATP binding);GO:0005886(plasma membrane);GO:0006468(protein phosphorylation);GO:0016020(membrane);GO:0016021(integral component of membrane);GO:0016301(kinase activity);GO:0016310(phosphorylation);GO:0018108(peptidyl-tyrosine phosphorylation);GO:0031234(extrinsic component of cytoplas…	NA	NA	NA	serine/threonine/tyrosine kinase 1 [Source:RGD Symbol;Acc:1564211]	0.314105	0.248956	0.394271	0.822804	0.555432	0.691681	0.462498	-1.11248	0.01348	1	down	yes
ENSRNOG00000047264	LOC108349290	ENSRNOT00000044977	GO:0004930(G-protein coupled receptor activity);GO:0004984(olfactory receptor activity);GO:0005886(plasma membrane);GO:0007165(signal transduction);GO:0007186(G-protein coupled receptor signaling pathway);GO:0007608(sensory perception of smell);GO:0016020(membrane);GO:0016021(integral component of membrane);GO:0050896(response to stimulus);GO:0050911(detection of chemical stimulus involved in sen…	04740(Olfactory transduction)	K04257	NA	olfactory receptor 6C70-like [Source:RGD Symbol;Acc:11389850]	0.031861	0	0	0.074979	0.128679	0.15617	0.0885451	-3.49744	0.013821	1	down	yes
MSTRG.17671	Plekhg4	ENSRNOT00000022439	GO:0003674(molecular_function);GO:0005089(Rho guanyl-nucleotide exchange factor activity);GO:0005575(cellular_component);GO:0008150(biological_process);GO:0035023(regulation of Rho protein signal transduction);GO:0090630(activation of GTPase activity)	NA	NA	NA	pleckstrin homology and RhoGEF domain containing G4 [Source:RGD Symbol;Acc:1310790]	0.010547	0	0	0.017489	0.024119	0.028773	0.149856	-2.73835	0.0142408	1	down	yes
ENSRNOG00000047618	Katnal1	ENSRNOT00000072801;ENSRNOT00000077328;ENSRNOT00000078798	GO:0000166(nucleotide binding);GO:0000922(spindle pole);GO:0005524(ATP binding);GO:0005737(cytoplasm);GO:0005813(centrosome);GO:0005815(microtubule organizing center);GO:0005819(spindle);GO:0005856(cytoskeleton);GO:0005874(microtubule);GO:0007049(cell cycle);GO:0007283(spermatogenesis);GO:0008017(microtubule binding);GO:0008568(microtubule-severing ATPase activity);GO:0016787(hydrolase activity);…	NA	NA	NA	katanin catalytic subunit A1 like 1 [Source:RGD Symbol;Acc:1359252]	0.331211	0.0356271	0.167879	0.500024	0.569054	0.55607	0.329027	-1.60372	0.0145238	1	down	yes
MSTRG.17807	Clec18a	ENSRNOT00000048900;ENSRNOT00000073721	GO:0005615(extracellular space);GO:0030247(polysaccharide binding);GO:0030247(polysaccharide binding)	NA	NA	NA	C-type lectin domain family 18, member A [Source:RGD Symbol;Acc:1559899]	0.321443	1.43394	0.584098	2.82679	2.0903	3.2005	0.288199	-1.79486	0.0146765	1	down	yes
MSTRG.7967	AABR07034425.1	ENSRNOT00000079347	NA	NA	NA	NA		0.61056	0.230348	0.854654	1.8355	1.56705	1.26417	0.363331	-1.46064	0.0156607	1	down	yes
MSTRG.25378	LOC100909784	ENSRNOT00000073466	GO:0005523(tropomyosin binding);GO:0051694(pointed-end actin filament capping)	NA	NA	NA	leiomodin-2-like [Source:RGD Symbol;Acc:6501529]	0	0.024533	0	0.037946	0.043813	0.044612	0.194135	-2.36487	0.0158594	1	down	yes
ENSRNOG00000005821	AC130253.1	ENSRNOT00000007630	NA	NA	NA	NA		0	0.084629	0	0.248931	0.203188	0.140596	0.142782	-2.80811	0.0159628	1	down	yes
MSTRG.15962	RF00004	ENSRNOT00000078054	NA	NA	NA	NA		0.126483	0.230964	0.34107	0.462023	0.499483	0.564087	0.457866	-1.127	0.0159983	1	down	yes
MSTRG.22183	AABR07045427.1	ENSRNOT00000092678	NA	NA	NA	NA		0.242673	0	0.10997	0.502091	0.437397	0.367405	0.269833	-1.88986	0.0166011	1	down	yes
ENSRNOG00000018405	Apoc4	ENSRNOT00000024832	GO:0003674(molecular_function);GO:0005575(cellular_component);GO:0005576(extracellular region);GO:0006869(lipid transport);GO:0008150(biological_process);GO:0010890(positive regulation of sequestering of triglyceride);GO:0034361(very-low-density lipoprotein particle);GO:0034364(high-density lipoprotein particle);GO:0070328(triglyceride homeostasis)	NA	NA	NA	apolipoprotein C4 [Source:RGD Symbol;Acc:70959]	0	0.263631	0	0.53353	0.712015	0.428178	0.157512	-2.66647	0.0176599	1	down	yes
ENSRNOG00000057845	RF00026	ENSRNOT00000078090	NA	NA	NA	NA	predicted gene, 25416 [Source:MGI Symbol;Acc:MGI:5455193]	0.275027	0.157318	0.179468	0.922786	1.37978	0.688802	0.204526	-2.28964	0.0183213	1	down	yes
MSTRG.14651	Arglu1;Mir7654	ENSRNOT00000057347;ENSRNOT00000089939	GO:0005654(nucleoplasm);GO:0005739(mitochondrion);GO:0016020(membrane);GO:0016021(integral component of membrane)	NA	NA	NA	arginine and glutamate rich 1 [Source:RGD Symbol;Acc:1310061];microRNA 7654 [Source:MGI Symbol;Acc:MGI:5531130]	10.8765	5.26979	3.93878	16.2132	14.5746	20.0112	0.395383	-1.33868	0.0184763	1	down	yes
ENSRNOG00000012821	Cnmd	ENSRNOT00000017400	GO:0016020(membrane);GO:0016021(integral component of membrane);GO:0016525(negative regulation of angiogenesis)	NA	NA	NA	chondromodulin [Source:RGD Symbol;Acc:620176]	0.023849	0.057084	0	0.084603	0.102195	0.093405	0.288837	-1.79167	0.0185188	1	down	yes
MSTRG.10117	RF00026	ENSRNOT00000077104	NA	NA	NA	NA		0	0.3909	0	0.611305	0.609734	0.718013	0.201593	-2.31048	0.0187996	1	down	yes
ENSRNOG00000056537	AABR07021863.1	ENSRNOT00000078258;ENSRNOT00000090885	GO:0016020(membrane);GO:0016021(integral component of membrane);GO:0036128(CatSper complex);GO:0036128(CatSper complex)	NA	NA	NA		0.0177062	0.11927	0.0838788	0.259804	0.174289	0.26453	0.316129	-1.66141	0.0189181	1	down	yes
ENSRNOG00000056284	RF00026	ENSRNOT00000086655	NA	NA	NA	NA		0	0	0	0.48367	0.561481	0.331587	-inf	-inf	0.020961	1	down	yes
ENSRNOG00000061917	AABR07042840.1	ENSRNOT00000081499	NA	NA	NA	NA		0	0.0304003	0	0.0659194	0.0804537	0.133423	0.108651	-3.20222	0.022095	1	down	yes
MSTRG.32606	RF00100	ENSRNOT00000086913	NA	NA	NA	NA		0.253647	0.319154	0	0.549123	0.516355	0.600813	0.343758	-1.54053	0.022138	1	down	yes
ENSRNOG00000021688	AABR07056686.1	ENSRNOT00000029783	GO:0016020(membrane);GO:0016021(integral component of membrane)	NA	NA	NA		0.083662	0	0.103394	0.342136	0.23997	0.193717	0.241107	-2.05226	0.022204	1	down	yes
MSTRG.8250	Olr1565	ENSRNOT00000044043	GO:0004930(G-protein coupled receptor activity);GO:0004984(olfactory receptor activity);GO:0005886(plasma membrane);GO:0007165(signal transduction);GO:0007186(G-protein coupled receptor signaling pathway);GO:0007608(sensory perception of smell);GO:0016020(membrane);GO:0016021(integral component of membrane);GO:0050896(response to stimulus);GO:0050911(detection of chemical stimulus involved in sen…	NA	NA	NA	olfactory receptor 1565 [Source:RGD Symbol;Acc:1333751]	0.114522	0.232048	0.090808	0.28356	0.419861	0.445916	0.380548	-1.39385	0.023561	1	down	yes
ENSRNOG00000060431	AABR07006308.1	ENSRNOT00000087169	GO:0016020(membrane);GO:0016021(integral component of membrane);GO:0042742(defense response to bacterium)	NA	NA	NA	pore forming protein-like [Source:NCBI gene;Acc:502380]	0.188025	0.144258	0.147558	0.309511	0.547511	0.385362	0.386226	-1.37248	0.023784	1	down	yes
ENSRNOG00000051906	AABR07035561.2	ENSRNOT00000081310	GO:0005886(plasma membrane);GO:0016020(membrane);GO:0016021(integral component of membrane);GO:0038023(signaling receptor activity);GO:0050860(negative regulation of T cell receptor signaling pathway)	NA	NA	NA		0	0	0	0.21339	0.251728	0.142956	-inf	-inf	0.023818	1	down	yes
MSTRG.8295	AABR07072264.1	ENSRNOT00000063878	NA	NA	NA	NA	coiled-coil domain containing 188 [Source:NCBI gene;Acc:498115]	0	0	0.138491	0.250257	0.238317	0.184534	0.205749	-2.28105	0.024098	1	down	yes
MSTRG.18958	RF00015	ENSRNOT00000079222	NA	NA	NA	NA		0.125893	0.472777	0.369533	0.80079	0.708452	1.08688	0.372942	-1.42298	0.024101	1	down	yes
MSTRG.23933	Il1a	ENSRNOT00000006113;ENSRNOT00000006126;ENSRNOT00000080818	GO:0001660(fever generation);GO:0002248(connective tissue replacement involved in inflammatory response wound healing);GO:0005125(cytokine activity);GO:0005149(interleukin-1 receptor binding);GO:0005507(copper ion binding);GO:0005576(extracellular region);GO:0005615(extracellular space);GO:0005829(cytosol);GO:0006954(inflammatory response);GO:0006955(immune response);GO:0008285(negative regulatio…	04010(MAPK signaling pathway);04060(Cytokine-cytokine receptor interaction);04217(Necroptosis);04218(Cellular senescence);04380(Osteoclast differentiation);04640(Hematopoietic cell lineage);04932(Non-alcoholic fatty liver disease (NAFLD));04933(AGE-RAGE signaling pathway in diabetic complications);04940(Type I diabetes mellitus);05020(Prion diseases);05132(Salmonella infection);05133(Pertussis);0…	K04383	NA	interleukin 1 alpha [Source:RGD Symbol;Acc:2890]	1.52654	1.18675	1.0963	2.20448	2.84594	3.77628	0.431598	-1.21224	0.024383	1	down	yes
ENSRNOG00000016897	Rlbp1	ENSRNOT00000022962	GO:0003674(molecular_function);GO:0005502(11-cis retinal binding);GO:0005575(cellular_component);GO:0007601(visual perception);GO:0008150(biological_process);GO:0016918(retinal binding);GO:0044297(cell body)	NA	NA	NA	retinaldehyde binding protein 1 [Source:RGD Symbol;Acc:1309649]	0.062194	0.06582	0	0.107237	0.156901	0.176367	0.290607	-1.78286	0.024638	1	down	yes
ENSRNOG00000001141	Srrm4	ENSRNOT00000001507	GO:0000381(regulation of alternative mRNA splicing, via spliceosome);GO:0003674(molecular_function);GO:0003729(mRNA binding);GO:0005575(cellular_component);GO:0005634(nucleus);GO:0006397(mRNA processing);GO:0007399(nervous system development);GO:0007605(sensory perception of sound);GO:0008150(biological_process);GO:0030154(cell differentiation);GO:0043484(regulation of RNA splicing)	NA	NA	NA	serine/arginine repetitive matrix 4 [Source:RGD Symbol;Acc:1560213]	0	0.045175	0	0.070407	0.062634	0.086154	0.206095	-2.27862	0.024884	1	down	yes
ENSRNOG00000012593	Mmel1	ENSRNOT00000017957	GO:0004222(metalloendopeptidase activity);GO:0005576(extracellular region);GO:0005615(extracellular space);GO:0006508(proteolysis);GO:0008150(biological_process);GO:0008233(peptidase activity);GO:0008237(metallopeptidase activity);GO:0008270(zinc ion binding);GO:0016020(membrane);GO:0016021(integral component of membrane);GO:0016787(hydrolase activity);GO:0046872(metal ion binding)	NA	NA	NA	membrane metallo-endopeptidase-like 1 [Source:RGD Symbol;Acc:1309299]	0.0352601	0.029106	0.0152487	0.10388	0.0608609	0.0675999	0.342664	-1.54513	0.025257	1	down	yes
ENSRNOG00000011824	Trh	ENSRNOT00000015944	GO:0001666(response to hypoxia);GO:0001692(histamine metabolic process);GO:0005179(hormone activity);GO:0005576(extracellular region);GO:0005634(nucleus);GO:0005737(cytoplasm);GO:0005886(plasma membrane);GO:0007628(adult walking behavior);GO:0008437(thyrotropin-releasing hormone activity);GO:0009409(response to cold);GO:0009749(response to glucose);GO:0009755(hormone-mediated signaling pathway);G…	04080(Neuroactive ligand-receptor interaction)	K05253	NA	thyrotropin releasing hormone [Source:RGD Symbol;Acc:3903]	0	0.090208	0	0.175072	0.188173	0.116055	0.188208	-2.4096	0.025559	1	down	yes
MSTRG.8623	RGD1565131	ENSRNOT00000038919	NA	NA	NA	NA	similar to ribosomal protein L15 [Source:RGD Symbol;Acc:1565131]	0.964844	0	0	2.81509	1.46345	1.96432	0.154552	-2.69384	0.025901	1	down	yes
MSTRG.3345	AABR07006049.1	ENSRNOT00000027259;ENSRNOT00000064050;ENSRNOT00000042047	GO:0005882(intermediate filament);GO:0045095(keratin filament);GO:0045095(keratin filament)	NA	NA	NA		0.00542636	0	0.0071749	0.0130837	0.0118725	0.0186394	0.289048	-1.79062	0.026225	1	down	yes
MSTRG.20512	RF00026	ENSRNOT00000089888	NA	NA	NA	NA		0.694443	0.881991	0	1.84728	1.27667	1.73578	0.324387	-1.62421	0.0268	1	down	yes
MSTRG.22575	RF00322	ENSRNOT00000081976	NA	NA	NA	NA		0.202774	0.205484	0.487687	0.804067	1.0859	0.640672	0.354039	-1.49802	0.027541	1	down	yes
ENSRNOG00000015159	Slc9a3	ENSRNOT00000020711	GO:0005886(plasma membrane);GO:0006811(ion transport);GO:0006812(cation transport);GO:0006814(sodium ion transport);GO:0006885(regulation of pH);GO:0015297(antiporter activity);GO:0015299(solute:proton antiporter activity);GO:0015385(sodium:proton antiporter activity);GO:0016020(membrane);GO:0016021(integral component of membrane);GO:0016324(apical plasma membrane);GO:0030165(PDZ domain binding);…	04964(Proximal tubule bicarbonate reclamation);04974(Protein digestion and absorption);04976(Bile secretion);04978(Mineral absorption)	K12040	NA	solute carrier family 9 member A3 [Source:RGD Symbol;Acc:3720]	0.067038	0.044573	0.032487	0.080048	0.11625	0.130134	0.441433	-1.17973	0.028058	1	down	yes
MSTRG.30819	AABR07064724.3	ENSRNOT00000077355	NA	NA	NA	NA		0.073031	0.166188	0	0.469252	0.437196	0.230153	0.210469	-2.24832	0.028317	1	down	yes
ENSRNOG00000055332	RF00026	ENSRNOT00000089192	NA	NA	NA	NA		0	0	0	0.26111	0.293751	0.155955	-inf	-inf	0.029437	1	down	yes
ENSRNOG00000055686	AABR07049769.1	ENSRNOT00000085080	NA	NA	NA	NA		0.042388	0.146083	0	0.250218	0.184964	0.221828	0.286862	-1.80157	0.029924	1	down	yes
MSTRG.38110	AABR07037645.1	ENSRNOT00000075081	NA	NA	NA	NA		0.057225	0.007883	0.044591	0.196877	0.105098	0.122142	0.258653	-1.95091	0.030155	1	down	yes
ENSRNOG00000051445	RF00334	ENSRNOT00000079946	NA	NA	NA	NA		0.419303	0.310543	0	0.743533	0.680961	0.606244	0.359399	-1.47634	0.030178	1	down	yes
ENSRNOG00000049434	AABR07001048.1	ENSRNOT00000073791	NA	NA	NA	NA		0.005189	0.007148	0.034187	0.086797	0.056481	0.049263	0.241632	-2.04912	0.030404	1	down	yes
ENSRNOG00000010497	RGD1305807	ENSRNOT00000064113	GO:0005886(plasma membrane);GO:0016020(membrane);GO:0016021(integral component of membrane);GO:0034633(retinol transport);GO:0071939(vitamin A import)	NA	NA	NA	hypothetical LOC298077 [Source:RGD Symbol;Acc:1305807]	0.027892	0.058223	0.044882	0.266844	0.131238	0.153398	0.237537	-2.07377	0.030883	1	down	yes
MSTRG.3878	AABR07006591.1	ENSRNOT00000084204	NA	NA	NA	NA		0	0	0.014963	0.125208	0.230139	0.218337	0.0260823	-5.26078	0.030964	1	down	yes
MSTRG.6264	AABR07030235.1	ENSRNOT00000087117	NA	NA	NA	NA		0.184757	0.158528	0.120363	0.419068	0.364535	0.236472	0.454523	-1.13757	0.031685	1	down	yes
MSTRG.36495	AABR07066826.2	ENSRNOT00000071814	GO:0003677(DNA binding);GO:0005634(nucleus)	NA	NA	NA		0.218112	0.135548	0	0.376165	0.285964	0.369202	0.342916	-1.54407	0.031883	1	down	yes
MSTRG.5671	Mir195	ENSRNOT00000053761	NA	NA	NA	NA	microRNA 195 [Source:RGD Symbol;Acc:2325346]	1.13172	0.449409	1.03634	2.18115	1.42967	2.07044	0.460721	-1.11804	0.032176	1	down	yes
ENSRNOG00000036942	Tnfrsf9	ENSRNOT00000055506;ENSRNOT00000077202	GO:0006915(apoptotic process);GO:0008285(negative regulation of cell proliferation);GO:0009897(external side of plasma membrane);GO:0016020(membrane);GO:0016021(integral component of membrane);GO:0038023(signaling receptor activity);GO:0038023(signaling receptor activity)	04060(Cytokine-cytokine receptor interaction);04060(Cytokine-cytokine receptor interaction)	K05146	NA	TNF receptor superfamily member 9 [Source:RGD Symbol;Acc:1598208]	0.0482224	0	0.19837	0.245001	0.331644	0.413003	0.249172	-2.00479	0.032316	1	down	yes
ENSRNOG00000001165	Tmprss3	ENSRNOT00000001540	GO:0003674(molecular_function);GO:0004252(serine-type endopeptidase activity);GO:0005044(scavenger receptor activity);GO:0005575(cellular_component);GO:0005783(endoplasmic reticulum);GO:0005789(endoplasmic reticulum membrane);GO:0006508(proteolysis);GO:0006883(cellular sodium ion homeostasis);GO:0006898(receptor-mediated endocytosis);GO:0007605(sensory perception of sound);GO:0008233(peptidase ac…	NA	NA	NA	transmembrane serine protease 3 [Source:RGD Symbol;Acc:1310135]	0.060759	0.075181	0.140484	0.191217	0.153956	0.208574	0.499188	-1.00234	0.034516	1	down	yes
ENSRNOG00000046570	AABR07039461.1	ENSRNOT00000057412	NA	NA	NA	NA		0.088999	0.038347	0.098753	0.174887	0.120799	0.170991	0.484487	-1.04547	0.034979	1	down	yes
ENSRNOG00000018656	Ampd1	ENSRNOT00000025248	GO:0003876(AMP deaminase activity);GO:0005575(cellular_component);GO:0009117(nucleotide metabolic process);GO:0009168(purine ribonucleoside monophosphate biosynthetic process);GO:0010033(response to organic substance);GO:0016787(hydrolase activity);GO:0019239(deaminase activity);GO:0032036(myosin heavy chain binding);GO:0032264(IMP salvage);GO:0046872(metal ion binding)	00230(Purine metabolism)	K01490	EC:3.5.4.6	adenosine monophosphate deaminase 1 [Source:RGD Symbol;Acc:2109]	0.003632	0.01536	0.013973	0.042067	0.023476	0.029125	0.348217	-1.52194	0.036159	1	down	yes
ENSRNOG00000051545	AABR07032590.1	ENSRNOT00000083403	NA	NA	NA	NA		0	0	0.142579	0.160377	0.286235	0.298978	0.19123	-2.38662	0.036361	1	down	yes
MSTRG.10816	AABR07014114.1	ENSRNOT00000043131	GO:0003676(nucleic acid binding);GO:0005622(intracellular);GO:0006355(regulation of transcription, DNA-templated)	NA	NA	NA		0.666258	0.251606	0	0.796866	1.07481	0.96873	0.323145	-1.62974	0.038204	1	down	yes
MSTRG.8000	Senp5	ENSRNOT00000034757	GO:0005634(nucleus);GO:0005730(nucleolus);GO:0006508(proteolysis);GO:0008234(cysteine-type peptidase activity);GO:0016926(protein desumoylation);GO:0019783(ubiquitin-like protein-specific protease activity)	NA	NA	NA	SUMO1/sentrin specific peptidase 5 [Source:RGD Symbol;Acc:1304604]	0	0.030744	0	0.272144	0.081302	0.19089	0.0564798	-4.14612	0.03824	1	down	yes
MSTRG.13421	AABR07019088.1	ENSRNOT00000084024	NA	NA	NA	NA		0	0.194622	0.051505	0.241001	0.259319	0.289257	0.31172	-1.68168	0.038996	1	down	yes
ENSRNOG00000039505	AC130232.1	ENSRNOT00000060549	NA	NA	NA	NA		0.193829	0.460407	0.209379	0.511594	0.71373	0.586348	0.476695	-1.06886	0.039136	1	down	yes
ENSRNOG00000053291	AABR07000493.1	ENSRNOT00000081876;ENSRNOT00000085786	NA	NA	NA	NA		0.189549	0.15172	0.180181	0.395075	0.260107	0.499524	0.451587	-1.14692	0.039719	1	down	yes
ENSRNOG00000059372	LOC102552617	ENSRNOT00000090074	NA	NA	NA	NA	uncharacterized LOC102552617 [Source:RGD Symbol;Acc:7662094]	0	0.062512	0.065541	0.14049	0.200964	0.104517	0.287133	-1.80021	0.039958	1	down	yes
MSTRG.35871	RF00560	ENSRNOT00000089307	NA	NA	NA	NA		0.52434	1.00537	0.604568	1.62107	1.5849	2.8213	0.354104	-1.49776	0.039961	1	down	yes
ENSRNOG00000058775	Ly49s7	ENSRNOT00000079429;ENSRNOT00000086461	GO:0016020(membrane);GO:0016021(integral component of membrane);GO:0030246(carbohydrate binding);GO:0030246(carbohydrate binding)	NA	NA	NA	Ly49 stimulatory receptor 7 [Source:RGD Symbol;Acc:1359503]	0	0.131096	0	0.180925	0.155518	0.202623	0.243191	-2.03984	0.041098	1	down	yes
MSTRG.29773	Sult6b1	ENSRNOT00000075000	GO:0008146(sulfotransferase activity);GO:0016740(transferase activity)	NA	NA	NA	sulfotransferase family 6B member 1 [Source:RGD Symbol;Acc:1598187]	0.047404	0	0	0.103582	0.056883	0.136816	0.159459	-2.64875	0.041198	1	down	yes
MSTRG.27346	AABR07046763.1	ENSRNOT00000089152	GO:0016020(membrane);GO:0016021(integral component of membrane)	NA	NA	NA		0.045872	0.080377	0	0.403165	0.138142	0.431841	0.129733	-2.94639	0.042803	1	down	yes
ENSRNOG00000030214	AABR07029002.1	ENSRNOT00000041674	GO:0003735(structural constituent of ribosome);GO:0005622(intracellular);GO:0005840(ribosome);GO:0006412(translation)	NA	NA	NA		0	0	0	0.065787	0.121981	0.068616	-inf	-inf	0.042823	1	down	yes
ENSRNOG00000051208	Selenov	ENSRNOT00000076809	GO:0005829(cytosol);GO:0010269(response to selenium ion)	NA	NA	NA	selenoprotein V [Source:RGD Symbol;Acc:1562943]	0	0.050666	0	0.091617	0.328923	0.261419	0.0742948	-3.7506	0.04416	1	down	yes
ENSRNOG00000000580	Calhm4	ENSRNOT00000000708	GO:0005887(integral component of plasma membrane);GO:0016020(membrane);GO:0016021(integral component of membrane)	NA	NA	NA	calcium homeostasis modulator family member 4 [Source:RGD Symbol;Acc:1595701]	0.171167	0.047957	0.036448	0.227464	0.186161	0.258959	0.379985	-1.39598	0.04428	1	down	yes
ENSRNOG00000048207	AABR07058534.1	ENSRNOT00000054624	NA	NA	NA	NA		0.095973	0	0.28085	0.916454	0.684488	0.352524	0.1929	-2.37408	0.045543	1	down	yes
ENSRNOG00000057169	AC098190.1	ENSRNOT00000087051	NA	NA	NA	NA		0	0	0	0.148603	0.066062	0.139584	-inf	-inf	0.045677	1	down	yes
ENSRNOG00000046484	Ccdc160	ENSRNOT00000071222	NA	NA	NA	NA	coiled-coil domain containing 160 [Source:RGD Symbol;Acc:1597791]	0.030511	0.039411	0.080481	0.118685	0.165335	0.092241	0.399731	-1.3229	0.045977	1	down	yes
ENSRNOG00000045532	Gpr1	ENSRNOT00000072737	GO:0004930(G-protein coupled receptor activity);GO:0005654(nucleoplasm);GO:0005886(plasma membrane);GO:0007165(signal transduction);GO:0007186(G-protein coupled receptor signaling pathway);GO:0016020(membrane);GO:0016021(integral component of membrane);GO:0043231(intracellular membrane-bounded organelle)	NA	NA	NA	G protein-coupled receptor 1 [Source:RGD Symbol;Acc:2728]	0.038846	0.080339	0	0.183419	0.088392	0.169998	0.269766	-1.89022	0.046201	1	down	yes
MSTRG.14933	RF00399	ENSRNOT00000086180	NA	NA	NA	NA		0.452649	0.957258	1.41693	2.79009	1.55802	2.37214	0.420644	-1.24933	0.046735	1	down	yes
ENSRNOG00000048949	LOC102549542	ENSRNOT00000071270	GO:0005783(endoplasmic reticulum);GO:0005789(endoplasmic reticulum membrane);GO:0006629(lipid metabolic process);GO:0006631(fatty acid metabolic process);GO:0006633(fatty acid biosynthetic process);GO:0006636(unsaturated fatty acid biosynthetic process);GO:0009922(fatty acid elongase activity);GO:0016020(membrane);GO:0016021(integral component of membrane);GO:0016740(transferase activity);GO:0019…	00062(Fatty acid elongation);01040(Biosynthesis of unsaturated fatty acids);01212(Fatty acid metabolism)	K10203	EC:2.3.1.199	elongation of very long chain fatty acids protein 6-like [Source:RGD Symbol;Acc:7527008]	0	0.23989	0	0.382444	0.253042	0.46994	0.217011	-2.20416	0.047144	1	down	yes
ENSRNOG00000055848	RF00003	ENSRNOT00000085783	NA	NA	NA	NA		0.223459	0	0.165087	1.08018	0.570407	0.45866	0.184211	-2.44057	0.047336	1	down	yes
MSTRG.18278	RF00560	ENSRNOT00000090582	NA	NA	NA	NA	predicted gene, 24519 [Source:MGI Symbol;Acc:MGI:5454296]	0.110427	0.627992	0.412902	1.5748	1.05962	2.63204	0.218614	-2.19354	0.047863	1	down	yes
ENSRNOG00000026203	Pax8	ENSRNOT00000031058	GO:0000978(RNA polymerase II proximal promoter sequence-specific DNA binding);GO:0001077(transcriptional activator activity, RNA polymerase II proximal promoter sequence-specific DNA binding);GO:0001655(urogenital system development);GO:0001656(metanephros development);GO:0001658(branching involved in ureteric bud morphogenesis);GO:0001822(kidney development);GO:0001823(mesonephros development);G…	04918(Thyroid hormone synthesis);05200(Pathways in cancer);05202(Transcriptional misregulation in cancers);05216(Thyroid cancer)	NA	NA	paired box 8 [Source:RGD Symbol;Acc:620434]	0	0.100378	0	0.101119	0.190084	0.218423	0.196964	-2.34399	0.048658	1	down	yes
ENSRNOG00000027733	Lair1	ENSRNOT00000036413	GO:0016020(membrane);GO:0016021(integral component of membrane)	NA	NA	NA	leukocyte-associated immunoglobulin-like receptor 1 [Source:RGD Symbol;Acc:1560048]	0.027195	0.261666	0.180531	0.295194	0.570081	0.513196	0.340516	-1.5542	0.049	1	down	yes
