# Supplementary material for: Changing Expression Profiles of Messenger RNA, MicroRNA, Long Non-coding RNA, and Circular RNA Reveal the Key Regulators and Interaction Networks of Competing Endogenous RNA in Pulmonary Fibrosis
Source: Front Genet. 2020 Sep 24;11:558095. doi: 10.3389/fgene.2020.558095 (PMC7541945; doi:10.3389/fgene.2020.558095)
Supplement: Supplementary Figure S1 — GO enrichment analysis of DE ceRNAs. (A) GO enrichment analysis of DE mRNAs. (B) GO enrichment analysis enrichment of DE lncRNAs. (C) GO enrichment analysis enrichment. [file Data_Sheet_1.zip › Table 5.XLSX]

## Sheet: Sheet1
t_id	class_code	chr	strand	start	end	t_name	num_exons	length	gene_id	gene_name	FPKM.Model_1	FPKM.Model_2	FPKM.Model_3	FPKM.Control_1	FPKM.Control_2	FPKM.Control_3	fc	log2(fc)	pval	qval	regulation	significant
59424	u	chr5	+	98936569	98937818	MSTRG.28247.1	2	1005	MSTRG.28247	.	10.365	10.2477	10.4861	0	0	0	inf	inf	4.2032e-05	1	up	yes
30018	u	chr16	-	48035087	48039320	MSTRG.14174.2	2	4214	MSTRG.14174	.	2.01175	1.84038	1.70439	0	0	0	inf	inf	0.0022986	1	up	yes
76629	u	chr9	.	23867410	23869413	MSTRG.36565.1	1	2004	MSTRG.36565	.	1.83053	2.2095	1.84069	0	0	0	inf	inf	0.0040201	1	up	yes
70591	u	chr7	-	132816537	132841928	MSTRG.33698.6	3	6636	MSTRG.33698	.	0.360395	0.270926	0.327336	0	0	0	inf	inf	0.0066173	1	up	yes
76407	j	chr9	-	16802187	16807946	MSTRG.36461.2	6	796	MSTRG.36461	Rps19l2	5.70522	2.9786	4.21704	0.313035	0.285646	0.412307	12.7606	3.67363	0.037437	1	up	yes
360	j	chr1	+	11963836	11973057	MSTRG.199.27	6	1302	MSTRG.199	AABR07000398.1	475.247	713.038	472.298	136.271	160.005	38.9877	4.95307	2.30832	0.0073624	1	up	yes
69329	u	chr7	-	104814480	104834718	MSTRG.33174.2	2	19897	MSTRG.33174	.	1.71432	2.08884	1.19925	0.485251	0.00633	0.005391	10.0658	3.33139	0.0077592	1	up	yes
21309	u	chr13	.	62796717	62797046	MSTRG.10011.1	1	330	MSTRG.10011	.	2.54956	3.20586	1.77504	0	0	0.670519	11.2308	3.48939	0.0082557	1	up	yes
66125	u	chr6	.	136653048	136653519	MSTRG.31550.1	1	472	MSTRG.31550	.	4.67335	2.81257	5.98347	0.220814	1.6578	0.35821	6.02164	2.59016	0.021896	1	up	yes
24465	o	chr14	+	46522323	46527415	MSTRG.11560.10	3	1546	MSTRG.11560	AABR07015055.1	114.891	120.183	108.186	24.453	39.9909	42.9823	3.19531	1.67596	0.00030185	1	up	yes
62826	i	chr6	-	11453884	11469734	MSTRG.29959.2	2	13700	MSTRG.29959	Kcnk12	1.94242	0.870261	1.71669	0.366829	0.22583	0.628999	3.70756	1.89047	0.033637	1	up	yes
75877	u	chr9	-	4528910	4537937	MSTRG.36202.1	2	6678	MSTRG.36202	.	0.237472	0.217751	0.166758	0	0.05335	0	11.6585	3.54331	0.0023426	1	up	yes
45784	i	chr20	-	13926368	13940859	MSTRG.21689.2	2	7783	MSTRG.21689	Cabin1	3.03231	2.28435	3.04341	0.922308	0.981283	0.822418	3.06678	1.61672	0.00182135	1	up	yes
26316	u	chr15	-	7720964	7739753	MSTRG.12452.3	2	18682	MSTRG.12452	.	2.42768	2.41386	2.39749	0	0.440412	0	16.437	4.03887	0.0041824	1	up	yes
30017	u	chr16	-	48033367	48050778	MSTRG.14174.1	1	17412	MSTRG.14174	.	1.83701	1.66333	2.06798	0.534667	0.797978	0.745723	2.67917	1.42179	0.00121757	1	up	yes
6621	u	chr1	.	199464454	199464725	MSTRG.3057.1	1	272	MSTRG.3057	.	4.08193	6.26738	5.76462	1.42489	2.1524	0.624609	3.83492	1.93919	0.0075026	1	up	yes
24262	u	chr14	+	43228038	43374881	MSTRG.11434.6	7	20235	MSTRG.11434	.	3.18714	2.5938	2.45208	1.08202	1.03584	0.994219	2.6455	1.40354	0.0171628	1	up	yes
185	i	chr1	+	6680822	6687063	MSTRG.123.1	2	6210	MSTRG.123	Utrn	3.60467	3.66097	4.02255	1.68146	1.44652	0.927656	2.78334	1.47682	0.00073692	1	up	yes
34070	i	chr18	-	2429897	2433492	MSTRG.16155.1	1	3596	MSTRG.16155	Gata6	3.3147	3.79515	2.60616	1.57051	0.995264	0.272432	3.4233	1.77539	0.0108771	1	up	yes
8475	i	chr1	.	228812320	228812797	MSTRG.3775.1	1	478	MSTRG.3775	AABR07006311.1	1.38871	3.07259	2.91669	1.03432	0	0	7.13316	2.83454	0.02958	1	up	yes
11185	u	chr10	-	31740779	31740988	MSTRG.5107.1	1	210	MSTRG.5107	.	6.61571	3.08358	4.62682	0	0	2.14309	6.6848	2.74089	0.031198	1	up	yes
49031	x	chr3	+	71793484	71813909	MSTRG.23287.1	2	10214	MSTRG.23287	Calcrl	9.94064	11.403	10.7656	8.44602	0.61186	1.09232	3.16341	1.66148	0.046497	1	up	yes
56321	i	chr4	.	152869801	152870590	MSTRG.26666.1	1	790	MSTRG.26666	Ccdc77	1.35459	1.86515	1.24753	0.44674	0.637106	0.419747	2.97107	1.57098	0.0081617	1	up	yes
31859	i	chr17	-	19446675	19496809	MSTRG.15033.1	2	6775	MSTRG.15033	Atxn1	0.596661	1.1018	1.31799	0.00333	0.475656	1.9e-05	6.29734	2.65474	0.03346	1	up	yes
78627	u	chr9	-	96134151	96137019	MSTRG.37494.1	1	2869	MSTRG.37494	.	1.73899	1.64068	2.06791	0.562541	0.875696	0.540073	2.75365	1.46135	0.0023625	1	up	yes
61531	i	chr5	-	155835107	155835562	MSTRG.29324.1	1	456	MSTRG.29324	AABR07073181.1	1.79974	1.82884	2.17178	0.931902	0.294724	0.766994	2.90946	1.54075	0.0048821	1	up	yes
32096	i	chr17	+	27027001	27055599	MSTRG.15160.1	3	15652	MSTRG.15160	Bmp6	5.73445	3.88099	5.52146	3.40683	1.39717	2.0684	2.20256	1.13918	0.029598	1	up	yes
10034	i	chr1	-	282275182	282284397	MSTRG.4581.1	1	9216	MSTRG.4581	Grk5	5.89122	5.067	4.02302	1.99601	2.24859	2.74769	2.14254	1.09932	0.0103374	1	up	yes
43464	o	chr2	+	236195082	236243877	MSTRG.20830.2	2	838	MSTRG.20830	Lef1	2.35775	1.83644	1.95308	1.32501	0.587358	0.349095	2.71828	1.44269	0.0177845	1	up	yes
41388	u	chr2	.	169801741	169802153	MSTRG.19904.1	1	413	MSTRG.19904	.	3.53423	2.35573	2.68968	1.60094	0	0	5.35912	2.422	0.021904	1	up	yes
36147	u	chr18	.	83344204	83344683	MSTRG.17176.1	1	480	MSTRG.17176	.	2.13366	1.81784	1.88059	1.48627	0.175794	0.36219	2.8811	1.52662	0.039236	1	up	yes
796	i	chr1	.	28328589	28328996	MSTRG.414.1	1	408	MSTRG.414	Rnf217	3.67579	3.04872	2.27096	0.709626	0.886575	2.02551	2.48377	1.31253	0.03642	1	up	yes
4335	i	chr1	-	129041167	129042779	MSTRG.2046.1	1	1613	MSTRG.2046	Igf1r	2.62009	1.82601	1.754	1.04676	0.814718	0.716276	2.40524	1.26618	0.0148163	1	up	yes
24455	o	chr14	-	46517584	46656077	MSTRG.11559.3	4	1994	MSTRG.11559	AABR07015057.1	296.331	203.487	382.454	0	95.0444	0	9.28274	3.21455	0.0123589	1	up	yes
38141	u	chr19	+	59791623	59792046	MSTRG.18192.1	1	424	MSTRG.18192	.	2.57124	1.95972	3.04849	1.70068	1.0568	0.438992	2.37119	1.24561	0.038644	1	up	yes
50435	i	chr3	-	117516262	117516723	MSTRG.23831.1	2	432	MSTRG.23831	Dut	4.93297	3.66373	4.4652	2.60494	0.831967	2.30625	2.27434	1.18545	0.021062	1	up	yes
36106	i	chr18	.	80944843	80945247	MSTRG.17144.1	1	405	MSTRG.17144	Zadh2	2.67557	2.3974	2.47211	0.597392	1.38259	1.37539	2.24865	1.16906	0.0069551	1	up	yes
76793	x	chr9	-	30983819	31021260	MSTRG.36644.1	2	4142	MSTRG.36644	Lmbrd1	1.35488	1.53403	1.04859	0.368208	0.816921	0.642899	2.15396	1.10699	0.021802	1	up	yes
73841	u	chr8	.	75447105	75447581	MSTRG.35163.1	1	477	MSTRG.35163	.	2.28613	1.93386	2.15244	1.01203	1.56946	0.318123	2.19768	1.13598	0.037042	1	up	yes
63339	u	chr6	.	30352146	30352505	MSTRG.30218.1	1	360	MSTRG.30218	.	2.77395	3.38703	2.19325	1.35412	1.61452	0.996164	2.1071	1.07526	0.0196634	1	up	yes
10187	u	chr10	.	2932383	2932972	MSTRG.4656.1	1	590	MSTRG.4656	.	1.76903	1.2252	1.63479	0.72098	1.09995	0.338377	2.14375	1.10014	0.039776	1	up	yes
25829	i	chr14	.	107699311	107699540	MSTRG.12175.1	1	230	MSTRG.12175	Commd1	3.00975	4.18923	4.10096	1.78822	1.35639	2.33467	2.0623	1.04426	0.0148591	1	up	yes
36599	u	chr19	+	19419727	19423592	MSTRG.17380.2	2	3829	MSTRG.17380	.	1.05872	1.74257	1.50462	0.691175	0	0.809715	2.8689	1.5205	0.044099	1	up	yes
52254	i	chr3	+	170421182	170421413	MSTRG.24730.1	1	232	MSTRG.24730	Cass4	3.93395	6.13234	5.43268	2.73759	2.19508	2.79039	2.00684	1.00493	0.0185249	1	up	yes
47612	i	chr3	.	12296334	12296699	MSTRG.22591.1	1	366	MSTRG.22591	Ralgps1	2.03903	1.93489	1.31053	0.805984	0.587345	0.608108	2.64033	1.40072	0.0100357	1	up	yes
41400	u	chr2	.	172039410	172039685	MSTRG.19908.1	1	276	MSTRG.19908	.	2.30011	1.99095	1.47397	0	0	0	inf	inf	0.0153625	1	up	yes
8331	u	chr1	.	226540644	226540872	MSTRG.3711.1	1	229	MSTRG.3711	.	1.455	2.18383	1.59514	1.09356	0.853326	0.357539	2.27127	1.1835	0.0349	1	up	yes
60387	i	chr5	.	135924348	135924676	MSTRG.28766.1	1	329	MSTRG.28766	Eif2b3	1.30408	1.73102	1.30107	0.576341	0.799867	0.559946	2.23958	1.16323	0.0079004	1	up	yes
7677	u	chr1	.	220067951	220068172	MSTRG.3481.1	1	222	MSTRG.3481	.	1.02949	1.65948	1.539	0.17484	0.211425	0.146911	7.9298	2.98728	0.02392	1	up	yes
79979	i	chrX	.	29593607	29593830	MSTRG.38137.1	1	224	MSTRG.38137	Ofd1	1.66305	2.67977	1.4599	1.01529	0.666328	0.477613	2.68741	1.42622	0.041138	1	up	yes
38481	i	chr2	-	19996850	19998576	MSTRG.18406.1	2	380	MSTRG.18406	Atg10	1.34908	1.78743	1.78409	0.497855	0.469116	1.10856	2.37076	1.24535	0.020316	1	up	yes
73754	u	chr8	.	72720733	72721075	MSTRG.35096.1	1	343	MSTRG.35096	.	1.70863	1.46935	0.9234	0	0	0	inf	inf	0.027697	1	up	yes
19662	i	chr12	+	39391970	39393686	MSTRG.9227.1	2	329	MSTRG.9227	P2rx7	0.741067	0.906683	0.853807	0	0	0.645091	3.87784	1.95525	0.048498	1	up	yes
7365	i	chr1	+	215916820	215937934	MSTRG.3394.69	4	1843	MSTRG.3394	AC099449.1	0.082282	0.076378	0.058449	0.029119	0.024714	0.017261	3.05383	1.61062	0.0036193	1	up	yes
11395	i	chr10	.	36843400	36843746	MSTRG.5203.1	1	347	MSTRG.5203	LOC103693323	1.59468	1.24511	1.80546	0.707602	0.743948	0.8109	2.0532	1.03787	0.0087792	1	up	yes
27991	u	chr15	.	52880380	52880642	MSTRG.13200.1	1	263	MSTRG.13200	.	1.70872	2.20575	1.3305	0.753224	0.15229	0.609144	3.46281	1.79194	0.0162418	1	up	yes
19391	u	chr12	.	31495550	31495792	MSTRG.9103.1	1	243	MSTRG.9103	.	1.95971	1.28844	1.35351	0.704589	0.575598	0.33694	2.84558	1.50872	0.0141817	1	up	yes
839	u	chr1	.	30998014	30998261	MSTRG.440.1	1	248	MSTRG.440	.	1.78158	1.16531	1.73478	0.326353	0.922955	0.706515	2.39371	1.25925	0.026221	1	up	yes
30466	u	chr16	.	68296269	68296478	MSTRG.14385.1	1	210	MSTRG.14385	.	1.44979	3.81099	2.97433	0.384038	0.111753	0	16.61	4.05398	0.021158	1	up	yes
74304	i	chr8	.	94049465	94049904	MSTRG.35394.1	1	440	MSTRG.35394	Ube3d	1.72392	1.15277	1.50061	0.466232	0.703689	0.994923	2.022	1.01578	0.030902	1	up	yes
15541	i	chr10	.	110042742	110043171	MSTRG.7204.1	1	430	MSTRG.7204	Ccdc57	1.09275	1.93554	1.78429	0.71277	0.959466	0.689603	2.03765	1.0269	0.040423	1	up	yes
46044	u	chr20	+	22447728	22447939	MSTRG.21789.1	1	212	MSTRG.21789	.	1.0093	0.948584	1.87963	0.3716	0.482647	0	4.49227	2.16744	0.040944	1	up	yes
29862	u	chr16	.	33010710	33010918	MSTRG.14094.1	1	209	MSTRG.14094	.	1.58777	1.92824	2.33534	0.903677	0.574041	0.748086	2.62887	1.39444	0.0068982	1	up	yes
69605	x	chr7	+	116458737	116528254	MSTRG.33255.1	2	225	MSTRG.33255	AABR07058441.1	1.87324	1.81349	0.937374	0.478553	0.381749	0.731352	2.90522	1.53865	0.034202	1	up	yes
72127	u	chr8	.	27981965	27982361	MSTRG.34345.1	1	397	MSTRG.34345	.	1.66786	1.34727	1.37539	0.826092	0.539512	0	3.21508	1.68485	0.0185446	1	up	yes
56633	u	chr4	.	159521801	159522015	MSTRG.26792.1	1	215	MSTRG.26792	.	1.54527	1.68814	1.84463	0.289521	0.649832	0.350355	3.93736	1.97723	0.00085967	1	up	yes
68594	u	chr7	.	72661249	72661514	MSTRG.32734.1	1	266	MSTRG.32734	.	1.54935	2.48938	1.55745	0.598269	1.08695	0.956252	2.11859	1.0831	0.04598	1	up	yes
3	u	chr1	+	71065	224569	MSTRG.1.2	2	276	MSTRG.1	.	1.35182	1.67396	1.80755	0.313714	0.228197	0.23644	6.2097	2.63452	0.00060427	1	up	yes
59744	i	chr5	.	114602539	114602893	MSTRG.28423.1	1	355	MSTRG.28423	Fggy	2.01118	2.10797	2.03917	1.09823	0.78095	0.7292	2.36098	1.23938	0.00057613	1	up	yes
48492	i	chr3	.	50984358	50984661	MSTRG.23037.1	1	304	MSTRG.23037	Grb14	1.73385	1.50448	1.33892	0.978875	0	0.424869	3.26075	1.7052	0.025798	1	up	yes
693	i	chr1	.	22722181	22722428	MSTRG.351.1	1	248	MSTRG.351	Slc18b1	2.22129	2.67586	3.06918	1.57727	1.12988	0.660294	2.36569	1.24226	0.0131588	1	up	yes
32093	i	chr17	+	27006331	27009267	MSTRG.15157.1	1	2937	MSTRG.15157	Bmp6	0.157635	0.096409	0.176334	0.083975	0.042124	0.064833	2.25409	1.17255	0.041702	1	up	yes
38592	i	chr2	-	23527941	23528494	MSTRG.18473.1	2	449	MSTRG.18473	Arsb	1.66517	1.51732	1.60742	0.641626	0.531752	0.732663	2.51301	1.32942	0.000182375	1	up	yes
73361	u	chr8	.	63776716	63776956	MSTRG.34893.1	1	241	MSTRG.34893	.	2.01648	2.05812	2.58994	0.691945	1.44899	0.737228	2.31555	1.21136	0.0146997	1	up	yes
73328	u	chr8	.	63104239	63104455	MSTRG.34880.1	1	217	MSTRG.34880	.	1.04371	1.24099	1.85369	0.449159	0.596257	0.10942	3.58353	1.84138	0.024658	1	up	yes
17093	i	chr11	.	69555507	69555715	MSTRG.7938.1	1	209	MSTRG.7938	Kalrn	0.849425	1.20366	1.61045	0.083228	0.326383	0.690792	3.32927	1.73521	0.038781	1	up	yes
54131	i	chr4	.	68628905	68629138	MSTRG.25652.1	1	234	MSTRG.25652	Wee2	2.03743	2.07824	2.63211	0.654895	1.38201	0.602993	2.55607	1.35393	0.0123565	1	up	yes
1579	u	chr1	.	54461410	54461667	MSTRG.804.1	1	258	MSTRG.804	.	0.782974	1.71046	1.23043	0.600661	0.39902	0.42525	2.61336	1.38591	0.049577	1	up	yes
62360	i	chr5	.	173191905	173192268	MSTRG.29720.1	1	364	MSTRG.29720	Atad3a	1.7941	1.57165	0.85818	0.483799	0.749606	0.410507	2.56944	1.36145	0.045842	1	up	yes
13974	u	chr10	.	85644037	85644298	MSTRG.6460.1	1	262	MSTRG.6460	.	1.64439	0.89423	1.16185	0.16351	0.335601	0.410945	4.0662	2.02368	0.0158632	1	up	yes
79920	u	chrX	.	26169058	26169293	MSTRG.38092.1	1	236	MSTRG.38092	.	1.76903	2.42472	3.33519	0.4398	1.04215	1.35189	2.6568	1.40969	0.041198	1	up	yes
71063	i	chr7	+	142291301	142291519	MSTRG.33891.1	1	219	MSTRG.33891	Bin2	2.64729	3.93809	3.68212	1.54588	1.56812	1.3833	2.28303	1.19095	0.040417	1	up	yes
12051	u	chr10	.	51308380	51308590	MSTRG.5530.1	1	211	MSTRG.5530	.	1.65538	1.54274	1.43766	0	0	0	inf	inf	0.00165538	1	up	yes
41173	j	chr2	-	156622959	156779233	MSTRG.19774.7	6	1218	MSTRG.19774	AABR07011013.1	0.10878	0.227606	0.273157	0	0.032332	0.095969	4.75088	2.2482	0.046978	1	up	yes
77843	u	chr9	.	71224948	71225346	MSTRG.37171.1	1	399	MSTRG.37171	.	1.81421	2.27773	1.98359	0.79553	1.0046	1.23088	2.00446	1.00321	0.0053571	1	up	yes
50029	x	chr3	+	107548303	107579221	MSTRG.23636.1	2	319	MSTRG.23636	Meis2	2.11538	2.34918	1.88546	1.07294	0.107634	1.20052	2.66685	1.41514	0.023276	1	up	yes
36670	u	chr19	.	21781804	21782004	MSTRG.17408.1	1	201	MSTRG.17408	.	1.56259	0.858	1.76253	0.30325	0	0.5601	4.84523	2.27656	0.025484	1	up	yes
65809	u	chr6	-	132291762	132295803	MSTRG.31460.1	1	4042	MSTRG.31460	.	0	0	0	2.59279	2.8197	2.5068	-inf	-inf	0.00124384	1	down	yes
36435	i	chr19	-	12892212	12895688	MSTRG.17313.2	2	2501	MSTRG.17313	Large1	0	0	0	3.21683	2.31217	3.72036	-inf	-inf	0.0173952	1	down	yes
47625	x	chr3	+	12680651	12734856	MSTRG.22583.1	2	211	MSTRG.22583	Lmx1b	0.473583	0.78678	0	99.2422	84.1202	64.1788	0.00509153	-7.61769	0.0149615	1	down	yes
73583	x	chr8	+	69446518	69449804	MSTRG.35012.2	1	3287	MSTRG.35012	Ids	0.714242	0.384901	0.462317	3.33887	4.69276	4.7218	0.122435	-3.02992	0.00133513	1	down	yes
64176	o	chr6	-	75569198	76018401	MSTRG.30666.1	4	1000	MSTRG.30666	Baz1a	696.262	217.726	561.275	2377.63	3778.14	3055.42	0.16016	-2.64242	0.0038438	1	down	yes
22120	x	chr13	-	89247274	89253619	MSTRG.10361.1	2	806	MSTRG.10361	LOC100362384	5.78011	7.28161	1.00077	27.6406	35.4682	30.1056	0.150862	-2.7287	0.00090366	1	down	yes
46365	u	chr20	.	32940203	32940989	MSTRG.21986.1	1	787	MSTRG.21986	.	0.296606	0	0	2.10726	2.15713	1.65394	0.0501165	-4.31857	0.00057536	1	down	yes
4606	x	chr1	-	141757331	141782460	MSTRG.2179.1	3	1437	MSTRG.2179	Zfp710	0.089543	0.37827	0	1.66339	1.39108	1.75523	0.0972646	-3.36194	0.00078477	1	down	yes
24261	u	chr14	-	43225487	43240264	MSTRG.11438.3	1	14778	MSTRG.11438	.	0.569809	0.307815	0.978138	2.05812	1.56816	2.77666	0.289829	-1.78672	0.019518	1	down	yes
24561	u	chr14	+	46712823	46713504	MSTRG.11513.1	2	584	MSTRG.11513	.	0	0.354628	0.507142	2.46296	1.71336	0.845846	0.171593	-2.54293	0.047557	1	down	yes
55915	i	chr4	.	143266798	143267293	MSTRG.26470.1	1	496	MSTRG.26470	Grm7	0.11367	0.153684	3.06685	8.12433	4.90802	4.46515	0.190553	-2.39174	0.035425	1	down	yes
63365	o	chr6	+	30632537	30639289	MSTRG.30244.7	2	1303	MSTRG.30244	AABR07063424.1	194.257	1070.48	74.2932	1681.34	1562.98	1209.4	0.300655	-1.73382	0.039404	1	down	yes
45783	i	chr20	-	13926351	13932345	MSTRG.21689.1	2	4275	MSTRG.21689	Cabin1	0	0.855653	0	2.44048	3.11055	2.76216	0.102927	-3.2803	0.00195959	1	down	yes
77308	o	chr9	-	52317216	52630047	MSTRG.36873.4	4	3429	MSTRG.36873	Vom1r50	0.622338	0.457677	0.812005	2.64301	1.20078	1.98679	0.324499	-1.62371	0.037721	1	down	yes
30641	i	chr16	.	71983621	71984045	MSTRG.14473.1	1	425	MSTRG.14473	Adam32	0.219698	0.52274	1.08972	1.71381	2.50134	2.1004	0.290102	-1.78537	0.0119223	1	down	yes
78576	i	chr9	-	94747708	94758131	MSTRG.37485.2	2	10029	MSTRG.37485	Inpp5d	0.611452	1.32625	1.23306	2.25758	2.76352	2.81621	0.404573	-1.30553	0.0055789	1	down	yes
51721	u	chr3	.	156520799	156521412	MSTRG.24467.1	1	614	MSTRG.24467	.	0.525642	0.358129	0.478304	1.74429	0.988925	1.51929	0.320299	-1.64251	0.0136979	1	down	yes
65989	o	chr6	+	135046175	135108864	MSTRG.31514.1	2	265	MSTRG.31514	Dync1h1	1.23357	1.77405	0.544576	2.08421	4.51266	4.82218	0.311077	-1.68466	0.048723	1	down	yes
22833	u	chr13	+	109770235	109774971	MSTRG.10737.2	1	4737	MSTRG.10737	.	1.76855	1.69498	3.19329	5.45286	6.37909	4.09522	0.417954	-1.25859	0.0198802	1	down	yes
77319	u	chr9	.	52438736	52439265	MSTRG.36884.1	1	530	MSTRG.36884	.	1.47632	2.0287	1.1476	4.31191	3.53439	5.19632	0.356725	-1.48712	0.0068164	1	down	yes
20203	i	chr12	+	51696088	51697144	MSTRG.9471.2	2	673	MSTRG.9471	Ttc28	0.780406	0.45977	0	1.66015	2.31257	1.23917	0.237951	-2.07126	0.026482	1	down	yes
72329	u	chr8	.	38173573	38175048	MSTRG.34427.1	1	1476	MSTRG.34427	.	1.24915	1.69709	1.05285	4.14737	2.7533	4.29466	0.357211	-1.48515	0.0103849	1	down	yes
73820	u	chr8	+	74937802	74940178	MSTRG.35156.2	2	2309	MSTRG.35156	.	0	0.246732	0	0.594709	0.271681	0.62323	0.165634	-2.59393	0.041184	1	down	yes
77322	u	chr9	-	52468605	52485624	MSTRG.36886.1	2	11627	MSTRG.36886	.	3.24295	3.81196	3.82859	7.46751	7.66437	8.83565	0.454094	-1.13894	0.00074025	1	down	yes
330	o	chr1	-	11903552	11915623	MSTRG.201.16	4	2685	MSTRG.201	RF00002	257.377	44.1507	367.886	633.194	582.183	495.436	0.391284	-1.35371	0.028181	1	down	yes
6629	i	chr1	.	199604122	199604592	MSTRG.3062.1	1	471	MSTRG.3062	Itgad	0.031172	0.872621	0.975906	2.15476	2.63315	1.69569	0.289916	-1.78629	0.0190397	1	down	yes
23149	u	chr14	+	5135322	5144329	MSTRG.10898.2	2	8912	MSTRG.10898	.	0.552022	5.1e-05	0	1.28118	1.41245	0.762384	0.159743	-2.64618	0.023238	1	down	yes
7830	o	chr1	-	221149331	221158792	MSTRG.3580.2	3	8071	MSTRG.3580	AC134224.2	3.31322	0	5.81212	19.2055	13.4174	10.4869	0.211676	-2.24007	0.020916	1	down	yes
24517	o	chr14	-	46634878	46681882	MSTRG.11559.44	3	1977	MSTRG.11559	AABR07015081.2	8.53367	129.379	0	262.04	328.445	193.144	0.175992	-2.50642	0.0197183	1	down	yes
11753	u	chr10	+	45558594	45559448	MSTRG.5381.1	1	855	MSTRG.5381	.	0.545551	0.939578	0.450123	1.63596	1.34569	2.09591	0.381138	-1.39161	0.0167445	1	down	yes
32285	u	chr17	.	32226115	32227186	MSTRG.15263.1	1	1072	MSTRG.15263	.	0.75145	0.768892	0.650404	1.93053	1.74523	1.76126	0.399253	-1.32463	9.9437e-05	1	down	yes
18089	u	chr12	-	3340802	3354380	MSTRG.8471.1	3	673	MSTRG.8471	.	1.55405	1.35222	0.142478	2.66329	2.86198	3.23329	0.348088	-1.52248	0.0156352	1	down	yes
19077	u	chr12	+	23646190	23647921	MSTRG.8944.2	2	501	MSTRG.8944	.	1.23548	1.63213	0.90884	3.66433	3.05514	2.74334	0.399084	-1.32524	0.0051779	1	down	yes
77314	u	chr9	-	52352679	52371350	MSTRG.36878.1	2	9927	MSTRG.36878	.	0.814499	1.05858	1.77339	1.95775	2.899	2.78419	0.477227	-1.06725	0.032195	1	down	yes
37075	u	chr19	.	33569442	33570233	MSTRG.17618.1	1	792	MSTRG.17618	.	0.800773	0.558726	0.506061	1.48967	1.67853	1.36168	0.411835	-1.27986	0.0023446	1	down	yes
77321	u	chr9	-	52467923	52468464	MSTRG.36885.1	1	542	MSTRG.36885	.	7.19053	7.11589	8.91686	17.2514	17.1396	18.3578	0.440262	-1.18356	0.000156415	1	down	yes
6959	u	chr1	.	211272943	211273457	MSTRG.3238.1	1	515	MSTRG.3238	.	0.708662	0.409612	0.950791	1.16011	2.36839	1.79625	0.388576	-1.36373	0.046982	1	down	yes
60630	i	chr5	+	139730752	139736661	MSTRG.28876.1	2	1630	MSTRG.28876	Nfyc	0.725128	0.957186	0.276045	2.17459	1.35475	1.35758	0.400735	-1.31928	0.044737	1	down	yes
39601	i	chr2	-	61058802	61059166	MSTRG.19006.1	1	365	MSTRG.19006	Adamts12	1.30054	1.42494	0.911031	3.26192	2.42697	3.17075	0.410457	-1.2847	0.0047377	1	down	yes
72075	u	chr8	.	24648655	24649355	MSTRG.34323.1	1	701	MSTRG.34323	.	0.736805	1.03444	0.710196	2.50612	1.98124	1.52521	0.412709	-1.2768	0.0175553	1	down	yes
59515	u	chr5	.	102183696	102183999	MSTRG.28278.1	1	304	MSTRG.28278	.	1.53421	2.33299	2.83139	6.19056	4.66533	5.35609	0.413188	-1.27513	0.0054628	1	down	yes
38448	i	chr2	.	18743914	18744561	MSTRG.18378.1	1	648	MSTRG.18378	Xrcc4	0.689265	0.560108	0.437996	1.39099	0.987256	1.71776	0.411955	-1.27944	0.022877	1	down	yes
74510	i	chr8	-	103865193	103866166	MSTRG.35491.1	1	974	MSTRG.35491	Xrn1	1.80808	2.00665	1.81967	4.63352	4.92896	3.54098	0.429993	-1.21761	0.028179	1	down	yes
39248	i	chr2	-	45690971	45693101	MSTRG.18867.1	1	2131	MSTRG.18867	Arl15	1.7933	2.81229	5.45201	9.0365	6.50642	6.31367	0.460163	-1.11978	0.048282	1	down	yes
72546	i	chr8	.	44058696	44059439	MSTRG.34495.1	1	744	MSTRG.34495	Zfp202	0.368366	0.555461	0.457075	1.16185	0.849354	1.30133	0.416872	-1.26232	0.0110993	1	down	yes
81081	u	chrX	.	78145343	78146492	MSTRG.38598.1	1	1150	MSTRG.38598	.	0.995837	0.717136	0.557635	1.42782	1.54101	2.17246	0.441642	-1.17905	0.022458	1	down	yes
28326	i	chr15	-	82472046	82477265	MSTRG.13374.1	2	5188	MSTRG.13374	Dach1	2.85913	3.12618	1.03707	4.74929	4.09553	5.26398	0.497731	-1.00656	0.032923	1	down	yes
28266	u	chr15	.	70603574	70604088	MSTRG.13339.1	1	515	MSTRG.13339	.	0.394294	0.750397	1.15795	1.64534	2.13294	1.71428	0.419228	-1.25419	0.0165972	1	down	yes
69368	j	chr7	-	107390735	107392949	MSTRG.33140.4	2	1025	MSTRG.33140	Tmem71	1.20765	0.548488	0.603471	1.72641	2.00233	1.72658	0.432534	-1.20912	0.0109824	1	down	yes
14900	i	chr10	.	96681868	96682428	MSTRG.6855.1	1	561	MSTRG.6855	Cep112	0.776302	0.563228	1.26532	2.10486	1.8953	2.07781	0.428573	-1.22239	0.0060419	1	down	yes
150	u	chr1	.	5317097	5317954	MSTRG.94.1	1	858	MSTRG.94	.	1.06934	0.568558	0.473215	1.55654	1.65189	1.64532	0.434944	-1.2011	0.0081763	1	down	yes
46649	u	chr20	+	46569044	46575258	MSTRG.22159.2	2	5890	MSTRG.22159	.	0	0.870002	0	1.92345	1.01368	1.58796	0.192262	-2.37886	0.036284	1	down	yes
11307	i	chr10	-	35593843	35595177	MSTRG.5163.1	1	1335	MSTRG.5163	AABR07029581.1	0	0	2.21645	3.36296	3.65576	4.07721	0.199754	-2.32371	0.0181952	1	down	yes
43609	u	chr2	.	242716450	242718332	MSTRG.20898.1	1	1883	MSTRG.20898	.	2.10937	1.1792	0.859798	2.66367	3.4803	3.13911	0.446874	-1.16206	0.0181391	1	down	yes
50693	o	chr3	+	123469554	123549607	MSTRG.23965.1	2	1137	MSTRG.23965	Atrn	0.469472	0.698885	0.492744	0.988539	1.05445	1.71122	0.442463	-1.17637	0.044841	1	down	yes
79385	i	chrX	.	2071994	2072319	MSTRG.37858.1	1	326	MSTRG.37858	Rp2	0.993809	2.14905	1.01424	2.76182	2.90545	3.86695	0.436019	-1.19754	0.025476	1	down	yes
77301	u	chr9	-	52278003	52284484	MSTRG.36862.1	1	6482	MSTRG.36862	.	0.734431	0.643726	1.0256	1.83228	1.47362	1.61473	0.488506	-1.03355	0.0056988	1	down	yes
59707	u	chr5	.	113540809	113541483	MSTRG.28394.1	1	675	MSTRG.28394	.	1.30648	0.860101	0.412101	1.79239	1.96947	1.97514	0.449482	-1.15366	0.0165171	1	down	yes
40143	i	chr2	.	104857378	104858350	MSTRG.19294.1	1	973	MSTRG.19294	Hltf	0.56023	0.838091	0.794793	1.35262	2.08713	1.36405	0.456537	-1.13119	0.027905	1	down	yes
4236	u	chr1	+	126132473	126134072	MSTRG.2003.1	1	1600	MSTRG.2003	.	2.5501	2.37887	1.10936	3.56626	5.17453	4.03916	0.472485	-1.08166	0.02702	1	down	yes
36516	u	chr19	-	16393279	16411500	MSTRG.17343.2	3	3623	MSTRG.17343	.	1.01426	0.9867	0.320302	2.04304	1.44772	1.55687	0.459871	-1.1207	0.035597	1	down	yes
54638	u	chr4	.	86331386	86333036	MSTRG.25876.1	1	1651	MSTRG.25876	.	0.77544	1.20092	0.815361	2.03064	2.50471	1.47508	0.464479	-1.10631	0.030477	1	down	yes
58036	u	chr5	+	25724412	25725020	MSTRG.27556.1	1	609	MSTRG.27556	.	1.29964	0.637119	0.728622	2.38376	1.69711	1.64731	0.46531	-1.10373	0.031741	1	down	yes
22585	u	chr13	.	99352980	99353569	MSTRG.10598.1	1	590	MSTRG.10598	.	1.10034	1.00764	0.73583	1.93683	2.20839	1.86928	0.472826	-1.08062	0.0021776	1	down	yes
65358	i	chr6	.	111482296	111482827	MSTRG.31251.1	1	532	MSTRG.31251	Slirp	0.444483	0.829223	0.853108	1.02657	1.70776	1.86815	0.462101	-1.11372	0.046597	1	down	yes
52631	i	chr4	.	2169788	2170526	MSTRG.24899.1	1	739	MSTRG.24899	Lmbr1	0.765721	0.665033	0.737328	1.41151	1.70703	1.43385	0.476252	-1.0702	0.00133884	1	down	yes
23105	i	chr14	+	3555002	3562285	MSTRG.10879.2	2	7216	MSTRG.10879	Tgfbr3	0	0.815523	0	0.984234	1.54139	1.04651	0.228301	-2.13099	0.047045	1	down	yes
18153	i	chr12	.	6045714	6046765	MSTRG.8513.1	1	1052	MSTRG.8513	Rxfp2	0.587831	0.600993	0.845753	1.31021	1.20271	1.75466	0.476751	-1.06869	0.0168648	1	down	yes
38844	i	chr2	+	30690942	30691231	MSTRG.18600.1	1	290	MSTRG.18600	Ccdc125	1.93325	2.05108	1.53902	3.32179	4.49294	3.56116	0.485531	-1.04236	0.0074373	1	down	yes
68706	u	chr7	.	75862108	75863115	MSTRG.32797.1	1	1008	MSTRG.32797	.	0.996868	1.02781	0.300851	1.75624	1.64331	1.51147	0.473533	-1.07846	0.025355	1	down	yes
35282	i	chr18	+	51884686	51885339	MSTRG.16776.1	1	654	MSTRG.16776	March3	0.496436	0.829789	0.799911	1.59584	1.72818	1.07711	0.483089	-1.04964	0.028198	1	down	yes
23182	u	chr14	.	5787702	5788445	MSTRG.10923.1	1	744	MSTRG.10923	.	0.865004	1.03169	0.582547	1.77668	1.59504	1.6522	0.493487	-1.01892	0.0039042	1	down	yes
29973	u	chr16	.	45137408	45137868	MSTRG.14149.1	1	461	MSTRG.14149	.	1.50907	1.36763	1.2764	3.4137	2.22769	2.80884	0.491477	-1.0248	0.0148021	1	down	yes
39105	i	chr2	.	40695457	40695955	MSTRG.18774.1	1	499	MSTRG.18774	Pde4d	0.964799	1.78058	0.658252	2.21196	2.7193	2.02613	0.48921	-1.03147	0.039623	1	down	yes
53009	o	chr4	+	14159916	14218895	MSTRG.25083.1	2	243	MSTRG.25083	RGD1565355	1.38023	1.96198	1.79553	4.39348	2.34102	3.59572	0.49735	-1.00767	0.049661	1	down	yes
57109	i	chr4	.	173976514	173976819	MSTRG.27034.1	1	306	MSTRG.27034	Pik3c2g	2.44109	1.05586	2.56134	3.62612	3.96811	4.66687	0.494107	-1.01711	0.022458	1	down	yes
46076	u	chr20	.	23535878	23536390	MSTRG.21794.1	1	513	MSTRG.21794	.	0.315575	0.748123	0.528958	1.26323	0.949431	1.84842	0.392176	-1.35043	0.047715	1	down	yes
54377	u	chr4	.	78387849	78388299	MSTRG.25756.1	1	451	MSTRG.25756	.	0.531759	1.03897	0.950402	1.88192	1.75153	1.75069	0.468252	-1.09464	0.0041838	1	down	yes
20503	u	chr13	.	31850849	31851192	MSTRG.9633.1	1	344	MSTRG.9633	.	0.928216	0.462124	0.758484	1.47853	1.87291	2.46681	0.369325	-1.43704	0.0183382	1	down	yes
13383	u	chr10	-	73255881	73278674	MSTRG.6156.1	2	1681	MSTRG.6156	.	0.314829	0.111857	0.161552	0.537941	0.440888	0.434246	0.416282	-1.26437	0.0168755	1	down	yes
78408	u	chr9	+	91312019	91313030	MSTRG.37401.1	2	407	MSTRG.37401	.	0	0	0	0.42916	0.49411	0.643411	-inf	-inf	0.0144363	1	down	yes
73176	j	chr8	-	59848402	59867727	MSTRG.34800.3	2	274	MSTRG.34800	Nrg4	0.421613	0.315396	0.154944	0.973577	0.908273	1.67438	0.250814	-1.99531	0.025978	1	down	yes
56404	u	chr4	.	155339210	155339575	MSTRG.26699.1	1	366	MSTRG.26699	.	0.484303	0.761864	0.397636	0.944636	1.68082	1.14389	0.436099	-1.19727	0.04488	1	down	yes
25292	u	chr14	.	83643876	83644403	MSTRG.11916.1	1	528	MSTRG.11916	.	0.623499	0.835505	0.294028	1.22738	1.16541	1.78433	0.419675	-1.25266	0.032725	1	down	yes
74842	u	chr8	.	114078249	114078551	MSTRG.35662.1	1	303	MSTRG.35662	.	0.572973	0.827494	0	1.85477	2.09174	1.16239	0.274123	-1.86711	0.029042	1	down	yes
28286	u	chr15	.	74074091	74074320	MSTRG.13351.1	1	230	MSTRG.13351	.	0.158439	0	0	1.13943	2.02302	2.00301	0.0306727	-5.0269	0.0048648	1	down	yes
22955	i	chr13	.	113798363	113798803	MSTRG.10808.1	1	441	MSTRG.10808	Cd46	1.12848	0.595526	0.789199	2.00772	1.39142	1.65733	0.497029	-1.0086	0.023195	1	down	yes
50948	i	chr3	.	132926093	132926332	MSTRG.24076.1	1	240	MSTRG.24076	Tasp1	0.171892	0.895377	0.653505	1.38546	1.46415	2.21237	0.33994	-1.55665	0.030238	1	down	yes
34523	i	chr18	.	25871245	25871715	MSTRG.16395.1	1	471	MSTRG.16395	Camk4	0.185103	0.665703	0.132644	0.78502	1.38517	1.42226	0.273754	-1.86905	0.031245	1	down	yes
17774	i	chr11	.	87428640	87429099	MSTRG.8310.1	1	460	MSTRG.8310	Lrrc74b	0.525541	1.03314	0.783701	1.31194	1.80569	1.7019	0.486018	-1.04092	0.0170556	1	down	yes
52475	i	chr3	.	176790442	176790677	MSTRG.24834.1	1	236	MSTRG.24834	Gmeb2	1.19334	1.05503	0.781282	1.87007	2.02529	2.87724	0.44734	-1.16056	0.020535	1	down	yes
69379	u	chr7	.	107448188	107448868	MSTRG.33147.1	1	681	MSTRG.33147	.	0.64072	0.442395	0.404426	1.21782	1.8894	1.07285	0.355865	-1.4906	0.026638	1	down	yes
35066	u	chr18	.	38497529	38497937	MSTRG.16665.1	1	409	MSTRG.16665	.	1.08027	0.805521	0	1.7163	1.78871	2.44195	0.317102	-1.65698	0.027222	1	down	yes
11131	i	chr10	.	29696962	29697491	MSTRG.5083.1	1	530	MSTRG.5083	AABR07029470.1	0.301492	0.594456	0.471787	1.41398	0.746553	1.34581	0.390075	-1.35818	0.035496	1	down	yes
70040	i	chr7	.	120829586	120830045	MSTRG.33443.1	1	460	MSTRG.33443	Dmc1	0.880684	0.573235	0.881388	1.26163	1.74583	2.23766	0.445235	-1.16736	0.031838	1	down	yes
43011	i	chr2	+	211277087	211277719	MSTRG.20619.1	2	339	MSTRG.20619	5330417C22Rik	1.09689	0.9993	0	2.03379	2.17836	1.83693	0.346529	-1.52895	0.022399	1	down	yes
39688	i	chr2	.	67031928	67032153	MSTRG.19043.1	1	226	MSTRG.19043	Cdh9	0.755107	0	1.07326	4.36499	2.96986	2.86135	0.179319	-2.4794	0.0085596	1	down	yes
64160	i	chr6	.	73684691	73684904	MSTRG.30650.1	1	214	MSTRG.30650	Akap6	0.35021	0.649376	0.978784	1.43959	1.78826	1.43156	0.424596	-1.23584	0.0144648	1	down	yes
79402	u	chrX	.	4326846	4327195	MSTRG.37870.1	1	350	MSTRG.37870	.	0	1.02581	0	2.15385	1.03398	2.49762	0.180428	-2.47051	0.049821	1	down	yes
58394	u	chr5	.	51141964	51142298	MSTRG.27738.1	1	335	MSTRG.27738	.	0.43026	0.332041	0.128945	1.21142	1.11153	2.24081	0.195288	-2.35633	0.030116	1	down	yes
79201	u	chr9	.	119279704	119279959	MSTRG.37776.1	1	256	MSTRG.37776	.	0.733226	0.477129	0.891812	2.03226	1.78272	1.77079	0.376343	-1.40988	0.00141996	1	down	yes
74428	u	chr8	.	99622316	99622751	MSTRG.35444.1	1	436	MSTRG.35444	.	0.616918	0.82724	0.519643	1.20842	1.72351	1.98776	0.399172	-1.32492	0.0160987	1	down	yes
75888	i	chr9	.	4822812	4823094	MSTRG.36207.1	1	283	MSTRG.36207	Sult1c2	0	1.0334	0.602613	1.69851	1.74975	1.90467	0.305629	-1.71014	0.0154971	1	down	yes
15058	i	chr10	.	103444407	103444634	MSTRG.6950.1	1	228	MSTRG.6950	Cd300a	0.679727	0.562975	0.541037	1.69861	1.45612	1.88053	0.35425	-1.49716	0.00113969	1	down	yes
77401	i	chr9	.	54439106	54439307	MSTRG.36932.1	1	202	MSTRG.36932	Stat4	0.665102	0.57467	1.33401	1.82757	2.4173	2.44481	0.38474	-1.37804	0.0118226	1	down	yes
80035	u	chrX	.	33568777	33569081	MSTRG.38157.1	1	305	MSTRG.38157	.	0.338148	0.244956	1.06554	1.17834	2.10418	1.59816	0.337789	-1.56581	0.044541	1	down	yes
53823	u	chr4	.	58626823	58627074	MSTRG.25483.1	1	252	MSTRG.25483	.	0.611717	0.555063	0.649421	1.41419	2.14256	1.48916	0.359936	-1.47419	0.043762	1	down	yes
6778	i	chr1	.	203542997	203543343	MSTRG.3133.1	1	347	MSTRG.3133	Bub3	0.76207	1.2652	0.611985	1.79096	1.91217	1.86916	0.473639	-1.07814	0.0082156	1	down	yes
33511	u	chr17	.	78481862	78482119	MSTRG.15835.1	1	258	MSTRG.15835	.	0.693963	0.335983	0.377557	2.0934	1.09882	1.14193	0.324747	-1.62261	0.046942	1	down	yes
52881	i	chr4	.	10101477	10101728	MSTRG.25017.1	1	252	MSTRG.25017	Fbxl13	1.10775	0.583929	0.821411	1.55395	2.40331	2.2248	0.406513	-1.29863	0.0150796	1	down	yes
49392	u	chr3	.	79069658	79069927	MSTRG.23328.1	1	270	MSTRG.23328	.	0.878558	0.688126	0.787051	1.94499	1.43648	2.03377	0.43465	-1.20207	0.0062581	1	down	yes
58230	i	chr5	.	43668861	43669182	MSTRG.27663.1	1	322	MSTRG.27663	Epha7	1.30638	1.58698	0.327274	2.34923	3.35891	2.34272	0.400036	-1.3218	0.034221	1	down	yes
76510	u	chr9	.	18308241	18308576	MSTRG.36498.1	1	336	MSTRG.36498	.	0.79193	0.762234	0.694144	1.29296	1.70005	1.82273	0.466867	-1.09892	0.0062573	1	down	yes
33900	i	chr17	.	88352162	88352373	MSTRG.16070.1	1	212	MSTRG.16070	Gpr158	0.433297	0.655503	0.149057	1.71627	2.64792	2.41639	0.182559	-2.45356	0.004276	1	down	yes
51719	u	chr3	.	156414814	156415119	MSTRG.24449.1	1	306	MSTRG.24449	.	0.895186	0.26347	0.672192	1.51838	1.62027	1.73921	0.375338	-1.41374	0.0065587	1	down	yes
38287	i	chr2	.	4127102	4127369	MSTRG.18284.1	1	268	MSTRG.18284	Slf1	0.639335	0.851591	0.486789	1.1168	2.10163	1.77806	0.395821	-1.33708	0.031036	1	down	yes
12522	u	chr10	.	59502194	59502400	MSTRG.5749.1	1	207	MSTRG.5749	.	0.330165	0.823613	0.812307	1.21604	1.78298	1.2387	0.46395	-1.10796	0.037257	1	down	yes
36130	u	chr18	.	81772535	81772747	MSTRG.17160.1	1	213	MSTRG.17160	.	0.735342	0.335817	1.4965	2.89067	1.92446	3.96633	0.292396	-1.77401	0.038337	1	down	yes
50011	i	chr3	.	107191649	107191942	MSTRG.23619.1	1	294	MSTRG.23619	RGD1563680	0.144529	0.435562	0.295333	0.820982	1.82424	1.29266	0.222308	-2.16937	0.027701	1	down	yes
27658	u	chr15	.	43172874	43173123	MSTRG.13042.1	1	250	MSTRG.13042	.	0.327282	0.530104	0.517779	1.18307	1.96319	1.17083	0.31854	-1.65045	0.022177	1	down	yes
20604	i	chr13	+	37270862	37271293	MSTRG.9683.1	1	432	MSTRG.9683	Insig2	0.508354	0.401313	0.143277	1.40896	1.78981	1.58162	0.220263	-2.1827	0.00129851	1	down	yes
58188	i	chr5	.	36618940	36619149	MSTRG.27648.1	1	210	MSTRG.27648	Fbxl4	0.360154	0.181854	0.260919	0.750277	1.1302	1.79998	0.21816	-2.19654	0.036839	1	down	yes
53564	u	chr4	.	45454660	45455033	MSTRG.25354.1	1	374	MSTRG.25354	.	0.792455	0	0	1.56942	1.55294	1.77965	0.16166	-2.62897	0.007499	1	down	yes
81968	i	chrX	.	136258941	136259268	MSTRG.39015.1	1	328	MSTRG.39015	Enox2	1.21121	0.903262	0.39951	1.83904	1.66328	2.28114	0.434684	-1.20196	0.022004	1	down	yes
652	u	chr1	.	21848518	21848780	MSTRG.329.1	1	263	MSTRG.329	.	0.519205	0.901778	0.493838	1.04347	1.89173	1.79319	0.404963	-1.30414	0.034817	1	down	yes
68286	u	chr7	.	62459354	62459566	MSTRG.32571.1	1	213	MSTRG.32571	.	0.847032	0	0.181023	0.894941	1.40589	1.71889	0.255753	-1.96718	0.047242	1	down	yes
54740	u	chr4	.	92134840	92135186	MSTRG.25921.1	1	347	MSTRG.25921	.	0.59325	0.842886	0.420661	0.956588	1.67185	1.30719	0.471791	-1.08378	0.044756	1	down	yes
74711	u	chr8	.	109723282	109723499	MSTRG.35609.1	1	218	MSTRG.35609	.	0.873652	0.590886	0.811215	1.69476	1.93702	1.25381	0.465809	-1.10219	0.0161591	1	down	yes
64907	u	chr6	.	103700256	103700852	MSTRG.31014.1	1	597	MSTRG.31014	.	0.250764	0	0.712148	1.24534	1.04294	1.73498	0.239336	-2.06289	0.025242	1	down	yes
1549	u	chr1	-	53997877	54001052	MSTRG.795.1	1	3176	MSTRG.795	.	0.016443	0	0.063819	0.119966	0.104063	0.143355	0.218469	-2.1945	0.0126802	1	down	yes
76900	u	chr9	.	40092744	40092998	MSTRG.36674.1	1	255	MSTRG.36674	.	0.161781	0.361528	0	1.67548	1.67897	0.691402	0.129345	-2.95071	0.027156	1	down	yes
53090	u	chr4	.	18846837	18847192	MSTRG.25114.1	1	356	MSTRG.25114	.	0.720948	0.654459	1.33079	1.68942	1.88404	2.03426	0.482583	-1.05115	0.0151393	1	down	yes
30939	i	chr16	.	81935842	81936102	MSTRG.14596.1	1	261	MSTRG.14596	Mcf2l	0.296629	0.162577	0.452081	0.767808	1.69163	1.11417	0.255005	-1.9714	0.034663	1	down	yes
37069	u	chr19	.	33200642	33200916	MSTRG.17613.1	1	275	MSTRG.17613	.	0.386038	0.932414	0.474398	1.33668	1.73807	1.07581	0.431954	-1.21105	0.037498	1	down	yes
399	u	chr1	.	13005204	13005445	MSTRG.192.1	1	242	MSTRG.192	.	0.374469	0.375105	0.550469	1.89677	1.38675	1.09507	0.296909	-1.75191	0.0131615	1	down	yes
29223	u	chr16	.	14023533	14024131	MSTRG.13784.1	1	599	MSTRG.13784	.	0.495875	0.29044	0.612489	2.09672	1.2337	1.30492	0.301769	-1.72848	0.020964	1	down	yes
73083	i	chr8	.	56689110	56689584	MSTRG.34761.1	1	475	MSTRG.34761	Zc3h12c	0.595795	0.57587	0.956702	1.68211	1.40512	2.05093	0.414226	-1.27151	0.0110442	1	down	yes
34243	i	chr18	.	12237265	12237489	MSTRG.16255.1	1	225	MSTRG.16255	AABR07031399.1	1.0616	0.734824	0.439374	1.20373	1.6758	1.89468	0.468308	-1.09447	0.035756	1	down	yes
16529	u	chr11	.	47280025	47280243	MSTRG.7664.1	1	219	MSTRG.7664	.	0.337191	0.830382	0.198568	1.76973	1.25021	1.27924	0.317768	-1.65395	0.0186197	1	down	yes
9702	i	chr1	.	270059463	270059663	MSTRG.4412.1	1	201	MSTRG.4412	Sorcs1	0.202507	0.225432	0.818526	1.47505	0.987765	2.06524	0.275276	-1.86105	0.04206	1	down	yes
26578	u	chr15	.	16430170	16430432	MSTRG.12625.1	1	263	MSTRG.12625	.	0.825081	0.394132	0.403448	2.28372	1.79357	1.09584	0.313671	-1.67268	0.033715	1	down	yes
6758	u	chr1	.	202891060	202891298	MSTRG.3119.1	1	239	MSTRG.3119	.	0.17146	0.457171	0.695055	1.32509	1.80806	1.35033	0.295235	-1.76006	0.008459	1	down	yes
31916	i	chr17	.	21544529	21544737	MSTRG.15063.1	1	209	MSTRG.15063	Mak	1.03365	0.435057	0.996651	1.74435	2.20982	2.19186	0.40113	-1.31786	0.0075976	1	down	yes
29743	u	chr16	.	25878607	25879009	MSTRG.14028.1	1	403	MSTRG.14028	.	0.081894	0.405937	0.366703	0.900833	0.913427	1.85831	0.23268	-2.10358	0.047837	1	down	yes
39939	u	chr2	.	89343171	89343437	MSTRG.19183.1	1	267	MSTRG.19183	.	0.595892	0.664073	0.557017	1.46288	1.54111	2.07553	0.357707	-1.48315	0.0050752	1	down	yes
66554	u	chr7	.	2232276	2232536	MSTRG.31744.1	1	261	MSTRG.31744	.	0.947315	1.0341	0	3.01726	1.57114	2.12011	0.295359	-1.75946	0.042403	1	down	yes
46571	u	chr20	.	45315085	45315448	MSTRG.22099.1	1	364	MSTRG.22099	.	0.796369	0.567044	0.574642	1.47193	2.14437	1.3976	0.386536	-1.37133	0.0146633	1	down	yes
34567	u	chr18	.	27108990	27109381	MSTRG.16409.1	1	392	MSTRG.16409	.	0.738433	1.15514	0.526201	1.78487	1.65834	1.52161	0.487385	-1.03687	0.0131956	1	down	yes
39559	i	chr2	.	59026704	59026934	MSTRG.18986.1	1	231	MSTRG.18986	Spef2	0.319079	0.527455	0.688379	1.87196	0.961077	1.52647	0.352084	-1.50601	0.030222	1	down	yes
1340	i	chr1	.	47633985	47634330	MSTRG.696.1	1	346	MSTRG.696	Fndc1	0.933184	0.819043	0.608307	2.02486	1.35971	2.53123	0.399022	-1.32546	0.028204	1	down	yes
13552	i	chr10	.	75496530	75496730	MSTRG.6232.1	1	201	MSTRG.6232	Cuedc1	0	0.096506	0.733583	1.04206	1.5373	2.30761	0.169857	-2.5576	0.035719	1	down	yes
77297	u	chr9	.	52264989	52265350	MSTRG.36858.1	1	362	MSTRG.36858	.	0.50143	0.323602	0.947812	1.27754	1.21231	1.89349	0.404451	-1.30596	0.038143	1	down	yes
49863	u	chr3	-	101025045	101034856	MSTRG.23557.1	2	319	MSTRG.23557	.	0.517959	0.241459	1.23098	1.883	1.86519	1.68747	0.366174	-1.4494	0.018918	1	down	yes
91	u	chr1	+	2879427	2881216	MSTRG.54.1	2	1422	MSTRG.54	.	0	0	0.099451	0.282517	0.197	0.215421	0.143108	-2.80483	0.0092213	1	down	yes
59058	i	chr5	.	76426010	76426335	MSTRG.28081.1	1	326	MSTRG.28081	Susd1	0.654665	0.956684	0.202314	1.46624	1.82706	2.51029	0.312507	-1.67804	0.024181	1	down	yes
68792	i	chr7	.	78002475	78002744	MSTRG.32845.1	1	270	MSTRG.32845	Slc25a32	1.14442	0.802626	0.322122	2.00462	1.87514	1.33782	0.434908	-1.20122	0.035162	1	down	yes
38593	u	chr2	.	23562861	23563104	MSTRG.18474.1	1	244	MSTRG.18474	.	0.164565	0	0.770815	2.20232	1.43758	1.03846	0.199937	-2.32238	0.039456	1	down	yes
80701	i	chrX	+	70599230	70599688	MSTRG.38436.6	1	459	MSTRG.38436	Dlg3	0.535074	0.513733	0.936048	1.73417	1.71589	1.89172	0.371572	-1.42829	0.00165555	1	down	yes
2221	i	chr1	.	74634571	74634789	MSTRG.1105.1	1	219	MSTRG.1105	AABR07002467.1	0	0.675378	0.197244	1.00138	2.19465	2.28463	0.159219	-2.65092	0.028781	1	down	yes
82456	u	chrY	.	1517875	1518090	MSTRG.39210.1	1	216	MSTRG.39210	.	0.685021	0.258889	0	3.93603	3.55692	1.12896	0.109478	-3.19129	0.046956	1	down	yes
70332	u	chr7	.	124431061	124431316	MSTRG.33572.1	1	256	MSTRG.33572	.	0.554351	0	0.572458	1.8374	0.950339	1.41258	0.268267	-1.89826	0.032122	1	down	yes
22547	i	chr13	+	98659637	98692475	MSTRG.10579.1	2	32753	MSTRG.10579	Itpkb	0	0	0	0.005942	0.003282	0.003201	-inf	-inf	0.044161	1	down	yes
10909	u	chr10	.	16764197	16764451	MSTRG.4968.1	1	255	MSTRG.4968	.	1.42744	1.35202	0.470677	1.87618	2.07011	2.64574	0.493041	-1.02022	0.044196	1	down	yes
76184	i	chr9	.	13149010	13149218	MSTRG.36340.1	1	209	MSTRG.36340	Kif6	0.343455	0.099338	0.203214	0.861857	2.17539	1.49127	0.142653	-2.80942	0.028458	1	down	yes
27538	i	chr15	.	39781891	39782115	MSTRG.12984.1	1	225	MSTRG.12984	Cab39l	1.31463	1.02848	0	2.2637	1.87259	2.15851	0.37223	-1.42573	0.033956	1	down	yes
64078	u	chr6	.	70057157	70057436	MSTRG.30600.1	1	280	MSTRG.30600	.	0.815586	1.35885	1.31236	2.91304	1.77684	2.45686	0.487886	-1.03538	0.030796	1	down	yes
67901	u	chr7	.	38576360	38576710	MSTRG.32390.1	1	351	MSTRG.32390	.	0.230756	0.263368	0.599642	1.74229	1.56633	0.736733	0.270376	-1.88696	0.041303	1	down	yes
81367	u	chrX	.	106182845	106183077	MSTRG.38746.1	1	233	MSTRG.38746	.	0.954332	0.802602	0.517607	1.6708	1.72704	1.82026	0.435895	-1.19795	0.00191788	1	down	yes
4982	u	chr1	.	157752335	157752977	MSTRG.2347.1	1	643	MSTRG.2347	.	0.758356	0.4412	0.638658	1.30321	1.6463	0.939945	0.472615	-1.08126	0.037898	1	down	yes
21674	i	chr13	.	77473209	77473472	MSTRG.10150.1	1	264	MSTRG.10150	AABR07021536.1	0.795738	0.537008	0.259711	1.65239	0.974877	1.82154	0.357951	-1.48217	0.034236	1	down	yes
69619	u	chr7	.	116538738	116539092	MSTRG.33265.1	1	355	MSTRG.33265	.	0.48029	0.764554	0.940777	1.80584	1.44269	1.73978	0.438149	-1.19051	0.0058784	1	down	yes
62946	i	chr6	.	19028833	19029086	MSTRG.30022.1	1	254	MSTRG.30022	Cwf19l2	0.297765	0.156318	0.95362	1.80093	1.76843	1.09867	0.301563	-1.72947	0.031759	1	down	yes
30071	i	chr16	.	48985742	48985984	MSTRG.14204.1	1	243	MSTRG.14204	Acsl1	0.432347	0.183974	0.590557	2.08655	2.35068	1.61282	0.199482	-2.32567	0.0027977	1	down	yes
29098	i	chr16	.	9031594	9031867	MSTRG.13738.1	1	274	MSTRG.13738	Tmem273	0.268503	1.15484	0.94591	1.40452	1.9888	1.77349	0.458552	-1.12484	0.042423	1	down	yes
51608	o	chr3	-	153236672	153245002	MSTRG.24396.2	2	674	MSTRG.24396	Samhd1	0.469235	0	0.015055	0.917452	0.982688	1.10257	0.161284	-2.63232	0.0067787	1	down	yes
1234	u	chr1	.	44195989	44196248	MSTRG.629.1	1	260	MSTRG.629	.	0.395616	0.848068	0.580934	1.91806	1.1716	1.20663	0.424696	-1.2355	0.0407	1	down	yes
54272	i	chr4	.	72918446	72918682	MSTRG.25701.1	1	237	MSTRG.25701	Tpk1	0.140415	0.764757	0	1.88765	1.85039	1.0128	0.190529	-2.39192	0.025683	1	down	yes
78945	u	chr9	.	108868137	108868378	MSTRG.37653.1	1	242	MSTRG.37653	.	0.650632	0.835375	0.863739	1.15838	2.07981	2.01156	0.447593	-1.15974	0.033497	1	down	yes
51612	i	chr3	.	153301357	153301637	MSTRG.24391.1	1	281	MSTRG.24391	Rbl1	0.593119	0.441152	0.824334	1.15159	1.66699	1.51952	0.428437	-1.22285	0.0120401	1	down	yes
67479	u	chr7	.	22408813	22409013	MSTRG.32161.1	1	201	MSTRG.32161	.	0.567842	0.205076	0.442076	0.750257	1.7607	1.71968	0.28719	-1.79992	0.044219	1	down	yes
27577	u	chr15	.	40901269	40901472	MSTRG.13008.1	1	204	MSTRG.13008	.	0.488712	0.176802	0.271435	0.978819	1.03996	1.7285	0.250034	-1.9998	0.021999	1	down	yes
68822	i	chr7	.	79661314	79661544	MSTRG.32862.1	1	231	MSTRG.32862	Zfpm2	1.17869	0.494653	1.13328	1.80537	1.77789	2.28734	0.478081	-1.06467	0.020804	1	down	yes
81169	i	chrX	.	84072015	84072339	MSTRG.38651.1	1	325	MSTRG.38651	Zfp711	0.933822	0.489606	0.798366	1.33495	1.89382	1.83319	0.438919	-1.18797	0.0127164	1	down	yes
39905	i	chr2	.	87029030	87029246	MSTRG.19162.1	1	217	MSTRG.19162	Rsl1	0.964496	0.203224	0.643947	1.96689	2.08942	1.19356	0.345087	-1.53497	0.032539	1	down	yes
50923	u	chr3	.	130294733	130295063	MSTRG.24049.1	1	331	MSTRG.24049	.	1.24884	0.672108	0.345965	1.491	1.56644	2.1945	0.431634	-1.21212	0.045038	1	down	yes
80142	u	chrX	.	38893088	38893343	MSTRG.38214.1	1	256	MSTRG.38214	.	0.516213	0.158056	1.18172	1.66837	1.53765	2.23135	0.341339	-1.55072	0.031484	1	down	yes
55858	i	chr4	.	138645725	138646066	MSTRG.26425.1	1	342	MSTRG.26425	Cntn4	0.617041	0.398802	0	1.41656	0.805329	1.83424	0.250446	-1.99743	0.044	1	down	yes
59899	u	chr5	.	120160049	120160450	MSTRG.28504.1	1	402	MSTRG.28504	.	0.871261	0.828972	0.75939	1.76907	1.76809	1.86734	0.455106	-1.13573	2.468e-05	1	down	yes
69257	u	chr7	.	102533482	102533782	MSTRG.33118.1	1	301	MSTRG.33118	.	0.989092	0.637898	0.405007	1.2217	2.161	2.07298	0.372456	-1.42486	0.02952	1	down	yes
36158	u	chr18	.	84696763	84697057	MSTRG.17180.1	1	295	MSTRG.17180	.	0.326303	0.742312	0.687921	1.06039	1.83715	1.83459	0.371194	-1.42976	0.026658	1	down	yes
69036	i	chr7	-	94891809	94892064	MSTRG.32982.1	1	256	MSTRG.32982	Deptor	0.599104	1.07561	0.394096	1.93174	1.59602	1.3822	0.42135	-1.24691	0.021259	1	down	yes
37877	u	chr19	.	54476695	54477168	MSTRG.18041.1	1	474	MSTRG.18041	.	0	0.350535	0.546792	1.15147	1.31336	1.78364	0.211212	-2.24324	0.0107964	1	down	yes
71040	u	chr7	.	142096035	142096284	MSTRG.33878.1	1	250	MSTRG.33878	.	1.0187	1.06081	1.03904	1.63021	2.22541	2.41481	0.497342	-1.00769	0.047185	1	down	yes
53089	u	chr4	.	18602557	18602923	MSTRG.25111.1	1	367	MSTRG.25111	.	0	0	0.232639	1.10717	1.19941	2.46243	0.0487814	-4.35753	0.027139	1	down	yes
40652	u	chr2	.	124410863	124411270	MSTRG.19546.1	1	408	MSTRG.19546	.	0.489386	0.599865	0.053292	0.763183	1.83412	1.69673	0.266077	-1.91009	0.048941	1	down	yes
19177	u	chr12	.	24840588	24840983	MSTRG.8988.1	1	396	MSTRG.8988	.	0.777854	1.13544	0.601416	1.88264	1.90076	1.35772	0.489136	-1.03169	0.021078	1	down	yes
2469	u	chr1	.	80271777	80272023	MSTRG.1219.1	1	247	MSTRG.1219	.	0.026723	0.652808	0.172537	1.82403	1.83311	0.865725	0.188391	-2.4082	0.030377	1	down	yes
4386	u	chr1	.	131613812	131614152	MSTRG.2080.1	1	341	MSTRG.2080	.	0.613367	1.13459	1.08312	2.1083	1.95958	1.62833	0.497011	-1.00865	0.0119043	1	down	yes
76520	i	chr9	.	18577010	18577516	MSTRG.36508.1	1	507	MSTRG.36508	Runx2	0.548155	0.37662	0.748504	0.88211	1.73951	1.38318	0.417818	-1.25905	0.045523	1	down	yes
