# Supplementary material for: Changing Expression Profiles of Messenger RNA, MicroRNA, Long Non-coding RNA, and Circular RNA Reveal the Key Regulators and Interaction Networks of Competing Endogenous RNA in Pulmonary Fibrosis
Source: Front Genet. 2020 Sep 24;11:558095. doi: 10.3389/fgene.2020.558095 (PMC7541945; doi:10.3389/fgene.2020.558095)
Supplement: Supplementary Figure S1 — GO enrichment analysis of DE ceRNAs. (A) GO enrichment analysis of DE mRNAs. (B) GO enrichment analysis enrichment of DE lncRNAs. (C) GO enrichment analysis enrichment. [file Data_Sheet_1.zip › Table 6.XLSX]

## Sheet: Sheet1
Accession	Control_1_count	Control_2_count	Control_3_count	Model_1_count	Model_2_count	Model_3_count	Control_1_srpbm	Control_2_srpbm	Control_3_srpbm	Model_1_srpbm	Model_2_srpbm	Model_3_srpbm	chr	start	end	strand	exon Count	circType	isoformName	geneName	hosting gene type	flankIntron	gene Discription	GO	KEGG	EC
ciRNA1	1	0	0	0	0	0	3.95341	0	0	0	0	0	chrX	71188515	71189182	+	1	ciRNA	ENSRNOT00000076957	Med12	mRNA	chrX:71188514-71189209	mediator complex subunit 12 [Source:RGD Symbol;Acc:1585896]	GO:0000151(ubiquitin ligase complex);GO:0000980(RNA polymerase II distal enhancer sequence-specific DNA binding);GO:0001756(somitogenesis);GO:0001843(neural tube closure);GO:0003682(chromatin binding);GO:0003712(transcription coregulator activity);GO:0003713(transcription coactivator activity);GO:0005634(nucleus);GO:0006357(regulation of transcription by RNA polymerase II);GO:0006367(transcriptio…	04919(Thyroid hormone signaling pathway)	NA
ciRNA10	1	0	0	0	0	0	3.95341	0	0	0	0	0	chr10	68045241	68047917	-	1	ciRNA	ENSRNOT00000004609	Myo1d	mRNA	chr10:68045200-68047917	myosin ID [Source:RGD Symbol;Acc:621321]	GO:0000146(microfilament motor activity);GO:0000166(nucleotide binding);GO:0003774(motor activity);GO:0003779(actin binding);GO:0005516(calmodulin binding);GO:0005524(ATP binding);GO:0005790(smooth endoplasmic reticulum);GO:0005903(brush border);GO:0008150(biological_process);GO:0010923(negative regulation of phosphatase activity);GO:0016323(basolateral plasma membrane);GO:0016459(myosin complex)…	NA	NA
ciRNA100	0	1	0	0	0	0	0	2.724	0	0	0	0	chr20	10076450	10077719	+	1	ciRNA	ENSRNOT00000001544	Slc37a1	mRNA	chr20:10076449-10077719	solute carrier family 37 member 1 [Source:RGD Symbol;Acc:1308587]	GO:0015760(glucose-6-phosphate transport);GO:0016020(membrane);GO:0016021(integral component of membrane);GO:0022857(transmembrane transporter activity);GO:0030176(integral component of endoplasmic reticulum membrane);GO:0035435(phosphate ion transmembrane transport);GO:0055085(transmembrane transport);GO:0061513(glucose 6-phosphate:inorganic phosphate antiporter activity)	NA	NA
ciRNA101	0	3	0	0	0	0	0	8.17199	0	0	0	0	chr7	2619723	2619895	+	1	ciRNA	ENSRNOT00000018737	Gls2	mRNA	chr7:2619722-2619895	glutaminase 2 [Source:RGD Symbol;Acc:620359]	GO:0004359(glutaminase activity);GO:0005739(mitochondrion);GO:0006541(glutamine metabolic process);GO:0042981(regulation of apoptotic process);GO:0072593(reactive oxygen species metabolic process)	00220(Arginine biosynthesis);00250(Alanine, aspartate and glutamate metabolism);00471(D-Glutamine and D-glutamate metabolism);04724(Glutamatergic synapse);04727(GABAergic synapse);04964(Proximal tubule bicarbonate reclamation);05206(MicroRNAs in cancer);05230(Central carbon metabolism in cancer)	EC:3.5.1.2
ciRNA102	0	2	0	0	0	0	0	5.44799	0	0	0	0	chr7	34307358	34308022	+	1	ciRNA	ENSRNOT00000005930	Lta4h	mRNA	chr7:34307357-34308022	leukotriene A4 hydrolase [Source:RGD Symbol;Acc:1311333]	GO:0004177(aminopeptidase activity);GO:0004301(epoxide hydrolase activity);GO:0004463(leukotriene-A4 hydrolase activity);GO:0005634(nucleus);GO:0005654(nucleoplasm);GO:0005737(cytoplasm);GO:0005829(cytosol);GO:0006508(proteolysis);GO:0008233(peptidase activity);GO:0008237(metallopeptidase activity);GO:0008270(zinc ion binding);GO:0016787(hydrolase activity);GO:0019370(leukotriene biosynthetic pro…	00590(Arachidonic acid metabolism)	EC:3.3.2.6
ciRNA103	0	1	0	0	0	0	0	2.724	0	0	0	0	chr7	98016383	98017380	+	1	ciRNA	ENSRNOT00000008508	Atad2	mRNA	chr7:98016382-98017381	ATPase family, AAA domain containing 2 [Source:RGD Symbol;Acc:1304849]	GO:0003682(chromatin binding);GO:0005524(ATP binding);GO:0005634(nucleus);GO:0006325(chromatin organization);GO:0006355(regulation of transcription, DNA-templated);GO:0016887(ATPase activity);GO:0031936(negative regulation of chromatin silencing);GO:0042393(histone binding);GO:0045944(positive regulation of transcription by RNA polymerase II)	NA	NA
ciRNA104	0	1	0	0	0	0	0	2.724	0	0	0	0	chr7	116358408	116358804	+	1	ciRNA	ENSRNOT00000076693	Ly6e	mRNA	chr7:116358407-116358804	lymphocyte antigen 6 family member E [Source:RGD Symbol;Acc:1565342]	GO:0005886(plasma membrane);GO:0016020(membrane);GO:0016021(integral component of membrane);GO:0030550(acetylcholine receptor inhibitor activity);GO:0031225(anchored component of membrane);GO:2000272(negative regulation of signaling receptor activity)	NA	NA
ciRNA105	0	1	0	0	0	0	0	2.724	0	0	0	0	chr7	129860697	129862034	+	1	ciRNA	ENSRNOT00000085835	Pim3	mRNA	chr7:129860696-129862034	Pim-3 proto-oncogene, serine/threonine kinase [Source:RGD Symbol;Acc:620462]	GO:0004672(protein kinase activity);GO:0004674(protein serine/threonine kinase activity);GO:0005524(ATP binding);GO:0005829(cytosol);GO:0006468(protein phosphorylation);GO:0007346(regulation of mitotic cell cycle);GO:0043066(negative regulation of apoptotic process)	NA	NA
ciRNA106	0	1	0	0	0	0	0	2.724	0	0	0	0	chr7	144081908	144084627	+	1	ciRNA	ENSRNOT00000055302	Pcbp2	mRNA	chr7:144081907-144084627	poly(rC) binding protein 2 [Source:RGD Symbol;Acc:1309626]	GO:0003676(nucleic acid binding);GO:0003677(DNA binding);GO:0003723(RNA binding);GO:0005634(nucleus);GO:0014069(postsynaptic density);GO:1990829(C-rich single-stranded DNA binding)	04216(Ferroptosis)	NA
ciRNA107	0	1	0	0	0	0	0	2.724	0	0	0	0	chr6	99151234	99151864	+	1	ciRNA	ENSRNOT00000089905	AABR07064873.1	mRNA	chr6:99151233-99151864	NA	NA	NA	NA
ciRNA108	0	1	0	0	0	0	0	2.724	0	0	0	0	chr5	172977475	172979353	+	1	ciRNA	ENSRNOT00000041789	Gnb1	mRNA	chr5:172977474-172979353	G protein subunit beta 1 [Source:RGD Symbol;Acc:2718]	GO:0001664(G-protein coupled receptor binding);GO:0001750(photoreceptor outer segment);GO:0001917(photoreceptor inner segment);GO:0003924(GTPase activity);GO:0005515(protein binding);GO:0005834(heterotrimeric G-protein complex);GO:0007165(signal transduction);GO:0007186(G-protein coupled receptor signaling pathway);GO:0007200(phospholipase C-activating G-protein coupled receptor signaling pathway…	04014(Ras signaling pathway);04062(Chemokine signaling pathway);04151(PI3K-Akt signaling pathway);04371(Apelin signaling pathway);04713(Circadian entrainment);04723(Retrograde endocannabinoid signaling);04724(Glutamatergic synapse);04725(Cholinergic synapse);04726(Serotonergic synapse);04727(GABAergic synapse);04728(Dopaminergic synapse);04740(Olfactory transduction);04744(Phototransduction);0492…	NA
ciRNA109	0	1	0	0	0	0	0	2.724	0	0	0	0	chr4	44597308	44598675	+	1	ciRNA	ENSRNOT00000078250	Cav1	mRNA	chr4:44597307-44598733	caveolin 1 [Source:RGD Symbol;Acc:2280]	GO:0000122(negative regulation of transcription by RNA polymerase II);GO:0000139(Golgi membrane);GO:0000188(inactivation of MAPK activity);GO:0001525(angiogenesis);GO:0001570(vasculogenesis);GO:0001666(response to hypoxia);GO:0001937(negative regulation of endothelial cell proliferation);GO:0001960(negative regulation of cytokine-mediated signaling pathway);GO:0002026(regulation of the force of h…	04144(Endocytosis);04510(Focal adhesion);05100(Bacterial invasion of epithelial cells);05205(Proteoglycans in cancer);05416(Viral myocarditis);05418(Fluid shear stress and atherosclerosis)	NA
ciRNA11	4	0	0	0	0	0	15.8136	0	0	0	0	0	chr10	71259989	71260749	+	1	ciRNA	ENSRNOT00000003600	Ddx52	mRNA	chr10:71259988-71260786	DExD-box helicase 52 [Source:RGD Symbol;Acc:621743]	GO:0000166(nucleotide binding);GO:0003676(nucleic acid binding);GO:0003723(RNA binding);GO:0003724(RNA helicase activity);GO:0004386(helicase activity);GO:0005524(ATP binding);GO:0005575(cellular_component);GO:0005634(nucleus);GO:0005730(nucleolus);GO:0006364(rRNA processing);GO:0016787(hydrolase activity)	NA	NA
ciRNA110	0	1	0	0	0	0	0	2.724	0	0	0	0	chr4	115661995	115662660	+	1	ciRNA	ENSRNOT00000019617	Zfp638	mRNA	chr4:115661994-115662660	zinc finger protein 638 [Source:RGD Symbol;Acc:1309746]	GO:0003676(nucleic acid binding);GO:0003723(RNA binding);GO:0005634(nucleus);GO:0005654(nucleoplasm);GO:0008270(zinc ion binding);GO:0008380(RNA splicing);GO:0043231(intracellular membrane-bounded organelle);GO:0046872(metal ion binding)	NA	NA
ciRNA111	0	1	0	0	0	0	0	2.724	0	0	0	0	chr3	8560563	8560753	+	1	ciRNA	ENSRNOT00000045827	Sptan1	mRNA	chr3:8560562-8561379	spectrin, alpha, non-erythrocytic 1 [Source:RGD Symbol;Acc:621714]	GO:0003779(actin binding);GO:0005509(calcium ion binding);GO:0005515(protein binding);GO:0005516(calmodulin binding);GO:0005737(cytoplasm);GO:0005829(cytosol);GO:0005856(cytoskeleton);GO:0005886(plasma membrane);GO:0005938(cell cortex);GO:0008091(spectrin);GO:0015630(microtubule cytoskeleton);GO:0019905(syntaxin binding);GO:0030507(spectrin binding);GO:0031532(actin cytoskeleton reorganization);G…	04210(Apoptosis)	NA
ciRNA112	0	1	0	0	0	0	0	2.724	0	0	0	0	chr3	11964990	11965404	+	1	ciRNA	ENSRNOT00000021689	Fam129b	mRNA	chr3:11964989-11965405	family with sequence similarity 129, member B [Source:RGD Symbol;Acc:1307018]	GO:0003713(transcription coactivator activity);GO:0005737(cytoplasm);GO:0005829(cytosol);GO:0005886(plasma membrane);GO:0005912(adherens junction);GO:0008285(negative regulation of cell proliferation);GO:0016020(membrane);GO:0030054(cell junction);GO:0032274(gonadotropin secretion);GO:0043066(negative regulation of apoptotic process);GO:0045892(negative regulation of transcription, DNA-templated)…	NA	NA
ciRNA113	0	1	0	0	0	0	0	2.724	0	0	0	0	chr3	112476023	112476179	+	1	ciRNA	ENSRNOT00000079109	Stard9	mRNA	chr3:112476022-112477164	StAR-related lipid transfer domain containing 9 [Source:RGD Symbol;Acc:1593360]	GO:0000166(nucleotide binding);GO:0003774(motor activity);GO:0003777(microtubule motor activity);GO:0005524(ATP binding);GO:0005871(kinesin complex);GO:0005874(microtubule);GO:0007018(microtubule-based movement);GO:0008017(microtubule binding);GO:0008289(lipid binding);GO:0008574(ATP-dependent microtubule motor activity, plus-end-directed);GO:0016887(ATPase activity)	NA	NA
ciRNA114	0	1	0	0	0	0	0	2.724	0	0	0	0	chr3	112838823	112842221	-	1	ciRNA	ENSRNOT00000015086	Ubr1	mRNA	chr3:112838769-112842221	ubiquitin protein ligase E3 component n-recognin 1 [Source:RGD Symbol;Acc:1562326]	GO:0000151(ubiquitin ligase complex);GO:0005737(cytoplasm);GO:0016567(protein ubiquitination);GO:0032007(negative regulation of TOR signaling);GO:0061630(ubiquitin protein ligase activity);GO:0070728(leucine binding);GO:0071233(cellular response to leucine);GO:0071596(ubiquitin-dependent protein catabolic process via the N-end rule pathway)	NA	NA
ciRNA115	0	2	0	0	0	0	0	5.44799	0	0	0	0	chr3	140656526	140658208	-	1	ciRNA	ENSRNOT00000015637	Ralgapa2	mRNA	chr3:140656488-140658208	Ral GTPase activating protein catalytic alpha subunit 2 [Source:RGD Symbol;Acc:1308023]	GO:0005096(GTPase activator activity);GO:0005634(nucleus);GO:0005737(cytoplasm);GO:0005829(cytosol);GO:0005886(plasma membrane);GO:0043547(positive regulation of GTPase activity);GO:0051056(regulation of small GTPase mediated signal transduction)	NA	NA
ciRNA116	0	1	0	0	0	0	0	2.724	0	0	0	0	chr2	1454434	1455418	-	1	ciRNA	ENSRNOT00000062052	Cast	mRNA	chr2:1454431-1455418	calpastatin [Source:RGD Symbol;Acc:2278]	NA	NA	NA
ciRNA117	0	1	0	0	0	0	0	2.724	0	0	0	0	chr2	34227681	34229161	-	1	ciRNA	ENSRNOT00000016439	Trappc13	mRNA	chr2:34227670-34229161	trafficking protein particle complex 13 [Source:RGD Symbol;Acc:1306583]	NA	NA	NA
ciRNA118	0	1	0	0	0	0	0	2.724	0	0	0	0	chr2	56484739	56486488	+	1	ciRNA	ENSRNOT00000016036	Lifr	mRNA	chr2:56484738-56486496	LIF receptor alpha [Source:RGD Symbol;Acc:621431]	GO:0004896(cytokine receptor activity);GO:0004897(ciliary neurotrophic factor receptor activity);GO:0004923(leukemia inhibitory factor receptor activity);GO:0004924(oncostatin-M receptor activity);GO:0005127(ciliary neurotrophic factor receptor binding);GO:0008284(positive regulation of cell proliferation);GO:0016020(membrane);GO:0016021(integral component of membrane);GO:0019221(cytokine-mediate…	04060(Cytokine-cytokine receptor interaction);04550(Signaling pathways regulating pluripotency of stem cells);04630(Jak-STAT signaling pathway)	NA
ciRNA119	0	1	0	0	0	0	0	2.724	0	0	0	0	chr2	200270576	200271303	+	1	ciRNA	ENSRNOT00000025718	Notch2	mRNA	chr2:200270575-200271303	notch 2 [Source:RGD Symbol;Acc:3188]	GO:0003184(pulmonary valve morphogenesis);GO:0005509(calcium ion binding);GO:0005634(nucleus);GO:0005654(nucleoplasm);GO:0005886(plasma membrane);GO:0005887(integral component of plasma membrane);GO:0006355(regulation of transcription, DNA-templated);GO:0007050(cell cycle arrest);GO:0007219(Notch signaling pathway);GO:0007275(multicellular organism development);GO:0009887(animal organ morphogenes…	01522(Endocrine resistance);04330(Notch signaling pathway);04658(Th1 and Th2 cell differentiation);04919(Thyroid hormone signaling pathway);05165(Human papillomavirus infection);05206(MicroRNAs in cancer);05224(Breast cancer)	NA
ciRNA12	1	0	0	0	0	0	3.95341	0	0	0	0	0	chr10	94982055	94983302	-	1	ciRNA	ENSRNOT00000048490	Ddx5	mRNA	chr10:94982051-94983302	DEAD-box helicase 5 [Source:RGD Symbol;Acc:619906]	GO:0000122(negative regulation of transcription by RNA polymerase II);GO:0000166(nucleotide binding);GO:0000380(alternative mRNA splicing, via spliceosome);GO:0000381(regulation of alternative mRNA splicing, via spliceosome);GO:0000956(nuclear-transcribed mRNA catabolic process);GO:0001837(epithelial to mesenchymal transition);GO:0003676(nucleic acid binding);GO:0003724(RNA helicase activity);GO:…	03040(Spliceosome);05202(Transcriptional misregulation in cancers);05205(Proteoglycans in cancer)	EC:3.6.4.13
ciRNA120	0	4	0	0	0	0	0	10.896	0	0	0	0	chr2	202302559	202302723	+	1	ciRNA	ENSRNOT00000071938	Spag17	mRNA	chr2:202302558-202305072	sperm associated antigen 17 [Source:RGD Symbol;Acc:1592218]	GO:0003351(epithelial cilium movement);GO:0003674(molecular_function);GO:0005575(cellular_component);GO:0008150(biological_process);GO:1904158(axonemal central apparatus assembly);GO:1990716(axonemal central apparatus)	NA	NA
ciRNA121	0	2	0	0	0	0	0	5.44799	0	0	0	0	chr1	16830660	16831791	+	1	ciRNA	ENSRNOT00000019734	Hbs1l	mRNA	chr1:16830659-16859055	HBS1-like translational GTPase [Source:RGD Symbol;Acc:1308509]	GO:0000166(nucleotide binding);GO:0003674(molecular_function);GO:0003746(translation elongation factor activity);GO:0003924(GTPase activity);GO:0005525(GTP binding);GO:0005575(cellular_component);GO:0006412(translation);GO:0006414(translational elongation);GO:0008150(biological_process)	03015(mRNA surveillance pathway);05134(Legionellosis)	NA
ciRNA122	0	1	0	0	0	0	0	2.724	0	0	0	0	chr1	165511400	165511782	+	1	ciRNA	ENSRNOT00000024156	Ucp2	mRNA	chr1:165511399-165511783	uncoupling protein 2 [Source:RGD Symbol;Acc:3932]	GO:0000303(response to superoxide);GO:0001666(response to hypoxia);GO:0003674(molecular_function);GO:0005737(cytoplasm);GO:0005739(mitochondrion);GO:0005743(mitochondrial inner membrane);GO:0006839(mitochondrial transport);GO:0007565(female pregnancy);GO:0007568(aging);GO:0009409(response to cold);GO:0009749(response to glucose);GO:0010942(positive regulation of cell death);GO:0016020(membrane);G…	NA	NA
ciRNA123	0	1	0	0	0	0	0	2.724	0	0	0	0	chr1	188502302	188503078	+	1	ciRNA	ENSRNOT00000083863	Vps35l	mRNA	chr1:188502301-188503079	VPS35 endosomal protein sorting factor like [Source:RGD Symbol;Acc:1564485]	GO:0005768(endosome);GO:0005769(early endosome);GO:0015031(protein transport);GO:0016020(membrane);GO:0016021(integral component of membrane)	NA	NA
ciRNA124	0	2	0	0	0	0	0	5.44799	0	0	0	0	chr1	193136253	193136423	+	1	ciRNA	ENSRNOT00000086492	Tnrc6a	mRNA	chr1:193136252-193138019	trinucleotide repeat containing 6a [Source:RGD Symbol;Acc:1307268]	GO:0000932(P-body);GO:0003674(molecular_function);GO:0003676(nucleic acid binding);GO:0005575(cellular_component);GO:0005654(nucleoplasm);GO:0005794(Golgi apparatus);GO:0008150(biological_process);GO:0009267(cellular response to starvation);GO:0016020(membrane);GO:0016021(integral component of membrane);GO:0035068(micro-ribonucleoprotein complex);GO:0035195(gene silencing by miRNA);GO:0035278(miR…	NA	NA
ciRNA125	0	1	0	0	0	0	0	2.724	0	0	0	0	chr1	213991743	213992419	+	1	ciRNA	ENSRNOT00000038691	Rplp2	mRNA	chr1:213991742-213992419	ribosomal protein lateral stalk subunit P2 [Source:RGD Symbol;Acc:621775]	GO:0003735(structural constituent of ribosome);GO:0005506(iron ion binding);GO:0005622(intracellular);GO:0005840(ribosome);GO:0006414(translational elongation);GO:0022625(cytosolic large ribosomal subunit);GO:0043021(ribonucleoprotein complex binding);GO:0045727(positive regulation of translation);GO:0071320(cellular response to cAMP);GO:1904401(cellular response to Thyroid stimulating hormone)	NA	NA
ciRNA126	0	1	0	0	0	0	0	2.724	0	0	0	0	chr1	221040521	221040738	-	1	ciRNA	ENSRNOT00000064136	Pcnx3	mRNA	chr1:221040520-221040738	pecanex homolog 3 [Source:RGD Symbol;Acc:1305529]	GO:0016020(membrane);GO:0016021(integral component of membrane)	NA	NA
ciRNA127	0	1	0	0	0	0	0	2.724	0	0	0	0	chr1	239267155	239267414	+	1	ciRNA	ENSRNOT00000044486	Abhd17b	mRNA	chr1:239267154-239293163	abhydrolase domain containing 17B [Source:RGD Symbol;Acc:1305246]	GO:0002084(protein depalmitoylation);GO:0005768(endosome);GO:0005886(plasma membrane);GO:0008474(palmitoyl-(protein) hydrolase activity);GO:0014069(postsynaptic density);GO:0016020(membrane);GO:0016787(hydrolase activity);GO:0018345(protein palmitoylation);GO:0030054(cell junction);GO:0042995(cell projection);GO:0043197(dendritic spine);GO:0045202(synapse);GO:0045211(postsynaptic membrane);GO:005…	NA	NA
ciRNA128	0	1	0	0	0	0	0	2.724	0	0	0	0	chr1	261180174	261181261	+	1	ciRNA	ENSRNOT00000072181	Zdhhc16	mRNA	chr1:261180173-261181261	zinc finger, DHHC-type containing 16 [Source:RGD Symbol;Acc:1591893]	GO:0001654(eye development);GO:0005794(Golgi apparatus);GO:0006974(cellular response to DNA damage stimulus);GO:0007507(heart development);GO:0016020(membrane);GO:0016021(integral component of membrane);GO:0016409(palmitoyltransferase activity);GO:0016740(transferase activity);GO:0016746(transferase activity, transferring acyl groups);GO:0018345(protein palmitoylation);GO:0019706(protein-cysteine…	NA	NA
ciRNA129	0	1	0	0	0	0	0	2.724	0	0	0	0	chr9	19123905	19126150	-	1	ciRNA	ENSRNOT00000073667	Clic5	mRNA	chr9:19122284-19126150	chloride intracellular channel 5 [Source:RGD Symbol;Acc:620659]	GO:0002021(response to dietary excess);GO:0002024(diet induced thermogenesis);GO:0005244(voltage-gated ion channel activity);GO:0005254(chloride channel activity);GO:0005634(nucleus);GO:0005737(cytoplasm);GO:0005794(Golgi apparatus);GO:0005815(microtubule organizing center);GO:0005856(cytoskeleton);GO:0006811(ion transport);GO:0006821(chloride transport);GO:0007605(sensory perception of sound);GO…	NA	NA
ciRNA13	1	0	0	0	0	0	3.95341	0	0	0	0	0	chr17	18398540	18401645	+	1	ciRNA	ENSRNOT00000001979	Nup153	mRNA	chr17:18398539-18401735	nucleoporin 153 [Source:RGD Symbol;Acc:3216]	GO:0005643(nuclear pore);GO:0005730(nucleolus);GO:0005829(cytosol);GO:0006913(nucleocytoplasmic transport);GO:0015288(porin activity);GO:0017056(structural constituent of nuclear pore);GO:0031965(nuclear membrane);GO:0034399(nuclear periphery);GO:0042405(nuclear inclusion body);GO:0042802(identical protein binding);GO:0043495(protein membrane anchor);GO:0044615(nuclear pore nuclear basket);GO:004…	03013(RNA transport)	NA
ciRNA130	0	1	0	0	0	0	0	2.724	0	0	0	0	chr9	81888034	81888824	+	1	ciRNA	ENSRNOT00000022839	Stk36	mRNA	chr9:81888033-81888824	serine/threonine kinase 36 [Source:RGD Symbol;Acc:1307318]	GO:0003351(epithelial cilium movement);GO:0004672(protein kinase activity);GO:0005524(ATP binding);GO:0005634(nucleus);GO:0005737(cytoplasm);GO:0005829(cytosol);GO:0006468(protein phosphorylation);GO:0007228(positive regulation of hh target transcription factor activity);GO:0007420(brain development);GO:0008134(transcription factor binding);GO:0009791(post-embryonic development);GO:0045880(positi…	NA	NA
ciRNA131	0	2	0	1	0	0	0	5.44799	0	3.25781	0	0	chr9	100084048	100084663	+	1	ciRNA	ENSRNOT00000071411	Rnpepl1	mRNA	chr9:100084047-100084663	arginyl aminopeptidase like 1 [Source:RGD Symbol;Acc:1595210]	GO:0006508(proteolysis);GO:0008237(metallopeptidase activity);GO:0008270(zinc ion binding);GO:0070006(metalloaminopeptidase activity)	NA	NA
ciRNA132	0	2	0	0	0	0	0	5.44799	0	0	0	0	chr8	21789112	21789487	-	1	ciRNA	ENSRNOT00000027897	Col5a3	mRNA	chr8:21788907-21789487	collagen type V alpha 3 chain [Source:RGD Symbol;Acc:70922]	GO:0005201(extracellular matrix structural constituent);GO:0005581(collagen trimer);GO:0005588(collagen type V trimer);GO:0005615(extracellular space);GO:0007155(cell adhesion);GO:0007160(cell-matrix adhesion);GO:0008201(heparin binding);GO:0030198(extracellular matrix organization);GO:0030199(collagen fibril organization);GO:0031012(extracellular matrix);GO:0043394(proteoglycan binding);GO:00620…	04974(Protein digestion and absorption)	NA
ciRNA133	0	3	0	0	0	0	0	8.17199	0	0	0	0	chr8	68588576	68589784	-	1	ciRNA	ENSRNOT00000039730	Smad3	mRNA	chr8:68588556-68589784	SMAD family member 3 [Source:RGD Symbol;Acc:3032]	GO:0000122(negative regulation of transcription by RNA polymerase II);GO:0000790(nuclear chromatin);GO:0000977(RNA polymerase II regulatory region sequence-specific DNA binding);GO:0000978(RNA polymerase II proximal promoter sequence-specific DNA binding);GO:0000983(transcription factor activity, RNA polymerase II core promoter sequence-specific DNA binding);GO:0000987(proximal promoter sequence-…	04068(FoxO signaling pathway);04110(Cell cycle);04144(Endocytosis);04218(Cellular senescence);04310(Wnt signaling pathway);04350(TGF-beta signaling pathway);04371(Apelin signaling pathway);04390(Hippo signaling pathway);04520(Adherens junction);04550(Signaling pathways regulating pluripotency of stem cells);04659(Th17 cell differentiation);04926(Relaxin signaling pathway);04933(AGE-RAGE signaling…	NA
ciRNA134	0	2	0	0	0	0	0	5.44799	0	0	0	0	chr8	82225507	82227431	+	1	ciRNA	ENSRNOT00000011768	Myo5c	mRNA	chr8:82225506-82227453	myosin VC [Source:RGD Symbol;Acc:1309994]	GO:0000166(nucleotide binding);GO:0003774(motor activity);GO:0003779(actin binding);GO:0005524(ATP binding);GO:0016459(myosin complex);GO:0051015(actin filament binding)	NA	NA
ciRNA135	0	1	0	0	0	0	0	2.724	0	0	0	0	chr8	118841771	118842747	+	1	ciRNA	ENSRNOT00000087154	Setd2	mRNA	chr8:118841770-118842747	SET domain containing 2 [Source:RGD Symbol;Acc:1305576]	GO:0001525(angiogenesis);GO:0001570(vasculogenesis);GO:0001763(morphogenesis of a branching structure);GO:0001843(neural tube closure);GO:0003674(molecular_function);GO:0005575(cellular_component);GO:0005634(nucleus);GO:0005694(chromosome);GO:0006298(mismatch repair);GO:0006355(regulation of transcription, DNA-templated);GO:0006368(transcription elongation from RNA polymerase II promoter);GO:0008…	00310(Lysine degradation)	NA
ciRNA136	0	0	1	0	0	0	0	0	3.57573	0	0	0	chrX	15583880	15584818	-	1	ciRNA	ENSRNOT00000012829	Tfe3	mRNA	chrX:15583877-15584818	transcription factor binding to IGHM enhancer 3 [Source:RGD Symbol;Acc:1559642]	GO:0000978(RNA polymerase II proximal promoter sequence-specific DNA binding);GO:0001077(transcriptional activator activity, RNA polymerase II proximal promoter sequence-specific DNA binding);GO:0003674(molecular_function);GO:0005575(cellular_component);GO:0005634(nucleus);GO:0005654(nucleoplasm);GO:0005737(cytoplasm);GO:0005829(cytosol);GO:0006355(regulation of transcription, DNA-templated);GO:0…	04137(Mitophagy - animal);05202(Transcriptional misregulation in cancers)	NA
ciRNA137	0	0	2	0	1	1	0	0	7.15146	0	2.93677	3.18191	chrX	119109034	119109792	+	1	ciRNA	ENSRNOT00000060168	Pls3	mRNA	chrX:119109033-119109792	plastin 3 [Source:RGD Symbol;Acc:621409]	GO:0003779(actin binding);GO:0005509(calcium ion binding);GO:0005829(cytosol);GO:0005886(plasma membrane);GO:0060348(bone development)	NA	NA
ciRNA138	0	0	1	0	0	0	0	0	3.57573	0	0	0	chrX	120916792	120917446	+	1	ciRNA	ENSRNOT00000085185	Wdr44	mRNA	chrX:120916791-120917481	WD repeat domain 44 [Source:RGD Symbol;Acc:727965]	GO:0005794(Golgi apparatus)	NA	NA
ciRNA139	0	0	1	0	0	0	0	0	3.57573	0	0	0	chr13	82251475	82252449	+	1	ciRNA	ENSRNOT00000003551	Scyl3	mRNA	chr13:82251474-82252449	SCY1 like pseudokinase 3 [Source:RGD Symbol;Acc:1308992]	GO:0004672(protein kinase activity);GO:0005524(ATP binding);GO:0005737(cytoplasm);GO:0005794(Golgi apparatus);GO:0006468(protein phosphorylation);GO:0030027(lamellipodium)	NA	NA
ciRNA14	1	0	0	0	1	0	3.95341	0	0	0	2.93677	0	chr16	6665040	6666059	-	1	ciRNA	ENSRNOT00000025858	Prkcd	mRNA	chr16:6665003-6666059	protein kinase C, delta [Source:RGD Symbol;Acc:67383]	GO:0000166(nucleotide binding);GO:0004672(protein kinase activity);GO:0004674(protein serine/threonine kinase activity);GO:0004697(protein kinase C activity);GO:0005524(ATP binding);GO:0005622(intracellular);GO:0005634(nucleus);GO:0005737(cytoplasm);GO:0005783(endoplasmic reticulum);GO:0005829(cytosol);GO:0005886(plasma membrane);GO:0005911(cell-cell junction);GO:0006468(protein phosphorylation);…	04062(Chemokine signaling pathway);04140(Autophagy - animal);04270(Vascular smooth muscle contraction);04621(NOD-like receptor signaling pathway);04666(Fc gamma R-mediated phagocytosis);04722(Neurotrophin signaling pathway);04750(Inflammatory mediator regulation of TRP channels);04912(GnRH signaling pathway);04915(Estrogen signaling pathway);04930(Type II diabetes mellitus);04931(Insulin resistan…	NA
ciRNA140	0	0	1	0	0	0	0	0	3.57573	0	0	0	chr13	94898385	94898679	+	1	ciRNA	ENSRNOT00000077995	Sdccag8	mRNA	chr13:94898384-94899721	serologically defined colon cancer antigen 8 [Source:RGD Symbol;Acc:727781]	GO:0001764(neuron migration);GO:0005737(cytoplasm);GO:0005813(centrosome);GO:0005814(centriole);GO:0005911(cell-cell junction);GO:0007098(centrosome cycle);GO:0030010(establishment of cell polarity);GO:0031023(microtubule organizing center organization);GO:0034451(centriolar satellite);GO:0035148(tube formation)	NA	NA
ciRNA141	0	0	1	0	0	0	0	0	3.57573	0	0	0	chr12	16286217	16286583	-	1	ciRNA	ENSRNOT00000060444	Eif3b	mRNA	chr12:16286216-16286583	eukaryotic translation initiation factor 3, subunit B [Source:RGD Symbol;Acc:1309018]	GO:0001732(formation of cytoplasmic translation initiation complex);GO:0002183(cytoplasmic translational initiation);GO:0003674(molecular_function);GO:0003676(nucleic acid binding);GO:0003723(RNA binding);GO:0003743(translation initiation factor activity);GO:0005515(protein binding);GO:0005575(cellular_component);GO:0005737(cytoplasm);GO:0005852(eukaryotic translation initiation factor 3 complex)…	03013(RNA transport)	NA
ciRNA142	0	0	5	1	0	0	0	0	17.8786	3.25781	0	0	chr12	18155377	18155865	+	1	ciRNA	ENSRNOT00000001784	Zfp68	mRNA	chr12:18155376-18155865	zinc finger protein 68 [Source:RGD Symbol;Acc:1310463]	GO:0003676(nucleic acid binding);GO:0003700(DNA-binding transcription factor activity);GO:0005622(intracellular);GO:0005634(nucleus);GO:0006355(regulation of transcription, DNA-templated);GO:0046872(metal ion binding)	NA	NA
ciRNA143	0	0	1	0	0	0	0	0	3.57573	0	0	0	chr12	24996177	24996834	+	1	ciRNA	ENSRNOT00000040069	Eln	mRNA	chr12:24996176-24996834	elastin [Source:RGD Symbol;Acc:67394]	GO:0005201(extracellular matrix structural constituent);GO:0007519(skeletal muscle tissue development);GO:0030198(extracellular matrix organization);GO:0030833(regulation of actin filament polymerization);GO:0043149(stress fiber assembly);GO:0050840(extracellular matrix binding);GO:0062023(collagen-containing extracellular matrix);GO:0071953(elastic fiber)	04974(Protein digestion and absorption)	NA
ciRNA144	0	0	2	0	0	0	0	0	7.15146	0	0	0	chr12	25008983	25010471	+	1	ciRNA	ENSRNOT00000040069	Eln	mRNA	chr12:25008982-25010472	elastin [Source:RGD Symbol;Acc:67394]	GO:0005201(extracellular matrix structural constituent);GO:0007519(skeletal muscle tissue development);GO:0030198(extracellular matrix organization);GO:0030833(regulation of actin filament polymerization);GO:0043149(stress fiber assembly);GO:0050840(extracellular matrix binding);GO:0062023(collagen-containing extracellular matrix);GO:0071953(elastic fiber)	04974(Protein digestion and absorption)	NA
ciRNA145	0	0	2	0	0	0	0	0	7.15146	0	0	0	chr12	47290321	47291175	-	1	ciRNA	ENSRNOT00000001562	Sppl3	mRNA	chr12:47290318-47291175	signal peptide peptidase like 3 [Source:RGD Symbol;Acc:1562826]	GO:0004190(aspartic-type endopeptidase activity);GO:0005791(rough endoplasmic reticulum);GO:0005886(plasma membrane);GO:0006465(signal peptide processing);GO:0007204(positive regulation of cytosolic calcium ion concentration);GO:0016020(membrane);GO:0016021(integral component of membrane);GO:0030660(Golgi-associated vesicle membrane);GO:0032092(positive regulation of protein binding);GO:0033116(e…	NA	NA
ciRNA146	0	0	1	0	0	0	0	0	3.57573	0	0	0	chr11	25346650	25347008	-	1	ciRNA	ENSRNOT00000002187	Adamts1	mRNA	chr11:25346557-25347008	ADAM metallopeptidase with thrombospondin type 1 motif, 1 [Source:RGD Symbol;Acc:621241]	GO:0001542(ovulation from ovarian follicle);GO:0001822(kidney development);GO:0004222(metalloendopeptidase activity);GO:0005604(basement membrane);GO:0006508(proteolysis);GO:0007229(integrin-mediated signaling pathway);GO:0008201(heparin binding);GO:0008237(metallopeptidase activity);GO:0008270(zinc ion binding);GO:0031012(extracellular matrix);GO:0031410(cytoplasmic vesicle);GO:0060347(heart tra…	NA	NA
ciRNA147	0	0	2	0	0	0	0	0	7.15146	0	0	0	chr11	81375507	81375743	-	1	ciRNA	ENSRNOT00000002484	Eif4a2	mRNA	chr11:81375506-81375743	eukaryotic translation initiation factor 4A2 [Source:RGD Symbol;Acc:1309225]	GO:0000166(nucleotide binding);GO:0003674(molecular_function);GO:0003676(nucleic acid binding);GO:0003723(RNA binding);GO:0003743(translation initiation factor activity);GO:0004004(ATP-dependent RNA helicase activity);GO:0004386(helicase activity);GO:0005524(ATP binding);GO:0005575(cellular_component);GO:0006412(translation);GO:0006413(translational initiation);GO:0008150(biological_process);GO:0…	03013(RNA transport)	NA
ciRNA148	0	0	1	0	0	0	0	0	3.57573	0	0	0	chr10	10725868	10726845	+	1	ciRNA	ENSRNOT00000004159	Glyr1	mRNA	chr10:10725867-10726845	glyoxylate reductase 1 homolog [Source:RGD Symbol;Acc:1309459]	GO:0000786(nucleosome);GO:0003677(DNA binding);GO:0005634(nucleus);GO:0005654(nucleoplasm);GO:0005794(Golgi apparatus);GO:0005829(cytosol);GO:0016491(oxidoreductase activity);GO:0016607(nuclear speck);GO:0035064(methylated histone binding);GO:0042393(histone binding);GO:0050661(NADP binding);GO:0051287(NAD binding);GO:0055114(oxidation-reduction process)	NA	NA
ciRNA149	0	0	1	0	0	0	0	0	3.57573	0	0	0	chr10	36725606	36726448	+	1	ciRNA	ENSRNOT00000005048	Clk4	mRNA	chr10:36725605-36727129	CDC-like kinase 4 [Source:RGD Symbol;Acc:1310274]	GO:0004672(protein kinase activity);GO:0005524(ATP binding);GO:0006468(protein phosphorylation);GO:0016301(kinase activity);GO:0016310(phosphorylation);GO:0043484(regulation of RNA splicing)	NA	NA
ciRNA15	1	0	0	0	0	0	3.95341	0	0	0	0	0	chr16	10691623	10692768	+	1	ciRNA	ENSRNOT00000083446	Glud1	mRNA	chr16:10691622-10692768	glutamate dehydrogenase 1 [Source:RGD Symbol;Acc:2708]	GO:0000166(nucleotide binding);GO:0004352(glutamate dehydrogenase (NAD+) activity);GO:0004353(glutamate dehydrogenase [NAD(P)+] activity);GO:0005524(ATP binding);GO:0005525(GTP binding);GO:0005739(mitochondrion);GO:0005759(mitochondrial matrix);GO:0006520(cellular amino acid metabolic process);GO:0006538(glutamate catabolic process);GO:0006541(glutamine metabolic process);GO:0007616(long-term mem…	00220(Arginine biosynthesis);00250(Alanine, aspartate and glutamate metabolism);00471(D-Glutamine and D-glutamate metabolism);00910(Nitrogen metabolism);01200(Carbon metabolism);04217(Necroptosis);04964(Proximal tubule bicarbonate reclamation)	EC:1.4.1.3
ciRNA150	0	0	1	0	0	0	0	0	3.57573	0	0	0	chr10	70712507	70713102	+	1	ciRNA	ENSRNOT00000091122	Taf15	mRNA	chr10:70712506-70713102	TATA-box binding protein associated factor 15 [Source:RGD Symbol;Acc:1309595]	GO:0003674(molecular_function);GO:0003676(nucleic acid binding);GO:0003723(RNA binding);GO:0005575(cellular_component);GO:0005634(nucleus);GO:0006355(regulation of transcription, DNA-templated);GO:0008150(biological_process);GO:0046872(metal ion binding)	03022(Basal transcription factors);05202(Transcriptional misregulation in cancers)	NA
ciRNA151	0	0	2	0	0	0	0	0	7.15146	0	0	0	chr10	81608996	81610281	+	1	ciRNA	ENSRNOT00000072783	Mbtd1	mRNA	chr10:81608995-81610281	mbt domain containing 1 [Source:RGD Symbol;Acc:1592427]	GO:0005634(nucleus);GO:0006355(regulation of transcription, DNA-templated);GO:0008270(zinc ion binding);GO:0035064(methylated histone binding);GO:0048706(embryonic skeletal system development)	NA	NA
ciRNA152	0	0	1	0	0	0	0	0	3.57573	0	0	0	chr10	94982052	94983302	-	1	ciRNA	ENSRNOT00000048490	Ddx5	mRNA	chr10:94982051-94983302	DEAD-box helicase 5 [Source:RGD Symbol;Acc:619906]	GO:0000122(negative regulation of transcription by RNA polymerase II);GO:0000166(nucleotide binding);GO:0000380(alternative mRNA splicing, via spliceosome);GO:0000381(regulation of alternative mRNA splicing, via spliceosome);GO:0000956(nuclear-transcribed mRNA catabolic process);GO:0001837(epithelial to mesenchymal transition);GO:0003676(nucleic acid binding);GO:0003724(RNA helicase activity);GO:…	03040(Spliceosome);05202(Transcriptional misregulation in cancers);05205(Proteoglycans in cancer)	EC:3.6.4.13
ciRNA153	0	0	1	0	0	0	0	0	3.57573	0	0	0	chr10	107339541	107341370	-	1	ciRNA	ENSRNOT00000004290	Timp2	mRNA	chr10:107339533-107341370	TIMP metallopeptidase inhibitor 2 [Source:RGD Symbol;Acc:61312]	GO:0002020(protease binding);GO:0004857(enzyme inhibitor activity);GO:0005178(integrin binding);GO:0005576(extracellular region);GO:0005615(extracellular space);GO:0007283(spermatogenesis);GO:0007417(central nervous system development);GO:0007568(aging);GO:0008191(metalloendopeptidase inhibitor activity);GO:0008270(zinc ion binding);GO:0008285(negative regulation of cell proliferation);GO:0009725…	NA	NA
ciRNA154	0	0	1	0	0	0	0	0	3.57573	0	0	0	chr17	5253403	5254640	+	1	ciRNA	ENSRNOT00000022373	Tut7	mRNA	chr17:5253402-5254642	terminal uridylyl transferase 7 [Source:RGD Symbol;Acc:1586015]	GO:0003674(molecular_function);GO:0003676(nucleic acid binding);GO:0005575(cellular_component);GO:0005654(nucleoplasm);GO:0005829(cytosol);GO:0008150(biological_process);GO:0008270(zinc ion binding);GO:0010586(miRNA metabolic process);GO:0016779(nucleotidyltransferase activity);GO:0031054(pre-miRNA processing);GO:0031123(RNA 3'-end processing);GO:0035198(miRNA binding);GO:0050265(RNA uridylyltran…	NA	NA
ciRNA155	0	0	1	0	0	0	0	0	3.57573	0	0	0	chr17	6668809	6669947	+	1	ciRNA	ENSRNOT00000025980	Hnrnpk	mRNA	chr17:6668808-6670186	heterogeneous nuclear ribonucleoprotein K [Source:RGD Symbol;Acc:71058]	GO:0000122(negative regulation of transcription by RNA polymerase II);GO:0000790(nuclear chromatin);GO:0000978(RNA polymerase II proximal promoter sequence-specific DNA binding);GO:0000987(proximal promoter sequence-specific DNA binding);GO:0001077(transcriptional activator activity, RNA polymerase II proximal promoter sequence-specific DNA binding);GO:0001541(ovarian follicle development);GO:000…	03040(Spliceosome);05168(Herpes simplex infection);05203(Viral carcinogenesis);05206(MicroRNAs in cancer)	NA
ciRNA156	0	0	2	0	0	0	0	0	7.15146	0	0	0	chr16	19728924	19729097	+	1	ciRNA	ENSRNOT00000086105	Myo9b	mRNA	chr16:19728923-19729158	myosin IXb [Source:RGD Symbol;Acc:3146]	GO:0000146(microfilament motor activity);GO:0000166(nucleotide binding);GO:0001726(ruffle);GO:0003774(motor activity);GO:0003779(actin binding);GO:0005096(GTPase activator activity);GO:0005515(protein binding);GO:0005516(calmodulin binding);GO:0005524(ATP binding);GO:0005737(cytoplasm);GO:0005829(cytosol);GO:0005856(cytoskeleton);GO:0005884(actin filament);GO:0005938(cell cortex);GO:0007165(signa…	NA	NA
ciRNA157	0	0	3	0	0	0	0	0	10.7272	0	0	0	chr16	62523160	62523580	+	1	ciRNA	ENSRNOT00000058805	Wrn	mRNA	chr16:62523159-62523580	Werner syndrome RecQ like helicase [Source:RGD Symbol;Acc:1564788]	GO:0000166(nucleotide binding);GO:0000287(magnesium ion binding);GO:0000400(four-way junction DNA binding);GO:0000403(Y-form DNA binding);GO:0000405(bubble DNA binding);GO:0000723(telomere maintenance);GO:0000724(double-strand break repair via homologous recombination);GO:0000731(DNA synthesis involved in DNA repair);GO:0000781(chromosome, telomeric region);GO:0001302(replicative cell aging);GO:0…	NA	NA
ciRNA158	0	0	2	0	0	0	0	0	7.15146	0	0	0	chr15	36970763	36972665	-	1	ciRNA	ENSRNOT00000088037	Pspc1	mRNA	chr15:36950467-36972665	paraspeckle component 1 [Source:RGD Symbol;Acc:1310122]	GO:0000976(transcription regulatory region sequence-specific DNA binding);GO:0001650(fibrillar center);GO:0002218(activation of innate immune response);GO:0002376(immune system process);GO:0003676(nucleic acid binding);GO:0003723(RNA binding);GO:0005634(nucleus);GO:0005654(nucleoplasm);GO:0005730(nucleolus);GO:0005737(cytoplasm);GO:0016363(nuclear matrix);GO:0016607(nuclear speck);GO:0042382(para…	NA	NA
ciRNA159	0	0	2	0	0	0	0	0	7.15146	0	0	0	chr15	45910940	45926191	-	1	ciRNA	ENSRNOT00000086271	Ints6	mRNA	chr15:45910935-45926191	integrator complex subunit 6 [Source:RGD Symbol;Acc:1309480]	GO:0005634(nucleus);GO:0005654(nucleoplasm);GO:0015629(actin cytoskeleton);GO:0016180(snRNA processing);GO:0032039(integrator complex);GO:0034472(snRNA 3'-end processing)	NA	NA
ciRNA16	1	0	0	0	0	0	3.95341	0	0	0	0	0	chr16	10692832	10694307	+	1	ciRNA	ENSRNOT00000083446	Glud1	mRNA	chr16:10692831-10694307	glutamate dehydrogenase 1 [Source:RGD Symbol;Acc:2708]	GO:0000166(nucleotide binding);GO:0004352(glutamate dehydrogenase (NAD+) activity);GO:0004353(glutamate dehydrogenase [NAD(P)+] activity);GO:0005524(ATP binding);GO:0005525(GTP binding);GO:0005739(mitochondrion);GO:0005759(mitochondrial matrix);GO:0006520(cellular amino acid metabolic process);GO:0006538(glutamate catabolic process);GO:0006541(glutamine metabolic process);GO:0007616(long-term mem…	00220(Arginine biosynthesis);00250(Alanine, aspartate and glutamate metabolism);00471(D-Glutamine and D-glutamate metabolism);00910(Nitrogen metabolism);01200(Carbon metabolism);04217(Necroptosis);04964(Proximal tubule bicarbonate reclamation)	EC:1.4.1.3
ciRNA160	0	0	1	0	0	0	0	0	3.57573	0	0	0	chr15	83452286	83452441	+	1	ciRNA	ENSRNOT00000039344	Bora	mRNA	chr15:83452285-83455617	bora, aurora kinase A activator [Source:RGD Symbol;Acc:1309522]	GO:0007049(cell cycle);GO:0007088(regulation of mitotic nuclear division);GO:0032880(regulation of protein localization);GO:0051301(cell division);GO:0060236(regulation of mitotic spindle organization)	NA	NA
ciRNA161	0	0	1	0	0	0	0	0	3.57573	0	0	0	chr14	17293220	17296106	+	1	ciRNA	ENSRNOT00000003102	Naaa	mRNA	chr14:17293219-17296106	N-acylethanolamine acid amidase [Source:RGD Symbol;Acc:1307267]	GO:0005737(cytoplasm);GO:0005764(lysosome);GO:0006629(lipid metabolic process);GO:0008134(transcription factor binding);GO:0016787(hydrolase activity);GO:0016810(hydrolase activity, acting on carbon-nitrogen (but not peptide) bonds)	NA	NA
ciRNA162	0	0	1	0	0	0	0	0	3.57573	0	0	0	chr19	37435516	37440226	-	1	ciRNA	ENSRNOT00000092817	Zdhhc1	mRNA	chr19:37434095-37440226	zinc finger, DHHC-type containing 1 [Source:RGD Symbol;Acc:1589775]	GO:0005783(endoplasmic reticulum);GO:0005794(Golgi apparatus);GO:0006612(protein targeting to membrane);GO:0016020(membrane);GO:0016021(integral component of membrane);GO:0016409(palmitoyltransferase activity);GO:0016740(transferase activity);GO:0016746(transferase activity, transferring acyl groups);GO:0018230(peptidyl-L-cysteine S-palmitoylation);GO:0018345(protein palmitoylation);GO:0019706(pr…	NA	NA
ciRNA163	0	0	1	0	0	0	0	0	3.57573	0	0	0	chr19	43071001	43071708	+	1	ciRNA	ENSRNOT00000025570	Glg1	mRNA	chr19:43071000-43071709	golgi glycoprotein 1 [Source:RGD Symbol;Acc:69345]	GO:0000139(Golgi membrane);GO:0005794(Golgi apparatus);GO:0010955(negative regulation of protein processing);GO:0016020(membrane);GO:0016021(integral component of membrane);GO:0030512(negative regulation of transforming growth factor beta receptor signaling pathway);GO:0031012(extracellular matrix);GO:0032330(regulation of chondrocyte differentiation);GO:0060349(bone morphogenesis)	04514(Cell adhesion molecules (CAMs))	NA
ciRNA164	0	0	1	0	0	0	0	0	3.57573	0	0	0	chr19	61718432	61724378	+	1	ciRNA	ENSRNOT00000014785	Itgb1	mRNA	chr19:61718431-61724378	integrin subunit beta 1 [Source:RGD Symbol;Acc:2927]	GO:0000082(G1/S transition of mitotic cell cycle);GO:0001701(in utero embryonic development);GO:0001708(cell fate specification);GO:0001968(fibronectin binding);GO:0002020(protease binding);GO:0002042(cell migration involved in sprouting angiogenesis);GO:0003779(actin binding);GO:0005178(integrin binding);GO:0005737(cytoplasm);GO:0005886(plasma membrane);GO:0005925(focal adhesion);GO:0007155(cell…	04015(Rap1 signaling pathway);04145(Phagosome);04151(PI3K-Akt signaling pathway);04360(Axon guidance);04510(Focal adhesion);04512(ECM-receptor interaction);04514(Cell adhesion molecules (CAMs));04530(Tight junction);04611(Platelet activation);04670(Leukocyte transendothelial migration);04810(Regulation of actin cytoskeleton);05100(Bacterial invasion of epithelial cells);05133(Pertussis);05140(Lei…	NA
ciRNA165	0	0	1	0	0	0	0	0	3.57573	0	0	0	chr18	57859538	57861367	-	1	ciRNA	ENSRNOT00000025790	Fbxo38	mRNA	chr18:57859527-57861367	F-box protein 38 [Source:RGD Symbol;Acc:1311505]	GO:0005634(nucleus);GO:0005737(cytoplasm);GO:0010976(positive regulation of neuron projection development)	NA	NA
ciRNA166	0	0	2	0	0	0	0	0	7.15146	0	0	0	chr20	6293384	6294170	+	1	ciRNA	ENSRNOT00000092663	Srsf3	mRNA	chr20:6293383-6294211	serine and arginine rich splicing factor 3 [Source:RGD Symbol;Acc:1309233]	GO:0000381(regulation of alternative mRNA splicing, via spliceosome);GO:0003676(nucleic acid binding);GO:0003723(RNA binding);GO:0005634(nucleus);GO:0006406(mRNA export from nucleus);GO:0008150(biological_process);GO:0016607(nuclear speck);GO:0043274(phospholipase binding);GO:0045292(mRNA cis splicing, via spliceosome);GO:0048024(regulation of mRNA splicing, via spliceosome);GO:1990825(sequence-s…	03040(Spliceosome);05168(Herpes simplex infection)	NA
ciRNA167	0	0	1	0	0	0	0	0	3.57573	0	0	0	chr7	12666676	12667411	-	1	ciRNA	ENSRNOT00000044865	Ptbp1	mRNA	chr7:12666369-12667411	polypyrimidine tract binding protein 1 [Source:RGD Symbol;Acc:62047]	GO:0000381(regulation of alternative mRNA splicing, via spliceosome);GO:0003676(nucleic acid binding);GO:0003723(RNA binding);GO:0005634(nucleus);GO:0006397(mRNA processing);GO:0033119(negative regulation of RNA splicing);GO:0035307(positive regulation of protein dephosphorylation);GO:0036002(pre-mRNA binding);GO:0048025(negative regulation of mRNA splicing, via spliceosome);GO:0051148(negative r…	NA	NA
ciRNA168	0	0	2	0	0	0	0	0	7.15146	0	0	0	chr7	18417953	18422210	+	1	ciRNA	ENSRNOT00000086336	Adamts10	mRNA	chr7:18417952-18422215	ADAM metallopeptidase with thrombospondin type 1 motif, 10 [Source:RGD Symbol;Acc:1598320]	GO:0004222(metalloendopeptidase activity);GO:0006508(proteolysis);GO:0008233(peptidase activity);GO:0008237(metallopeptidase activity)	NA	NA
ciRNA169	0	0	2	0	0	0	0	0	7.15146	0	0	0	chr7	118172256	118173409	-	1	ciRNA	ENSRNOT00000090370	Rbfox2	mRNA	chr7:118172243-118173409	RNA binding fox-1 homolog 2 [Source:RGD Symbol;Acc:1311838]	GO:0000381(regulation of alternative mRNA splicing, via spliceosome);GO:0003676(nucleic acid binding);GO:0003714(transcription corepressor activity);GO:0003723(RNA binding);GO:0003729(mRNA binding);GO:0005634(nucleus);GO:0005654(nucleoplasm);GO:0005737(cytoplasm);GO:0005829(cytosol);GO:0006397(mRNA processing);GO:0007399(nervous system development);GO:0008134(transcription factor binding);GO:0008…	NA	NA
ciRNA17	1	0	0	0	0	0	3.95341	0	0	0	0	0	chr15	4222295	4222587	+	1	ciRNA	ENSRNOT00000082236	Ppp3cb	mRNA	chr15:4222294-4228164	protein phosphatase 3 catalytic subunit beta [Source:RGD Symbol;Acc:3383]	GO:0001915(negative regulation of T cell mediated cytotoxicity);GO:0001946(lymphangiogenesis);GO:0004721(phosphoprotein phosphatase activity);GO:0004722(protein serine/threonine phosphatase activity);GO:0005509(calcium ion binding);GO:0005516(calmodulin binding);GO:0005737(cytoplasm);GO:0005886(plasma membrane);GO:0005955(calcineurin complex);GO:0006468(protein phosphorylation);GO:0006470(protein…	04010(MAPK signaling pathway);04020(Calcium signaling pathway);04022(cGMP - PKG signaling pathway);04114(Oocyte meiosis);04218(Cellular senescence);04310(Wnt signaling pathway);04360(Axon guidance);04370(VEGF signaling pathway);04380(Osteoclast differentiation);04650(Natural killer cell mediated cytotoxicity);04658(Th1 and Th2 cell differentiation);04659(Th17 cell differentiation);04660(T cell re…	EC:3.1.3.16
ciRNA170	0	0	1	0	0	0	0	0	3.57573	0	0	0	chr6	86804761	86805253	+	1	ciRNA	ENSRNOT00000066702	Prpf39	mRNA	chr6:86804760-86805253	pre-mRNA processing factor 39 [Source:RGD Symbol;Acc:1308702]	GO:0000243(commitment complex);GO:0000395(mRNA 5'-splice site recognition);GO:0005685(U1 snRNP);GO:0006396(RNA processing);GO:0030627(pre-mRNA 5'-splice site binding);GO:0071004(U2-type prespliceosome)	NA	NA
ciRNA171	0	0	2	0	0	0	0	0	7.15146	0	0	0	chr6	128415056	128416787	-	1	ciRNA	ENSRNOT00000014405	Dicer1	mRNA	chr6:128415049-128416787	dicer 1 ribonuclease III [Source:RGD Symbol;Acc:1309381]	GO:0003674(molecular_function);GO:0003677(DNA binding);GO:0003723(RNA binding);GO:0003725(double-stranded RNA binding);GO:0004521(endoribonuclease activity);GO:0004525(ribonuclease III activity);GO:0004530(deoxyribonuclease I activity);GO:0005524(ATP binding);GO:0005634(nucleus);GO:0005737(cytoplasm);GO:0005793(endoplasmic reticulum-Golgi intermediate compartment);GO:0006309(apoptotic DNA fragmen…	05206(MicroRNAs in cancer)	NA
ciRNA172	0	0	1	0	0	0	0	0	3.57573	0	0	0	chr5	19496553	19497346	+	1	ciRNA	ENSRNOT00000013563	Sdcbp	mRNA	chr5:19496552-19497346	syndecan binding protein [Source:RGD Symbol;Acc:621497]	GO:0002091(negative regulation of receptor internalization);GO:0005137(interleukin-5 receptor binding);GO:0005515(protein binding);GO:0005576(extracellular region);GO:0005634(nucleus);GO:0005654(nucleoplasm);GO:0005737(cytoplasm);GO:0005783(endoplasmic reticulum);GO:0005789(endoplasmic reticulum membrane);GO:0005829(cytosol);GO:0005856(cytoskeleton);GO:0005886(plasma membrane);GO:0005895(interleu…	NA	NA
ciRNA173	0	0	1	0	0	0	0	0	3.57573	0	0	0	chr5	100935363	100935903	-	1	ciRNA	ENSRNOT00000077429	Zdhhc21	mRNA	chr5:100927230-100935903	zinc finger, DHHC-type containing 21 [Source:RGD Symbol;Acc:1305750]	GO:0001942(hair follicle development);GO:0005783(endoplasmic reticulum);GO:0005794(Golgi apparatus);GO:0005886(plasma membrane);GO:0006612(protein targeting to membrane);GO:0016020(membrane);GO:0016021(integral component of membrane);GO:0016409(palmitoyltransferase activity);GO:0016740(transferase activity);GO:0016746(transferase activity, transferring acyl groups);GO:0018230(peptidyl-L-cysteine …	NA	NA
ciRNA174	0	0	1	0	0	0	0	0	3.57573	0	0	0	chr5	125946270	125946781	+	1	ciRNA	ENSRNOT00000029228	Usp24	mRNA	chr5:125946269-125946815	ubiquitin specific peptidase 24 [Source:RGD Symbol;Acc:1306799]	GO:0004197(cysteine-type endopeptidase activity);GO:0004843(thiol-dependent ubiquitin-specific protease activity);GO:0005737(cytoplasm);GO:0006511(ubiquitin-dependent protein catabolic process);GO:0016579(protein deubiquitination);GO:0036459(thiol-dependent ubiquitinyl hydrolase activity)	NA	NA
ciRNA175	0	0	1	0	0	0	0	0	3.57573	0	0	0	chr5	125946270	125946795	+	1	ciRNA	ENSRNOT00000029228	Usp24	mRNA	chr5:125946269-125946815	ubiquitin specific peptidase 24 [Source:RGD Symbol;Acc:1306799]	GO:0004197(cysteine-type endopeptidase activity);GO:0004843(thiol-dependent ubiquitin-specific protease activity);GO:0005737(cytoplasm);GO:0006511(ubiquitin-dependent protein catabolic process);GO:0016579(protein deubiquitination);GO:0036459(thiol-dependent ubiquitinyl hydrolase activity)	NA	NA
ciRNA176	0	0	1	0	0	0	0	0	3.57573	0	0	0	chr5	141065643	141066189	-	1	ciRNA	ENSRNOT00000084109	Macf1	mRNA	chr5:141065640-141066189	microtubule-actin crosslinking factor 1 [Source:RGD Symbol;Acc:1306057]	GO:0003779(actin binding);GO:0005509(calcium ion binding);GO:0005737(cytoplasm);GO:0005794(Golgi apparatus);GO:0005856(cytoskeleton);GO:0005874(microtubule);GO:0005886(plasma membrane);GO:0008017(microtubule binding);GO:0008092(cytoskeletal protein binding);GO:0030334(regulation of cell migration);GO:0032587(ruffle membrane);GO:0032886(regulation of microtubule-based process);GO:0043001(Golgi to …	NA	NA
ciRNA177	0	0	1	0	0	0	0	0	3.57573	0	0	0	chr5	157917065	157918462	+	1	ciRNA	ENSRNOT00000039663	Ubr4	mRNA	chr5:157917064-157918464	ubiquitin protein ligase E3 component n-recognin 4 [Source:RGD Symbol;Acc:1563121]	GO:0004842(ubiquitin-protein transferase activity);GO:0005654(nucleoplasm);GO:0005813(centrosome);GO:0005829(cytosol);GO:0006511(ubiquitin-dependent protein catabolic process);GO:0008270(zinc ion binding);GO:0016567(protein ubiquitination)	05165(Human papillomavirus infection);05203(Viral carcinogenesis)	EC:2.3.2.27
ciRNA178	0	0	4	0	0	2	0	0	14.3029	0	0	6.36382	chr5	167962683	167963494	+	1	ciRNA	ENSRNOT00000085315	Errfi1	mRNA	chr5:167962682-167963494	ERBB receptor feedback inhibitor 1 [Source:RGD Symbol;Acc:1307599]	GO:0005515(protein binding);GO:0005634(nucleus);GO:0005737(cytoplasm);GO:0005829(cytosol);GO:0005886(plasma membrane);GO:0007175(negative regulation of epidermal growth factor-activated receptor activity);GO:0016020(membrane);GO:0017124(SH3 domain binding);GO:0019900(kinase binding);GO:0019901(protein kinase binding);GO:0031234(extrinsic component of cytoplasmic side of plasma membrane);GO:003126…	NA	NA
ciRNA179	0	0	1	0	0	0	0	0	3.57573	0	0	0	chr5	169203885	169204555	-	1	ciRNA	ENSRNOT00000013385	Tas1r1	mRNA	chr5:169201479-169204555	taste 1 receptor member 1 [Source:RGD Symbol;Acc:61891]	GO:0004930(G-protein coupled receptor activity);GO:0005886(plasma membrane);GO:0005887(integral component of plasma membrane);GO:0007165(signal transduction);GO:0007186(G-protein coupled receptor signaling pathway);GO:0008527(taste receptor activity);GO:0016020(membrane);GO:0016021(integral component of membrane);GO:0050896(response to stimulus);GO:0050909(sensory perception of taste);GO:0050912(…	04742(Taste transduction)	NA
ciRNA18	1	0	0	0	0	0	3.95341	0	0	0	0	0	chr15	28403844	28404129	-	1	ciRNA	ENSRNOT00000015418	Zfp219	mRNA	chr15:28403843-28404129	zinc finger protein 219 [Source:RGD Symbol;Acc:1359259]	GO:0000122(negative regulation of transcription by RNA polymerase II);GO:0000978(RNA polymerase II proximal promoter sequence-specific DNA binding);GO:0001078(transcriptional repressor activity, RNA polymerase II proximal promoter sequence-specific DNA binding);GO:0003676(nucleic acid binding);GO:0003677(DNA binding);GO:0003700(DNA-binding transcription factor activity);GO:0005634(nucleus);GO:000…	NA	NA
ciRNA180	0	0	1	0	0	0	0	0	3.57573	0	0	0	chr5	173250818	173252420	+	1	ciRNA	ENSRNOT00000025213	Mrpl20	mRNA	chr5:173250817-173252420	mitochondrial ribosomal protein L20 [Source:RGD Symbol;Acc:1588219]	GO:0000027(ribosomal large subunit assembly);GO:0003735(structural constituent of ribosome);GO:0005622(intracellular);GO:0005739(mitochondrion);GO:0005761(mitochondrial ribosome);GO:0005762(mitochondrial large ribosomal subunit);GO:0005840(ribosome);GO:0006412(translation);GO:0019843(rRNA binding)	03010(Ribosome)	NA
ciRNA181	0	0	1	0	0	0	0	0	3.57573	0	0	0	chr4	7129131	7129871	+	1	ciRNA	ENSRNOT00000076339	Abcf2	mRNA	chr4:7129130-7129873	ATP binding cassette subfamily F member 2 [Source:RGD Symbol;Acc:1304942]	GO:0000166(nucleotide binding);GO:0005524(ATP binding);GO:0016887(ATPase activity)	NA	NA
ciRNA182	0	0	2	0	0	0	0	0	7.15146	0	0	0	chr4	29533586	29534643	+	1	ciRNA	ENSRNOT00000089564	NEWGENE_621351	mRNA	chr4:29533585-29534660	collagen, type I, alpha 2 [Source:RGD Symbol;Acc:9452897]	GO:0005201(extracellular matrix structural constituent)	04151(PI3K-Akt signaling pathway);04510(Focal adhesion);04512(ECM-receptor interaction);04611(Platelet activation);04926(Relaxin signaling pathway);04933(AGE-RAGE signaling pathway in diabetic complications);04974(Protein digestion and absorption);05146(Amoebiasis);05165(Human papillomavirus infection)	NA
ciRNA183	0	0	1	0	0	0	0	0	3.57573	0	0	0	chr4	31537957	31539012	+	1	ciRNA	ENSRNOT00000089292	Col1a2	mRNA	chr4:31537956-31539031	collagen type I alpha 2 chain [Source:RGD Symbol;Acc:621351]	GO:0005201(extracellular matrix structural constituent)	04151(PI3K-Akt signaling pathway);04510(Focal adhesion);04512(ECM-receptor interaction);04611(Platelet activation);04926(Relaxin signaling pathway);04933(AGE-RAGE signaling pathway in diabetic complications);04974(Protein digestion and absorption);05146(Amoebiasis);05165(Human papillomavirus infection)	NA
ciRNA184	0	0	1	0	0	0	0	0	3.57573	0	0	0	chr4	50391859	50392602	-	1	ciRNA	ENSRNOT00000068404	Cadps2	mRNA	chr4:50391803-50392602	calcium dependent secretion activator 2 [Source:RGD Symbol;Acc:1559440]	GO:0005654(nucleoplasm);GO:0009267(cellular response to starvation);GO:0016079(synaptic vesicle exocytosis);GO:0016082(synaptic vesicle priming);GO:0031410(cytoplasmic vesicle);GO:0042734(presynaptic membrane);GO:0043231(intracellular membrane-bounded organelle);GO:0045211(postsynaptic membrane);GO:0045921(positive regulation of exocytosis);GO:1990504(dense core granule exocytosis)	NA	NA
ciRNA185	0	0	2	0	0	0	0	0	7.15146	0	0	0	chr4	123445516	123446107	+	1	ciRNA	ENSRNOT00000085466	Iqsec1	mRNA	chr4:123445515-123446108	IQ motif and Sec7 domain 1 [Source:RGD Symbol;Acc:1596313]	GO:0005086(ARF guanyl-nucleotide exchange factor activity);GO:0005730(nucleolus);GO:0030036(actin cytoskeleton organization);GO:0032012(regulation of ARF protein signal transduction);GO:0043231(intracellular membrane-bounded organelle);GO:0043547(positive regulation of GTPase activity)	04144(Endocytosis)	NA
ciRNA186	0	0	1	0	0	0	0	0	3.57573	0	0	0	chr4	150455842	150456809	-	1	ciRNA	ENSRNOT00000008741	Bms1	mRNA	chr4:150455817-150456809	BMS1 ribosome biogenesis factor [Source:RGD Symbol;Acc:1308043]	GO:0000462(maturation of SSU-rRNA from tricistronic rRNA transcript (SSU-rRNA, 5.8S rRNA, LSU-rRNA));GO:0003674(molecular_function);GO:0003924(GTPase activity);GO:0005525(GTP binding);GO:0005575(cellular_component);GO:0005634(nucleus);GO:0008150(biological_process);GO:0030686(90S preribosome);GO:0034511(U3 snoRNA binding);GO:0042254(ribosome biogenesis)	03008(Ribosome biogenesis in eukaryotes)	NA
ciRNA187	0	0	1	0	0	0	0	0	3.57573	0	0	0	chr3	8635088	8635305	+	1	ciRNA	ENSRNOT00000081787	Pkn3	mRNA	chr3:8635087-8635305	protein kinase N3 [Source:RGD Symbol;Acc:1305921]	GO:0000166(nucleotide binding);GO:0003677(DNA binding);GO:0004672(protein kinase activity);GO:0004674(protein serine/threonine kinase activity);GO:0005515(protein binding);GO:0005524(ATP binding);GO:0005634(nucleus);GO:0005654(nucleoplasm);GO:0005737(cytoplasm);GO:0005783(endoplasmic reticulum);GO:0005829(cytosol);GO:0006334(nucleosome assembly);GO:0006468(protein phosphorylation);GO:0007165(sign…	04151(PI3K-Akt signaling pathway);05132(Salmonella infection)	NA
ciRNA188	0	0	1	0	0	0	0	0	3.57573	0	0	0	chr3	14484146	14484707	+	1	ciRNA	ENSRNOT00000078939	Gsn	mRNA	chr3:14484145-14484707	gelsolin [Source:RGD Symbol;Acc:1303089]	GO:0001726(ruffle);GO:0002102(podosome);GO:0003779(actin binding);GO:0005509(calcium ion binding);GO:0005576(extracellular region);GO:0005615(extracellular space);GO:0005634(nucleus);GO:0005737(cytoplasm);GO:0005829(cytosol);GO:0005856(cytoskeleton);GO:0005886(plasma membrane);GO:0005925(focal adhesion);GO:0006911(phagocytosis, engulfment);GO:0006915(apoptotic process);GO:0007568(aging);GO:000815…	04666(Fc gamma R-mediated phagocytosis);04810(Regulation of actin cytoskeleton);05203(Viral carcinogenesis)	NA
ciRNA189	0	0	1	0	0	0	0	0	3.57573	0	0	0	chr3	57850867	57852303	+	1	ciRNA	ENSRNOT00000013400	Dync1i2	mRNA	chr3:57850866-57852314	dynein cytoplasmic 1 intermediate chain 2 [Source:RGD Symbol;Acc:620174]	GO:0005813(centrosome);GO:0005868(cytoplasmic dynein complex);GO:0005874(microtubule);GO:0007018(microtubule-based movement);GO:0031982(vesicle)	04145(Phagosome);04962(Vasopressin-regulated water reabsorption);05132(Salmonella infection)	NA
ciRNA19	2	0	0	0	0	0	7.90682	0	0	0	0	0	chr14	44260416	44260775	+	1	ciRNA	ENSRNOT00000003437	Pds5a	mRNA	chr14:44260415-44260775	PDS5 cohesin associated factor A [Source:RGD Symbol;Acc:1307094]	GO:0000785(chromatin);GO:0005634(nucleus);GO:0005654(nucleoplasm);GO:0005886(plasma membrane);GO:0006281(DNA repair);GO:0007049(cell cycle);GO:0007064(mitotic sister chromatid cohesion);GO:0008156(negative regulation of DNA replication);GO:0051301(cell division)	NA	NA
ciRNA190	0	0	1	0	0	0	0	0	3.57573	0	0	0	chr3	71789899	71790160	-	1	ciRNA	ENSRNOT00000088170	Calcrl	mRNA	chr3:71789894-71790160	calcitonin receptor like receptor [Source:RGD Symbol;Acc:2255]	GO:0001525(angiogenesis);GO:0001605(adrenomedullin receptor activity);GO:0001635(calcitonin gene-related peptide receptor activity);GO:0004888(transmembrane signaling receptor activity);GO:0004930(G-protein coupled receptor activity);GO:0004948(calcitonin receptor activity);GO:0005737(cytoplasm);GO:0005764(lysosome);GO:0005768(endosome);GO:0005783(endoplasmic reticulum);GO:0005886(plasma membrane…	04080(Neuroactive ligand-receptor interaction);04270(Vascular smooth muscle contraction)	NA
ciRNA191	0	0	1	0	0	0	0	0	3.57573	0	0	0	chr3	119640479	119640879	+	1	ciRNA	ENSRNOT00000043895	Snrnp200	mRNA	chr3:119640478-119640893	small nuclear ribonucleoprotein U5 subunit 200 [Source:RGD Symbol;Acc:1561120]	GO:0000398(mRNA splicing, via spliceosome);GO:0003676(nucleic acid binding);GO:0004004(ATP-dependent RNA helicase activity);GO:0005524(ATP binding);GO:0005634(nucleus);GO:0005654(nucleoplasm);GO:0005681(spliceosomal complex);GO:0005682(U5 snRNP);GO:0008026(ATP-dependent helicase activity);GO:0042802(identical protein binding);GO:0046540(U4/U6 x U5 tri-snRNP complex);GO:0071013(catalytic step 2 sp…	03040(Spliceosome)	EC:3.6.4.13
ciRNA192	0	0	2	0	0	0	0	0	7.15146	0	0	0	chr3	120025729	120026320	-	1	ciRNA	ENSRNOT00000078994	Kcnip3	mRNA	chr3:120025728-120026320	potassium voltage-gated channel interacting protein 3 [Source:RGD Symbol;Acc:70888]	GO:0005244(voltage-gated ion channel activity);GO:0005267(potassium channel activity);GO:0005509(calcium ion binding);GO:0005515(protein binding);GO:0005634(nucleus);GO:0005737(cytoplasm);GO:0005783(endoplasmic reticulum);GO:0005794(Golgi apparatus);GO:0005829(cytosol);GO:0005886(plasma membrane);GO:0006811(ion transport);GO:0006813(potassium ion transport);GO:0006886(intracellular protein transp…	NA	NA
ciRNA193	0	0	1	0	0	0	0	0	3.57573	0	0	0	chr3	125173928	125174443	-	1	ciRNA	ENSRNOT00000078070	Gpcpd1	mRNA	chr3:125173927-125174443	glycerophosphocholine phosphodiesterase 1 [Source:RGD Symbol;Acc:735140]	GO:0005737(cytoplasm);GO:0006629(lipid metabolic process);GO:0007519(skeletal muscle tissue development);GO:0008081(phosphoric diester hydrolase activity);GO:0030246(carbohydrate binding);GO:0046475(glycerophospholipid catabolic process);GO:0047389(glycerophosphocholine phosphodiesterase activity);GO:2001070(starch binding)	00564(Glycerophospholipid metabolism);05231(Choline metabolism in cancer)	EC:3.1.4.2
ciRNA194	0	0	1	0	0	0	0	0	3.57573	0	0	0	chr3	150746309	150749529	+	1	ciRNA	ENSRNOT00000078235	Itch	mRNA	chr3:150746308-150749529	itchy E3 ubiquitin protein ligase [Source:RGD Symbol;Acc:1359556]	GO:0000209(protein polyubiquitination);GO:0002669(positive regulation of T cell anergy);GO:0004842(ubiquitin-protein transferase activity);GO:0005634(nucleus);GO:0005654(nucleoplasm);GO:0005737(cytoplasm);GO:0005769(early endosome);GO:0005886(plasma membrane);GO:0005938(cell cortex);GO:0006511(ubiquitin-dependent protein catabolic process);GO:0016020(membrane);GO:0016567(protein ubiquitination);G…	04120(Ubiquitin mediated proteolysis);04144(Endocytosis);04668(TNF signaling pathway);04932(Non-alcoholic fatty liver disease (NAFLD))	EC:2.3.2.26
ciRNA195	0	0	1	0	0	0	0	0	3.57573	0	0	0	chr3	175461658	175462252	+	1	ciRNA	ENSRNOT00000089716	Mtg2	mRNA	chr3:175461657-175462252	mitochondrial ribosome-associated GTPase 2 [Source:RGD Symbol;Acc:1359243]	GO:0000287(magnesium ion binding);GO:0003924(GTPase activity);GO:0005525(GTP binding);GO:0005743(mitochondrial inner membrane);GO:0005759(mitochondrial matrix);GO:0005761(mitochondrial ribosome);GO:0044065(regulation of respiratory system process);GO:0070129(regulation of mitochondrial translation)	NA	NA
ciRNA196	0	0	1	0	0	0	0	0	3.57573	0	0	0	chr2	189360871	189361950	-	1	ciRNA	ENSRNOT00000024364	Ubap2l	mRNA	chr2:189360840-189361950	ubiquitin associated protein 2-like [Source:RGD Symbol;Acc:1308707]	GO:0005634(nucleus);GO:0005671(Ada2/Gcn5/Ada3 transcription activator complex);GO:0005737(cytoplasm);GO:0007339(binding of sperm to zona pellucida);GO:0031519(PcG protein complex);GO:0061484(hematopoietic stem cell homeostasis)	NA	NA
ciRNA197	0	0	1	0	0	0	0	0	3.57573	0	0	0	chr2	198334738	198334965	+	1	ciRNA	ENSRNOT00000028760	Sv2a	mRNA	chr2:198334737-198335127	synaptic vesicle glycoprotein 2a [Source:RGD Symbol;Acc:619715]	GO:0005215(transporter activity);GO:0005515(protein binding);GO:0005783(endoplasmic reticulum);GO:0005911(cell-cell junction);GO:0006836(neurotransmitter transport);GO:0006874(cellular calcium ion homeostasis);GO:0007268(chemical synaptic transmission);GO:0008021(synaptic vesicle);GO:0014052(regulation of gamma-aminobutyric acid secretion);GO:0016020(membrane);GO:0016021(integral component of mem…	04512(ECM-receptor interaction)	NA
ciRNA198	0	0	1	0	0	0	0	0	3.57573	0	0	0	chr2	200309131	200309839	+	1	ciRNA	ENSRNOT00000025718	Notch2	mRNA	chr2:200309130-200309847	notch 2 [Source:RGD Symbol;Acc:3188]	GO:0003184(pulmonary valve morphogenesis);GO:0005509(calcium ion binding);GO:0005634(nucleus);GO:0005654(nucleoplasm);GO:0005886(plasma membrane);GO:0005887(integral component of plasma membrane);GO:0006355(regulation of transcription, DNA-templated);GO:0007050(cell cycle arrest);GO:0007219(Notch signaling pathway);GO:0007275(multicellular organism development);GO:0009887(animal organ morphogenes…	01522(Endocrine resistance);04330(Notch signaling pathway);04658(Th1 and Th2 cell differentiation);04919(Thyroid hormone signaling pathway);05165(Human papillomavirus infection);05206(MicroRNAs in cancer);05224(Breast cancer)	NA
ciRNA199	0	0	1	0	0	0	0	0	3.57573	0	0	0	chr2	210866531	210866739	-	1	ciRNA	ENSRNOT00000026051	Ampd2	mRNA	chr2:210866525-210866739	adenosine monophosphate deaminase 2 [Source:RGD Symbol;Acc:2110]	GO:0003876(AMP deaminase activity);GO:0005829(cytosol);GO:0006188(IMP biosynthetic process);GO:0009117(nucleotide metabolic process);GO:0009168(purine ribonucleoside monophosphate biosynthetic process);GO:0016787(hydrolase activity);GO:0019239(deaminase activity);GO:0032264(IMP salvage);GO:0046872(metal ion binding);GO:0052652(cyclic purine nucleotide metabolic process);GO:0097009(energy homeosta…	00230(Purine metabolism)	EC:3.5.4.6
ciRNA2	1	0	0	0	0	0	3.95341	0	0	0	0	0	chr12	12859911	12860958	+	1	ciRNA	ENSRNOT00000001404	Usp42	mRNA	chr12:12859910-12860958	ubiquitin specific peptidase 42 [Source:RGD Symbol;Acc:1305231]	GO:0004197(cysteine-type endopeptidase activity);GO:0004843(thiol-dependent ubiquitin-specific protease activity);GO:0006508(proteolysis);GO:0006511(ubiquitin-dependent protein catabolic process);GO:0007283(spermatogenesis);GO:0008233(peptidase activity);GO:0008234(cysteine-type peptidase activity);GO:0016579(protein deubiquitination);GO:0016787(hydrolase activity);GO:0030154(cell differentiation…	NA	NA
ciRNA20	1	0	0	0	0	0	3.95341	0	0	0	0	0	chr19	757178	757492	+	1	ciRNA	ENSRNOT00000076604	Dync1li2	mRNA	chr19:757177-757529	dynein, cytoplasmic 1 light intermediate chain 2 [Source:RGD Symbol;Acc:621130]	GO:0000166(nucleotide binding);GO:0000226(microtubule cytoskeleton organization);GO:0000776(kinetochore);GO:0003774(motor activity);GO:0003777(microtubule motor activity);GO:0005524(ATP binding);GO:0005737(cytoplasm);GO:0005764(lysosome);GO:0005770(late endosome);GO:0005813(centrosome);GO:0005856(cytoskeleton);GO:0005868(cytoplasmic dynein complex);GO:0005874(microtubule);GO:0007018(microtubule-b…	04145(Phagosome);04962(Vasopressin-regulated water reabsorption);05132(Salmonella infection)	NA
ciRNA200	0	0	1	0	0	0	0	0	3.57573	0	0	0	chr2	225603689	225604290	+	1	ciRNA	ENSRNOT00000066486	Arhgap29	mRNA	chr2:225603688-225604290	Rho GTPase activating protein 29 [Source:RGD Symbol;Acc:1306185]	GO:0005096(GTPase activator activity);GO:0005622(intracellular);GO:0005737(cytoplasm);GO:0007165(signal transduction);GO:0030165(PDZ domain binding);GO:0035556(intracellular signal transduction);GO:0043547(positive regulation of GTPase activity);GO:0046872(metal ion binding)	NA	NA
ciRNA201	0	0	1	0	0	0	0	0	3.57573	0	0	0	chr2	238735608	238736350	-	1	ciRNA	ENSRNOT00000046775	Tet2	mRNA	chr2:238735570-238736350	tet methylcytosine dioxygenase 2 [Source:RGD Symbol;Acc:1311625]	GO:0003674(molecular_function);GO:0005506(iron ion binding);GO:0005575(cellular_component);GO:0005634(nucleus);GO:0006211(5-methylcytosine catabolic process);GO:0006493(protein O-linked glycosylation);GO:0008198(ferrous iron binding);GO:0008270(zinc ion binding);GO:0014070(response to organic cyclic compound);GO:0030099(myeloid cell differentiation);GO:0045944(positive regulation of transcription…	NA	NA
ciRNA202	0	0	3	0	0	0	0	0	10.7272	0	0	0	chr1	60724780	60725765	+	1	ciRNA	ENSRNOT00000015019	Ppp2r1a	mRNA	chr1:60724779-60725765	protein phosphatase 2 scaffold subunit A alpha [Source:RGD Symbol;Acc:620907]	GO:0000159(protein phosphatase type 2A complex);GO:0000775(chromosome, centromeric region);GO:0004722(protein serine/threonine phosphatase activity);GO:0005737(cytoplasm);GO:0005829(cytosol);GO:0007059(chromosome segregation);GO:0007143(female meiotic nuclear division);GO:0019888(protein phosphatase regulator activity);GO:0043666(regulation of phosphoprotein phosphatase activity);GO:0046982(prote…	03015(mRNA surveillance pathway);04071(Sphingolipid signaling pathway);04114(Oocyte meiosis);04151(PI3K-Akt signaling pathway);04152(AMPK signaling pathway);04261(Adrenergic signaling in cardiomyocytes);04350(TGF-beta signaling pathway);04390(Hippo signaling pathway);04530(Tight junction);04728(Dopaminergic synapse);04730(Long-term depression);05142(Chagas disease (American trypanosomiasis));0516…	NA
ciRNA203	0	0	2	0	0	0	0	0	7.15146	0	0	0	chr1	69857498	69857920	+	1	ciRNA	ENSRNOT00000042086	Zfp954	mRNA	chr1:69857497-69857920	zinc finger protein 954 [Source:RGD Symbol;Acc:1561308]	GO:0003676(nucleic acid binding);GO:0005622(intracellular);GO:0006355(regulation of transcription, DNA-templated);GO:0046872(metal ion binding)	NA	NA
ciRNA204	0	0	1	0	0	0	0	0	3.57573	0	0	0	chr1	86969435	86970936	+	1	ciRNA	ENSRNOT00000084839	Sirt2	mRNA	chr1:86969434-86970950	sirtuin 2 [Source:RGD Symbol;Acc:621481]	GO:0000122(negative regulation of transcription by RNA polymerase II);GO:0003674(molecular_function);GO:0003682(chromatin binding);GO:0004407(histone deacetylase activity);GO:0005634(nucleus);GO:0005694(chromosome);GO:0005720(nuclear heterochromatin);GO:0005730(nucleolus);GO:0005737(cytoplasm);GO:0005739(mitochondrion);GO:0005813(centrosome);GO:0005814(centriole);GO:0005815(microtubule organizing…	NA	NA
ciRNA205	0	0	1	0	0	0	0	0	3.57573	0	0	0	chr1	143133172	143134991	+	1	ciRNA	ENSRNOT00000025797	Pde8a	mRNA	chr1:143133171-143134991	phosphodiesterase 8A [Source:RGD Symbol;Acc:735125]	GO:0001934(positive regulation of protein phosphorylation);GO:0003674(molecular_function);GO:0004114(3',5'-cyclic-nucleotide phosphodiesterase activity);GO:0004115(3',5'-cyclic-AMP phosphodiesterase activity);GO:0005575(cellular_component);GO:0007165(signal transduction);GO:0008081(phosphoric diester hydrolase activity);GO:0008150(biological_process);GO:0016787(hydrolase activity);GO:0019900(kina…	00230(Purine metabolism);05032(Morphine addiction)	EC:3.1.4.53
ciRNA206	0	0	1	0	0	0	0	0	3.57573	0	0	0	chr1	145775014	145775968	+	1	ciRNA	ENSRNOT00000015320	Stard5	mRNA	chr1:145775013-145775968	StAR-related lipid transfer domain containing 5 [Source:RGD Symbol;Acc:1561783]	GO:0008289(lipid binding);GO:0015485(cholesterol binding);GO:0017127(cholesterol transporter activity);GO:0032052(bile acid binding);GO:0070508(cholesterol import)	NA	NA
ciRNA207	0	0	1	0	0	0	0	0	3.57573	0	0	0	chr1	174722139	174723168	+	1	ciRNA	ENSRNOT00000013733	Zfp143	mRNA	chr1:174722138-174723168	zinc finger protein 143 [Source:RGD Symbol;Acc:1305662]	GO:0000978(RNA polymerase II proximal promoter sequence-specific DNA binding);GO:0001077(transcriptional activator activity, RNA polymerase II proximal promoter sequence-specific DNA binding);GO:0003676(nucleic acid binding);GO:0003677(DNA binding);GO:0006366(transcription by RNA polymerase II);GO:0045944(positive regulation of transcription by RNA polymerase II)	NA	NA
ciRNA208	0	0	2	0	0	0	0	0	7.15146	0	0	0	chr1	241827510	241828888	-	1	ciRNA	ENSRNOT00000091282	Fam189a2	mRNA	chr1:241827507-241828888	family with sequence similarity 189, member A2 [Source:RGD Symbol;Acc:1307524]	GO:0016020(membrane);GO:0016021(integral component of membrane)	NA	NA
ciRNA209	0	0	1	2	1	2	0	0	3.57573	6.51562	2.93677	6.36382	chr9	88446566	88447001	+	1	ciRNA	ENSRNOT00000020669	Col4a3	mRNA	chr9:88446565-88447001	collagen type IV alpha 3 chain [Source:RGD Symbol;Acc:71085]	GO:0001501(skeletal system development);GO:0003674(molecular_function);GO:0005178(integrin binding);GO:0005201(extracellular matrix structural constituent);GO:0005575(cellular_component);GO:0005581(collagen trimer);GO:0005587(collagen type IV trimer);GO:0005588(collagen type V trimer);GO:0005604(basement membrane);GO:0005615(extracellular space);GO:0005783(endoplasmic reticulum);GO:0006919(activa…	04151(PI3K-Akt signaling pathway);04510(Focal adhesion);04512(ECM-receptor interaction);04926(Relaxin signaling pathway);04933(AGE-RAGE signaling pathway in diabetic complications);04974(Protein digestion and absorption);05146(Amoebiasis);05165(Human papillomavirus infection);05200(Pathways in cancer);05222(Small cell lung cancer)	NA
ciRNA21	1	0	0	0	0	0	3.95341	0	0	0	0	0	chr18	27054664	27055342	+	1	ciRNA	ENSRNOT00000027691	Apc	mRNA	chr18:27054663-27055342	APC, WNT signaling pathway regulator [Source:RGD Symbol;Acc:2123]	GO:0000281(mitotic cytokinesis);GO:0005634(nucleus);GO:0005737(cytoplasm);GO:0006974(cellular response to DNA damage stimulus);GO:0007026(negative regulation of microtubule depolymerization);GO:0007050(cell cycle arrest);GO:0008013(beta-catenin binding);GO:0008017(microtubule binding);GO:0008285(negative regulation of cell proliferation);GO:0016055(Wnt signaling pathway);GO:0016477(cell migration…	04310(Wnt signaling pathway);04390(Hippo signaling pathway);04550(Signaling pathways regulating pluripotency of stem cells);04810(Regulation of actin cytoskeleton);05165(Human papillomavirus infection);05166(HTLV-I infection);05200(Pathways in cancer);05206(MicroRNAs in cancer);05210(Colorectal cancer);05213(Endometrial cancer);05217(Basal cell carcinoma);05224(Breast cancer)	NA
ciRNA210	0	0	1	0	0	0	0	0	3.57573	0	0	0	chr8	53804083	53804576	-	1	ciRNA	ENSRNOT00000011454	Ttc12	mRNA	chr8:53804060-53804576	tetratricopeptide repeat domain 12 [Source:RGD Symbol;Acc:1303264]	NA	NA	NA
ciRNA211	0	0	0	1	0	0	0	0	0	3.25781	0	0	chrX	37585564	37585953	+	1	ciRNA	ENSRNOT00000008509	Eif1ax	mRNA	chrX:37585563-37585953	eukaryotic translation initiation factor 1A, X-linked [Source:RGD Symbol;Acc:1560198]	GO:0003723(RNA binding);GO:0003743(translation initiation factor activity);GO:0006412(translation);GO:0006413(translational initiation)	03013(RNA transport)	NA
ciRNA212	0	0	0	2	0	0	0	0	0	6.51562	0	0	chr13	69865834	69867389	+	1	ciRNA	ENSRNOT00000030109	Colgalt2	mRNA	chr13:69865833-69867389	collagen beta(1-O)galactosyltransferase 2 [Source:RGD Symbol;Acc:1304702]	GO:0050211(procollagen galactosyltransferase activity)	00310(Lysine degradation);00514(Other types of O-glycan biosynthesis)	EC:2.4.1.50
ciRNA213	0	0	0	1	0	0	0	0	0	3.25781	0	0	chr13	90492838	90493655	+	1	ciRNA	ENSRNOT00000008518	Copa	mRNA	chr13:90492837-90493656	coatomer protein complex subunit alpha [Source:RGD Symbol;Acc:1310525]	GO:0000139(Golgi membrane);GO:0005198(structural molecule activity);GO:0005615(extracellular space);GO:0005737(cytoplasm);GO:0005794(Golgi apparatus);GO:0006886(intracellular protein transport);GO:0006888(ER to Golgi vesicle-mediated transport);GO:0006890(retrograde vesicle-mediated transport, Golgi to ER);GO:0006891(intra-Golgi vesicle-mediated transport);GO:0015031(protein transport);GO:0016020…	NA	NA
ciRNA214	0	0	0	1	0	0	0	0	0	3.25781	0	0	chr13	90932476	90932764	+	1	ciRNA	ENSRNOT00000011450	Cfap45	mRNA	chr13:90932475-90932764	cilia and flagella associated protein 45 [Source:RGD Symbol;Acc:1561559]	GO:0005654(nucleoplasm)	NA	NA
ciRNA215	0	0	0	1	0	0	0	0	0	3.25781	0	0	chr13	109506023	109510093	+	1	ciRNA	ENSRNOT00000005084	Angel2	mRNA	chr13:109506022-109510093	angel homolog 2 [Source:RGD Symbol;Acc:1305056]	GO:0003730(mRNA 3'-UTR binding);GO:0005737(cytoplasm);GO:0015030(Cajal body);GO:0045930(negative regulation of mitotic cell cycle);GO:0070935(3'-UTR-mediated mRNA stabilization)	NA	NA
ciRNA216	0	0	0	1	0	0	0	0	0	3.25781	0	0	chr12	25014255	25016285	+	1	ciRNA	ENSRNOT00000040069	Eln	mRNA	chr12:25014254-25016287	elastin [Source:RGD Symbol;Acc:67394]	GO:0005201(extracellular matrix structural constituent);GO:0007519(skeletal muscle tissue development);GO:0030198(extracellular matrix organization);GO:0030833(regulation of actin filament polymerization);GO:0043149(stress fiber assembly);GO:0050840(extracellular matrix binding);GO:0062023(collagen-containing extracellular matrix);GO:0071953(elastic fiber)	04974(Protein digestion and absorption)	NA
ciRNA217	0	0	0	2	0	0	0	0	0	6.51562	0	0	chr12	25473365	25475392	+	1	ciRNA	ENSRNOT00000077189	Gtf2i	mRNA	chr12:25473364-25475393	general transcription factor II I [Source:RGD Symbol;Acc:727961]	GO:0003674(molecular_function);GO:0003677(DNA binding);GO:0003700(DNA-binding transcription factor activity);GO:0005575(cellular_component);GO:0005634(nucleus);GO:0005654(nucleoplasm);GO:0005737(cytoplasm);GO:0006351(transcription, DNA-templated);GO:0006355(regulation of transcription, DNA-templated);GO:0006366(transcription by RNA polymerase II);GO:0016525(negative regulation of angiogenesis);GO…	03022(Basal transcription factors);04022(cGMP - PKG signaling pathway);05168(Herpes simplex infection)	NA
ciRNA218	0	0	0	1	0	0	0	0	0	3.25781	0	0	chr12	40518264	40519422	+	1	ciRNA	ENSRNOT00000001817	Mapkapk5	mRNA	chr12:40518263-40519425	mitogen-activated protein kinase-activated protein kinase 5 [Source:RGD Symbol;Acc:1564113]	GO:0004672(protein kinase activity);GO:0004683(calmodulin-dependent protein kinase activity);GO:0005524(ATP binding);GO:0005622(intracellular);GO:0005634(nucleus);GO:0005737(cytoplasm);GO:0006468(protein phosphorylation);GO:0007265(Ras protein signal transduction);GO:0009931(calcium-dependent protein serine/threonine kinase activity);GO:0018105(peptidyl-serine phosphorylation);GO:0035556(intracel…	04010(MAPK signaling pathway)	NA
ciRNA219	0	0	0	1	0	0	0	0	0	3.25781	0	0	chr11	24548184	24550639	-	1	ciRNA	ENSRNOT00000048854	App	mRNA	chr11:24548183-24550639	amyloid beta precursor protein [Source:RGD Symbol;Acc:2139]	GO:0001934(positive regulation of protein phosphorylation);GO:0001967(suckling behavior);GO:0002265(astrocyte activation involved in immune response);GO:0003677(DNA binding);GO:0004867(serine-type endopeptidase inhibitor activity);GO:0005102(signaling receptor binding);GO:0005515(protein binding);GO:0005615(extracellular space);GO:0005641(nuclear envelope lumen);GO:0005737(cytoplasm);GO:0005768(e…	04726(Serotonergic synapse);05010(Alzheimer's disease)	NA
ciRNA22	2	0	0	0	0	0	7.90682	0	0	0	0	0	chr18	49830664	49831381	-	1	ciRNA	ENSRNOT00000033254	Zfp608	mRNA	chr18:49830663-49831381	zinc finger protein 608 [Source:RGD Symbol;Acc:1306824]	GO:0000122(negative regulation of transcription by RNA polymerase II);GO:0003676(nucleic acid binding)	NA	NA
ciRNA220	0	0	0	1	0	0	0	0	0	3.25781	0	0	chr11	31783976	31784785	-	1	ciRNA	ENSRNOT00000032162	Gart	mRNA	chr11:31783948-31784785	phosphoribosylglycinamide formyltransferase, phosphoribosylglycinamide synthetase, phosphoribosylaminoimidazole synthetase [Source:RGD Symbol;Acc:1308717]	GO:0000166(nucleotide binding);GO:0003360(brainstem development);GO:0003824(catalytic activity);GO:0004637(phosphoribosylamine-glycine ligase activity);GO:0004641(phosphoribosylformylglycinamidine cyclo-ligase activity);GO:0004644(phosphoribosylglycinamide formyltransferase activity);GO:0005524(ATP binding);GO:0005737(cytoplasm);GO:0005829(cytosol);GO:0006164(purine nucleotide biosynthetic proces…	00230(Purine metabolism);00670(One carbon pool by folate);01523(Antifolate resistance)	EC:6.3.4.13
ciRNA221	0	0	0	1	0	0	0	0	0	3.25781	0	0	chr11	46884856	46885726	-	1	ciRNA	ENSRNOT00000044177	Senp7	mRNA	chr11:46884851-46885726	SUMO specific peptidase 7 [Source:RGD Symbol;Acc:1305510]	GO:0005622(intracellular);GO:0005634(nucleus);GO:0005737(cytoplasm);GO:0006508(proteolysis);GO:0008233(peptidase activity);GO:0008234(cysteine-type peptidase activity);GO:0016787(hydrolase activity);GO:0016926(protein desumoylation);GO:0070139(SUMO-specific endopeptidase activity)	NA	NA
ciRNA222	0	0	0	1	0	0	0	0	0	3.25781	0	0	chr10	46093055	46093974	+	1	ciRNA	ENSRNOT00000004357	Mprip	mRNA	chr10:46093054-46093974	myosin phosphatase Rho interacting protein [Source:RGD Symbol;Acc:619947]	NA	NA	NA
ciRNA223	0	0	0	1	0	0	0	0	0	3.25781	0	0	chr10	55400701	55401342	+	1	ciRNA	ENSRNOT00000065895	Myh10	mRNA	chr10:55400700-55401366	myosin heavy chain 10 [Source:RGD Symbol;Acc:71000]	GO:0000146(microfilament motor activity);GO:0000166(nucleotide binding);GO:0000281(mitotic cytokinesis);GO:0001701(in utero embryonic development);GO:0001725(stress fiber);GO:0001764(neuron migration);GO:0001778(plasma membrane repair);GO:0003279(cardiac septum development);GO:0003774(motor activity);GO:0003779(actin binding);GO:0005524(ATP binding);GO:0005737(cytoplasm);GO:0005819(spindle);GO:00…	04530(Tight junction);04810(Regulation of actin cytoskeleton)	NA
ciRNA224	0	0	0	2	0	0	0	0	0	6.51562	0	0	chr10	57327899	57328450	+	1	ciRNA	ENSRNOT00000041493	Kif1c	mRNA	chr10:57327898-57328450	kinesin family member 1C [Source:RGD Symbol;Acc:70928]	GO:0000166(nucleotide binding);GO:0003774(motor activity);GO:0003777(microtubule motor activity);GO:0005524(ATP binding);GO:0005794(Golgi apparatus);GO:0006890(retrograde vesicle-mediated transport, Golgi to ER);GO:0007018(microtubule-based movement);GO:0008017(microtubule binding)	NA	NA
ciRNA225	0	0	0	1	0	0	0	0	0	3.25781	0	0	chr10	59469645	59470482	+	1	ciRNA	ENSRNOT00000036278	Zzef1	mRNA	chr10:59469644-59470482	zinc finger ZZ-type and EF-hand domain containing 1 [Source:RGD Symbol;Acc:1311189]	GO:0005509(calcium ion binding);GO:0008270(zinc ion binding);GO:0046872(metal ion binding)	NA	NA
ciRNA226	0	0	0	1	0	0	0	0	0	3.25781	0	0	chr10	93354127	93354297	+	1	ciRNA	ENSRNOT00000008140	Mettl2b	mRNA	chr10:93354126-93354297	methyltransferase like 2B [Source:RGD Symbol;Acc:1310240]	GO:0008168(methyltransferase activity);GO:0016740(transferase activity);GO:0030488(tRNA methylation);GO:0032259(methylation);GO:0052735(tRNA (cytosine-3-)-methyltransferase activity)	NA	NA
ciRNA227	0	0	0	1	0	0	0	0	0	3.25781	0	0	chr17	69377114	69377630	+	1	ciRNA	ENSRNOT00000023133	Akr1e2	mRNA	chr17:69377113-69377630	aldo-keto reductase family 1, member E2 [Source:RGD Symbol;Acc:1309599]	GO:0004032(alditol:NADP+ 1-oxidoreductase activity);GO:0005654(nucleoplasm);GO:0005737(cytoplasm);GO:0005794(Golgi apparatus);GO:0005829(cytosol);GO:0008106(alcohol dehydrogenase (NADP+) activity);GO:0016491(oxidoreductase activity);GO:0050571(1,5-anhydro-D-fructose reductase activity);GO:0055114(oxidation-reduction process)	NA	NA
ciRNA228	0	0	0	1	0	0	0	0	0	3.25781	0	0	chr16	6181278	6183349	-	1	ciRNA	ENSRNOT00000048459	Cacna1d	mRNA	chr16:6181271-6183349	calcium voltage-gated channel subunit alpha1 D [Source:RGD Symbol;Acc:70973]	GO:0005216(ion channel activity);GO:0005244(voltage-gated ion channel activity);GO:0005245(voltage-gated calcium channel activity);GO:0005262(calcium channel activity);GO:0005886(plasma membrane);GO:0005891(voltage-gated calcium channel complex);GO:0006811(ion transport);GO:0006816(calcium ion transport);GO:0007188(adenylate cyclase-modulating G-protein coupled receptor signaling pathway);GO:0007…	04010(MAPK signaling pathway);04020(Calcium signaling pathway);04022(cGMP - PKG signaling pathway);04024(cAMP signaling pathway);04218(Cellular senescence);04260(Cardiac muscle contraction);04261(Adrenergic signaling in cardiomyocytes);04270(Vascular smooth muscle contraction);04530(Tight junction);04713(Circadian entrainment);04723(Retrograde endocannabinoid signaling);04724(Glutamatergic synaps…	NA
ciRNA229	0	0	0	1	0	0	0	0	0	3.25781	0	0	chr16	71107648	71109189	+	1	ciRNA	ENSRNOT00000020832	Ddhd2	mRNA	chr16:71107647-71109189	DDHD domain containing 2 [Source:RGD Symbol;Acc:1585818]	GO:0004620(phospholipase activity);GO:0004806(triglyceride lipase activity);GO:0005815(microtubule organizing center);GO:0005829(cytosol);GO:0006888(ER to Golgi vesicle-mediated transport);GO:0007626(locomotory behavior);GO:0008542(visual learning);GO:0016020(membrane);GO:0019433(triglyceride catabolic process);GO:0030134(COPII-coated ER to Golgi transport vesicle);GO:0034389(lipid droplet organi…	NA	NA
ciRNA23	1	0	0	0	0	0	3.95341	0	0	0	0	0	chr20	2058470	2058805	+	1	ciRNA	ENSRNOT00000040634	RT1-M6-1	mRNA	chr20:2058469-2059511	RT1 class I, locus M6, gene 1 [Source:RGD Symbol;Acc:1598232]	GO:0016020(membrane);GO:0016021(integral component of membrane)	04144(Endocytosis);04145(Phagosome);04218(Cellular senescence);04514(Cell adhesion molecules (CAMs));04612(Antigen processing and presentation);04650(Natural killer cell mediated cytotoxicity);04940(Type I diabetes mellitus);05165(Human papillomavirus infection);05166(HTLV-I infection);05167(Kaposi's sarcoma-associated herpesvirus infection);05168(Herpes simplex infection);05169(Epstein-Barr viru…	NA
ciRNA230	0	0	0	1	0	0	0	0	0	3.25781	0	0	chr15	3444065	3447759	+	1	ciRNA	ENSRNOT00000016387	Ap3m1	mRNA	chr15:3444064-3447759	adaptor related protein complex 3 subunit mu 1 [Source:RGD Symbol;Acc:620417]	GO:0006886(intracellular protein transport);GO:0008089(anterograde axonal transport);GO:0015031(protein transport);GO:0016020(membrane);GO:0016192(vesicle-mediated transport);GO:0017137(Rab GTPase binding);GO:0030131(clathrin adaptor complex);GO:0048490(anterograde synaptic vesicle transport);GO:1904115(axon cytoplasm)	04142(Lysosome)	NA
ciRNA231	0	0	0	1	0	0	0	0	0	3.25781	0	0	chr15	57783358	57783912	-	1	ciRNA	ENSRNOT00000000168	Cog3	mRNA	chr15:57783351-57783912	component of oligomeric golgi complex 3 [Source:RGD Symbol;Acc:1304555]	GO:0005794(Golgi apparatus);GO:0005801(cis-Golgi network);GO:0005829(cytosol);GO:0005886(plasma membrane);GO:0006486(protein glycosylation);GO:0006886(intracellular protein transport);GO:0006888(ER to Golgi vesicle-mediated transport);GO:0006890(retrograde vesicle-mediated transport, Golgi to ER);GO:0006891(intra-Golgi vesicle-mediated transport);GO:0007030(Golgi organization);GO:0008565(protein …	NA	NA
ciRNA232	0	0	0	1	0	0	0	0	0	3.25781	0	0	chr15	108083455	108089834	-	1	ciRNA	ENSRNOT00000064705	Dock9	mRNA	chr15:108083454-108089834	dedicator of cytokinesis 9 [Source:RGD Symbol;Acc:629617]	GO:0005085(guanyl-nucleotide exchange factor activity);GO:0005622(intracellular);GO:0007264(small GTPase mediated signal transduction)	NA	NA
ciRNA233	0	0	0	1	0	0	0	0	0	3.25781	0	0	chr14	42769685	42772164	-	1	ciRNA	ENSRNOT00000064263	Limch1	mRNA	chr14:42769684-42772164	LIM and calponin homology domains 1 [Source:RGD Symbol;Acc:1305269]	GO:0003779(actin binding);GO:0031032(actomyosin structure organization);GO:0046872(metal ion binding)	NA	NA
ciRNA234	0	0	0	1	0	0	0	0	0	3.25781	0	0	chr14	83762291	83763163	-	1	ciRNA	ENSRNOT00000026481	Smtn	mRNA	chr14:83762288-83763163	smoothelin [Source:RGD Symbol;Acc:1310216]	GO:0003085(negative regulation of systemic arterial blood pressure);GO:0005815(microtubule organizing center);GO:0030036(actin cytoskeleton organization);GO:0031941(filamentous actin);GO:0060452(positive regulation of cardiac muscle contraction)	NA	NA
ciRNA235	0	0	0	1	0	0	0	0	0	3.25781	0	0	chr20	5465494	5465787	-	1	ciRNA	ENSRNOT00000092372	Rgl2	mRNA	chr20:5464519-5465787	ral guanine nucleotide dissociation stimulator-like 2 [Source:RGD Symbol;Acc:1302985]	GO:0005085(guanyl-nucleotide exchange factor activity);GO:0005089(Rho guanyl-nucleotide exchange factor activity);GO:0005622(intracellular);GO:0007165(signal transduction);GO:0007264(small GTPase mediated signal transduction);GO:0010667(negative regulation of cardiac muscle cell apoptotic process);GO:0014068(positive regulation of phosphatidylinositol 3-kinase signaling);GO:0032485(regulation of …	04014(Ras signaling pathway)	NA
ciRNA236	0	0	0	1	0	0	0	0	0	3.25781	0	0	chr7	2666419	2666538	+	1	ciRNA	ENSRNOT00000047241	Timeless	mRNA	chr7:2666418-2666538	timeless circadian regulator [Source:RGD Symbol;Acc:620939]	GO:0000122(negative regulation of transcription by RNA polymerase II);GO:0000790(nuclear chromatin);GO:0002009(morphogenesis of an epithelium);GO:0005634(nucleus);GO:0006974(cellular response to DNA damage stimulus);GO:0007623(circadian rhythm);GO:0030324(lung development);GO:0042752(regulation of circadian rhythm);GO:0042803(protein homodimerization activity);GO:0044770(cell cycle phase transiti…	NA	NA
ciRNA237	0	0	0	1	0	0	0	0	0	3.25781	0	0	chr7	11941920	11942189	+	1	ciRNA	ENSRNOT00000025391	Btbd2	mRNA	chr7:11941919-11942189	BTB domain containing 2 [Source:RGD Symbol;Acc:1566094]	GO:0000932(P-body);GO:0005829(cytosol);GO:0022008(neurogenesis)	NA	NA
ciRNA238	0	0	0	1	0	1	0	0	0	3.25781	0	3.18191	chr7	37140442	37141390	+	1	ciRNA	ENSRNOT00000087297	Eea1	mRNA	chr7:37140441-37141390	early endosome antigen 1 [Source:RGD Symbol;Acc:1310167]	GO:0003676(nucleic acid binding);GO:0005515(protein binding);GO:0005545(1-phosphatidylinositol binding);GO:0005768(endosome);GO:0005769(early endosome);GO:0005829(cytosol);GO:0005969(serine-pyruvate aminotransferase complex);GO:0006897(endocytosis);GO:0006906(vesicle fusion);GO:0019897(extrinsic component of plasma membrane);GO:0030742(GTP-dependent protein binding);GO:0031410(cytoplasmic vesicle…	04144(Endocytosis);04145(Phagosome);05152(Tuberculosis)	NA
ciRNA239	0	0	0	1	0	0	0	0	0	3.25781	0	0	chr7	60136566	60138014	-	1	ciRNA	ENSRNOT00000007472	Frs2	mRNA	chr7:60136560-60138014	fibroblast growth factor receptor substrate 2 [Source:RGD Symbol;Acc:1308201]	GO:0000187(activation of MAPK activity);GO:0001702(gastrulation with mouth forming second);GO:0001759(organ induction);GO:0002088(lens development in camera-type eye);GO:0003281(ventricular septum development);GO:0005068(transmembrane receptor protein tyrosine kinase adaptor activity);GO:0005104(fibroblast growth factor receptor binding);GO:0005168(neurotrophin TRKA receptor binding);GO:0005737(c…	04722(Neurotrophin signaling pathway);05205(Proteoglycans in cancer)	NA
ciRNA24	1	0	0	0	0	0	3.95341	0	0	0	0	0	chr7	3109915	3110162	-	1	ciRNA	ENSRNOT00000061878	Rab5b	mRNA	chr7:3109909-3110162	RAB5B, member RAS oncogene family [Source:RGD Symbol;Acc:1306489]	GO:0003924(GTPase activity);GO:0005525(GTP binding);GO:0005622(intracellular);GO:0005768(endosome);GO:0005769(early endosome);GO:0005886(plasma membrane);GO:0006886(intracellular protein transport);GO:0007032(endosome organization);GO:0019003(GDP binding);GO:0019882(antigen processing and presentation);GO:0030100(regulation of endocytosis);GO:0030139(endocytic vesicle);GO:0030742(GTP-dependent pr…	04014(Ras signaling pathway);04144(Endocytosis);04145(Phagosome);04962(Vasopressin-regulated water reabsorption);05146(Amoebiasis);05152(Tuberculosis)	NA
ciRNA240	0	0	0	1	0	0	0	0	0	3.25781	0	0	chr5	21934589	21935781	+	1	ciRNA	ENSRNOT00000008901	Chd7	mRNA	chr5:21934588-21935781	chromodomain helicase DNA binding protein 7 [Source:RGD Symbol;Acc:1311921]	GO:0000978(RNA polymerase II proximal promoter sequence-specific DNA binding);GO:0001501(skeletal system development);GO:0001568(blood vessel development);GO:0001701(in utero embryonic development);GO:0001974(blood vessel remodeling);GO:0003007(heart morphogenesis);GO:0003222(ventricular trabecula myocardium morphogenesis);GO:0003226(right ventricular compact myocardium morphogenesis);GO:0003674(…	NA	NA
ciRNA241	0	0	0	3	0	0	0	0	0	9.77344	0	0	chr5	64918334	64918945	+	1	ciRNA	ENSRNOT00000059869	Rnf20	mRNA	chr5:64918333-64918945	ring finger protein 20 [Source:RGD Symbol;Acc:1311936]	GO:0000151(ubiquitin ligase complex);GO:0000209(protein polyubiquitination);GO:0002039(p53 binding);GO:0003674(molecular_function);GO:0003682(chromatin binding);GO:0003713(transcription coactivator activity);GO:0003730(mRNA 3'-UTR binding);GO:0004842(ubiquitin-protein transferase activity);GO:0005575(cellular_component);GO:0005634(nucleus);GO:0005654(nucleoplasm);GO:0005730(nucleolus);GO:0006325(…	NA	NA
ciRNA242	0	0	0	1	0	0	0	0	0	3.25781	0	0	chr5	79393072	79394478	+	1	ciRNA	ENSRNOT00000085461	Tmem268	mRNA	chr5:79393071-79394478	transmembrane protein 268 [Source:RGD Symbol;Acc:1304595]	GO:0016020(membrane);GO:0016021(integral component of membrane)	NA	NA
ciRNA243	0	0	0	1	0	0	0	0	0	3.25781	0	0	chr5	135867350	135867514	+	1	ciRNA	ENSRNOT00000024737	Hectd3	mRNA	chr5:135867349-135867539	HECT domain E3 ubiquitin protein ligase 3 [Source:RGD Symbol;Acc:1309823]	GO:0004842(ubiquitin-protein transferase activity);GO:0016567(protein ubiquitination);GO:0016740(transferase activity);GO:0019905(syntaxin binding);GO:0043161(proteasome-mediated ubiquitin-dependent protein catabolic process);GO:0048471(perinuclear region of cytoplasm)	NA	NA
ciRNA244	0	0	0	1	0	0	0	0	0	3.25781	0	0	chr5	141075574	141076124	-	1	ciRNA	ENSRNOT00000084109	Macf1	mRNA	chr5:141074614-141076124	microtubule-actin crosslinking factor 1 [Source:RGD Symbol;Acc:1306057]	GO:0003779(actin binding);GO:0005509(calcium ion binding);GO:0005737(cytoplasm);GO:0005794(Golgi apparatus);GO:0005856(cytoskeleton);GO:0005874(microtubule);GO:0005886(plasma membrane);GO:0008017(microtubule binding);GO:0008092(cytoskeletal protein binding);GO:0030334(regulation of cell migration);GO:0032587(ruffle membrane);GO:0032886(regulation of microtubule-based process);GO:0043001(Golgi to …	NA	NA
ciRNA245	0	0	0	1	0	0	0	0	0	3.25781	0	0	chr5	144867382	144871155	+	1	ciRNA	ENSRNOT00000016493	LOC100294508	mRNA	chr5:144867381-144871155	dyslexia susceptibility 2-like [Source:RGD Symbol;Acc:2306719]	GO:0005886(plasma membrane);GO:0016020(membrane);GO:0016021(integral component of membrane);GO:0031410(cytoplasmic vesicle)	NA	NA
ciRNA246	0	0	0	1	0	0	0	0	0	3.25781	0	0	chr5	145085792	145087936	+	1	ciRNA	ENSRNOT00000084202	Sfpq	mRNA	chr5:145085791-145088071	splicing factor proline and glutamine rich [Source:RGD Symbol;Acc:727923]	GO:0000122(negative regulation of transcription by RNA polymerase II);GO:0000380(alternative mRNA splicing, via spliceosome);GO:0000724(double-strand break repair via homologous recombination);GO:0000785(chromatin);GO:0000976(transcription regulatory region sequence-specific DNA binding);GO:0000980(RNA polymerase II distal enhancer sequence-specific DNA binding);GO:0002218(activation of innate im…	NA	NA
ciRNA247	0	0	0	1	0	0	0	0	0	3.25781	0	0	chr5	165355736	165356735	+	1	ciRNA	ENSRNOT00000014167	Mtor	mRNA	chr5:165355735-165356736	mechanistic target of rapamycin kinase [Source:RGD Symbol;Acc:68371]	GO:0000139(Golgi membrane);GO:0000166(nucleotide binding);GO:0001030(RNA polymerase III type 1 promoter DNA binding);GO:0001031(RNA polymerase III type 2 promoter DNA binding);GO:0001032(RNA polymerase III type 3 promoter DNA binding);GO:0001156(TFIIIC-class transcription factor binding);GO:0001558(regulation of cell growth);GO:0001932(regulation of protein phosphorylation);GO:0001933(negative re…	01521(EGFR tyrosine kinase inhibitor resistance);01522(Endocrine resistance);04012(ErbB signaling pathway);04066(HIF-1 signaling pathway);04072(Phospholipase D signaling pathway);04136(Autophagy - other eukaryotes);04140(Autophagy - animal);04150(mTOR signaling pathway);04151(PI3K-Akt signaling pathway);04152(AMPK signaling pathway);04211(Longevity regulating pathway - mammal);04213(Longevity reg…	NA
ciRNA248	0	0	0	1	0	0	0	0	0	3.25781	0	0	chr4	7921342	7922058	+	1	ciRNA	ENSRNOT00000014063	Pus7	mRNA	chr4:7921341-7922058	pseudouridylate synthase 7 [Source:RGD Symbol;Acc:1307054]	GO:0001522(pseudouridine synthesis);GO:0003723(RNA binding);GO:0005634(nucleus);GO:0009451(RNA modification);GO:0009982(pseudouridine synthase activity);GO:0017148(negative regulation of translation);GO:0019899(enzyme binding);GO:0031119(tRNA pseudouridine synthesis);GO:1902036(regulation of hematopoietic stem cell differentiation);GO:1990481(mRNA pseudouridine synthesis);GO:2000380(regulation of…	NA	NA
ciRNA249	0	0	0	1	0	1	0	0	0	3.25781	0	3.18191	chr3	4868757	4868982	+	1	ciRNA	ENSRNOT00000006754	Rpl7a	mRNA	chr3:4868756-4868982	ribosomal protein L7a [Source:RGD Symbol;Acc:1307586]	GO:0042254(ribosome biogenesis);GO:1990904(ribonucleoprotein complex)	NA	NA
ciRNA25	2	0	0	0	0	0	7.90682	0	0	0	0	0	chr7	34318394	34319988	+	1	ciRNA	ENSRNOT00000005930	Lta4h	mRNA	chr7:34318393-34320027	leukotriene A4 hydrolase [Source:RGD Symbol;Acc:1311333]	GO:0004177(aminopeptidase activity);GO:0004301(epoxide hydrolase activity);GO:0004463(leukotriene-A4 hydrolase activity);GO:0005634(nucleus);GO:0005654(nucleoplasm);GO:0005737(cytoplasm);GO:0005829(cytosol);GO:0006508(proteolysis);GO:0008233(peptidase activity);GO:0008237(metallopeptidase activity);GO:0008270(zinc ion binding);GO:0016787(hydrolase activity);GO:0019370(leukotriene biosynthetic pro…	00590(Arachidonic acid metabolism)	EC:3.3.2.6
ciRNA250	0	0	0	1	0	0	0	0	0	3.25781	0	0	chr3	7645011	7646354	+	1	ciRNA	ENSRNOT00000061029	Ttf1	mRNA	chr3:7645010-7646354	transcription termination factor 1 [Source:RGD Symbol;Acc:1565673]	GO:0003674(molecular_function);GO:0003677(DNA binding);GO:0005575(cellular_component);GO:0008150(biological_process)	04918(Thyroid hormone synthesis)	NA
ciRNA251	0	0	0	1	0	0	0	0	0	3.25781	0	0	chr3	8570689	8571753	+	1	ciRNA	ENSRNOT00000045827	Sptan1	mRNA	chr3:8570688-8571771	spectrin, alpha, non-erythrocytic 1 [Source:RGD Symbol;Acc:621714]	GO:0003779(actin binding);GO:0005509(calcium ion binding);GO:0005515(protein binding);GO:0005516(calmodulin binding);GO:0005737(cytoplasm);GO:0005829(cytosol);GO:0005856(cytoskeleton);GO:0005886(plasma membrane);GO:0005938(cell cortex);GO:0008091(spectrin);GO:0015630(microtubule cytoskeleton);GO:0019905(syntaxin binding);GO:0030507(spectrin binding);GO:0031532(actin cytoskeleton reorganization);G…	04210(Apoptosis)	NA
ciRNA252	0	0	0	1	0	0	0	0	0	3.25781	0	0	chr2	11781033	11788444	+	1	ciRNA	ENSRNOT00000076481	Mef2c	mRNA	chr2:11781032-11788445	myocyte enhancer factor 2C [Source:RGD Symbol;Acc:1563119]	GO:0000122(negative regulation of transcription by RNA polymerase II);GO:0000165(MAPK cascade);GO:0000790(nuclear chromatin);GO:0000977(RNA polymerase II regulatory region sequence-specific DNA binding);GO:0000978(RNA polymerase II proximal promoter sequence-specific DNA binding);GO:0000980(RNA polymerase II distal enhancer sequence-specific DNA binding);GO:0000981(RNA polymerase II transcription…	04010(MAPK signaling pathway);04022(cGMP - PKG signaling pathway);04371(Apelin signaling pathway);04921(Oxytocin signaling pathway);05202(Transcriptional misregulation in cancers);05418(Fluid shear stress and atherosclerosis)	NA
ciRNA253	0	0	0	1	0	0	0	0	0	3.25781	0	0	chr2	29072459	29073805	-	1	ciRNA	ENSRNOT00000020543	Tnpo1	mRNA	chr2:29072458-29073805	transportin 1 [Source:RGD Symbol;Acc:1308372]	GO:0005634(nucleus);GO:0006607(NLS-bearing protein import into nucleus);GO:0006610(ribosomal protein import into nucleus);GO:0006886(intracellular protein transport);GO:0008139(nuclear localization sequence binding);GO:0008536(Ran GTPase binding);GO:0031965(nuclear membrane);GO:0034399(nuclear periphery)	NA	NA
ciRNA254	0	0	0	1	0	0	0	0	0	3.25781	0	0	chr2	56069110	56069819	+	1	ciRNA	ENSRNOT00000029565	Rictor	mRNA	chr2:56069109-56069860	RPTOR independent companion of MTOR, complex 2 [Source:RGD Symbol;Acc:1307224]	GO:0001932(regulation of protein phosphorylation);GO:0001938(positive regulation of endothelial cell proliferation);GO:0003674(molecular_function);GO:0008047(enzyme activator activity);GO:0009792(embryo development ending in birth or egg hatching);GO:0010468(regulation of gene expression);GO:0018105(peptidyl-serine phosphorylation);GO:0019901(protein kinase binding);GO:0030010(establishment of ce…	04150(mTOR signaling pathway)	NA
ciRNA255	0	0	0	2	0	0	0	0	0	6.51562	0	0	chr2	88104492	88104908	-	1	ciRNA	ENSRNOT00000013354	Car2	mRNA	chr2:88104488-88104908	carbonic anhydrase 2 [Source:RGD Symbol;Acc:2240]	GO:0001822(kidney development);GO:0002009(morphogenesis of an epithelium);GO:0004064(arylesterase activity);GO:0004089(carbonate dehydratase activity);GO:0005515(protein binding);GO:0005615(extracellular space);GO:0005737(cytoplasm);GO:0005829(cytosol);GO:0005886(plasma membrane);GO:0005902(microvillus);GO:0008270(zinc ion binding);GO:0009268(response to pH);GO:0010033(response to organic substan…	00910(Nitrogen metabolism);04964(Proximal tubule bicarbonate reclamation);04966(Collecting duct acid secretion);04971(Gastric acid secretion);04972(Pancreatic secretion);04976(Bile secretion)	EC:4.2.1.1
ciRNA256	0	0	0	1	0	0	0	0	0	3.25781	0	0	chr2	104751847	104753564	+	1	ciRNA	ENSRNOT00000016083	Cp	mRNA	chr2:104751846-104753565	ceruloplasmin [Source:RGD Symbol;Acc:2387]	GO:0004322(ferroxidase activity);GO:0005507(copper ion binding);GO:0005615(extracellular space);GO:0005623(cell);GO:0006825(copper ion transport);GO:0006879(cellular iron ion homeostasis);GO:0016491(oxidoreductase activity);GO:0046872(metal ion binding);GO:0051087(chaperone binding);GO:0055114(oxidation-reduction process)	00860(Porphyrin and chlorophyll metabolism);04216(Ferroptosis)	NA
ciRNA257	0	0	0	1	0	0	0	0	0	3.25781	0	0	chr2	189619381	189620390	+	1	ciRNA	ENSRNOT00000092144	Crtc2	mRNA	chr2:189619380-189620391	CREB regulated transcription coactivator 2 [Source:RGD Symbol;Acc:1308903]	GO:0003682(chromatin binding);GO:0005634(nucleus);GO:0005654(nucleoplasm);GO:0005737(cytoplasm);GO:0006094(gluconeogenesis);GO:0008140(cAMP response element binding protein binding);GO:0032793(positive regulation of CREB transcription factor activity);GO:0042593(glucose homeostasis);GO:0043970(histone H3-K9 acetylation);GO:0045944(positive regulation of transcription by RNA polymerase II);GO:0051…	04151(PI3K-Akt signaling pathway);04152(AMPK signaling pathway);04922(Glucagon signaling pathway);04931(Insulin resistance);05166(HTLV-I infection)	NA
ciRNA258	0	0	0	1	0	0	0	0	0	3.25781	0	0	chr1	48253173	48253383	+	1	ciRNA	ENSRNOT00000021840	Igf2r	mRNA	chr1:48253172-48254218	insulin-like growth factor 2 receptor [Source:RGD Symbol;Acc:2871]	GO:0001889(liver development);GO:0001965(G-protein alpha-subunit binding);GO:0001972(retinoic acid binding);GO:0005010(insulin-like growth factor-activated receptor activity);GO:0005520(insulin-like growth factor binding);GO:0005537(mannose binding);GO:0005615(extracellular space);GO:0005634(nucleus);GO:0005641(nuclear envelope lumen);GO:0005768(endosome);GO:0005769(early endosome);GO:0005770(lat…	04142(Lysosome);04144(Endocytosis)	NA
ciRNA259	0	0	0	1	0	0	0	0	0	3.25781	0	0	chr1	91877767	91878893	+	1	ciRNA	ENSRNOT00000077993	Ankrd27	mRNA	chr1:91877766-91878893	ankyrin repeat domain 27 [Source:RGD Symbol;Acc:1307106]	GO:0000149(SNARE binding);GO:0005085(guanyl-nucleotide exchange factor activity);GO:0005764(lysosome);GO:0005769(early endosome);GO:0005770(late endosome);GO:0005829(cytosol);GO:0005886(plasma membrane);GO:0010976(positive regulation of neuron projection development);GO:0017137(Rab GTPase binding);GO:0030133(transport vesicle);GO:0035544(negative regulation of SNARE complex assembly);GO:0035646(e…	NA	NA
ciRNA26	2	0	0	0	0	0	7.90682	0	0	0	0	0	chr7	40223839	40224574	+	1	ciRNA	ENSRNOT00000082090	Cep290	mRNA	chr7:40223838-40224574	centrosomal protein 290 [Source:RGD Symbol;Acc:1311640]	GO:0000930(gamma-tubulin complex);GO:0003674(molecular_function);GO:0005634(nucleus);GO:0005737(cytoplasm);GO:0005813(centrosome);GO:0005814(centriole);GO:0005829(cytosol);GO:0008150(biological_process);GO:0032991(protein-containing complex);GO:0034451(centriolar satellite);GO:0035869(ciliary transition zone);GO:0036064(ciliary basal body);GO:0042802(identical protein binding);GO:0045893(positive…	NA	NA
ciRNA260	0	0	0	1	0	0	0	0	0	3.25781	0	0	chr1	164835181	164838689	-	1	ciRNA	ENSRNOT00000024772	Spcs2	mRNA	chr1:164835180-164838689	signal peptidase complex subunit 2 [Source:RGD Symbol;Acc:1311253]	GO:0005787(signal peptidase complex);GO:0006465(signal peptide processing);GO:0008233(peptidase activity);GO:0016020(membrane);GO:0016021(integral component of membrane);GO:0045047(protein targeting to ER)	03060(Protein export)	NA
ciRNA261	0	0	0	1	0	1	0	0	0	3.25781	0	3.18191	chr1	167089065	167089240	+	1	ciRNA	ENSRNOT00000055249	Numa1	mRNA	chr1:167089064-167089266	nuclear mitotic apparatus protein 1 [Source:RGD Symbol;Acc:1308777]	GO:0000132(establishment of mitotic spindle orientation);GO:0000139(Golgi membrane);GO:0000922(spindle pole);GO:0001578(microtubule bundle formation);GO:0005634(nucleus);GO:0005654(nucleoplasm);GO:0005813(centrosome);GO:0005829(cytosol);GO:0005876(spindle microtubule);GO:0005938(cell cortex);GO:0008017(microtubule binding);GO:0008022(protein C-terminus binding);GO:0015631(tubulin binding);GO:0016…	NA	NA
ciRNA262	0	0	0	2	0	0	0	0	0	6.51562	0	0	chr1	228349588	228349916	+	1	ciRNA	ENSRNOT00000066247	Patl1	mRNA	chr1:228349587-228349917	PAT1 homolog 1, processing body mRNA decay factor [Source:RGD Symbol;Acc:1305514]	GO:0000290(deadenylation-dependent decapping of nuclear-transcribed mRNA);GO:0000932(P-body);GO:0003674(molecular_function);GO:0003723(RNA binding);GO:0005575(cellular_component);GO:0005634(nucleus);GO:0005737(cytoplasm);GO:0008150(biological_process);GO:0008266(poly(U) RNA binding);GO:0016605(PML body);GO:0016607(nuclear speck);GO:0030014(CCR4-NOT complex);GO:0033962(cytoplasmic mRNA processing …	03018(RNA degradation)	NA
ciRNA263	0	0	0	1	0	0	0	0	0	3.25781	0	0	chr1	280105719	280106768	+	1	ciRNA	ENSRNOT00000065289	Eno4	mRNA	chr1:280105718-280106768	enolase 4 [Source:RGD Symbol;Acc:1308333]	GO:0000015(phosphopyruvate hydratase complex);GO:0000287(magnesium ion binding);GO:0003674(molecular_function);GO:0004634(phosphopyruvate hydratase activity);GO:0005575(cellular_component);GO:0006096(glycolytic process);GO:0008150(biological_process)	NA	NA
ciRNA264	0	0	0	1	0	0	0	0	0	3.25781	0	0	chr9	45067436	45067870	-	1	ciRNA	ENSRNOT00000083256	Aff3	mRNA	chr9:45005875-45067870	AF4/FMR2 family, member 3 [Source:RGD Symbol;Acc:1308527]	GO:0003690(double-stranded DNA binding);GO:0003700(DNA-binding transcription factor activity);GO:0005634(nucleus);GO:0005654(nucleoplasm);GO:0005829(cytosol);GO:0006355(regulation of transcription, DNA-templated);GO:0008023(transcription elongation factor complex);GO:0016604(nuclear body);GO:0032783(ELL-EAF complex);GO:0034612(response to tumor necrosis factor);GO:0035116(embryonic hindlimb morph…	NA	NA
ciRNA265	0	0	0	1	0	0	0	0	0	3.25781	0	0	chr9	47194046	47197874	+	1	ciRNA	ENSRNOT00000020194	Il18r1	mRNA	chr9:47194045-47197875	interleukin 18 receptor 1 [Source:RGD Symbol;Acc:1308589]	GO:0003674(molecular_function);GO:0005575(cellular_component);GO:0007165(signal transduction);GO:0008150(biological_process);GO:0016020(membrane);GO:0016021(integral component of membrane);GO:0030101(natural killer cell activation);GO:0032729(positive regulation of interferon-gamma production);GO:0035655(interleukin-18-mediated signaling pathway);GO:0042007(interleukin-18 binding);GO:0042008(inte…	04060(Cytokine-cytokine receptor interaction);04668(TNF signaling pathway);05321(Inflammatiory bowel disease (IBD))	NA
ciRNA266	0	0	0	1	0	0	0	0	0	3.25781	0	0	chr9	69537956	69538922	+	1	ciRNA	ENSRNOT00000042562	Nrp2	mRNA	chr9:69537955-69538922	neuropilin 2 [Source:RGD Symbol;Acc:621442]	GO:0001525(angiogenesis);GO:0001755(neural crest cell migration);GO:0001764(neuron migration);GO:0003148(outflow tract septum morphogenesis);GO:0005021(vascular endothelial growth factor-activated receptor activity);GO:0007275(multicellular organism development);GO:0007399(nervous system development);GO:0007411(axon guidance);GO:0007507(heart development);GO:0008201(heparin binding);GO:0016020(me…	NA	NA
ciRNA267	0	0	0	1	0	0	0	0	0	3.25781	0	0	chr9	81197252	81197626	-	1	ciRNA	ENSRNOT00000035277	Tns1	mRNA	chr9:81196867-81197626	tensin 1 [Source:RGD Symbol;Acc:68427]	GO:0005622(intracellular);GO:0005925(focal adhesion);GO:0007044(cell-substrate junction assembly);GO:0010761(fibroblast migration);GO:0030055(cell-substrate junction);GO:0035556(intracellular signal transduction);GO:0046872(metal ion binding)	NA	NA
ciRNA268	0	0	0	1	0	0	0	0	0	3.25781	0	0	chr8	13042748	13043258	-	1	ciRNA	ENSRNOT00000061616	Amotl1	mRNA	chr8:13042747-13043258	angiomotin-like 1 [Source:MGI Symbol;Acc:MGI:1922973]	GO:0003365(establishment of cell polarity involved in ameboidal cell migration);GO:0005923(bicellular tight junction);GO:0008180(COP9 signalosome);GO:0016324(apical plasma membrane);GO:0030027(lamellipodium);GO:0031410(cytoplasmic vesicle);GO:0035329(hippo signaling);GO:0042802(identical protein binding);GO:0043536(positive regulation of blood vessel endothelial cell migration)	NA	NA
ciRNA269	0	0	0	1	0	0	0	0	0	3.25781	0	0	chr8	26267440	26267894	-	1	ciRNA	ENSRNOT00000046432	Herpud2	mRNA	chr8:26267433-26267894	HERPUD family member 2 [Source:RGD Symbol;Acc:1307343]	GO:0006986(response to unfolded protein);GO:0007283(spermatogenesis);GO:0016020(membrane);GO:0016021(integral component of membrane)	NA	NA
ciRNA27	1	0	0	0	0	0	3.95341	0	0	0	0	0	chr7	60136023	60136401	-	1	ciRNA	ENSRNOT00000007472	Frs2	mRNA	chr7:60135969-60136401	fibroblast growth factor receptor substrate 2 [Source:RGD Symbol;Acc:1308201]	GO:0000187(activation of MAPK activity);GO:0001702(gastrulation with mouth forming second);GO:0001759(organ induction);GO:0002088(lens development in camera-type eye);GO:0003281(ventricular septum development);GO:0005068(transmembrane receptor protein tyrosine kinase adaptor activity);GO:0005104(fibroblast growth factor receptor binding);GO:0005168(neurotrophin TRKA receptor binding);GO:0005737(c…	04722(Neurotrophin signaling pathway);05205(Proteoglycans in cancer)	NA
ciRNA270	0	0	0	1	0	0	0	0	0	3.25781	0	0	chr8	47316057	47318113	-	1	ciRNA	ENSRNOT00000081007	Arhgef12	mRNA	chr8:47316026-47318113	Rho guanine nucleotide exchange factor 12 [Source:RGD Symbol;Acc:1305111]	GO:0001664(G-protein coupled receptor binding);GO:0003674(molecular_function);GO:0005085(guanyl-nucleotide exchange factor activity);GO:0005089(Rho guanyl-nucleotide exchange factor activity);GO:0005096(GTPase activator activity);GO:0005575(cellular_component);GO:0005737(cytoplasm);GO:0007186(G-protein coupled receptor signaling pathway);GO:0007266(Rho protein signal transduction);GO:0008150(biol…	04270(Vascular smooth muscle contraction);04360(Axon guidance);04611(Platelet activation);04810(Regulation of actin cytoskeleton);05152(Tuberculosis);05200(Pathways in cancer);05205(Proteoglycans in cancer)	NA
ciRNA271	0	0	0	1	0	0	0	0	0	3.25781	0	0	chr8	62318613	62318779	+	1	ciRNA	ENSRNOT00000083418	Fam219b	mRNA	chr8:62318612-62320488	family with sequence similarity 219, member B [Source:RGD Symbol;Acc:1310727]	NA	NA	NA
ciRNA272	0	0	0	1	0	0	0	0	0	3.25781	0	0	chr8	63070961	63072114	-	1	ciRNA	ENSRNOT00000034300	Loxl1	mRNA	chr8:63070128-63072114	lysyl oxidase-like 1 [Source:RGD Symbol;Acc:1308752]	GO:0001669(acrosomal vesicle);GO:0003674(molecular_function);GO:0004720(protein-lysine 6-oxidase activity);GO:0005507(copper ion binding);GO:0005604(basement membrane);GO:0005615(extracellular space);GO:0005737(cytoplasm);GO:0016641(oxidoreductase activity, acting on the CH-NH2 group of donors, oxygen as acceptor);GO:0018057(peptidyl-lysine oxidation);GO:0031012(extracellular matrix);GO:0032496(r…	NA	NA
ciRNA273	0	0	0	1	0	0	0	0	0	3.25781	0	0	chr8	72173001	72174225	+	1	ciRNA	ENSRNOT00000089336	Herc1	mRNA	chr8:72173000-72174225	HECT and RLD domain containing E3 ubiquitin protein ligase family member 1 [Source:RGD Symbol;Acc:1306366]	GO:0004842(ubiquitin-protein transferase activity);GO:0010507(negative regulation of autophagy);GO:0016567(protein ubiquitination);GO:0016740(transferase activity);GO:0021702(cerebellar Purkinje cell differentiation);GO:0031175(neuron projection development);GO:0050885(neuromuscular process controlling balance)	04120(Ubiquitin mediated proteolysis)	EC:2.3.2.26
ciRNA274	0	0	0	1	0	0	0	0	0	3.25781	0	0	chr8	93357499	93359699	-	1	ciRNA	ENSRNOT00000056930	Ibtk	mRNA	chr8:93357495-93359699	inhibitor of Bruton tyrosine kinase [Source:RGD Symbol;Acc:1311697]	GO:0001933(negative regulation of protein phosphorylation);GO:0005654(nucleoplasm);GO:0005737(cytoplasm);GO:0019901(protein kinase binding);GO:0030292(protein tyrosine kinase inhibitor activity);GO:0051209(release of sequestered calcium ion into cytosol);GO:0061099(negative regulation of protein tyrosine kinase activity)	NA	NA
ciRNA275	0	0	0	1	0	0	0	0	0	3.25781	0	0	chr8	94169439	94170416	+	1	ciRNA	ENSRNOT00000014783	Dop1a	mRNA	chr8:94169438-94170416	DOP1 leucine zipper like protein A [Source:RGD Symbol;Acc:1305534]	GO:0005768(endosome);GO:0005802(trans-Golgi network);GO:0005829(cytosol);GO:0006895(Golgi to endosome transport)	NA	NA
ciRNA276	0	0	0	2	0	0	0	0	0	6.51562	0	0	chr8	107836645	107837302	+	1	ciRNA	ENSRNOT00000019769	Dbr1	mRNA	chr8:107836644-107837302	debranching RNA lariats 1 [Source:RGD Symbol;Acc:1598038]	GO:0000375(RNA splicing, via transesterification reactions);GO:0000398(mRNA splicing, via spliceosome);GO:0005634(nucleus);GO:0005654(nucleoplasm);GO:0006397(mRNA processing);GO:0008419(RNA lariat debranching enzyme activity);GO:0016787(hydrolase activity);GO:0016788(hydrolase activity, acting on ester bonds);GO:0090502(RNA phosphodiester bond hydrolysis, endonucleolytic)	NA	NA
ciRNA277	0	0	0	1	0	0	0	0	0	3.25781	0	0	chr8	114932452	114933091	-	1	ciRNA	ENSRNOT00000083303	Alas1	mRNA	chr8:114932448-114933091	5'-aminolevulinate synthase 1 [Source:RGD Symbol;Acc:68392]	GO:0003824(catalytic activity);GO:0003870(5-aminolevulinate synthase activity);GO:0005654(nucleoplasm);GO:0005739(mitochondrion);GO:0005759(mitochondrial matrix);GO:0005829(cytosol);GO:0006778(porphyrin-containing compound metabolic process);GO:0006782(protoporphyrinogen IX biosynthetic process);GO:0006783(heme biosynthetic process);GO:0009058(biosynthetic process);GO:0016740(transferase activity…	00260(Glycine, serine and threonine metabolism);00860(Porphyrin and chlorophyll metabolism)	NA
ciRNA278	0	0	0	0	1	0	0	0	0	0	2.93677	0	chrX	156486119	156486727	+	1	ciRNA	ENSRNOT00000079889	Flna	mRNA	chrX:156486118-156486734	filamin A [Source:RGD Symbol;Acc:1560614]	GO:0001664(G-protein coupled receptor binding);GO:0003779(actin binding);GO:0005515(protein binding);GO:0005634(nucleus);GO:0005730(nucleolus);GO:0005737(cytoplasm);GO:0005829(cytosol);GO:0005884(actin filament);GO:0005886(plasma membrane);GO:0005911(cell-cell junction);GO:0005938(cell cortex);GO:0007195(adenylate cyclase-inhibiting dopamine receptor signaling pathway);GO:0008134(transcription fa…	04010(MAPK signaling pathway);04510(Focal adhesion);05132(Salmonella infection);05205(Proteoglycans in cancer)	NA
ciRNA279	0	0	0	0	2	0	0	0	0	0	5.87354	0	chr13	44476163	44476858	+	1	ciRNA	ENSRNOT00000024602	Ccnt2	mRNA	chr13:44476162-44476859	cyclin T2 [Source:RGD Symbol;Acc:1309205]	GO:0000307(cyclin-dependent protein kinase holoenzyme complex);GO:0001223(transcription coactivator binding);GO:0003674(molecular_function);GO:0003682(chromatin binding);GO:0005575(cellular_component);GO:0005634(nucleus);GO:0005654(nucleoplasm);GO:0005829(cytosol);GO:0005886(plasma membrane);GO:0006351(transcription, DNA-templated);GO:0007519(skeletal muscle tissue development);GO:0008024(cyclin/…	05202(Transcriptional misregulation in cancers)	NA
ciRNA28	1	0	1	0	0	2	3.95341	0	3.57573	0	0	6.36382	chr7	98016383	98017381	+	1	ciRNA	ENSRNOT00000008508	Atad2	mRNA	chr7:98016382-98017381	ATPase family, AAA domain containing 2 [Source:RGD Symbol;Acc:1304849]	GO:0003682(chromatin binding);GO:0005524(ATP binding);GO:0005634(nucleus);GO:0006325(chromatin organization);GO:0006355(regulation of transcription, DNA-templated);GO:0016887(ATPase activity);GO:0031936(negative regulation of chromatin silencing);GO:0042393(histone binding);GO:0045944(positive regulation of transcription by RNA polymerase II)	NA	NA
ciRNA280	0	0	0	0	1	0	0	0	0	0	2.93677	0	chr13	50915562	50916738	-	1	ciRNA	ENSRNOT00000004408	Btg2	mRNA	chr13:50915497-50916738	BTG anti-proliferation factor 2 [Source:RGD Symbol;Acc:2225]	GO:0000122(negative regulation of transcription by RNA polymerase II);GO:0001078(transcriptional repressor activity, RNA polymerase II proximal promoter sequence-specific DNA binding);GO:0005515(protein binding);GO:0005575(cellular_component);GO:0005634(nucleus);GO:0005737(cytoplasm);GO:0006479(protein methylation);GO:0006974(cellular response to DNA damage stimulus);GO:0008285(negative regulatio…	03018(RNA degradation)	NA
ciRNA281	0	0	0	0	1	0	0	0	0	0	2.93677	0	chr13	113403060	113466651	+	1	ciRNA	ENSRNOT00000009900	Plxna2	mRNA	chr13:113403059-113466657	plexin A2 [Source:RGD Symbol;Acc:1305325]	GO:0001756(somitogenesis);GO:0002116(semaphorin receptor complex);GO:0005887(integral component of plasma membrane);GO:0007162(negative regulation of cell adhesion);GO:0007165(signal transduction);GO:0007166(cell surface receptor signaling pathway);GO:0008360(regulation of cell shape);GO:0016020(membrane);GO:0016021(integral component of membrane);GO:0017154(semaphorin receptor activity);GO:00219…	04360(Axon guidance)	NA
ciRNA282	0	0	0	0	1	0	0	0	0	0	2.93677	0	chr12	12859911	12860957	+	1	ciRNA	ENSRNOT00000001404	Usp42	mRNA	chr12:12859910-12860958	ubiquitin specific peptidase 42 [Source:RGD Symbol;Acc:1305231]	GO:0004197(cysteine-type endopeptidase activity);GO:0004843(thiol-dependent ubiquitin-specific protease activity);GO:0006508(proteolysis);GO:0006511(ubiquitin-dependent protein catabolic process);GO:0007283(spermatogenesis);GO:0008233(peptidase activity);GO:0008234(cysteine-type peptidase activity);GO:0016579(protein deubiquitination);GO:0016787(hydrolase activity);GO:0030154(cell differentiation…	NA	NA
ciRNA283	0	0	0	0	1	0	0	0	0	0	2.93677	0	chr11	38258375	38260285	-	1	ciRNA	ENSRNOT00000002206	Ripk4	mRNA	chr11:38258374-38260285	receptor-interacting serine-threonine kinase 4 [Source:RGD Symbol;Acc:1311691]	GO:0002009(morphogenesis of an epithelium);GO:0004672(protein kinase activity);GO:0005524(ATP binding);GO:0005737(cytoplasm);GO:0006468(protein phosphorylation);GO:0051092(positive regulation of NF-kappaB transcription factor activity)	NA	NA
ciRNA284	0	0	0	0	1	0	0	0	0	0	2.93677	0	chr11	46913623	46915166	-	1	ciRNA	ENSRNOT00000044177	Senp7	mRNA	chr11:46913605-46915166	SUMO specific peptidase 7 [Source:RGD Symbol;Acc:1305510]	GO:0005622(intracellular);GO:0005634(nucleus);GO:0005737(cytoplasm);GO:0006508(proteolysis);GO:0008233(peptidase activity);GO:0008234(cysteine-type peptidase activity);GO:0016787(hydrolase activity);GO:0016926(protein desumoylation);GO:0070139(SUMO-specific endopeptidase activity)	NA	NA
ciRNA285	0	0	0	0	1	0	0	0	0	0	2.93677	0	chr10	4555668	4555897	+	1	ciRNA	ENSRNOT00000003309	Zc3h7a	mRNA	chr10:4555667-4556053	zinc finger CCCH type containing 7 A [Source:RGD Symbol;Acc:1311225]	GO:0003676(nucleic acid binding);GO:0010608(posttranscriptional regulation of gene expression);GO:0035196(production of miRNAs involved in gene silencing by miRNA);GO:0035198(miRNA binding);GO:0046872(metal ion binding)	NA	NA
ciRNA286	0	0	0	0	1	0	0	0	0	0	2.93677	0	chr10	15108115	15108890	+	1	ciRNA	ENSRNOT00000060286	Mslnl	mRNA	chr10:15108114-15108890	mesothelin-like [Source:RGD Symbol;Acc:1561732]	GO:0007160(cell-matrix adhesion);GO:0009986(cell surface)	NA	NA
ciRNA287	0	0	0	0	1	0	0	0	0	0	2.93677	0	chr10	36589214	36589939	+	1	ciRNA	ENSRNOT00000045596	Zfp354a	mRNA	chr10:36589213-36589939	zinc finger protein 354A [Source:RGD Symbol;Acc:2967]	GO:0000122(negative regulation of transcription by RNA polymerase II);GO:0001666(response to hypoxia);GO:0001822(kidney development);GO:0003676(nucleic acid binding);GO:0003677(DNA binding);GO:0003700(DNA-binding transcription factor activity);GO:0005622(intracellular);GO:0005634(nucleus);GO:0005730(nucleolus);GO:0006355(regulation of transcription, DNA-templated);GO:0007275(multicellular organis…	NA	NA
ciRNA288	0	0	0	0	1	0	0	0	0	0	2.93677	0	chr10	43747095	43747331	+	1	ciRNA	ENSRNOT00000038123	Zfp692	mRNA	chr10:43747094-43747369	zinc finger protein 692 [Source:RGD Symbol;Acc:1306740]	GO:0003676(nucleic acid binding)	NA	NA
ciRNA289	0	0	0	0	1	0	0	0	0	0	2.93677	0	chr17	63693043	63694404	+	1	ciRNA	ENSRNOT00000020634	Dip2c	mRNA	chr17:63693042-63694405	disco-interacting protein 2 homolog C [Source:RGD Symbol;Acc:1560155]	GO:0003824(catalytic activity)	NA	NA
ciRNA29	1	0	0	0	0	0	3.95341	0	0	0	0	0	chr7	107438619	107439738	+	1	ciRNA	ENSRNOT00000093254	Phf20l1	mRNA	chr7:107438618-107439774	PHD finger protein 20-like 1 [Source:RGD Symbol;Acc:1560141]	GO:0046872(metal ion binding)	NA	NA
ciRNA290	0	0	0	0	2	0	0	0	0	0	5.87354	0	chr16	18717981	18718221	+	1	ciRNA	ENSRNOT00000047870	Sftpa1	mRNA	chr16:18717980-18718221	surfactant protein A1 [Source:RGD Symbol;Acc:3665]	GO:0001530(lipopolysaccharide binding);GO:0001666(response to hypoxia);GO:0005576(extracellular region);GO:0005581(collagen trimer);GO:0005615(extracellular space);GO:0005771(multivesicular body);GO:0005791(rough endoplasmic reticulum);GO:0007585(respiratory gaseous exchange);GO:0007623(circadian rhythm);GO:0009725(response to hormone);GO:0030246(carbohydrate binding);GO:0031410(cytoplasmic vesic…	04145(Phagosome);05133(Pertussis)	NA
ciRNA291	0	0	0	0	1	0	0	0	0	0	2.93677	0	chr16	59582093	59583329	+	1	ciRNA	ENSRNOT00000083434	Lonrf1	mRNA	chr16:59582092-59583330	LON peptidase N-terminal domain and ring finger 1 [Source:RGD Symbol;Acc:1562583]	GO:0046872(metal ion binding)	NA	NA
ciRNA292	0	0	0	0	1	0	0	0	0	0	2.93677	0	chr16	82203476	82205157	+	1	ciRNA	ENSRNOT00000089329	Tubgcp3	mRNA	chr16:82203475-82205157	tubulin, gamma complex associated protein 3 [Source:RGD Symbol;Acc:1305726]	GO:0000226(microtubule cytoskeleton organization);GO:0000922(spindle pole);GO:0000923(equatorial microtubule organizing center);GO:0000930(gamma-tubulin complex);GO:0005200(structural constituent of cytoskeleton);GO:0005737(cytoplasm);GO:0005813(centrosome);GO:0005814(centriole);GO:0005815(microtubule organizing center);GO:0005816(spindle pole body);GO:0005827(polar microtubule);GO:0005856(cytosk…	NA	NA
ciRNA293	0	0	0	0	2	0	0	0	0	0	5.87354	0	chr15	2646898	2647907	-	1	ciRNA	ENSRNOT00000018462	Vdac2	mRNA	chr15:2646893-2647907	voltage-dependent anion channel 2 [Source:RGD Symbol;Acc:621576]	GO:0000166(nucleotide binding);GO:0001669(acrosomal vesicle);GO:0003674(molecular_function);GO:0005739(mitochondrion);GO:0005741(mitochondrial outer membrane);GO:0006811(ion transport);GO:0006820(anion transport);GO:0007339(binding of sperm to zona pellucida);GO:0008021(synaptic vesicle);GO:0008150(biological_process);GO:0008308(voltage-gated anion channel activity);GO:0015288(porin activity);GO:…	04020(Calcium signaling pathway);04022(cGMP - PKG signaling pathway);04216(Ferroptosis);04217(Necroptosis);04218(Cellular senescence);04621(NOD-like receptor signaling pathway);05012(Parkinson's disease);05016(Huntington's disease);05166(HTLV-I infection)	NA
ciRNA294	0	0	0	0	2	0	0	0	0	0	5.87354	0	chr15	52195043	52195199	-	1	ciRNA	ENSRNOT00000046054	Bmp1	mRNA	chr15:52186245-52195199	bone morphogenetic protein 1 [Source:RGD Symbol;Acc:620739]	GO:0004222(metalloendopeptidase activity);GO:0005509(calcium ion binding);GO:0005615(extracellular space);GO:0006508(proteolysis);GO:0008233(peptidase activity);GO:0008237(metallopeptidase activity);GO:0008270(zinc ion binding);GO:0016787(hydrolase activity);GO:0031982(vesicle);GO:0042802(identical protein binding);GO:0046872(metal ion binding);GO:0061036(positive regulation of cartilage developm…	NA	NA
ciRNA295	0	0	0	0	1	0	0	0	0	0	2.93677	0	chr15	86441843	86442432	+	1	ciRNA	ENSRNOT00000084471	Lmo7	mRNA	chr15:86441842-86442432	LIM domain 7 [Source:RGD Symbol;Acc:1302984]	GO:0003700(DNA-binding transcription factor activity);GO:0005515(protein binding);GO:0005634(nucleus);GO:0005635(nuclear envelope);GO:0005654(nucleoplasm);GO:0005737(cytoplasm);GO:0005886(plasma membrane);GO:0005913(cell-cell adherens junction);GO:0008022(protein C-terminus binding);GO:0009986(cell surface);GO:0016324(apical plasma membrane);GO:0023051(regulation of signaling);GO:0030155(regulati…	04520(Adherens junction)	NA
ciRNA296	0	0	0	0	1	0	0	0	0	0	2.93677	0	chr19	33986165	33986489	+	1	ciRNA	ENSRNOT00000058162	Ednra	mRNA	chr19:33986164-33986489	endothelin receptor type A [Source:RGD Symbol;Acc:2535]	GO:0001569(branching involved in blood vessel morphogenesis);GO:0001666(response to hypoxia);GO:0001701(in utero embryonic development);GO:0004930(G-protein coupled receptor activity);GO:0004962(endothelin receptor activity);GO:0007165(signal transduction);GO:0007186(G-protein coupled receptor signaling pathway);GO:0007193(adenylate cyclase-inhibiting G-protein coupled receptor signaling pathway)…	04020(Calcium signaling pathway);04022(cGMP - PKG signaling pathway);04024(cAMP signaling pathway);04080(Neuroactive ligand-receptor interaction);04270(Vascular smooth muscle contraction);04924(Renin secretion);05200(Pathways in cancer)	NA
ciRNA297	0	0	0	0	1	0	0	0	0	0	2.93677	0	chr19	43387518	43388725	-	1	ciRNA	ENSRNOT00000023927	Cog4	mRNA	chr19:43387487-43388725	component of oligomeric golgi complex 4 [Source:RGD Symbol;Acc:1310549]	GO:0006890(retrograde vesicle-mediated transport, Golgi to ER);GO:0007030(Golgi organization);GO:0017119(Golgi transport complex);GO:0048213(Golgi vesicle prefusion complex stabilization)	NA	NA
ciRNA298	0	0	0	0	2	0	0	0	0	0	5.87354	0	chr19	53642672	53642870	+	1	ciRNA	ENSRNOT00000051352	Map1lc3b	mRNA	chr19:53642671-53643737	microtubule-associated protein 1 light chain 3 beta [Source:RGD Symbol;Acc:621315]	GO:0000045(autophagosome assembly);GO:0000421(autophagosome membrane);GO:0000422(autophagy of mitochondrion);GO:0005737(cytoplasm);GO:0005776(autophagosome);GO:0005829(cytosol);GO:0005856(cytoskeleton);GO:0005874(microtubule);GO:0005875(microtubule associated complex);GO:0006914(autophagy);GO:0006995(cellular response to nitrogen starvation);GO:0008017(microtubule binding);GO:0012505(endomembrane…	04216(Ferroptosis)	NA
ciRNA299	0	0	0	0	1	0	0	0	0	0	2.93677	0	chr19	55236217	55237364	+	1	ciRNA	ENSRNOT00000045657	Zc3h18	mRNA	chr19:55236216-55237474	zinc finger CCCH-type containing 18 [Source:RGD Symbol;Acc:1303257]	GO:0005634(nucleus);GO:0016607(nuclear speck);GO:0046872(metal ion binding)	NA	NA
ciRNA3	2	0	0	0	0	0	7.90682	0	0	0	0	0	chr12	22131580	22133415	-	1	ciRNA	ENSRNOT00000001899	Lrch4	mRNA	chr12:22131579-22133415	leucine rich repeats and calponin homology domain containing 4 [Source:RGD Symbol;Acc:1306145]	GO:0016020(membrane);GO:0016021(integral component of membrane);GO:0016605(PML body)	NA	NA
ciRNA30	3	0	0	0	0	0	11.8602	0	0	0	0	0	chr7	143632156	143632423	+	1	ciRNA	ENSRNOT00000073951	Krt18	mRNA	chr7:143632155-143632423	keratin 18 [Source:RGD Symbol;Acc:619935]	GO:0003674(molecular_function);GO:0005198(structural molecule activity);GO:0005634(nucleus);GO:0005730(nucleolus);GO:0005737(cytoplasm);GO:0005815(microtubule organizing center);GO:0005829(cytosol);GO:0005882(intermediate filament);GO:0008150(biological_process);GO:0016363(nuclear matrix);GO:0033209(tumor necrosis factor-mediated signaling pathway);GO:0034451(centriolar satellite);GO:0043000(Golg…	NA	NA
ciRNA300	0	0	0	0	1	0	0	0	0	0	2.93677	0	chr18	25017263	25019001	+	1	ciRNA	ENSRNOT00000060996	Map3k2	mRNA	chr18:25017262-25019001	mitogen activated protein kinase kinase kinase 2 [Source:RGD Symbol;Acc:620967]	GO:0000165(MAPK cascade);GO:0000186(activation of MAPKK activity);GO:0000187(activation of MAPK activity);GO:0004672(protein kinase activity);GO:0004674(protein serine/threonine kinase activity);GO:0004709(MAP kinase kinase kinase activity);GO:0005524(ATP binding);GO:0005634(nucleus);GO:0005654(nucleoplasm);GO:0005737(cytoplasm);GO:0005829(cytosol);GO:0006468(protein phosphorylation);GO:0008283(c…	04010(MAPK signaling pathway);04540(Gap junction);04912(GnRH signaling pathway)	EC:2.7.11.25
ciRNA301	0	0	0	0	2	2	0	0	0	0	5.87354	6.36382	chr18	28051638	28052289	+	1	ciRNA	ENSRNOT00000008041	Ctnna1	mRNA	chr18:28051637-28052289	catenin alpha 1 [Source:RGD Symbol;Acc:1359485]	GO:0001541(ovarian follicle development);GO:0001669(acrosomal vesicle);GO:0005198(structural molecule activity);GO:0005515(protein binding);GO:0005737(cytoplasm);GO:0005794(Golgi apparatus);GO:0005829(cytosol);GO:0005886(plasma membrane);GO:0005911(cell-cell junction);GO:0005912(adherens junction);GO:0005913(cell-cell adherens junction);GO:0005915(zonula adherens);GO:0007015(actin filament organi…	04390(Hippo signaling pathway);04520(Adherens junction);04670(Leukocyte transendothelial migration);05100(Bacterial invasion of epithelial cells);05200(Pathways in cancer);05213(Endometrial cancer);05412(Arrhythmogenic right ventricular cardiomyopathy (ARVC))	NA
ciRNA302	0	0	0	0	1	0	0	0	0	0	2.93677	0	chr18	31032139	31032995	-	1	ciRNA	ENSRNOT00000060432	Diaph1	mRNA	chr18:31032137-31032995	diaphanous-related formin 1 [Source:RGD Symbol;Acc:1310707]	GO:0003674(molecular_function);GO:0003779(actin binding);GO:0005575(cellular_component);GO:0007010(cytoskeleton organization);GO:0007015(actin filament organization);GO:0008360(regulation of cell shape);GO:0016043(cellular component organization);GO:0017048(Rho GTPase binding);GO:0030036(actin cytoskeleton organization);GO:0030041(actin filament polymerization);GO:0030335(positive regulation of c…	04510(Focal adhesion);04810(Regulation of actin cytoskeleton);04933(AGE-RAGE signaling pathway in diabetic complications)	NA
ciRNA303	0	0	0	0	1	0	0	0	0	0	2.93677	0	chr18	56472703	56473437	-	1	ciRNA	ENSRNOT00000024704	Hmgxb3	mRNA	chr18:56472700-56473437	HMG-box containing 3 [Source:RGD Symbol;Acc:1560009]	GO:0003677(DNA binding);GO:0005634(nucleus)	NA	NA
ciRNA304	0	0	0	0	1	0	0	0	0	0	2.93677	0	chr7	31865699	31871852	-	1	ciRNA	ENSRNOT00000012715	Tmpo	mRNA	chr7:31865698-31871852	thymopoietin [Source:RGD Symbol;Acc:3875]	GO:0003677(DNA binding);GO:0005515(protein binding);GO:0005521(lamin binding);GO:0005634(nucleus);GO:0005637(nuclear inner membrane);GO:0005694(chromosome);GO:0005789(endoplasmic reticulum membrane);GO:0016020(membrane);GO:0016021(integral component of membrane);GO:0031468(nuclear envelope reassembly)	NA	NA
ciRNA305	0	0	0	0	1	0	0	0	0	0	2.93677	0	chr7	70283857	70285144	+	1	ciRNA	ENSRNOT00000075371	Ctdsp2	mRNA	chr7:70283856-70285144	CTD (carboxy-terminal domain, RNA polymerase II, polypeptide A) small phosphatase 2 [Source:MGI Symbol;Acc:MGI:1098748]	GO:0001933(negative regulation of protein phosphorylation);GO:0006470(protein dephosphorylation);GO:0008420(CTD phosphatase activity);GO:0016791(phosphatase activity);GO:2000134(negative regulation of G1/S transition of mitotic cell cycle)	NA	NA
ciRNA306	0	0	0	0	1	0	0	0	0	0	2.93677	0	chr6	28330127	28331599	+	1	ciRNA	ENSRNOT00000047210	Dnmt3a	mRNA	chr6:28330126-28331599	DNA methyltransferase 3 alpha [Source:RGD Symbol;Acc:1303336]	GO:0000122(negative regulation of transcription by RNA polymerase II);GO:0000278(mitotic cell cycle);GO:0000775(chromosome, centromeric region);GO:0000791(euchromatin);GO:0000792(heterochromatin);GO:0000978(RNA polymerase II proximal promoter sequence-specific DNA binding);GO:0001741(XY body);GO:0003677(DNA binding);GO:0003682(chromatin binding);GO:0003886(DNA (cytosine-5-)-methyltransferase acti…	00270(Cysteine and methionine metabolism);05206(MicroRNAs in cancer)	NA
ciRNA307	0	0	0	0	1	0	0	0	0	0	2.93677	0	chr6	80164901	80165667	+	1	ciRNA	ENSRNOT00000005439	Pnn	mRNA	chr6:80164900-80165667	pinin, desmosome associated protein [Source:RGD Symbol;Acc:1597086]	GO:0003674(molecular_function);GO:0005575(cellular_component);GO:0008150(biological_process);GO:0016607(nuclear speck);GO:0035145(exon-exon junction complex);GO:0071013(catalytic step 2 spliceosome)	03013(RNA transport);03015(mRNA surveillance pathway)	NA
ciRNA308	0	0	0	0	1	0	0	0	0	0	2.93677	0	chr6	92154461	92158332	-	1	ciRNA	ENSRNOT00000006705	Map4k5	mRNA	chr6:92154113-92158332	mitogen-activated protein kinase kinase kinase kinase 5 [Source:RGD Symbol;Acc:1562028]	GO:0000165(MAPK cascade);GO:0000166(nucleotide binding);GO:0000185(activation of MAPKKK activity);GO:0004672(protein kinase activity);GO:0004674(protein serine/threonine kinase activity);GO:0005524(ATP binding);GO:0005737(cytoplasm);GO:0006468(protein phosphorylation);GO:0008349(MAP kinase kinase kinase kinase activity);GO:0016301(kinase activity);GO:0016310(phosphorylation);GO:0016740(transferas…	NA	NA
ciRNA309	0	0	0	0	1	0	0	0	0	0	2.93677	0	chr5	8746263	8750349	+	1	ciRNA	ENSRNOT00000007766	Arfgef1	mRNA	chr5:8746262-8750349	ADP ribosylation factor guanine nucleotide exchange factor 1 [Source:RGD Symbol;Acc:1560793]	GO:0000139(Golgi membrane);GO:0005085(guanyl-nucleotide exchange factor activity);GO:0005086(ARF guanyl-nucleotide exchange factor activity);GO:0005515(protein binding);GO:0005634(nucleus);GO:0005654(nucleoplasm);GO:0005730(nucleolus);GO:0005737(cytoplasm);GO:0005794(Golgi apparatus);GO:0005802(trans-Golgi network);GO:0005829(cytosol);GO:0007030(Golgi organization);GO:0010256(endomembrane system …	04144(Endocytosis)	NA
ciRNA31	2	0	0	0	0	0	7.90682	0	0	0	0	0	chr7	144081908	144084623	+	1	ciRNA	ENSRNOT00000055302	Pcbp2	mRNA	chr7:144081907-144084627	poly(rC) binding protein 2 [Source:RGD Symbol;Acc:1309626]	GO:0003676(nucleic acid binding);GO:0003677(DNA binding);GO:0003723(RNA binding);GO:0005634(nucleus);GO:0014069(postsynaptic density);GO:1990829(C-rich single-stranded DNA binding)	04216(Ferroptosis)	NA
ciRNA310	0	0	0	0	1	0	0	0	0	0	2.93677	0	chr5	19306801	19307924	+	1	ciRNA	ENSRNOT00000012551	Ubxn2b	mRNA	chr5:19306800-19307927	UBX domain protein 2B [Source:RGD Symbol;Acc:1308557]	GO:0000045(autophagosome assembly);GO:0000132(establishment of mitotic spindle orientation);GO:0005634(nucleus);GO:0005737(cytoplasm);GO:0005783(endoplasmic reticulum);GO:0005794(Golgi apparatus);GO:0005815(microtubule organizing center);GO:0005829(cytosol);GO:0005856(cytoskeleton);GO:0007030(Golgi organization);GO:0031468(nuclear envelope reassembly);GO:0031616(spindle pole centrosome);GO:004313…	NA	NA
ciRNA311	0	0	0	0	1	0	0	0	0	0	2.93677	0	chr5	165758348	165758993	+	1	ciRNA	ENSRNOT00000018000	Casz1	mRNA	chr5:165758347-165758996	castor zinc finger 1 [Source:RGD Symbol;Acc:1563533]	GO:0003676(nucleic acid binding);GO:0005654(nucleoplasm);GO:0005829(cytosol);GO:0043231(intracellular membrane-bounded organelle);GO:0045893(positive regulation of transcription, DNA-templated)	NA	NA
ciRNA312	0	0	0	0	1	0	0	0	0	0	2.93677	0	chr5	166217424	166229782	-	1	ciRNA	ENSRNOT00000055572	Ube4b	mRNA	chr5:166217421-166229782	ubiquitination factor E4B [Source:RGD Symbol;Acc:1304738]	GO:0000151(ubiquitin ligase complex);GO:0000209(protein polyubiquitination);GO:0003222(ventricular trabecula myocardium morphogenesis);GO:0004842(ubiquitin-protein transferase activity);GO:0005524(ATP binding);GO:0005634(nucleus);GO:0005737(cytoplasm);GO:0006511(ubiquitin-dependent protein catabolic process);GO:0006513(protein monoubiquitination);GO:0008626(granzyme-mediated apoptotic signaling p…	04120(Ubiquitin mediated proteolysis);04141(Protein processing in endoplasmic reticulum)	EC:2.3.2.27
ciRNA313	0	0	0	0	1	0	0	0	0	0	2.93677	0	chr4	150718682	150719765	-	1	ciRNA	ENSRNOT00000051846	Cacna1c	mRNA	chr4:150718639-150719765	calcium voltage-gated channel subunit alpha1 C [Source:RGD Symbol;Acc:2245]	GO:0002520(immune system development);GO:0005216(ion channel activity);GO:0005244(voltage-gated ion channel activity);GO:0005245(voltage-gated calcium channel activity);GO:0005262(calcium channel activity);GO:0005516(calmodulin binding);GO:0005737(cytoplasm);GO:0005886(plasma membrane);GO:0005891(voltage-gated calcium channel complex);GO:0006811(ion transport);GO:0006816(calcium ion transport);GO…	04010(MAPK signaling pathway);04020(Calcium signaling pathway);04022(cGMP - PKG signaling pathway);04024(cAMP signaling pathway);04260(Cardiac muscle contraction);04261(Adrenergic signaling in cardiomyocytes);04270(Vascular smooth muscle contraction);04713(Circadian entrainment);04720(Long-term potentiation);04723(Retrograde endocannabinoid signaling);04724(Glutamatergic synapse);04725(Cholinergi…	NA
ciRNA314	0	0	0	0	3	0	0	0	0	0	8.81031	0	chr4	167219920	167220138	+	1	ciRNA	ENSRNOT00000075273	Smim10l1	mRNA	chr4:167219919-167221624	small integral membrane protein 10 like 1 [Source:MGI Symbol;Acc:MGI:1914379]	NA	NA	NA
ciRNA315	0	0	0	0	2	0	0	0	0	0	5.87354	0	chr3	38701727	38701908	-	1	ciRNA	ENSRNOT00000006549	Prpf40a	mRNA	chr3:38700985-38701908	pre-mRNA processing factor 40 homolog A [Source:RGD Symbol;Acc:1311401]	GO:0000398(mRNA splicing, via spliceosome);GO:0003723(RNA binding);GO:0005634(nucleus);GO:0005685(U1 snRNP);GO:0016363(nuclear matrix);GO:0070064(proline-rich region binding);GO:0071004(U2-type prespliceosome)	03040(Spliceosome)	NA
ciRNA316	0	0	0	0	3	0	0	0	0	0	8.81031	0	chr3	67573448	67574720	+	1	ciRNA	ENSRNOT00000009839	Dnajc10	mRNA	chr3:67573447-67574720	DnaJ heat shock protein family (Hsp40) member C10 [Source:RGD Symbol;Acc:1307813]	GO:0001671(ATPase activator activity);GO:0001933(negative regulation of protein phosphorylation);GO:0005783(endoplasmic reticulum);GO:0005788(endoplasmic reticulum lumen);GO:0015035(protein disulfide oxidoreductase activity);GO:0015036(disulfide oxidoreductase activity);GO:0016491(oxidoreductase activity);GO:0016671(oxidoreductase activity, acting on a sulfur group of donors, disulfide as accepto…	04141(Protein processing in endoplasmic reticulum)	NA
ciRNA317	0	0	0	0	1	0	0	0	0	0	2.93677	0	chr3	110507498	110507750	-	1	ciRNA	ENSRNOT00000078037	Plcb2	mRNA	chr3:110507494-110507750	phospholipase C, beta 2 [Source:RGD Symbol;Acc:621004]	GO:0004435(phosphatidylinositol phospholipase C activity);GO:0004629(phospholipase C activity);GO:0005509(calcium ion binding);GO:0005737(cytoplasm);GO:0006629(lipid metabolic process);GO:0007165(signal transduction);GO:0008081(phosphoric diester hydrolase activity);GO:0016042(lipid catabolic process);GO:0016787(hydrolase activity);GO:0035556(intracellular signal transduction);GO:0050913(sensory …	00562(Inositol phosphate metabolism);04015(Rap1 signaling pathway);04020(Calcium signaling pathway);04022(cGMP - PKG signaling pathway);04062(Chemokine signaling pathway);04070(Phosphatidylinositol signaling system);04071(Sphingolipid signaling pathway);04072(Phospholipase D signaling pathway);04261(Adrenergic signaling in cardiomyocytes);04270(Vascular smooth muscle contraction);04310(Wnt signal…	EC:3.1.4.11
ciRNA318	0	0	0	0	1	0	0	0	0	0	2.93677	0	chr3	140656529	140658208	-	1	ciRNA	ENSRNOT00000015637	Ralgapa2	mRNA	chr3:140656488-140658208	Ral GTPase activating protein catalytic alpha subunit 2 [Source:RGD Symbol;Acc:1308023]	GO:0005096(GTPase activator activity);GO:0005634(nucleus);GO:0005737(cytoplasm);GO:0005829(cytosol);GO:0005886(plasma membrane);GO:0043547(positive regulation of GTPase activity);GO:0051056(regulation of small GTPase mediated signal transduction)	NA	NA
ciRNA319	0	0	0	0	2	0	0	0	0	0	5.87354	0	chr3	154930352	154930757	+	1	ciRNA	ENSRNOT00000088748	Ralgapb	mRNA	chr3:154930351-154930758	Ral GTPase activating protein non-catalytic beta subunit [Source:RGD Symbol;Acc:1306861]	GO:0005096(GTPase activator activity);GO:0043547(positive regulation of GTPase activity);GO:0046982(protein heterodimerization activity);GO:0051056(regulation of small GTPase mediated signal transduction)	NA	NA
ciRNA32	2	0	0	0	0	0	7.90682	0	0	0	0	0	chr6	26488517	26488723	-	1	ciRNA	ENSRNOT00000074938	Nrbp1	mRNA	chr6:26488512-26488723	nuclear receptor binding protein 1 [Source:RGD Symbol;Acc:1589575]	GO:0004672(protein kinase activity);GO:0005524(ATP binding);GO:0005737(cytoplasm);GO:0006468(protein phosphorylation);GO:0006888(ER to Golgi vesicle-mediated transport);GO:0012505(endomembrane system);GO:0035556(intracellular signal transduction)	NA	NA
ciRNA320	0	0	0	0	1	0	0	0	0	0	2.93677	0	chr3	163625725	163626830	+	1	ciRNA	ENSRNOT00000010054	Arfgef2	mRNA	chr3:163625724-163626830	ADP ribosylation factor guanine nucleotide exchange factor 2 [Source:RGD Symbol;Acc:631430]	GO:0000139(Golgi membrane);GO:0001881(receptor recycling);GO:0005085(guanyl-nucleotide exchange factor activity);GO:0005086(ARF guanyl-nucleotide exchange factor activity);GO:0005515(protein binding);GO:0005737(cytoplasm);GO:0005768(endosome);GO:0005794(Golgi apparatus);GO:0005802(trans-Golgi network);GO:0005815(microtubule organizing center);GO:0005829(cytosol);GO:0005856(cytoskeleton);GO:000587…	04144(Endocytosis)	NA
ciRNA321	0	0	0	0	1	0	0	0	0	0	2.93677	0	chr2	1444471	1445071	+	1	ciRNA	ENSRNOT00000013625	Erap1	mRNA	chr2:1444470-1445085	endoplasmic reticulum aminopeptidase 1 [Source:RGD Symbol;Acc:708542]	GO:0004177(aminopeptidase activity);GO:0005138(interleukin-6 receptor binding);GO:0005576(extracellular region);GO:0005737(cytoplasm);GO:0005789(endoplasmic reticulum membrane);GO:0006508(proteolysis);GO:0006509(membrane protein ectodomain proteolysis);GO:0008217(regulation of blood pressure);GO:0008233(peptidase activity);GO:0008235(metalloexopeptidase activity);GO:0008237(metallopeptidase activ…	NA	NA
ciRNA322	0	0	0	0	1	0	0	0	0	0	2.93677	0	chr2	56465979	56466168	+	1	ciRNA	ENSRNOT00000016036	Lifr	mRNA	chr2:56465978-56469843	LIF receptor alpha [Source:RGD Symbol;Acc:621431]	GO:0004896(cytokine receptor activity);GO:0004897(ciliary neurotrophic factor receptor activity);GO:0004923(leukemia inhibitory factor receptor activity);GO:0004924(oncostatin-M receptor activity);GO:0005127(ciliary neurotrophic factor receptor binding);GO:0008284(positive regulation of cell proliferation);GO:0016020(membrane);GO:0016021(integral component of membrane);GO:0019221(cytokine-mediate…	04060(Cytokine-cytokine receptor interaction);04550(Signaling pathways regulating pluripotency of stem cells);04630(Jak-STAT signaling pathway)	NA
ciRNA323	0	0	0	0	2	0	0	0	0	0	5.87354	0	chr2	178251162	178256258	-	1	ciRNA	ENSRNOT00000090152	Fnip2	mRNA	chr2:178249289-178256258	folliculin interacting protein 2 [Source:RGD Symbol;Acc:1562174]	GO:0000122(negative regulation of transcription by RNA polymerase II);GO:0001932(regulation of protein phosphorylation);GO:0005737(cytoplasm);GO:0006468(protein phosphorylation);GO:0008630(intrinsic apoptotic signaling pathway in response to DNA damage);GO:0031334(positive regulation of protein complex assembly);GO:0033138(positive regulation of peptidyl-serine phosphorylation);GO:0042030(ATPase …	04150(mTOR signaling pathway)	NA
ciRNA324	0	0	0	0	1	0	0	0	0	0	2.93677	0	chr2	198763398	198763671	+	1	ciRNA	ENSRNOT00000028811	Pex11b	mRNA	chr2:198763397-198763738	peroxisomal biogenesis factor 11 beta [Source:RGD Symbol;Acc:1310353]	GO:0005739(mitochondrion);GO:0005777(peroxisome);GO:0005778(peroxisomal membrane);GO:0005779(integral component of peroxisomal membrane);GO:0007031(peroxisome organization);GO:0016020(membrane);GO:0016021(integral component of membrane);GO:0016559(peroxisome fission);GO:0032991(protein-containing complex);GO:0042803(protein homodimerization activity);GO:0044375(regulation of peroxisome size);GO:0…	04146(Peroxisome)	NA
ciRNA325	0	0	0	0	1	0	0	0	0	0	2.93677	0	chr2	227477314	227481067	+	1	ciRNA	ENSRNOT00000064809	Sec24d	mRNA	chr2:227477313-227481067	SEC24 homolog D, COPII coat complex component [Source:RGD Symbol;Acc:1311720]	GO:0000139(Golgi membrane);GO:0000149(SNARE binding);GO:0001701(in utero embryonic development);GO:0006886(intracellular protein transport);GO:0006888(ER to Golgi vesicle-mediated transport);GO:0008270(zinc ion binding);GO:0015031(protein transport);GO:0030127(COPII vesicle coat);GO:0090110(cargo loading into COPII-coated vesicle)	04141(Protein processing in endoplasmic reticulum)	NA
ciRNA326	0	0	0	0	1	0	0	0	0	0	2.93677	0	chr2	238735610	238736350	-	1	ciRNA	ENSRNOT00000046775	Tet2	mRNA	chr2:238735570-238736350	tet methylcytosine dioxygenase 2 [Source:RGD Symbol;Acc:1311625]	GO:0003674(molecular_function);GO:0005506(iron ion binding);GO:0005575(cellular_component);GO:0005634(nucleus);GO:0006211(5-methylcytosine catabolic process);GO:0006493(protein O-linked glycosylation);GO:0008198(ferrous iron binding);GO:0008270(zinc ion binding);GO:0014070(response to organic cyclic compound);GO:0030099(myeloid cell differentiation);GO:0045944(positive regulation of transcription…	NA	NA
ciRNA327	0	0	0	0	1	0	0	0	0	0	2.93677	0	chr1	87958234	87958378	+	1	ciRNA	ENSRNOT00000027837	Map4k1	mRNA	chr1:87958233-87958579	mitogen activated protein kinase kinase kinase kinase 1 [Source:RGD Symbol;Acc:1305463]	GO:0000166(nucleotide binding);GO:0000185(activation of MAPKKK activity);GO:0003674(molecular_function);GO:0004672(protein kinase activity);GO:0004674(protein serine/threonine kinase activity);GO:0005524(ATP binding);GO:0005575(cellular_component);GO:0005622(intracellular);GO:0005737(cytoplasm);GO:0006468(protein phosphorylation);GO:0007257(activation of JUN kinase activity);GO:0008150(biological…	04010(MAPK signaling pathway)	EC:2.7.11.1
ciRNA328	0	0	0	0	1	0	0	0	0	0	2.93677	0	chr1	94349508	94350238	-	1	ciRNA	ENSRNOT00000019463	Uri1	mRNA	chr1:94349482-94350238	URI1, prefoldin-like chaperone [Source:RGD Symbol;Acc:1310358]	GO:0000122(negative regulation of transcription by RNA polymerase II);GO:0000993(RNA polymerase II complex binding);GO:0001558(regulation of cell growth);GO:0003682(chromatin binding);GO:0003714(transcription corepressor activity);GO:0005634(nucleus);GO:0005654(nucleoplasm);GO:0005665(RNA polymerase II, core complex);GO:0005737(cytoplasm);GO:0005829(cytosol);GO:0006357(regulation of transcription…	NA	NA
ciRNA329	0	0	0	0	1	0	0	0	0	0	2.93677	0	chr1	137285786	137286324	+	1	ciRNA	ENSRNOT00000014802	Akap13	mRNA	chr1:137285785-137286324	A-kinase anchoring protein 13 [Source:RGD Symbol;Acc:727893]	GO:0004691(cAMP-dependent protein kinase activity);GO:0005078(MAP-kinase scaffold activity);GO:0005085(guanyl-nucleotide exchange factor activity);GO:0005089(Rho guanyl-nucleotide exchange factor activity);GO:0005634(nucleus);GO:0005737(cytoplasm);GO:0005829(cytosol);GO:0005884(actin filament);GO:0005938(cell cortex);GO:0006468(protein phosphorylation);GO:0007186(G-protein coupled receptor signal…	NA	NA
ciRNA33	2	0	0	0	0	0	7.90682	0	0	0	0	0	chr6	108155845	108156432	-	1	ciRNA	ENSRNOT00000015545	Aldh6a1	mRNA	chr6:108155840-108156432	aldehyde dehydrogenase 6 family, member A1 [Source:RGD Symbol;Acc:621556]	GO:0004491(methylmalonate-semialdehyde dehydrogenase (acylating) activity);GO:0005654(nucleoplasm);GO:0005739(mitochondrion);GO:0006210(thymine catabolic process);GO:0006574(valine catabolic process);GO:0016491(oxidoreductase activity);GO:0016620(oxidoreductase activity, acting on the aldehyde or oxo group of donors, NAD or NADP as acceptor);GO:0050873(brown fat cell differentiation);GO:0055114(o…	00280(Valine, leucine and isoleucine degradation);00410(beta-Alanine metabolism);00562(Inositol phosphate metabolism);00640(Propanoate metabolism);01200(Carbon metabolism)	EC:1.2.1.27
ciRNA330	0	0	0	0	2	0	0	0	0	0	5.87354	0	chr1	164563379	164564321	+	1	ciRNA	ENSRNOT00000043554	Arrb1	mRNA	chr1:164563378-164564321	arrestin, beta 1 [Source:RGD Symbol;Acc:2156]	GO:0000187(activation of MAPK activity);GO:0000785(chromatin);GO:0001933(negative regulation of protein phosphorylation);GO:0001934(positive regulation of protein phosphorylation);GO:0002031(G-protein coupled receptor internalization);GO:0002092(positive regulation of receptor internalization);GO:0005096(GTPase activator activity);GO:0005102(signaling receptor binding);GO:0005159(insulin-like gro…	04010(MAPK signaling pathway);04062(Chemokine signaling pathway);04144(Endocytosis);04340(Hedgehog signaling pathway);04740(Olfactory transduction);04926(Relaxin signaling pathway);05032(Morphine addiction)	NA
ciRNA331	0	0	0	0	3	0	0	0	0	0	8.81031	0	chr1	167085670	167086711	+	1	ciRNA	ENSRNOT00000055249	Numa1	mRNA	chr1:167085669-167086711	nuclear mitotic apparatus protein 1 [Source:RGD Symbol;Acc:1308777]	GO:0000132(establishment of mitotic spindle orientation);GO:0000139(Golgi membrane);GO:0000922(spindle pole);GO:0001578(microtubule bundle formation);GO:0005634(nucleus);GO:0005654(nucleoplasm);GO:0005813(centrosome);GO:0005829(cytosol);GO:0005876(spindle microtubule);GO:0005938(cell cortex);GO:0008017(microtubule binding);GO:0008022(protein C-terminus binding);GO:0015631(tubulin binding);GO:0016…	NA	NA
ciRNA332	0	0	0	0	1	0	0	0	0	0	2.93677	0	chr1	214234429	214235423	+	1	ciRNA	ENSRNOT00000051755	Phrf1	mRNA	chr1:214234428-214235423	PHD and ring finger domains 1 [Source:RGD Symbol;Acc:708360]	GO:0006366(transcription by RNA polymerase II);GO:0006397(mRNA processing);GO:0019904(protein domain specific binding);GO:0046872(metal ion binding);GO:0070063(RNA polymerase binding)	NA	NA
ciRNA333	0	0	0	0	1	0	0	0	0	0	2.93677	0	chr1	241833479	241835283	-	1	ciRNA	ENSRNOT00000091282	Fam189a2	mRNA	chr1:241833478-241835283	family with sequence similarity 189, member A2 [Source:RGD Symbol;Acc:1307524]	GO:0016020(membrane);GO:0016021(integral component of membrane)	NA	NA
ciRNA334	0	0	0	0	1	0	0	0	0	0	2.93677	0	chr9	65019630	65020439	+	1	ciRNA	ENSRNOT00000081146	Aox3	mRNA	chr9:65019629-65020439	aldehyde oxidase 3 [Source:RGD Symbol;Acc:1359328]	GO:0003824(catalytic activity);GO:0004031(aldehyde oxidase activity);GO:0005506(iron ion binding);GO:0009055(electron transfer activity);GO:0016491(oxidoreductase activity);GO:0022900(electron transport chain);GO:0030151(molybdenum ion binding);GO:0046872(metal ion binding);GO:0050660(flavin adenine dinucleotide binding);GO:0051287(NAD binding);GO:0051536(iron-sulfur cluster binding);GO:0051537(2…	00280(Valine, leucine and isoleucine degradation);00350(Tyrosine metabolism);00380(Tryptophan metabolism);00750(Vitamin B6 metabolism);00760(Nicotinate and nicotinamide metabolism);00830(Retinol metabolism);00982(Drug metabolism - cytochrome P450);04630(Jak-STAT signaling pathway)	EC:1.2.3.1
ciRNA335	0	0	0	0	1	0	0	0	0	0	2.93677	0	chr9	71977561	71977910	+	1	ciRNA	ENSRNOT00000020447	Pikfyve	mRNA	chr9:71977560-71977912	phosphoinositide kinase, FYVE-type zinc finger containing [Source:RGD Symbol;Acc:1592067]	GO:0000166(nucleotide binding);GO:0000285(1-phosphatidylinositol-3-phosphate 5-kinase activity);GO:0005524(ATP binding);GO:0005829(cytosol);GO:0005911(cell-cell junction);GO:0008270(zinc ion binding);GO:0010008(endosome membrane);GO:0012506(vesicle membrane);GO:0016301(kinase activity);GO:0016307(phosphatidylinositol phosphate kinase activity);GO:0016308(1-phosphatidylinositol-4-phosphate 5-kinas…	00562(Inositol phosphate metabolism);04070(Phosphatidylinositol signaling system);04145(Phagosome);04810(Regulation of actin cytoskeleton)	EC:2.7.1.150
ciRNA336	0	0	0	0	1	0	0	0	0	0	2.93677	0	chr9	81953823	81954198	+	1	ciRNA	ENSRNOT00000023067	Ttll4	mRNA	chr9:81953822-81954198	tubulin tyrosine ligase like 4 [Source:RGD Symbol;Acc:1594742]	GO:0005524(ATP binding);GO:0006464(cellular protein modification process);GO:0015631(tubulin binding);GO:0018095(protein polyglutamylation);GO:0018200(peptidyl-glutamic acid modification);GO:0070739(protein-glutamic acid ligase activity)	NA	NA
ciRNA337	0	0	0	0	1	0	0	0	0	0	2.93677	0	chr8	13862745	13863470	+	1	ciRNA	ENSRNOT00000078161	Taf1d	mRNA	chr8:13862744-13863470	TATA-box binding protein associated factor, RNA polymerase I subunit D [Source:RGD Symbol;Acc:1309627]	GO:0005634(nucleus);GO:0005654(nucleoplasm);GO:0005668(RNA polymerase transcription factor SL1 complex);GO:0005815(microtubule organizing center);GO:0006355(regulation of transcription, DNA-templated)	NA	NA
ciRNA338	0	0	0	0	1	0	0	0	0	0	2.93677	0	chr8	16329676	16333376	+	1	ciRNA	ENSRNOT00000024691	Vkorc1l1	mRNA	chr8:16329675-16333376	vitamin K epoxide reductase complex, subunit 1-like 1 [Source:RGD Symbol;Acc:1303249]	GO:0005783(endoplasmic reticulum);GO:0005789(endoplasmic reticulum membrane);GO:0016020(membrane);GO:0016021(integral component of membrane);GO:0016491(oxidoreductase activity);GO:0017187(peptidyl-glutamic acid carboxylation);GO:0034599(cellular response to oxidative stress);GO:0042373(vitamin K metabolic process);GO:0047057(vitamin-K-epoxide reductase (warfarin-sensitive) activity);GO:0048038(qu…	00130(Ubiquinone and other terpenoid-quinone biosynthesis)	EC:1.17.4.4
ciRNA339	0	0	0	0	2	0	0	0	0	0	5.87354	0	chr8	22521944	22522681	+	1	ciRNA	ENSRNOT00000066007	Dnm2	mRNA	chr8:22521943-22522803	dynamin 2 [Source:RGD Symbol;Acc:2513]	GO:0000139(Golgi membrane);GO:0000166(nucleotide binding);GO:0001891(phagocytic cup);GO:0001917(photoreceptor inner segment);GO:0002031(G-protein coupled receptor internalization);GO:0003281(ventricular septum development);GO:0003924(GTPase activity);GO:0005515(protein binding);GO:0005525(GTP binding);GO:0005634(nucleus);GO:0005737(cytoplasm);GO:0005768(endosome);GO:0005794(Golgi apparatus);GO:00…	04072(Phospholipase D signaling pathway);04144(Endocytosis);04666(Fc gamma R-mediated phagocytosis);04721(Synaptic vesicle cycle);04961(Endocrine and other factor-regulated calcium reabsorption);05100(Bacterial invasion of epithelial cells)	NA
ciRNA34	1	0	0	0	0	0	3.95341	0	0	0	0	0	chr6	126640377	126640771	+	1	ciRNA	ENSRNOT00000089601	Ubr7	mRNA	chr6:126640376-126640776	ubiquitin protein ligase E3 component n-recognin 7 (putative) [Source:RGD Symbol;Acc:1359144]	GO:0003674(molecular_function);GO:0005575(cellular_component);GO:0008150(biological_process);GO:0008270(zinc ion binding);GO:0016874(ligase activity);GO:0046872(metal ion binding)	NA	NA
ciRNA340	0	0	0	0	1	0	0	0	0	0	2.93677	0	chr8	44990219	44990481	+	1	ciRNA	ENSRNOT00000044608	Hspa8	mRNA	chr8:44990218-44990481	heat shock protein family A (Hsp70) member 8 [Source:RGD Symbol;Acc:621725]	GO:0000166(nucleotide binding);GO:0005524(ATP binding)	03040(Spliceosome);04010(MAPK signaling pathway);04141(Protein processing in endoplasmic reticulum);04144(Endocytosis);04213(Longevity regulating pathway - multiple species);04612(Antigen processing and presentation);04915(Estrogen signaling pathway);05134(Legionellosis);05145(Toxoplasmosis);05162(Measles);05164(Influenza A);05169(Epstein-Barr virus infection)	NA
ciRNA341	0	0	0	0	1	0	0	0	0	0	2.93677	0	chr8	64179784	64183982	-	1	ciRNA	ENSRNOT00000013581	Arih1	mRNA	chr8:64179775-64183982	ariadne RBR E3 ubiquitin protein ligase 1 [Source:RGD Symbol;Acc:1308131]	GO:0000151(ubiquitin ligase complex);GO:0000209(protein polyubiquitination);GO:0004842(ubiquitin-protein transferase activity);GO:0005737(cytoplasm);GO:0006511(ubiquitin-dependent protein catabolic process);GO:0016567(protein ubiquitination);GO:0016740(transferase activity);GO:0031624(ubiquitin conjugating enzyme binding);GO:0032436(positive regulation of proteasomal ubiquitin-dependent protein c…	NA	NA
ciRNA342	0	0	0	0	1	0	0	0	0	0	2.93677	0	chr8	97446549	97446725	+	1	ciRNA	ENSRNOT00000080142	Ctsh	mRNA	chr8:97446548-97448106	cathepsin H [Source:RGD Symbol;Acc:2447]	GO:0002250(adaptive immune response);GO:0002764(immune response-regulating signaling pathway);GO:0004175(endopeptidase activity);GO:0004177(aminopeptidase activity);GO:0004197(cysteine-type endopeptidase activity);GO:0005615(extracellular space);GO:0005764(lysosome);GO:0005829(cytosol);GO:0006508(proteolysis);GO:0006919(activation of cysteine-type endopeptidase activity involved in apoptotic proc…	04142(Lysosome);04210(Apoptosis)	NA
ciRNA343	0	0	0	0	1	0	0	0	0	0	2.93677	0	chr8	97454826	97455539	+	1	ciRNA	ENSRNOT00000080142	Ctsh	mRNA	chr8:97454825-97457072	cathepsin H [Source:RGD Symbol;Acc:2447]	GO:0002250(adaptive immune response);GO:0002764(immune response-regulating signaling pathway);GO:0004175(endopeptidase activity);GO:0004177(aminopeptidase activity);GO:0004197(cysteine-type endopeptidase activity);GO:0005615(extracellular space);GO:0005764(lysosome);GO:0005829(cytosol);GO:0006508(proteolysis);GO:0006919(activation of cysteine-type endopeptidase activity involved in apoptotic proc…	04142(Lysosome);04210(Apoptosis)	NA
ciRNA344	0	0	0	0	0	1	0	0	0	0	0	3.18191	chrX	37586005	37588837	+	1	ciRNA	ENSRNOT00000008509	Eif1ax	mRNA	chrX:37586004-37588838	eukaryotic translation initiation factor 1A, X-linked [Source:RGD Symbol;Acc:1560198]	GO:0003723(RNA binding);GO:0003743(translation initiation factor activity);GO:0006412(translation);GO:0006413(translational initiation)	03013(RNA transport)	NA
ciRNA345	0	0	0	0	0	1	0	0	0	0	0	3.18191	chr13	48800442	48801258	+	1	ciRNA	ENSRNOT00000065094	Elk4	mRNA	chr13:48800441-48801258	ELK4, ETS transcription factor [Source:RGD Symbol;Acc:1310504]	GO:0000122(negative regulation of transcription by RNA polymerase II);GO:0000978(RNA polymerase II proximal promoter sequence-specific DNA binding);GO:0000981(RNA polymerase II transcription factor activity, sequence-specific DNA binding);GO:0003677(DNA binding);GO:0003682(chromatin binding);GO:0003700(DNA-binding transcription factor activity);GO:0005634(nucleus);GO:0005654(nucleoplasm);GO:00058…	04010(MAPK signaling pathway);05166(HTLV-I infection);05202(Transcriptional misregulation in cancers)	NA
ciRNA346	0	0	0	0	0	2	0	0	0	0	0	6.36382	chr12	25469846	25470623	+	1	ciRNA	ENSRNOT00000077189	Gtf2i	mRNA	chr12:25469845-25470623	general transcription factor II I [Source:RGD Symbol;Acc:727961]	GO:0003674(molecular_function);GO:0003677(DNA binding);GO:0003700(DNA-binding transcription factor activity);GO:0005575(cellular_component);GO:0005634(nucleus);GO:0005654(nucleoplasm);GO:0005737(cytoplasm);GO:0006351(transcription, DNA-templated);GO:0006355(regulation of transcription, DNA-templated);GO:0006366(transcription by RNA polymerase II);GO:0016525(negative regulation of angiogenesis);GO…	03022(Basal transcription factors);04022(cGMP - PKG signaling pathway);05168(Herpes simplex infection)	NA
ciRNA347	0	0	0	0	0	1	0	0	0	0	0	3.18191	chr12	25473365	25475393	+	1	ciRNA	ENSRNOT00000077189	Gtf2i	mRNA	chr12:25473364-25475393	general transcription factor II I [Source:RGD Symbol;Acc:727961]	GO:0003674(molecular_function);GO:0003677(DNA binding);GO:0003700(DNA-binding transcription factor activity);GO:0005575(cellular_component);GO:0005634(nucleus);GO:0005654(nucleoplasm);GO:0005737(cytoplasm);GO:0006351(transcription, DNA-templated);GO:0006355(regulation of transcription, DNA-templated);GO:0006366(transcription by RNA polymerase II);GO:0016525(negative regulation of angiogenesis);GO…	03022(Basal transcription factors);04022(cGMP - PKG signaling pathway);05168(Herpes simplex infection)	NA
ciRNA348	0	0	0	0	0	2	0	0	0	0	0	6.36382	chr12	52544172	52545493	-	1	ciRNA	ENSRNOT00000056656	Golga3	mRNA	chr12:52544163-52545493	golgin A3 [Source:RGD Symbol;Acc:1305262]	GO:0005654(nucleoplasm);GO:0005794(Golgi apparatus);GO:0007283(spermatogenesis);GO:0017119(Golgi transport complex);GO:0090498(extrinsic component of Golgi membrane)	NA	NA
ciRNA349	0	0	0	0	0	1	0	0	0	0	0	3.18191	chr11	30392154	30393137	-	1	ciRNA	ENSRNOT00000047741	Scaf4	mRNA	chr11:30392125-30393137	SR-related CTD-associated factor 4 [Source:RGD Symbol;Acc:727896]	GO:0003676(nucleic acid binding);GO:0003723(RNA binding);GO:0005654(nucleoplasm)	NA	NA
ciRNA35	1	0	0	0	0	0	3.95341	0	0	0	0	0	chr5	25746121	25747328	-	1	ciRNA	ENSRNOT00000022249	Fam92a	mRNA	chr5:25744967-25747328	family with sequence similarity 92 member A [Source:RGD Symbol;Acc:1310681]	GO:0005737(cytoplasm);GO:0005814(centriole);GO:0036064(ciliary basal body);GO:0060271(cilium assembly);GO:0097546(ciliary base)	NA	NA
ciRNA350	0	0	0	0	0	2	0	0	0	0	0	6.36382	chr10	36725606	36726449	+	1	ciRNA	ENSRNOT00000005048	Clk4	mRNA	chr10:36725605-36727129	CDC-like kinase 4 [Source:RGD Symbol;Acc:1310274]	GO:0004672(protein kinase activity);GO:0005524(ATP binding);GO:0006468(protein phosphorylation);GO:0016301(kinase activity);GO:0016310(phosphorylation);GO:0043484(regulation of RNA splicing)	NA	NA
ciRNA351	0	0	0	0	0	1	0	0	0	0	0	3.18191	chr10	36725606	36726453	+	1	ciRNA	ENSRNOT00000005048	Clk4	mRNA	chr10:36725605-36727129	CDC-like kinase 4 [Source:RGD Symbol;Acc:1310274]	GO:0004672(protein kinase activity);GO:0005524(ATP binding);GO:0006468(protein phosphorylation);GO:0016301(kinase activity);GO:0016310(phosphorylation);GO:0043484(regulation of RNA splicing)	NA	NA
ciRNA352	0	0	0	0	0	2	0	0	0	0	0	6.36382	chr10	47493699	47494908	+	1	ciRNA	ENSRNOT00000003182	Aldh3a1	mRNA	chr10:47493698-47494908	aldehyde dehydrogenase 3 family, member A1 [Source:RGD Symbol;Acc:2088]	GO:0001666(response to hypoxia);GO:0004028(3-chloroallyl aldehyde dehydrogenase activity);GO:0004029(aldehyde dehydrogenase (NAD) activity);GO:0004030(aldehyde dehydrogenase [NAD(P)+] activity);GO:0005737(cytoplasm);GO:0005829(cytosol);GO:0006081(cellular aldehyde metabolic process);GO:0007568(aging);GO:0007584(response to nutrient);GO:0008106(alcohol dehydrogenase (NADP+) activity);GO:0008284(po…	00010(Glycolysis / Gluconeogenesis);00340(Histidine metabolism);00350(Tyrosine metabolism);00360(Phenylalanine metabolism);00410(beta-Alanine metabolism);00980(Metabolism of xenobiotics by cytochrome P450);00982(Drug metabolism - cytochrome P450);05204(Chemical carcinogenesis)	EC:1.2.1.5
ciRNA353	0	0	0	0	0	1	0	0	0	0	0	3.18191	chr10	55947357	55947953	-	1	ciRNA	ENSRNOT00000057058	Chd3	mRNA	chr10:55947353-55947953	chromodomain helicase DNA binding protein 3 [Source:RGD Symbol;Acc:1311923]	GO:0003674(molecular_function);GO:0005524(ATP binding);GO:0005575(cellular_component);GO:0005634(nucleus);GO:0005730(nucleolus);GO:0005737(cytoplasm);GO:0005813(centrosome);GO:0005815(microtubule organizing center);GO:0006325(chromatin organization);GO:0006333(chromatin assembly or disassembly);GO:0007051(spindle organization);GO:0007098(centrosome cycle);GO:0008150(biological_process);GO:0016581…	NA	NA
ciRNA354	0	0	0	0	0	1	0	0	0	0	0	3.18191	chr10	59324126	59327370	+	1	ciRNA	ENSRNOT00000021816	Ankfy1	mRNA	chr10:59324125-59327370	ankyrin repeat and FYVE domain containing 1 [Source:RGD Symbol;Acc:1309598]	GO:0005768(endosome);GO:0005769(early endosome);GO:0005829(cytosol);GO:0010008(endosome membrane);GO:0016020(membrane);GO:0016197(endosomal transport);GO:0017137(Rab GTPase binding);GO:0030904(retromer complex);GO:0034058(endosomal vesicle fusion);GO:0042147(retrograde transport, endosome to Golgi);GO:0043231(intracellular membrane-bounded organelle);GO:0044354(macropinosome);GO:0046872(metal ion…	NA	NA
ciRNA355	0	0	0	0	0	1	0	0	0	0	0	3.18191	chr10	88953729	88953991	+	1	ciRNA	ENSRNOT00000087076	Atp6v0a1	mRNA	chr10:88953728-88959730	ATPase H+ transporting V0 subunit a1 [Source:RGD Symbol;Acc:68405]	GO:0000220(vacuolar proton-transporting V-type ATPase, V0 domain);GO:0005737(cytoplasm);GO:0005794(Golgi apparatus);GO:0005829(cytosol);GO:0005886(plasma membrane);GO:0006811(ion transport);GO:0015078(proton transmembrane transporter activity);GO:0015991(ATP hydrolysis coupled proton transport);GO:0016020(membrane);GO:0016021(integral component of membrane);GO:0016241(regulation of macroautophagy…	00190(Oxidative phosphorylation);04142(Lysosome);04145(Phagosome);04721(Synaptic vesicle cycle);04966(Collecting duct acid secretion);05152(Tuberculosis);05165(Human papillomavirus infection);05323(Rheumatoid arthritis)	NA
ciRNA356	0	0	0	0	0	1	0	0	0	0	0	3.18191	chr17	6668809	6669945	+	1	ciRNA	ENSRNOT00000025980	Hnrnpk	mRNA	chr17:6668808-6670186	heterogeneous nuclear ribonucleoprotein K [Source:RGD Symbol;Acc:71058]	GO:0000122(negative regulation of transcription by RNA polymerase II);GO:0000790(nuclear chromatin);GO:0000978(RNA polymerase II proximal promoter sequence-specific DNA binding);GO:0000987(proximal promoter sequence-specific DNA binding);GO:0001077(transcriptional activator activity, RNA polymerase II proximal promoter sequence-specific DNA binding);GO:0001541(ovarian follicle development);GO:000…	03040(Spliceosome);05168(Herpes simplex infection);05203(Viral carcinogenesis);05206(MicroRNAs in cancer)	NA
ciRNA357	0	0	0	0	0	1	0	0	0	0	0	3.18191	chr16	14373675	14375324	-	1	ciRNA	ENSRNOT00000018723	Ghitm	mRNA	chr16:14373669-14375324	growth hormone inducible transmembrane protein [Source:RGD Symbol;Acc:1359301]	GO:0005739(mitochondrion);GO:0005743(mitochondrial inner membrane);GO:0006915(apoptotic process);GO:0016020(membrane);GO:0016021(integral component of membrane)	NA	NA
ciRNA358	0	0	0	0	0	1	0	0	0	0	0	3.18191	chr16	86669303	86670041	+	1	ciRNA	ENSRNOT00000019675	Efnb2	mRNA	chr16:86669302-86670041	ephrin B2 [Source:RGD Symbol;Acc:1309497]	GO:0001945(lymph vessel development);GO:0002042(cell migration involved in sprouting angiogenesis);GO:0005102(signaling receptor binding);GO:0005886(plasma membrane);GO:0007155(cell adhesion);GO:0007411(axon guidance);GO:0008284(positive regulation of cell proliferation);GO:0009887(animal organ morphogenesis);GO:0010839(negative regulation of keratinocyte proliferation);GO:0010977(negative regula…	04360(Axon guidance)	NA
ciRNA359	0	0	0	0	0	1	0	0	0	0	0	3.18191	chr15	57247059	57248856	+	1	ciRNA	ENSRNOT00000014502	Lcp1	mRNA	chr15:57247058-57248856	lymphocyte cytosolic protein 1 [Source:RGD Symbol;Acc:1308288]	GO:0001725(stress fiber);GO:0001726(ruffle);GO:0001891(phagocytic cup);GO:0002102(podosome);GO:0002286(T cell activation involved in immune response);GO:0003674(molecular_function);GO:0003779(actin binding);GO:0005178(integrin binding);GO:0005509(calcium ion binding);GO:0005575(cellular_component);GO:0005737(cytoplasm);GO:0005829(cytosol);GO:0005884(actin filament);GO:0005886(plasma membrane);GO:…	NA	NA
ciRNA36	1	0	0	0	0	0	3.95341	0	0	0	0	0	chr5	61498743	61498877	+	1	ciRNA	ENSRNOT00000013930	Ccdc180	mRNA	chr5:61498742-61498874	coiled-coil domain containing 180 [Source:RGD Symbol;Acc:6498132]	NA	NA	NA
ciRNA360	0	0	0	0	0	1	0	0	0	0	0	3.18191	chr15	86439288	86441395	+	1	ciRNA	ENSRNOT00000084471	Lmo7	mRNA	chr15:86439287-86441419	LIM domain 7 [Source:RGD Symbol;Acc:1302984]	GO:0003700(DNA-binding transcription factor activity);GO:0005515(protein binding);GO:0005634(nucleus);GO:0005635(nuclear envelope);GO:0005654(nucleoplasm);GO:0005737(cytoplasm);GO:0005886(plasma membrane);GO:0005913(cell-cell adherens junction);GO:0008022(protein C-terminus binding);GO:0009986(cell surface);GO:0016324(apical plasma membrane);GO:0023051(regulation of signaling);GO:0030155(regulati…	04520(Adherens junction)	NA
ciRNA361	0	0	0	0	0	2	0	0	0	0	0	6.36382	chr14	44236052	44236484	+	1	ciRNA	ENSRNOT00000003437	Pds5a	mRNA	chr14:44236051-44238817	PDS5 cohesin associated factor A [Source:RGD Symbol;Acc:1307094]	GO:0000785(chromatin);GO:0005634(nucleus);GO:0005654(nucleoplasm);GO:0005886(plasma membrane);GO:0006281(DNA repair);GO:0007049(cell cycle);GO:0007064(mitotic sister chromatid cohesion);GO:0008156(negative regulation of DNA replication);GO:0051301(cell division)	NA	NA
ciRNA362	0	0	0	0	0	2	0	0	0	0	0	6.36382	chr14	60261900	60262391	-	1	ciRNA	ENSRNOT00000048509	Slc34a2	mRNA	chr14:60261899-60262391	solute carrier family 34 member 2 [Source:RGD Symbol;Acc:620889]	GO:0001701(in utero embryonic development);GO:0005436(sodium:phosphate symporter activity);GO:0005886(plasma membrane);GO:0005903(brush border);GO:0006817(phosphate ion transport);GO:0015321(sodium-dependent phosphate transmembrane transporter activity);GO:0016020(membrane);GO:0016021(integral component of membrane);GO:0016324(apical plasma membrane);GO:0030643(cellular phosphate ion homeostasis)…	04978(Mineral absorption)	NA
ciRNA363	0	0	0	0	0	1	0	0	0	0	0	3.18191	chr14	79859435	79862037	+	1	ciRNA	ENSRNOT00000009960	Sorcs2	mRNA	chr14:79859434-79862037	sortilin-related VPS10 domain containing receptor 2 [Source:RGD Symbol;Acc:1310621]	GO:0003674(molecular_function);GO:0005575(cellular_component);GO:0008150(biological_process);GO:0016020(membrane);GO:0016021(integral component of membrane)	NA	NA
ciRNA364	0	0	0	0	0	1	0	0	0	0	0	3.18191	chr14	85756397	85757133	+	1	ciRNA	ENSRNOT00000014044	Xbp1	mRNA	chr14:85756396-85757133	X-box binding protein 1 [Source:RGD Symbol;Acc:1303073]	GO:0003700(DNA-binding transcription factor activity);GO:0006355(regulation of transcription, DNA-templated)	04141(Protein processing in endoplasmic reticulum);04932(Non-alcoholic fatty liver disease (NAFLD));05166(HTLV-I infection)	NA
ciRNA365	0	0	0	0	0	2	0	0	0	0	0	6.36382	chr14	86202525	86204114	+	1	ciRNA	ENSRNOT00000020693	Ykt6	mRNA	chr14:86202524-86204115	YKT6 v-SNARE homolog [Source:RGD Symbol;Acc:70897]	GO:0000139(Golgi membrane);GO:0003674(molecular_function);GO:0005484(SNAP receptor activity);GO:0005737(cytoplasm);GO:0005739(mitochondrion);GO:0005768(endosome);GO:0005783(endoplasmic reticulum);GO:0005794(Golgi apparatus);GO:0005829(cytosol);GO:0005887(integral component of plasma membrane);GO:0006888(ER to Golgi vesicle-mediated transport);GO:0006903(vesicle targeting);GO:0006904(vesicle docki…	04130(SNARE interactions in vesicular transport)	NA
ciRNA366	0	0	0	0	0	1	0	0	0	0	0	3.18191	chr14	107771725	107772389	+	1	ciRNA	ENSRNOT00000012847	Cct4	mRNA	chr14:107771724-107772389	chaperonin containing TCP1 subunit 4 [Source:RGD Symbol;Acc:727937]	GO:0000166(nucleotide binding);GO:0002199(zona pellucida receptor complex);GO:0005524(ATP binding);GO:0005654(nucleoplasm);GO:0005737(cytoplasm);GO:0005813(centrosome);GO:0005815(microtubule organizing center);GO:0005829(cytosol);GO:0005832(chaperonin-containing T-complex);GO:0005856(cytoskeleton);GO:0005874(microtubule);GO:0005929(cilium);GO:0006457(protein folding);GO:0007339(binding of sperm t…	NA	NA
ciRNA367	0	0	0	0	0	1	0	0	0	0	0	3.18191	chr19	31900619	31901156	-	1	ciRNA	ENSRNOT00000024924	Otud4	mRNA	chr19:31900590-31901156	OTU deubiquitinase 4 [Source:RGD Symbol;Acc:1305606]	GO:0004843(thiol-dependent ubiquitin-specific protease activity);GO:0032947(protein-containing complex scaffold activity);GO:0034122(negative regulation of toll-like receptor signaling pathway);GO:0061578(Lys63-specific deubiquitinase activity);GO:0070536(protein K63-linked deubiquitination);GO:0071108(protein K48-linked deubiquitination);GO:1901537(positive regulation of DNA demethylation);GO:19…	NA	NA
ciRNA368	0	0	0	0	0	2	0	0	0	0	0	6.36382	chr19	31903097	31903865	-	1	ciRNA	ENSRNOT00000024924	Otud4	mRNA	chr19:31903079-31903865	OTU deubiquitinase 4 [Source:RGD Symbol;Acc:1305606]	GO:0004843(thiol-dependent ubiquitin-specific protease activity);GO:0032947(protein-containing complex scaffold activity);GO:0034122(negative regulation of toll-like receptor signaling pathway);GO:0061578(Lys63-specific deubiquitinase activity);GO:0070536(protein K63-linked deubiquitination);GO:0071108(protein K48-linked deubiquitination);GO:1901537(positive regulation of DNA demethylation);GO:19…	NA	NA
ciRNA369	0	0	0	0	0	1	0	0	0	0	0	3.18191	chr18	6034014	6034649	-	1	ciRNA	ENSRNOT00000032454	Ss18	mRNA	chr18:6034013-6034649	SS18, nBAF chromatin remodeling complex subunit [Source:RGD Symbol;Acc:1311919]	GO:0000226(microtubule cytoskeleton organization);GO:0000902(cell morphogenesis);GO:0003674(molecular_function);GO:0003713(transcription coactivator activity);GO:0005575(cellular_component);GO:0005634(nucleus);GO:0005881(cytoplasmic microtubule);GO:0007010(cytoskeleton organization);GO:0008150(biological_process);GO:0016514(SWI/SNF complex);GO:0030374(nuclear receptor transcription coactivator ac…	05202(Transcriptional misregulation in cancers)	NA
ciRNA37	1	0	0	0	0	0	3.95341	0	0	0	0	0	chr5	105243357	105244065	+	1	ciRNA	ENSRNOT00000010056	Acer2	mRNA	chr5:105243356-105244065	alkaline ceramidase 2 [Source:RGD Symbol;Acc:1304629]	GO:0001953(negative regulation of cell-matrix adhesion);GO:0003674(molecular_function);GO:0005575(cellular_component);GO:0005794(Golgi apparatus);GO:0006629(lipid metabolic process);GO:0006672(ceramide metabolic process);GO:0006919(activation of cysteine-type endopeptidase activity involved in apoptotic process);GO:0008150(biological_process);GO:0008284(positive regulation of cell proliferation);…	00600(Sphingolipid metabolism);04071(Sphingolipid signaling pathway)	EC:3.5.1.23
ciRNA370	0	0	0	0	0	2	0	0	0	0	0	6.36382	chr20	3979890	3980528	+	1	ciRNA	ENSRNOT00000000529	Tap1	mRNA	chr20:3979889-3980528	transporter 1, ATP binding cassette subfamily B member [Source:RGD Symbol;Acc:3817]	GO:0000166(nucleotide binding);GO:0002479(antigen processing and presentation of exogenous peptide antigen via MHC class I, TAP-dependent);GO:0005524(ATP binding);GO:0005783(endoplasmic reticulum);GO:0005815(microtubule organizing center);GO:0006952(defense response);GO:0015433(peptide antigen-transporting ATPase activity);GO:0015833(peptide transport);GO:0016020(membrane);GO:0016021(integral com…	02010(ABC transporters);04145(Phagosome);04612(Antigen processing and presentation);05168(Herpes simplex infection);05340(Primary immunodeficiency)	NA
ciRNA371	0	0	0	0	0	1	0	0	0	0	0	3.18191	chr20	4522549	4522905	-	1	ciRNA	ENSRNOT00000000481	Skiv2l	mRNA	chr20:4522333-4522905	Ski2 like RNA helicase [Source:RGD Symbol;Acc:1303059]	GO:0003676(nucleic acid binding);GO:0003723(RNA binding);GO:0003724(RNA helicase activity);GO:0004004(ATP-dependent RNA helicase activity);GO:0005524(ATP binding);GO:0006401(RNA catabolic process);GO:0055087(Ski complex);GO:0070478(nuclear-transcribed mRNA catabolic process, 3'-5' exonucleolytic nonsense-mediated decay)	03018(RNA degradation)	NA
ciRNA372	0	0	0	0	0	1	0	0	0	0	0	3.18191	chr20	45388282	45389412	-	1	ciRNA	ENSRNOT00000000715	Amd1	mRNA	chr20:45388265-45389412	adenosylmethionine decarboxylase 1 [Source:RGD Symbol;Acc:2104]	GO:0004014(adenosylmethionine decarboxylase activity);GO:0005829(cytosol);GO:0006557(S-adenosylmethioninamine biosynthetic process);GO:0006595(polyamine metabolic process);GO:0006596(polyamine biosynthetic process);GO:0006597(spermine biosynthetic process);GO:0008295(spermidine biosynthetic process);GO:0016829(lyase activity);GO:0016831(carboxy-lyase activity);GO:0019810(putrescine binding);GO:00…	00270(Cysteine and methionine metabolism);00330(Arginine and proline metabolism)	EC:4.1.1.50
ciRNA373	0	0	0	0	0	1	0	0	0	0	0	3.18191	chr7	2614088	2615874	+	1	ciRNA	ENSRNOT00000018737	Gls2	mRNA	chr7:2614087-2615874	glutaminase 2 [Source:RGD Symbol;Acc:620359]	GO:0004359(glutaminase activity);GO:0005739(mitochondrion);GO:0006541(glutamine metabolic process);GO:0042981(regulation of apoptotic process);GO:0072593(reactive oxygen species metabolic process)	00220(Arginine biosynthesis);00250(Alanine, aspartate and glutamate metabolism);00471(D-Glutamine and D-glutamate metabolism);04724(Glutamatergic synapse);04727(GABAergic synapse);04964(Proximal tubule bicarbonate reclamation);05206(MicroRNAs in cancer);05230(Central carbon metabolism in cancer)	EC:3.5.1.2
ciRNA374	0	0	0	0	0	1	0	0	0	0	0	3.18191	chr7	12666672	12667411	-	1	ciRNA	ENSRNOT00000044865	Ptbp1	mRNA	chr7:12666369-12667411	polypyrimidine tract binding protein 1 [Source:RGD Symbol;Acc:62047]	GO:0000381(regulation of alternative mRNA splicing, via spliceosome);GO:0003676(nucleic acid binding);GO:0003723(RNA binding);GO:0005634(nucleus);GO:0006397(mRNA processing);GO:0033119(negative regulation of RNA splicing);GO:0035307(positive regulation of protein dephosphorylation);GO:0036002(pre-mRNA binding);GO:0048025(negative regulation of mRNA splicing, via spliceosome);GO:0051148(negative r…	NA	NA
ciRNA375	0	0	0	0	0	1	0	0	0	0	0	3.18191	chr7	12666674	12667411	-	1	ciRNA	ENSRNOT00000044865	Ptbp1	mRNA	chr7:12666369-12667411	polypyrimidine tract binding protein 1 [Source:RGD Symbol;Acc:62047]	GO:0000381(regulation of alternative mRNA splicing, via spliceosome);GO:0003676(nucleic acid binding);GO:0003723(RNA binding);GO:0005634(nucleus);GO:0006397(mRNA processing);GO:0033119(negative regulation of RNA splicing);GO:0035307(positive regulation of protein dephosphorylation);GO:0036002(pre-mRNA binding);GO:0048025(negative regulation of mRNA splicing, via spliceosome);GO:0051148(negative r…	NA	NA
ciRNA376	0	0	0	0	0	1	0	0	0	0	0	3.18191	chr7	23919931	23921669	+	1	ciRNA	ENSRNOT00000006570	Rtcb	mRNA	chr7:23919930-23921669	RNA 2',3'-cyclic phosphate and 5'-OH ligase [Source:RGD Symbol;Acc:1303261]	GO:0000166(nucleotide binding);GO:0000971(tRNA exon ligation utilizing 2',3' cyclic phosphate of 5'-exon as source of linkage phosphate);GO:0001701(in utero embryonic development);GO:0001890(placenta development);GO:0003674(molecular_function);GO:0003972(RNA ligase (ATP) activity);GO:0005524(ATP binding);GO:0005575(cellular_component);GO:0005634(nucleus);GO:0005635(nuclear envelope);GO:0005654(nu…	NA	NA
ciRNA377	0	0	0	0	0	1	0	0	0	0	0	3.18191	chr7	66759236	66759566	+	1	ciRNA	ENSRNOT00000005654	Mon2	mRNA	chr7:66759235-66759569	MON2 homolog, regulator of endosome-to-Golgi trafficking [Source:RGD Symbol;Acc:1308808]	GO:0015031(protein transport)	NA	NA
ciRNA378	0	0	0	0	0	1	0	0	0	0	0	3.18191	chr7	73276509	73277729	+	1	ciRNA	ENSRNOT00000007190	Pop1	mRNA	chr7:73276508-73277729	POP1 homolog, ribonuclease P/MRP subunit [Source:RGD Symbol;Acc:1308609]	GO:0000171(ribonuclease MRP activity);GO:0000172(ribonuclease MRP complex);GO:0001682(tRNA 5'-leader removal);GO:0003674(molecular_function);GO:0004526(ribonuclease P activity);GO:0005575(cellular_component);GO:0005655(nucleolar ribonuclease P complex);GO:0005730(nucleolus);GO:0008033(tRNA processing);GO:0008150(biological_process);GO:0016078(tRNA catabolic process);GO:0030681(multimeric ribonucl…	03008(Ribosome biogenesis in eukaryotes);03013(RNA transport)	NA
ciRNA379	0	0	0	0	0	2	0	0	0	0	0	6.36382	chr7	99174279	99174962	+	1	ciRNA	ENSRNOT00000079036	LOC108348266	mRNA	chr7:99174278-99174962	cytochrome P450 2B1 [Source:RGD Symbol;Acc:11439359]	GO:0004497(monooxygenase activity);GO:0005506(iron ion binding);GO:0016491(oxidoreductase activity);GO:0016705(oxidoreductase activity, acting on paired donors, with incorporation or reduction of molecular oxygen);GO:0016712(oxidoreductase activity, acting on paired donors, with incorporation or reduction of molecular oxygen, reduced flavin or flavoprotein as one donor, and incorporation of one a…	00140(Steroid hormone biosynthesis);00590(Arachidonic acid metabolism);00830(Retinol metabolism);05204(Chemical carcinogenesis)	NA
ciRNA38	1	0	0	0	0	0	3.95341	0	0	0	0	0	chr5	128717811	128718769	-	1	ciRNA	ENSRNOT00000089441	Osbpl9	mRNA	chr5:128717810-128718769	oxysterol binding protein-like 9 [Source:RGD Symbol;Acc:1311508]	GO:0005794(Golgi apparatus);GO:0005829(cytosol);GO:0006869(lipid transport);GO:0008289(lipid binding);GO:0015248(sterol transporter activity);GO:0015918(sterol transport);GO:0016020(membrane);GO:0032934(sterol binding);GO:0043231(intracellular membrane-bounded organelle)	NA	NA
ciRNA380	0	0	0	0	0	1	0	0	0	0	0	3.18191	chr7	142779177	142779383	+	1	ciRNA	ENSRNOT00000008673	Acvrl1	mRNA	chr7:142779176-142779383	activin A receptor like type 1 [Source:RGD Symbol;Acc:2029]	GO:0000166(nucleotide binding);GO:0001525(angiogenesis);GO:0001666(response to hypoxia);GO:0001701(in utero embryonic development);GO:0001937(negative regulation of endothelial cell proliferation);GO:0001938(positive regulation of endothelial cell proliferation);GO:0001946(lymphangiogenesis);GO:0001974(blood vessel remodeling);GO:0003203(endocardial cushion morphogenesis);GO:0004672(protein kinas…	NA	NA
ciRNA381	0	0	0	0	0	1	0	0	0	0	0	3.18191	chr6	21089272	21091602	-	1	ciRNA	ENSRNOT00000051239	Rasgrp3	mRNA	chr6:21077698-21091602	RAS guanyl releasing protein 3 [Source:RGD Symbol;Acc:1304612]	GO:0003674(molecular_function);GO:0005085(guanyl-nucleotide exchange factor activity);GO:0005088(Ras guanyl-nucleotide exchange factor activity);GO:0005096(GTPase activator activity);GO:0005509(calcium ion binding);GO:0005575(cellular_component);GO:0005622(intracellular);GO:0005737(cytoplasm);GO:0007264(small GTPase mediated signal transduction);GO:0007265(Ras protein signal transduction);GO:0008…	04010(MAPK signaling pathway);04014(Ras signaling pathway);04015(Rap1 signaling pathway);04662(B cell receptor signaling pathway);05200(Pathways in cancer)	NA
ciRNA382	0	0	0	0	0	1	0	0	0	0	0	3.18191	chr6	72421947	72423555	-	1	ciRNA	ENSRNOT00000077578	Strn3	mRNA	chr6:72421935-72423555	striatin 3 [Source:RGD Symbol;Acc:621827]	GO:0000159(protein phosphatase type 2A complex);GO:0005515(protein binding);GO:0005516(calmodulin binding);GO:0005654(nucleoplasm);GO:0005737(cytoplasm);GO:0005794(Golgi apparatus);GO:0005886(plasma membrane);GO:0016020(membrane);GO:0017048(Rho GTPase binding);GO:0030425(dendrite);GO:0032355(response to estradiol);GO:0032991(protein-containing complex);GO:0033147(negative regulation of intracellu…	NA	NA
ciRNA383	0	0	0	0	0	1	0	0	0	0	0	3.18191	chr6	72559651	72562549	-	1	ciRNA	ENSRNOT00000008459	Hectd1	mRNA	chr6:72559616-72562549	HECT domain E3 ubiquitin protein ligase 1 [Source:RGD Symbol;Acc:1561653]	GO:0004842(ubiquitin-protein transferase activity);GO:0016567(protein ubiquitination);GO:0016740(transferase activity);GO:0046872(metal ion binding);GO:0070534(protein K63-linked ubiquitination)	NA	NA
ciRNA384	0	0	0	0	0	1	0	0	0	0	0	3.18191	chr6	91601172	91602933	+	1	ciRNA	ENSRNOT00000006223	Klhdc2	mRNA	chr6:91601171-91602933	kelch domain containing 2 [Source:RGD Symbol;Acc:1306504]	GO:0005634(nucleus);GO:0016604(nuclear body);GO:0031965(nuclear membrane)	NA	NA
ciRNA385	0	0	0	0	0	1	0	0	0	0	0	3.18191	chr6	144315452	144315666	+	1	ciRNA	ENSRNOT00000035255	Ncapg2	mRNA	chr6:144315451-144315668	non-SMC condensin II complex, subunit G2 [Source:RGD Symbol;Acc:1308406]	GO:0000796(condensin complex);GO:0001833(inner cell mass cell proliferation);GO:0005634(nucleus);GO:0016607(nuclear speck);GO:0035064(methylated histone binding)	NA	NA
ciRNA386	0	0	0	0	0	1	0	0	0	0	0	3.18191	chr5	58823624	58825035	+	1	ciRNA	ENSRNOT00000071201	Atp8b5p	mRNA	chr5:58823623-58825038	ATPase, class I, type 8B, member 5, pseudogene [Source:RGD Symbol;Acc:1587460]	GO:0000166(nucleotide binding);GO:0000287(magnesium ion binding);GO:0001669(acrosomal vesicle);GO:0004012(phospholipid-translocating ATPase activity);GO:0005524(ATP binding);GO:0005548(phospholipid transporter activity);GO:0005794(Golgi apparatus);GO:0005886(plasma membrane);GO:0007030(Golgi organization);GO:0015914(phospholipid transport);GO:0016020(membrane);GO:0016021(integral component of mem…	NA	NA
ciRNA387	0	0	0	0	0	1	0	0	0	0	0	3.18191	chr5	59055265	59055932	-	1	ciRNA	ENSRNOT00000022400	Tln1	mRNA	chr5:59055263-59055932	talin 1 [Source:RGD Symbol;Acc:1306247]	GO:0001726(ruffle);GO:0001786(phosphatidylserine binding);GO:0003674(molecular_function);GO:0003779(actin binding);GO:0005178(integrin binding);GO:0005200(structural constituent of cytoskeleton);GO:0005575(cellular_component);GO:0005856(cytoskeleton);GO:0005925(focal adhesion);GO:0007016(cytoskeletal anchoring at plasma membrane);GO:0007044(cell-substrate junction assembly);GO:0007155(cell adhesi…	04015(Rap1 signaling pathway);04510(Focal adhesion);04611(Platelet activation);05166(HTLV-I infection)	NA
ciRNA388	0	0	0	0	0	3	0	0	0	0	0	9.54573	chr5	79382267	79382422	+	1	ciRNA	ENSRNOT00000085461	Tmem268	mRNA	chr5:79382266-79384239	transmembrane protein 268 [Source:RGD Symbol;Acc:1304595]	GO:0016020(membrane);GO:0016021(integral component of membrane)	NA	NA
ciRNA389	0	0	0	0	0	2	0	0	0	0	0	6.36382	chr5	88585229	88585895	-	1	ciRNA	ENSRNOT00000089560	Tle1	mRNA	chr5:88585173-88585895	transducin like enhancer of split 1 [Source:RGD Symbol;Acc:1309237]	GO:0003714(transcription corepressor activity);GO:0005634(nucleus);GO:0005654(nucleoplasm);GO:0005667(transcription factor complex);GO:0005829(cytosol);GO:0006355(regulation of transcription, DNA-templated);GO:0008134(transcription factor binding);GO:0010628(positive regulation of gene expression);GO:0042802(identical protein binding);GO:0043124(negative regulation of I-kappaB kinase/NF-kappaB si…	NA	NA
ciRNA39	2	0	0	0	0	0	7.90682	0	0	0	0	0	chr5	140744679	140745380	+	1	ciRNA	ENSRNOT00000019587	Trit1	mRNA	chr5:140744678-140745381	tRNA isopentenyltransferase 1 [Source:RGD Symbol;Acc:1304781]	GO:0000166(nucleotide binding);GO:0005524(ATP binding);GO:0005737(cytoplasm);GO:0005739(mitochondrion);GO:0006400(tRNA modification);GO:0008033(tRNA processing);GO:0016740(transferase activity);GO:0046872(metal ion binding);GO:0052381(tRNA dimethylallyltransferase activity)	NA	NA
ciRNA390	0	0	0	0	0	1	0	0	0	0	0	3.18191	chr5	92875972	92876860	-	1	ciRNA	ENSRNOT00000075474	Ptprd	mRNA	chr5:92875958-92876860	protein tyrosine phosphatase, receptor type, D [Source:RGD Symbol;Acc:1561090]	GO:0004721(phosphoprotein phosphatase activity);GO:0004725(protein tyrosine phosphatase activity);GO:0006470(protein dephosphorylation);GO:0016020(membrane);GO:0016021(integral component of membrane);GO:0016311(dephosphorylation);GO:0016787(hydrolase activity);GO:0016791(phosphatase activity);GO:0035335(peptidyl-tyrosine dephosphorylation);GO:0098978(glutamatergic synapse);GO:0099151(regulation o…	NA	NA
ciRNA391	0	0	0	0	0	1	0	0	0	0	0	3.18191	chr5	138671032	138672464	+	1	ciRNA	ENSRNOT00000083754	Foxj3	mRNA	chr5:138671031-138672465	forkhead box J3 [Source:RGD Symbol;Acc:1311770]	GO:0003677(DNA binding);GO:0003700(DNA-binding transcription factor activity);GO:0005634(nucleus);GO:0006355(regulation of transcription, DNA-templated);GO:0043565(sequence-specific DNA binding);GO:0045944(positive regulation of transcription by RNA polymerase II)	NA	NA
ciRNA392	0	0	0	0	0	1	0	0	0	0	0	3.18191	chr5	139897885	139898777	-	1	ciRNA	ENSRNOT00000015250	Smap2	mRNA	chr5:139897882-139898777	small ArfGAP2 [Source:RGD Symbol;Acc:1308418]	GO:0005096(GTPase activator activity);GO:0043547(positive regulation of GTPase activity);GO:0046872(metal ion binding)	04144(Endocytosis)	NA
ciRNA393	0	0	0	0	0	1	0	0	0	0	0	3.18191	chr5	151804887	151805561	+	1	ciRNA	ENSRNOT00000009394	Gpatch3	mRNA	chr5:151804886-151805561	G patch domain containing 3 [Source:RGD Symbol;Acc:1311216]	GO:0003676(nucleic acid binding);GO:0005634(nucleus);GO:0005737(cytoplasm);GO:0032480(negative regulation of type I interferon production);GO:0039536(negative regulation of RIG-I signaling pathway);GO:0045893(positive regulation of transcription, DNA-templated)	NA	NA
ciRNA394	0	0	0	0	0	2	0	0	0	0	0	6.36382	chr5	155881710	155881983	+	1	ciRNA	ENSRNOT00000039341	AABR07073181.1	mRNA	chr5:155881709-155881983	NA	GO:0005604(basement membrane)	NA	NA
ciRNA395	0	0	0	0	0	1	0	0	0	0	0	3.18191	chr4	27305606	27306270	-	1	ciRNA	ENSRNOT00000010118	Akap9	mRNA	chr4:27305595-27306270	A-kinase anchoring protein 9 [Source:RGD Symbol;Acc:620833]	GO:0005515(protein binding);GO:0005794(Golgi apparatus);GO:0005795(Golgi stack);GO:0005801(cis-Golgi network);GO:0005813(centrosome);GO:0007020(microtubule nucleation);GO:0007165(signal transduction);GO:0007194(negative regulation of adenylate cyclase activity);GO:0008076(voltage-gated potassium channel complex);GO:0015459(potassium channel regulator activity);GO:0031116(positive regulation of mi…	NA	NA
ciRNA396	0	0	0	0	0	1	0	0	0	0	0	3.18191	chr4	29533586	29534644	+	1	ciRNA	ENSRNOT00000089564	NEWGENE_621351	mRNA	chr4:29533585-29534660	collagen, type I, alpha 2 [Source:RGD Symbol;Acc:9452897]	GO:0005201(extracellular matrix structural constituent)	04151(PI3K-Akt signaling pathway);04510(Focal adhesion);04512(ECM-receptor interaction);04611(Platelet activation);04926(Relaxin signaling pathway);04933(AGE-RAGE signaling pathway in diabetic complications);04974(Protein digestion and absorption);05146(Amoebiasis);05165(Human papillomavirus infection)	NA
ciRNA397	0	0	0	0	0	1	0	0	0	0	0	3.18191	chr4	162941792	162942745	+	1	ciRNA	ENSRNOT00000090939	Clec2g	mRNA	chr4:162941791-162942746	C-type lectin domain family 2, member G [Source:RGD Symbol;Acc:1563148]	GO:0005886(plasma membrane);GO:0016020(membrane);GO:0016021(integral component of membrane);GO:0030246(carbohydrate binding)	NA	NA
ciRNA398	0	0	0	0	0	2	0	0	0	0	0	6.36382	chr4	176574724	176575643	+	1	ciRNA	ENSRNOT00000016794	Pyroxd1	mRNA	chr4:176574723-176575643	pyridine nucleotide-disulphide oxidoreductase domain 1 [Source:RGD Symbol;Acc:1303253]	GO:0005634(nucleus);GO:0016491(oxidoreductase activity);GO:0030017(sarcomere);GO:0034599(cellular response to oxidative stress);GO:0055114(oxidation-reduction process)	NA	NA
ciRNA399	0	0	0	0	0	1	0	0	0	0	0	3.18191	chr3	8742349	8743380	+	1	ciRNA	ENSRNOT00000021531	Endog	mRNA	chr3:8742348-8743380	endonuclease G [Source:RGD Symbol;Acc:1310763]	GO:0000014(single-stranded DNA endodeoxyribonuclease activity);GO:0000737(DNA catabolic process, endonucleolytic);GO:0001701(in utero embryonic development);GO:0003676(nucleic acid binding);GO:0004519(endonuclease activity);GO:0004521(endoribonuclease activity);GO:0004529(exodeoxyribonuclease activity);GO:0004536(deoxyribonuclease activity);GO:0005634(nucleus);GO:0005739(mitochondrion);GO:0005743…	04210(Apoptosis)	NA
ciRNA4	1	0	0	0	0	0	3.95341	0	0	0	0	0	chr12	22720531	22721540	-	1	ciRNA	ENSRNOT00000001921	Plod3	mRNA	chr12:22720446-22721540	procollagen-lysine, 2-oxoglutarate 5-dioxygenase 3 [Source:RGD Symbol;Acc:631339]	GO:0001701(in utero embryonic development);GO:0001886(endothelial cell morphogenesis);GO:0003674(molecular_function);GO:0005506(iron ion binding);GO:0005575(cellular_component);GO:0005783(endoplasmic reticulum);GO:0005794(Golgi apparatus);GO:0005802(trans-Golgi network);GO:0006493(protein O-linked glycosylation);GO:0008104(protein localization);GO:0008475(procollagen-lysine 5-dioxygenase activity…	00310(Lysine degradation);00514(Other types of O-glycan biosynthesis)	EC:2.4.1.50
ciRNA40	2	0	1	0	0	0	7.90682	0	3.57573	0	0	0	chr5	141075470	141076124	-	1	ciRNA	ENSRNOT00000084109	Macf1	mRNA	chr5:141074614-141076124	microtubule-actin crosslinking factor 1 [Source:RGD Symbol;Acc:1306057]	GO:0003779(actin binding);GO:0005509(calcium ion binding);GO:0005737(cytoplasm);GO:0005794(Golgi apparatus);GO:0005856(cytoskeleton);GO:0005874(microtubule);GO:0005886(plasma membrane);GO:0008017(microtubule binding);GO:0008092(cytoskeletal protein binding);GO:0030334(regulation of cell migration);GO:0032587(ruffle membrane);GO:0032886(regulation of microtubule-based process);GO:0043001(Golgi to …	NA	NA
ciRNA400	0	0	0	0	0	1	0	0	0	0	0	3.18191	chr3	8832814	8835804	+	1	ciRNA	ENSRNOT00000022552	Phyhd1	mRNA	chr3:8832813-8835804	phytanoyl-CoA dioxygenase domain containing 1 [Source:RGD Symbol;Acc:1310377]	GO:0016491(oxidoreductase activity);GO:0046872(metal ion binding);GO:0051213(dioxygenase activity);GO:0055114(oxidation-reduction process)	NA	NA
ciRNA401	0	0	0	0	0	1	0	0	0	0	0	3.18191	chr3	15044834	15046386	+	1	ciRNA	ENSRNOT00000080760	Dab2ip	mRNA	chr3:15044833-15046404	DAB2 interacting protein [Source:RGD Symbol;Acc:621686]	GO:0000122(negative regulation of transcription by RNA polymerase II);GO:0000185(activation of MAPKKK activity);GO:0001525(angiogenesis);GO:0001933(negative regulation of protein phosphorylation);GO:0005096(GTPase activator activity);GO:0005123(death receptor binding);GO:0005515(protein binding);GO:0005737(cytoplasm);GO:0005886(plasma membrane);GO:0006915(apoptotic process);GO:0006986(response to…	04210(Apoptosis);04668(TNF signaling pathway)	NA
ciRNA402	0	0	0	0	0	1	0	0	0	0	0	3.18191	chr3	55972901	55973886	+	1	ciRNA	ENSRNOT00000010216	Ppig	mRNA	chr3:55972900-55978758	peptidylprolyl isomerase G [Source:RGD Symbol;Acc:620315]	GO:0000413(protein peptidyl-prolyl isomerization);GO:0003755(peptidyl-prolyl cis-trans isomerase activity);GO:0005829(cytosol);GO:0006457(protein folding);GO:0016018(cyclosporin A binding);GO:0016607(nuclear speck)	NA	NA
ciRNA403	0	0	0	0	0	2	0	0	0	0	0	6.36382	chr3	66618389	66618741	+	1	ciRNA	ENSRNOT00000008046	Itprid2	mRNA	chr3:66618388-66618741	ITPR interacting domain containing 2 [Source:RGD Symbol;Acc:1310767]	GO:0003779(actin binding);GO:0005102(signaling receptor binding);GO:0005634(nucleus);GO:0005829(cytosol);GO:0005886(plasma membrane);GO:0051015(actin filament binding)	NA	NA
ciRNA404	0	0	0	0	0	2	0	0	0	0	0	6.36382	chr3	123788276	123789007	+	1	ciRNA	ENSRNOT00000090764	Mavs	mRNA	chr3:123788275-123789010	mitochondrial antiviral signaling protein [Source:RGD Symbol;Acc:1359371]	GO:0002230(positive regulation of defense response to virus by host);GO:0002376(immune system process);GO:0002735(positive regulation of myeloid dendritic cell cytokine production);GO:0005739(mitochondrion);GO:0005741(mitochondrial outer membrane);GO:0005777(peroxisome);GO:0016020(membrane);GO:0016021(integral component of membrane);GO:0032727(positive regulation of interferon-alpha production);G…	04621(NOD-like receptor signaling pathway);04622(RIG-I-like receptor signaling pathway);04623(Cytosolic DNA-sensing pathway);05160(Hepatitis C);05161(Hepatitis B);05162(Measles);05164(Influenza A);05168(Herpes simplex infection)	NA
ciRNA405	0	0	0	0	0	2	0	0	0	0	0	6.36382	chr3	161233000	161233146	+	1	ciRNA	ENSRNOT00000020280	Dnttip1	mRNA	chr3:161232999-161235209	deoxynucleotidyltransferase, terminal, interacting protein 1 [Source:RGD Symbol;Acc:621627]	GO:0000118(histone deacetylase complex);GO:0003677(DNA binding);GO:0005634(nucleus);GO:0005654(nucleoplasm);GO:0005730(nucleolus);GO:0031491(nucleosome binding);GO:0042803(protein homodimerization activity)	NA	NA
ciRNA406	0	0	0	0	0	1	0	0	0	0	0	3.18191	chr2	150864122	150864596	+	1	ciRNA	ENSRNOT00000088461	Mbnl1	mRNA	chr2:150864121-150864801	muscleblind-like splicing regulator 1 [Source:RGD Symbol;Acc:628668]	GO:0000381(regulation of alternative mRNA splicing, via spliceosome);GO:0001069(regulatory region RNA binding);GO:0003723(RNA binding);GO:0003725(double-stranded RNA binding);GO:0005634(nucleus);GO:0005654(nucleoplasm);GO:0005737(cytoplasm);GO:0005829(cytosol);GO:0008150(biological_process);GO:0008380(RNA splicing);GO:0010494(cytoplasmic stress granule);GO:0043484(regulation of RNA splicing);GO:0…	NA	NA
ciRNA407	0	0	0	0	0	1	0	0	0	0	0	3.18191	chr2	189360855	189361950	-	1	ciRNA	ENSRNOT00000024364	Ubap2l	mRNA	chr2:189360840-189361950	ubiquitin associated protein 2-like [Source:RGD Symbol;Acc:1308707]	GO:0005634(nucleus);GO:0005671(Ada2/Gcn5/Ada3 transcription activator complex);GO:0005737(cytoplasm);GO:0007339(binding of sperm to zona pellucida);GO:0031519(PcG protein complex);GO:0061484(hematopoietic stem cell homeostasis)	NA	NA
ciRNA408	0	0	0	0	0	2	0	0	0	0	0	6.36382	chr2	198763398	198763674	+	1	ciRNA	ENSRNOT00000028811	Pex11b	mRNA	chr2:198763397-198763738	peroxisomal biogenesis factor 11 beta [Source:RGD Symbol;Acc:1310353]	GO:0005739(mitochondrion);GO:0005777(peroxisome);GO:0005778(peroxisomal membrane);GO:0005779(integral component of peroxisomal membrane);GO:0007031(peroxisome organization);GO:0016020(membrane);GO:0016021(integral component of membrane);GO:0016559(peroxisome fission);GO:0032991(protein-containing complex);GO:0042803(protein homodimerization activity);GO:0044375(regulation of peroxisome size);GO:0…	04146(Peroxisome)	NA
ciRNA409	0	0	0	0	0	1	0	0	0	0	0	3.18191	chr2	198763398	198763679	+	1	ciRNA	ENSRNOT00000028811	Pex11b	mRNA	chr2:198763397-198763738	peroxisomal biogenesis factor 11 beta [Source:RGD Symbol;Acc:1310353]	GO:0005739(mitochondrion);GO:0005777(peroxisome);GO:0005778(peroxisomal membrane);GO:0005779(integral component of peroxisomal membrane);GO:0007031(peroxisome organization);GO:0016020(membrane);GO:0016021(integral component of membrane);GO:0016559(peroxisome fission);GO:0032991(protein-containing complex);GO:0042803(protein homodimerization activity);GO:0044375(regulation of peroxisome size);GO:0…	04146(Peroxisome)	NA
ciRNA41	1	0	0	0	0	0	3.95341	0	0	0	0	0	chr5	146924684	146925829	+	1	ciRNA	ENSRNOT00000067912	Phc2	mRNA	chr5:146924683-146925829	polyhomeotic homolog 2 [Source:RGD Symbol;Acc:1307912]	GO:0000792(heterochromatin);GO:0003674(molecular_function);GO:0005575(cellular_component);GO:0005634(nucleus);GO:0005654(nucleoplasm);GO:0007283(spermatogenesis);GO:0008150(biological_process);GO:0008270(zinc ion binding);GO:0031519(PcG protein complex);GO:0035102(PRC1 complex);GO:0042802(identical protein binding)	NA	NA
ciRNA410	0	0	0	0	0	3	0	0	0	0	0	9.54573	chr1	5276269	5276938	+	1	ciRNA	ENSRNOT00000019893	Shprh	mRNA	chr1:5276268-5276964	SNF2 histone linker PHD RING helicase [Source:RGD Symbol;Acc:1310342]	GO:0000209(protein polyubiquitination);GO:0000786(nucleosome);GO:0003677(DNA binding);GO:0004386(helicase activity);GO:0004842(ubiquitin-protein transferase activity);GO:0005524(ATP binding);GO:0005634(nucleus);GO:0006334(nucleosome assembly);GO:0006974(cellular response to DNA damage stimulus);GO:0031625(ubiquitin protein ligase binding);GO:0046872(metal ion binding)	NA	NA
ciRNA411	0	0	0	0	0	3	0	0	0	0	0	9.54573	chr1	44060584	44061609	+	1	ciRNA	ENSRNOT00000065733	Scaf8	mRNA	chr1:44060583-44061609	SR-related CTD-associated factor 8 [Source:RGD Symbol;Acc:708362]	GO:0003676(nucleic acid binding);GO:0003723(RNA binding);GO:0005654(nucleoplasm)	NA	NA
ciRNA412	0	0	0	0	0	2	0	0	0	0	0	6.36382	chr1	82270002	82270769	-	1	ciRNA	ENSRNOT00000057433	Cxcl17	mRNA	chr1:82270001-82270769	C-X-C motif chemokine ligand 17 [Source:RGD Symbol;Acc:1304717]	GO:0000187(activation of MAPK activity);GO:0005615(extracellular space);GO:0010575(positive regulation of vascular endothelial growth factor production);GO:0010759(positive regulation of macrophage chemotaxis);GO:0050728(negative regulation of inflammatory response);GO:0090026(positive regulation of monocyte chemotaxis)	NA	NA
ciRNA413	0	0	0	0	0	1	0	0	0	0	0	3.18191	chr1	85457185	85457312	+	1	ciRNA	ENSRNOT00000093740	Supt5h	mRNA	chr1:85457184-85457330	SPT5 homolog, DSIF elongation factor subunit [Source:RGD Symbol;Acc:1563807]	GO:0000122(negative regulation of transcription by RNA polymerase II);GO:0003674(molecular_function);GO:0003682(chromatin binding);GO:0003729(mRNA binding);GO:0005575(cellular_component);GO:0005634(nucleus);GO:0005654(nucleoplasm);GO:0006355(regulation of transcription, DNA-templated);GO:0006357(regulation of transcription by RNA polymerase II);GO:0006368(transcription elongation from RNA polymer…	NA	NA
ciRNA414	0	0	0	0	0	1	0	0	0	0	0	3.18191	chr1	126170045	126170512	-	1	ciRNA	ENSRNOT00000014988	Tjp1	mRNA	chr1:126170024-126170512	tight junction protein 1 [Source:RGD Symbol;Acc:1306305]	GO:0000166(nucleotide binding);GO:0001825(blastocyst formation);GO:0005515(protein binding);GO:0005524(ATP binding);GO:0005634(nucleus);GO:0005737(cytoplasm);GO:0005829(cytosol);GO:0005886(plasma membrane);GO:0005911(cell-cell junction);GO:0005912(adherens junction);GO:0005913(cell-cell adherens junction);GO:0005921(gap junction);GO:0005923(bicellular tight junction);GO:0007605(sensory perception…	04520(Adherens junction);04530(Tight junction);04540(Gap junction);05132(Salmonella infection)	NA
ciRNA415	0	0	0	0	0	1	0	0	0	0	0	3.18191	chr1	157458302	157460600	-	1	ciRNA	ENSRNOT00000068402	Ankrd42	mRNA	chr1:157458298-157460600	ankyrin repeat domain 42 [Source:RGD Symbol;Acc:1310789]	NA	NA	NA
ciRNA416	0	0	0	0	0	1	0	0	0	0	0	3.18191	chr1	188303000	188304541	+	1	ciRNA	ENSRNOT00000065601	Tmc5	mRNA	chr1:188302999-188304541	transmembrane channel-like 5 [Source:RGD Symbol;Acc:1307037]	GO:0005887(integral component of plasma membrane);GO:0016020(membrane);GO:0016021(integral component of membrane)	NA	NA
ciRNA417	0	0	0	0	0	1	0	0	0	0	0	3.18191	chr1	199420833	199422190	+	1	ciRNA	ENSRNOT00000031891	Fus	mRNA	chr1:199420832-199422217	FUS RNA binding protein [Source:RGD Symbol;Acc:1308864]	GO:0003676(nucleic acid binding);GO:0003713(transcription coactivator activity);GO:0003723(RNA binding);GO:0005634(nucleus);GO:0005654(nucleoplasm);GO:0005737(cytoplasm);GO:0005844(polysome);GO:0006355(regulation of transcription, DNA-templated);GO:0008150(biological_process);GO:0030331(estrogen receptor binding);GO:0030425(dendrite);GO:0031489(myosin V binding);GO:0035255(ionotropic glutamate re…	05202(Transcriptional misregulation in cancers)	NA
ciRNA418	0	0	0	0	0	2	0	0	0	0	0	6.36382	chr1	212020159	212020950	-	1	ciRNA	ENSRNOT00000029027	AABR07005985.1	mRNA	chr1:212019065-212020950	NA	GO:0035082(axoneme assembly);GO:0060294(cilium movement involved in cell motility)	NA	NA
ciRNA419	0	0	0	0	0	1	0	0	0	0	0	3.18191	chr1	213607930	213608224	+	1	ciRNA	ENSRNOT00000018470	Ric8a	mRNA	chr1:213607929-213608225	RIC8 guanine nucleotide exchange factor A [Source:RGD Symbol;Acc:727957]	GO:0001701(in utero embryonic development);GO:0001944(vasculature development);GO:0007193(adenylate cyclase-inhibiting G-protein coupled receptor signaling pathway);GO:0007369(gastrulation);GO:0008542(visual learning);GO:0009416(response to light stimulus);GO:0016020(membrane);GO:0042074(cell migration involved in gastrulation);GO:0070586(cell-cell adhesion involved in gastrulation);GO:0071711(ba…	NA	NA
ciRNA42	2	0	1	0	2	1	7.90682	0	3.57573	0	5.87354	3.18191	chr5	153261809	153262003	+	1	ciRNA	ENSRNOT00000023289	Rsrp1	mRNA	chr5:153261808-153262432	arginine and serine rich protein 1 [Source:RGD Symbol;Acc:1359529]	GO:0005515(protein binding)	NA	NA
ciRNA420	0	0	0	0	0	1	0	0	0	0	0	3.18191	chr1	264065327	264066756	+	1	ciRNA	ENSRNOT00000075397	Scd2	mRNA	chr1:264065326-264066756	stearoyl-Coenzyme A desaturase 2 [Source:RGD Symbol;Acc:621177]	GO:0004768(stearoyl-CoA 9-desaturase activity);GO:0005506(iron ion binding);GO:0005730(nucleolus);GO:0005783(endoplasmic reticulum);GO:0005789(endoplasmic reticulum membrane);GO:0006629(lipid metabolic process);GO:0006633(fatty acid biosynthetic process);GO:0006636(unsaturated fatty acid biosynthetic process);GO:0016020(membrane);GO:0016021(integral component of membrane);GO:0016491(oxidoreductas…	01040(Biosynthesis of unsaturated fatty acids);01212(Fatty acid metabolism);03320(PPAR signaling pathway);04152(AMPK signaling pathway)	EC:1.14.19.1
ciRNA421	0	0	0	0	0	1	0	0	0	0	0	3.18191	chr9	9726310	9726559	+	1	ciRNA	ENSRNOT00000073042	C3	mRNA	chr9:9726309-9727018	complement C3 [Source:RGD Symbol;Acc:2232]	GO:0001798(positive regulation of type IIa hypersensitivity);GO:0001934(positive regulation of protein phosphorylation);GO:0001970(positive regulation of activation of membrane attack complex);GO:0004866(endopeptidase inhibitor activity);GO:0005576(extracellular region);GO:0005615(extracellular space);GO:0006911(phagocytosis, engulfment);GO:0006954(inflammatory response);GO:0006956(complement act…	04145(Phagosome);04610(Complement and coagulation cascades);05133(Pertussis);05134(Legionellosis);05140(Leishmaniasis);05142(Chagas disease (American trypanosomiasis));05150(Staphylococcus aureus infection);05152(Tuberculosis);05167(Kaposi's sarcoma-associated herpesvirus infection);05168(Herpes simplex infection);05203(Viral carcinogenesis);05322(Systemic lupus erythematosus)	NA
ciRNA422	0	0	0	0	0	4	0	0	0	0	0	12.7276	chr9	9739070	9740171	+	1	ciRNA	ENSRNOT00000073042	C3	mRNA	chr9:9739069-9740171	complement C3 [Source:RGD Symbol;Acc:2232]	GO:0001798(positive regulation of type IIa hypersensitivity);GO:0001934(positive regulation of protein phosphorylation);GO:0001970(positive regulation of activation of membrane attack complex);GO:0004866(endopeptidase inhibitor activity);GO:0005576(extracellular region);GO:0005615(extracellular space);GO:0006911(phagocytosis, engulfment);GO:0006954(inflammatory response);GO:0006956(complement act…	04145(Phagosome);04610(Complement and coagulation cascades);05133(Pertussis);05134(Legionellosis);05140(Leishmaniasis);05142(Chagas disease (American trypanosomiasis));05150(Staphylococcus aureus infection);05152(Tuberculosis);05167(Kaposi's sarcoma-associated herpesvirus infection);05168(Herpes simplex infection);05203(Viral carcinogenesis);05322(Systemic lupus erythematosus)	NA
ciRNA423	0	0	0	0	0	3	0	0	0	0	0	9.54573	chr9	65072852	65073626	+	1	ciRNA	ENSRNOT00000081146	Aox3	mRNA	chr9:65072851-65073627	aldehyde oxidase 3 [Source:RGD Symbol;Acc:1359328]	GO:0003824(catalytic activity);GO:0004031(aldehyde oxidase activity);GO:0005506(iron ion binding);GO:0009055(electron transfer activity);GO:0016491(oxidoreductase activity);GO:0022900(electron transport chain);GO:0030151(molybdenum ion binding);GO:0046872(metal ion binding);GO:0050660(flavin adenine dinucleotide binding);GO:0051287(NAD binding);GO:0051536(iron-sulfur cluster binding);GO:0051537(2…	00280(Valine, leucine and isoleucine degradation);00350(Tyrosine metabolism);00380(Tryptophan metabolism);00750(Vitamin B6 metabolism);00760(Nicotinate and nicotinamide metabolism);00830(Retinol metabolism);00982(Drug metabolism - cytochrome P450);04630(Jak-STAT signaling pathway)	EC:1.2.3.1
ciRNA424	0	0	0	0	0	1	0	0	0	0	0	3.18191	chr9	65684664	65685661	-	1	ciRNA	ENSRNOT00000038431	Als2cr12	mRNA	chr9:65684660-65685661	amyotrophic lateral sclerosis 2 chromosome region 12 [Source:RGD Symbol;Acc:1359362]	GO:0005737(cytoplasm);GO:0005929(cilium);GO:0031514(motile cilium);GO:0042995(cell projection)	NA	NA
ciRNA425	0	0	0	0	0	1	0	0	0	0	0	3.18191	chr9	71888593	71889372	-	1	ciRNA	ENSRNOT00000020322	Idh1	mRNA	chr9:71888568-71889372	isocitrate dehydrogenase (NADP(+)) 1, cytosolic [Source:RGD Symbol;Acc:2862]	GO:0000287(magnesium ion binding);GO:0004448(isocitrate dehydrogenase activity);GO:0004450(isocitrate dehydrogenase (NADP+) activity);GO:0005102(signaling receptor binding);GO:0005737(cytoplasm);GO:0005739(mitochondrion);GO:0005777(peroxisome);GO:0005829(cytosol);GO:0006097(glyoxylate cycle);GO:0006099(tricarboxylic acid cycle);GO:0006102(isocitrate metabolic process);GO:0006103(2-oxoglutarate me…	00020(Citrate cycle (TCA cycle));00480(Glutathione metabolism);01200(Carbon metabolism);01210(2-Oxocarboxylic acid metabolism);01230(Biosynthesis of amino acids);04146(Peroxisome)	EC:1.1.1.42
ciRNA426	0	0	0	0	0	1	0	0	0	0	0	3.18191	chr8	33855531	33859424	+	1	ciRNA	ENSRNOT00000011925	Ets1	mRNA	chr8:33855530-33859472	ETS proto-oncogene 1, transcription factor [Source:RGD Symbol;Acc:2583]	GO:0000978(RNA polymerase II proximal promoter sequence-specific DNA binding);GO:0000981(RNA polymerase II transcription factor activity, sequence-specific DNA binding);GO:0000982(transcription factor activity, RNA polymerase II proximal promoter sequence-specific DNA binding);GO:0001666(response to hypoxia);GO:0002376(immune system process);GO:0003677(DNA binding);GO:0003700(DNA-binding transcri…	04014(Ras signaling pathway);04218(Cellular senescence);05166(HTLV-I infection);05200(Pathways in cancer);05211(Renal cell carcinoma)	NA
ciRNA427	0	0	0	0	0	1	0	0	0	0	0	3.18191	chr8	55166470	55167377	-	1	ciRNA	ENSRNOT00000080736	LOC689959	mRNA	chr8:55166466-55167377	hypothetical protein LOC689959 [Source:RGD Symbol;Acc:1586341]	NA	NA	NA
ciRNA428	0	0	0	0	0	1	0	0	0	0	0	3.18191	chr8	55298094	55298475	+	1	ciRNA	ENSRNOT00000064290	Ppp2r1b	mRNA	chr8:55298093-55298476	protein phosphatase 2 scaffold subunit A beta [Source:RGD Symbol;Acc:1304764]	GO:0000159(protein phosphatase type 2A complex);GO:0003674(molecular_function);GO:0004722(protein serine/threonine phosphatase activity);GO:0005575(cellular_component);GO:0005737(cytoplasm);GO:0008150(biological_process);GO:0019888(protein phosphatase regulator activity);GO:0045121(membrane raft);GO:0060561(apoptotic process involved in morphogenesis);GO:2001241(positive regulation of extrinsic a…	03015(mRNA surveillance pathway);04071(Sphingolipid signaling pathway);04114(Oocyte meiosis);04151(PI3K-Akt signaling pathway);04152(AMPK signaling pathway);04261(Adrenergic signaling in cardiomyocytes);04350(TGF-beta signaling pathway);04390(Hippo signaling pathway);04530(Tight junction);04728(Dopaminergic synapse);04730(Long-term depression);05142(Chagas disease (American trypanosomiasis));0516…	NA
ciRNA429	0	0	0	0	0	1	0	0	0	0	0	3.18191	chr8	62706852	62707388	+	1	ciRNA	ENSRNOT00000010083	Ubl7	mRNA	chr8:62706851-62707388	ubiquitin-like 7 [Source:RGD Symbol;Acc:1303055]	NA	NA	NA
ciRNA43	2	0	0	0	0	0	7.90682	0	0	0	0	0	chr4	85251769	85252188	+	1	ciRNA	ENSRNOT00000014780	Gars	mRNA	chr4:85251768-85252191	glycyl-tRNA synthetase [Source:RGD Symbol;Acc:1307856]	GO:0000166(nucleotide binding);GO:0004081(bis(5'-nucleosyl)-tetraphosphatase (asymmetrical) activity);GO:0004812(aminoacyl-tRNA ligase activity);GO:0004820(glycine-tRNA ligase activity);GO:0005524(ATP binding);GO:0005737(cytoplasm);GO:0005829(cytosol);GO:0006418(tRNA aminoacylation for protein translation);GO:0006426(glycyl-tRNA aminoacylation);GO:0015966(diadenosine tetraphosphate biosynthetic p…	00970(Aminoacyl-tRNA biosynthesis)	EC:6.1.1.14
ciRNA430	0	0	0	0	0	1	0	0	0	0	0	3.18191	chr8	77224288	77224947	+	1	ciRNA	ENSRNOT00000083255	Adam10	mRNA	chr8:77224287-77224948	ADAM metallopeptidase domain 10 [Source:RGD Symbol;Acc:2032]	GO:0000139(Golgi membrane);GO:0001701(in utero embryonic development);GO:0004175(endopeptidase activity);GO:0004222(metalloendopeptidase activity);GO:0005634(nucleus);GO:0005737(cytoplasm);GO:0005794(Golgi apparatus);GO:0005798(Golgi-associated vesicle);GO:0005802(trans-Golgi network);GO:0005886(plasma membrane);GO:0006468(protein phosphorylation);GO:0006508(proteolysis);GO:0006509(membrane prote…	05010(Alzheimer's disease)	EC:3.4.24.81
ciRNA431	0	0	0	0	0	1	0	0	0	0	0	3.18191	chr8	82437957	82439757	-	1	ciRNA	ENSRNOT00000013852	Tmod3	mRNA	chr8:82437952-82439757	tropomodulin 3 [Source:RGD Symbol;Acc:1311030]	GO:0005523(tropomyosin binding);GO:0005865(striated muscle thin filament);GO:0006936(muscle contraction);GO:0030016(myofibril);GO:0030036(actin cytoskeleton organization);GO:0030239(myofibril assembly);GO:0048821(erythrocyte development);GO:0051694(pointed-end actin filament capping);GO:1901992(positive regulation of mitotic cell cycle phase transition)	NA	NA
ciRNA432	0	0	0	0	0	1	0	0	0	0	0	3.18191	chr8	96010600	96011509	+	1	ciRNA	ENSRNOT00000015057	Nt5e	mRNA	chr8:96010599-96011509	5' nucleotidase, ecto [Source:RGD Symbol;Acc:61956]	GO:0000166(nucleotide binding);GO:0005654(nucleoplasm);GO:0005829(cytosol);GO:0005886(plasma membrane);GO:0006196(AMP catabolic process);GO:0007159(leukocyte cell-cell adhesion);GO:0008253(5'-nucleotidase activity);GO:0009166(nucleotide catabolic process);GO:0016020(membrane);GO:0016021(integral component of membrane);GO:0016311(dephosphorylation);GO:0016787(hydrolase activity);GO:0016788(hydrola…	00230(Purine metabolism);00240(Pyrimidine metabolism);00760(Nicotinate and nicotinamide metabolism)	EC:3.1.3.5
ciRNA433	0	0	0	0	0	1	0	0	0	0	0	3.18191	chr8	97454826	97457057	+	1	ciRNA	ENSRNOT00000080142	Ctsh	mRNA	chr8:97454825-97457072	cathepsin H [Source:RGD Symbol;Acc:2447]	GO:0002250(adaptive immune response);GO:0002764(immune response-regulating signaling pathway);GO:0004175(endopeptidase activity);GO:0004177(aminopeptidase activity);GO:0004197(cysteine-type endopeptidase activity);GO:0005615(extracellular space);GO:0005764(lysosome);GO:0005829(cytosol);GO:0006508(proteolysis);GO:0006919(activation of cysteine-type endopeptidase activity involved in apoptotic proc…	04142(Lysosome);04210(Apoptosis)	NA
ciRNA44	2	0	0	0	0	0	7.90682	0	0	0	0	0	chr4	100171480	100172117	+	1	ciRNA	ENSRNOT00000014505	Sftpb	mRNA	chr4:100171479-100172133	surfactant protein B [Source:RGD Symbol;Acc:621700]	GO:0005764(lysosome);GO:0006629(lipid metabolic process);GO:0006665(sphingolipid metabolic process)	NA	NA
ciRNA45	1	3	1	0	0	2	3.95341	8.17199	3.57573	0	0	6.36382	chr4	100174097	100174563	+	1	ciRNA	ENSRNOT00000014505	Sftpb	mRNA	chr4:100174096-100174563	surfactant protein B [Source:RGD Symbol;Acc:621700]	GO:0005764(lysosome);GO:0006629(lipid metabolic process);GO:0006665(sphingolipid metabolic process)	NA	NA
ciRNA46	2	0	0	0	0	0	7.90682	0	0	0	0	0	chr4	181078673	181079255	+	1	ciRNA	ENSRNOT00000002502	Stk38l	mRNA	chr4:181078672-181079255	serine/threonine kinase 38 like [Source:RGD Symbol;Acc:1564793]	GO:0000166(nucleotide binding);GO:0000287(magnesium ion binding);GO:0004672(protein kinase activity);GO:0004674(protein serine/threonine kinase activity);GO:0005515(protein binding);GO:0005524(ATP binding);GO:0005737(cytoplasm);GO:0005829(cytosol);GO:0006468(protein phosphorylation);GO:0015629(actin cytoskeleton);GO:0016301(kinase activity);GO:0016310(phosphorylation);GO:0016740(transferase activ…	NA	NA
ciRNA47	1	0	0	0	0	0	3.95341	0	0	0	0	0	chr3	2490702	2490902	+	1	ciRNA	ENSRNOT00000015099	Anapc2	mRNA	chr3:2490701-2490937	anaphase promoting complex subunit 2 [Source:RGD Symbol;Acc:1305546]	GO:0003674(molecular_function);GO:0005634(nucleus);GO:0005680(anaphase-promoting complex);GO:0006511(ubiquitin-dependent protein catabolic process);GO:0031625(ubiquitin protein ligase binding);GO:0031915(positive regulation of synaptic plasticity);GO:0045773(positive regulation of axon extension);GO:0050775(positive regulation of dendrite morphogenesis);GO:0070979(protein K11-linked ubiquitinatio…	04110(Cell cycle);04114(Oocyte meiosis);04120(Ubiquitin mediated proteolysis);04914(Progesterone-mediated oocyte maturation);05166(HTLV-I infection)	NA
ciRNA48	1	0	0	0	0	0	3.95341	0	0	0	0	0	chr3	79692394	79693919	+	1	ciRNA	ENSRNOT00000079709	Mtch2	mRNA	chr3:79692393-79693919	mitochondrial carrier 2 [Source:RGD Symbol;Acc:1308080]	GO:0005739(mitochondrion);GO:0016020(membrane);GO:0016021(integral component of membrane);GO:0043065(positive regulation of apoptotic process);GO:0070585(protein localization to mitochondrion)	NA	NA
ciRNA49	1	0	0	0	0	0	3.95341	0	0	0	0	0	chr3	81241594	81243038	+	1	ciRNA	ENSRNOT00000067664	Phf21a	mRNA	chr3:81241593-81243081	PHD finger protein 21A [Source:RGD Symbol;Acc:1560612]	GO:0000118(histone deacetylase complex);GO:0000122(negative regulation of transcription by RNA polymerase II);GO:0003682(chromatin binding);GO:0005634(nucleus);GO:0008150(biological_process);GO:0046872(metal ion binding);GO:1990391(DNA repair complex)	NA	NA
ciRNA5	1	0	0	0	0	0	3.95341	0	0	0	0	0	chr12	52566220	52567287	-	1	ciRNA	ENSRNOT00000056639	Chfr	mRNA	chr12:52566160-52567287	checkpoint with forkhead and ring finger domains [Source:RGD Symbol;Acc:1306360]	GO:0000166(nucleotide binding);GO:0000209(protein polyubiquitination);GO:0000278(mitotic cell cycle);GO:0003674(molecular_function);GO:0004842(ubiquitin-protein transferase activity);GO:0005575(cellular_component);GO:0005634(nucleus);GO:0006511(ubiquitin-dependent protein catabolic process);GO:0007093(mitotic cell cycle checkpoint);GO:0008150(biological_process);GO:0016567(protein ubiquitination)…	NA	NA
ciRNA50	2	4	4	9	0	2	7.90682	10.896	14.3029	29.3203	0	6.36382	chr3	113288395	113292072	-	1	ciRNA	ENSRNOT00000065285	Ppip5k1	mRNA	chr3:113288394-113292072	diphosphoinositol pentakisphosphate kinase 1 [Source:RGD Symbol;Acc:1311552]	GO:0000166(nucleotide binding);GO:0000827(inositol-1,3,4,5,6-pentakisphosphate kinase activity);GO:0000828(inositol hexakisphosphate kinase activity);GO:0000829(inositol heptakisphosphate kinase activity);GO:0000832(inositol hexakisphosphate 5-kinase activity);GO:0003674(molecular_function);GO:0005524(ATP binding);GO:0005575(cellular_component);GO:0005654(nucleoplasm);GO:0005737(cytoplasm);GO:000…	04070(Phosphatidylinositol signaling system)	NA
ciRNA51	1	1	0	0	0	0	3.95341	2.724	0	0	0	0	chr3	119640479	119640893	+	1	ciRNA	ENSRNOT00000043895	Snrnp200	mRNA	chr3:119640478-119640893	small nuclear ribonucleoprotein U5 subunit 200 [Source:RGD Symbol;Acc:1561120]	GO:0000398(mRNA splicing, via spliceosome);GO:0003676(nucleic acid binding);GO:0004004(ATP-dependent RNA helicase activity);GO:0005524(ATP binding);GO:0005634(nucleus);GO:0005654(nucleoplasm);GO:0005681(spliceosomal complex);GO:0005682(U5 snRNP);GO:0008026(ATP-dependent helicase activity);GO:0042802(identical protein binding);GO:0046540(U4/U6 x U5 tri-snRNP complex);GO:0071013(catalytic step 2 sp…	03040(Spliceosome)	EC:3.6.4.13
ciRNA52	1	0	0	0	0	0	3.95341	0	0	0	0	0	chr3	125185884	125186171	-	1	ciRNA	ENSRNOT00000078070	Gpcpd1	mRNA	chr3:125185877-125186171	glycerophosphocholine phosphodiesterase 1 [Source:RGD Symbol;Acc:735140]	GO:0005737(cytoplasm);GO:0006629(lipid metabolic process);GO:0007519(skeletal muscle tissue development);GO:0008081(phosphoric diester hydrolase activity);GO:0030246(carbohydrate binding);GO:0046475(glycerophospholipid catabolic process);GO:0047389(glycerophosphocholine phosphodiesterase activity);GO:2001070(starch binding)	00564(Glycerophospholipid metabolism);05231(Choline metabolism in cancer)	EC:3.1.4.2
ciRNA53	1	0	0	0	0	0	3.95341	0	0	0	0	0	chr3	140656534	140658208	-	1	ciRNA	ENSRNOT00000015637	Ralgapa2	mRNA	chr3:140656488-140658208	Ral GTPase activating protein catalytic alpha subunit 2 [Source:RGD Symbol;Acc:1308023]	GO:0005096(GTPase activator activity);GO:0005634(nucleus);GO:0005737(cytoplasm);GO:0005829(cytosol);GO:0005886(plasma membrane);GO:0043547(positive regulation of GTPase activity);GO:0051056(regulation of small GTPase mediated signal transduction)	NA	NA
ciRNA54	1	0	0	0	0	0	3.95341	0	0	0	0	0	chr3	175323144	175323855	-	1	ciRNA	ENSRNOT00000082981	Taf4	mRNA	chr3:175323136-175323855	TATA-box binding protein associated factor 4 [Source:RGD Symbol;Acc:1588072]	GO:0000790(nuclear chromatin);GO:0001075(transcription factor activity, RNA polymerase II core promoter sequence-specific binding involved in preinitiation complex assembly);GO:0003677(DNA binding);GO:0003700(DNA-binding transcription factor activity);GO:0005515(protein binding);GO:0005634(nucleus);GO:0005654(nucleoplasm);GO:0005669(transcription factor TFIID complex);GO:0005829(cytosol);GO:00063…	NA	NA
ciRNA55	1	0	0	0	0	0	3.95341	0	0	0	0	0	chr3	175531754	175533769	+	1	ciRNA	ENSRNOT00000087356	Osbpl2	mRNA	chr3:175531753-175533778	oxysterol binding protein-like 2 [Source:RGD Symbol;Acc:1311312]	GO:0005829(cytosol);GO:0006869(lipid transport);GO:0008289(lipid binding);GO:0015248(sterol transporter activity);GO:0015485(cholesterol binding);GO:0015918(sterol transport);GO:0016020(membrane);GO:0032934(sterol binding);GO:0043231(intracellular membrane-bounded organelle)	NA	NA
ciRNA56	1	0	0	0	0	0	3.95341	0	0	0	0	0	chr2	2918204	2918881	+	1	ciRNA	ENSRNOT00000062017	Ttc37	mRNA	chr2:2918203-2936631	tetratricopeptide repeat domain 37 [Source:RGD Symbol;Acc:1306062]	GO:0006401(RNA catabolic process);GO:0055087(Ski complex)	03018(RNA degradation)	NA
ciRNA57	1	0	0	0	0	0	3.95341	0	0	0	0	0	chr2	14700011	14700798	-	1	ciRNA	ENSRNOT00000051895	Cox7c	mRNA	chr2:14699996-14700798	cytochrome c oxidase subunit 7C [Source:RGD Symbol;Acc:2300145]	GO:0004129(cytochrome-c oxidase activity);GO:0005739(mitochondrion);GO:0005743(mitochondrial inner membrane);GO:0005751(mitochondrial respiratory chain complex IV);GO:0006123(mitochondrial electron transport, cytochrome c to oxygen);GO:0016020(membrane);GO:0016021(integral component of membrane);GO:1902600(proton transmembrane transport)	00190(Oxidative phosphorylation);04260(Cardiac muscle contraction);04932(Non-alcoholic fatty liver disease (NAFLD));05010(Alzheimer's disease);05012(Parkinson's disease);05016(Huntington's disease)	NA
ciRNA58	2	0	0	0	0	0	7.90682	0	0	0	0	0	chr2	27496947	27500627	-	1	ciRNA	ENSRNOT00000022055	Hmgcr	mRNA	chr2:27496906-27500627	3-hydroxy-3-methylglutaryl-CoA reductase [Source:RGD Symbol;Acc:2803]	GO:0004420(hydroxymethylglutaryl-CoA reductase (NADPH) activity);GO:0005778(peroxisomal membrane);GO:0005783(endoplasmic reticulum);GO:0005789(endoplasmic reticulum membrane);GO:0006629(lipid metabolic process);GO:0006694(steroid biosynthetic process);GO:0006695(cholesterol biosynthetic process);GO:0006743(ubiquinone metabolic process);GO:0007568(aging);GO:0007584(response to nutrient);GO:0008202…	00900(Terpenoid backbone biosynthesis);04152(AMPK signaling pathway);04976(Bile secretion)	EC:1.1.1.34
ciRNA59	1	0	0	0	0	0	3.95341	0	0	0	0	0	chr2	188007250	188007540	+	1	ciRNA	ENSRNOT00000081531	Arhgef2	mRNA	chr2:188007249-188007540	Rho/Rac guanine nucleotide exchange factor 2 [Source:RGD Symbol;Acc:1304659]	GO:0000132(establishment of mitotic spindle orientation);GO:0000902(cell morphogenesis);GO:0002102(podosome);GO:0002376(immune system process);GO:0005085(guanyl-nucleotide exchange factor activity);GO:0005089(Rho guanyl-nucleotide exchange factor activity);GO:0005515(protein binding);GO:0005622(intracellular);GO:0005737(cytoplasm);GO:0005794(Golgi apparatus);GO:0005819(spindle);GO:0005856(cytoske…	04530(Tight junction);05418(Fluid shear stress and atherosclerosis)	NA
ciRNA6	1	0	0	0	0	0	3.95341	0	0	0	0	0	chr10	40830353	40833301	+	1	ciRNA	ENSRNOT00000018149	G3bp1	mRNA	chr10:40830352-40833301	G3BP stress granule assembly factor 1 [Source:RGD Symbol;Acc:621140]	GO:0003676(nucleic acid binding);GO:0003723(RNA binding);GO:0003729(mRNA binding);GO:0005829(cytosol);GO:1990904(ribonucleoprotein complex)	NA	NA
ciRNA60	1	0	0	0	1	0	3.95341	0	0	0	2.93677	0	chr2	188078259	188078796	+	1	ciRNA	ENSRNOT00000027385	Khdc4	mRNA	chr2:188078258-188079019	KH domain containing 4, pre-mRNA splicing factor [Source:RGD Symbol;Acc:1565775]	GO:0003723(RNA binding);GO:0005634(nucleus);GO:0005681(spliceosomal complex);GO:0005737(cytoplasm);GO:0006376(mRNA splice site selection)	NA	NA
ciRNA61	1	0	0	0	0	0	3.95341	0	0	0	0	0	chr1	47950021	47951449	+	1	ciRNA	ENSRNOT00000025936	Wtap	mRNA	chr1:47950020-47951449	WT1 associated protein [Source:RGD Symbol;Acc:1563824]	GO:0000381(regulation of alternative mRNA splicing, via spliceosome);GO:0005634(nucleus);GO:0005654(nucleoplasm);GO:0016607(nuclear speck);GO:0031965(nuclear membrane);GO:0036396(RNA N6-methyladenosine methyltransferase complex);GO:0080009(mRNA methylation)	NA	NA
ciRNA62	1	0	0	0	0	0	3.95341	0	0	0	0	0	chr1	82201210	82201538	+	1	ciRNA	ENSRNOT00000077313	Megf8	mRNA	chr1:82201209-82201539	multiple EGF-like-domains 8 [Source:RGD Symbol;Acc:621190]	GO:0003143(embryonic heart tube morphogenesis);GO:0005509(calcium ion binding);GO:0005634(nucleus);GO:0007368(determination of left/right symmetry);GO:0010468(regulation of gene expression);GO:0016020(membrane);GO:0016021(integral component of membrane);GO:0030326(embryonic limb morphogenesis);GO:0030509(BMP signaling pathway);GO:0035108(limb morphogenesis);GO:0042074(cell migration involved in g…	NA	NA
ciRNA63	1	0	0	0	0	0	3.95341	0	0	0	0	0	chr1	90118606	90118870	-	1	ciRNA	ENSRNOT00000076987	RGD1308428	mRNA	chr1:90116631-90118870	similar to RIKEN cDNA 4931406P16 [Source:RGD Symbol;Acc:1308428]	NA	NA	NA
ciRNA64	1	0	0	0	0	0	3.95341	0	0	0	0	0	chr1	104890964	104892395	+	1	ciRNA	ENSRNOT00000046529	Nav2	mRNA	chr1:104890963-104892395	neuron navigator 2 [Source:RGD Symbol;Acc:619778]	GO:0003025(regulation of systemic arterial blood pressure by baroreceptor feedback);GO:0005614(interstitial matrix);GO:0005654(nucleoplasm);GO:0007399(nervous system development);GO:0007605(sensory perception of sound);GO:0007608(sensory perception of smell);GO:0007626(locomotory behavior);GO:0008201(heparin binding);GO:0021554(optic nerve development);GO:0021563(glossopharyngeal nerve developmen…	NA	NA
ciRNA65	2	0	0	0	0	0	7.90682	0	0	0	0	0	chr1	142548739	142549236	-	1	ciRNA	ENSRNOT00000018021	Iqgap1	mRNA	chr1:142548738-142549236	IQ motif containing GTPase activating protein 1 [Source:RGD Symbol;Acc:1311884]	GO:0001726(ruffle);GO:0001817(regulation of cytokine production);GO:0005515(protein binding);GO:0005516(calmodulin binding);GO:0005547(phosphatidylinositol-3,4,5-trisphosphate binding);GO:0005634(nucleus);GO:0005737(cytoplasm);GO:0005874(microtubule);GO:0005886(plasma membrane);GO:0005911(cell-cell junction);GO:0005925(focal adhesion);GO:0007165(signal transduction);GO:0007173(epidermal growth fa…	04520(Adherens junction);04810(Regulation of actin cytoskeleton);05205(Proteoglycans in cancer)	NA
ciRNA66	1	0	0	0	0	0	3.95341	0	0	0	0	0	chr1	164055004	164055293	-	1	ciRNA	ENSRNOT00000022176	Uvrag	mRNA	chr1:164046176-164055293	UV radiation resistance associated [Source:RGD Symbol;Acc:1589754]	GO:0000149(SNARE binding);GO:0003674(molecular_function);GO:0005575(cellular_component);GO:0005764(lysosome);GO:0005769(early endosome);GO:0005770(late endosome);GO:0005783(endoplasmic reticulum);GO:0005813(centrosome);GO:0006281(DNA repair);GO:0006890(retrograde vesicle-mediated transport, Golgi to ER);GO:0006914(autophagy);GO:0007051(spindle organization);GO:0007059(chromosome segregation);GO:0…	04140(Autophagy - animal)	NA
ciRNA67	1	0	0	0	0	0	3.95341	0	0	0	0	0	chr1	176935413	176936345	+	1	ciRNA	ENSRNOT00000065712	Usp47	mRNA	chr1:176935412-176936345	ubiquitin specific peptidase 47 [Source:RGD Symbol;Acc:1310411]	GO:0004197(cysteine-type endopeptidase activity);GO:0004843(thiol-dependent ubiquitin-specific protease activity);GO:0005737(cytoplasm);GO:0005829(cytosol);GO:0006284(base-excision repair);GO:0006511(ubiquitin-dependent protein catabolic process);GO:0006974(cellular response to DNA damage stimulus);GO:0010972(negative regulation of G2/M transition of mitotic cell cycle);GO:0016579(protein deubiqu…	NA	NA
ciRNA68	1	0	0	0	0	0	3.95341	0	0	0	0	0	chr1	177144123	177150733	+	1	ciRNA	ENSRNOT00000081595	Mical2	mRNA	chr1:177144122-177150733	microtubule associated monooxygenase, calponin and LIM domain containing 2 [Source:RGD Symbol;Acc:1311773]	GO:0001947(heart looping);GO:0003779(actin binding);GO:0004497(monooxygenase activity);GO:0005634(nucleus);GO:0007010(cytoskeleton organization);GO:0007507(heart development);GO:0010735(positive regulation of transcription via serum response element binding);GO:0016491(oxidoreductase activity);GO:0016709(oxidoreductase activity, acting on paired donors, with incorporation or reduction of molecula…	NA	NA
ciRNA69	1	0	0	0	0	0	3.95341	0	0	0	0	0	chr1	191960645	191961284	-	1	ciRNA	ENSRNOT00000025309	Gga2	mRNA	chr1:191960644-191961284	golgi associated, gamma adaptin ear containing, ARF binding protein 2 [Source:RGD Symbol;Acc:1304800]	GO:0005622(intracellular);GO:0006886(intracellular protein transport);GO:0016192(vesicle-mediated transport);GO:0030131(clathrin adaptor complex)	04142(Lysosome)	NA
ciRNA7	2	0	0	0	0	0	7.90682	0	0	0	0	0	chr10	45277675	45278832	-	1	ciRNA	ENSRNOT00000073082	Rnf187	mRNA	chr10:45277671-45278832	ring finger protein 187 [Source:RGD Symbol;Acc:1308636]	GO:0046872(metal ion binding)	NA	NA
ciRNA70	1	0	0	0	0	0	3.95341	0	0	0	0	0	chr1	214586362	214587768	+	1	ciRNA	ENSRNOT00000085125	Ap2a2	mRNA	chr1:214586361-214587768	adaptor related protein complex 2 subunit alpha 2 [Source:RGD Symbol;Acc:71015]	GO:0005515(protein binding);GO:0005737(cytoplasm);GO:0005905(clathrin-coated pit);GO:0006886(intracellular protein transport);GO:0006897(endocytosis);GO:0015031(protein transport);GO:0016020(membrane);GO:0016192(vesicle-mediated transport);GO:0019901(protein kinase binding);GO:0019904(protein domain specific binding);GO:0030117(membrane coat);GO:0030131(clathrin adaptor complex);GO:0031410(cytopl…	04144(Endocytosis);04721(Synaptic vesicle cycle);04961(Endocrine and other factor-regulated calcium reabsorption);05016(Huntington's disease)	NA
ciRNA71	1	0	0	0	0	0	3.95341	0	0	0	0	0	chr1	262998809	263000021	+	1	ciRNA	ENSRNOT00000023111	Entpd7	mRNA	chr1:262998808-263000022	ectonucleoside triphosphate diphosphohydrolase 7 [Source:RGD Symbol;Acc:1310638]	GO:0016020(membrane);GO:0016021(integral component of membrane);GO:0016787(hydrolase activity)	NA	NA
ciRNA72	1	0	0	0	0	0	3.95341	0	0	0	0	0	chr9	17350359	17351501	+	1	ciRNA	ENSRNOT00000026637	Vegfa	mRNA	chr9:17350358-17351510	vascular endothelial growth factor A [Source:RGD Symbol;Acc:619991]	GO:0008083(growth factor activity);GO:0008201(heparin binding);GO:0010469(regulation of signaling receptor activity);GO:0016020(membrane);GO:0120162(positive regulation of cold-induced thermogenesis)	01521(EGFR tyrosine kinase inhibitor resistance);04014(Ras signaling pathway);04015(Rap1 signaling pathway);04060(Cytokine-cytokine receptor interaction);04066(HIF-1 signaling pathway);04151(PI3K-Akt signaling pathway);04370(VEGF signaling pathway);04510(Focal adhesion);04926(Relaxin signaling pathway);04933(AGE-RAGE signaling pathway in diabetic complications);05165(Human papillomavirus infectio…	NA
ciRNA73	1	0	0	0	0	0	3.95341	0	0	0	0	0	chr9	43976581	43977436	+	1	ciRNA	ENSRNOT00000024330	Inpp4a	mRNA	chr9:43976580-43977436	inositol polyphosphate-4-phosphatase type I A [Source:RGD Symbol;Acc:68386]	GO:0016316(phosphatidylinositol-3,4-bisphosphate 4-phosphatase activity);GO:0036092(phosphatidylinositol-3-phosphate biosynthetic process)	00562(Inositol phosphate metabolism);04070(Phosphatidylinositol signaling system)	EC:3.1.3.66
ciRNA74	2	0	0	0	0	1	7.90682	0	0	0	0	3.18191	chr9	65289972	65290432	+	1	ciRNA	ENSRNOT00000019486	Bzw1	mRNA	chr9:65289971-65290432	basic leucine zipper and W2 domains 1 [Source:RGD Symbol;Acc:735129]	GO:0005737(cytoplasm)	NA	NA
ciRNA75	1	0	0	0	0	0	3.95341	0	0	0	0	0	chr9	81258849	81260115	-	1	ciRNA	ENSRNOT00000035277	Tns1	mRNA	chr9:81258496-81260115	tensin 1 [Source:RGD Symbol;Acc:68427]	GO:0005622(intracellular);GO:0005925(focal adhesion);GO:0007044(cell-substrate junction assembly);GO:0010761(fibroblast migration);GO:0030055(cell-substrate junction);GO:0035556(intracellular signal transduction);GO:0046872(metal ion binding)	NA	NA
ciRNA76	2	0	0	0	0	0	7.90682	0	0	0	0	0	chr9	81899439	81899690	+	1	ciRNA	ENSRNOT00000022839	Stk36	mRNA	chr9:81899438-81899690	serine/threonine kinase 36 [Source:RGD Symbol;Acc:1307318]	GO:0003351(epithelial cilium movement);GO:0004672(protein kinase activity);GO:0005524(ATP binding);GO:0005634(nucleus);GO:0005737(cytoplasm);GO:0005829(cytosol);GO:0006468(protein phosphorylation);GO:0007228(positive regulation of hh target transcription factor activity);GO:0007420(brain development);GO:0008134(transcription factor binding);GO:0009791(post-embryonic development);GO:0045880(positi…	NA	NA
ciRNA77	1	0	0	0	0	0	3.95341	0	0	0	0	0	chr8	5994557	5995207	+	1	ciRNA	ENSRNOT00000086251	Tmem123	mRNA	chr8:5994556-5995224	transmembrane protein 123 [Source:RGD Symbol;Acc:1305625]	GO:0016020(membrane);GO:0016021(integral component of membrane)	NA	NA
ciRNA78	2	0	0	0	0	0	7.90682	0	0	0	0	0	chr8	7239915	7241065	-	1	ciRNA	ENSRNOT00000031492	Arhgap42	mRNA	chr8:7239912-7241065	Rho GTPase activating protein 42 [Source:RGD Symbol;Acc:1564081]	GO:0003085(negative regulation of systemic arterial blood pressure);GO:0005096(GTPase activator activity);GO:0007165(signal transduction);GO:0035024(negative regulation of Rho protein signal transduction);GO:0090630(activation of GTPase activity);GO:1904694(negative regulation of vascular smooth muscle contraction)	NA	NA
ciRNA79	1	0	0	0	0	0	3.95341	0	0	0	0	0	chr8	22521944	22522803	+	1	ciRNA	ENSRNOT00000066007	Dnm2	mRNA	chr8:22521943-22522803	dynamin 2 [Source:RGD Symbol;Acc:2513]	GO:0000139(Golgi membrane);GO:0000166(nucleotide binding);GO:0001891(phagocytic cup);GO:0001917(photoreceptor inner segment);GO:0002031(G-protein coupled receptor internalization);GO:0003281(ventricular septum development);GO:0003924(GTPase activity);GO:0005515(protein binding);GO:0005525(GTP binding);GO:0005634(nucleus);GO:0005737(cytoplasm);GO:0005768(endosome);GO:0005794(Golgi apparatus);GO:00…	04072(Phospholipase D signaling pathway);04144(Endocytosis);04666(Fc gamma R-mediated phagocytosis);04721(Synaptic vesicle cycle);04961(Endocrine and other factor-regulated calcium reabsorption);05100(Bacterial invasion of epithelial cells)	NA
ciRNA8	2	0	0	0	0	0	7.90682	0	0	0	0	0	chr10	55383766	55384707	+	1	ciRNA	ENSRNOT00000065895	Myh10	mRNA	chr10:55383765-55384707	myosin heavy chain 10 [Source:RGD Symbol;Acc:71000]	GO:0000146(microfilament motor activity);GO:0000166(nucleotide binding);GO:0000281(mitotic cytokinesis);GO:0001701(in utero embryonic development);GO:0001725(stress fiber);GO:0001764(neuron migration);GO:0001778(plasma membrane repair);GO:0003279(cardiac septum development);GO:0003774(motor activity);GO:0003779(actin binding);GO:0005524(ATP binding);GO:0005737(cytoplasm);GO:0005819(spindle);GO:00…	04530(Tight junction);04810(Regulation of actin cytoskeleton)	NA
ciRNA80	2	0	0	0	0	0	7.90682	0	0	0	0	0	chr8	28352836	28363277	+	1	ciRNA	ENSRNOT00000012391	Igsf9b	mRNA	chr8:28352835-28363277	immunoglobulin superfamily, member 9B [Source:RGD Symbol;Acc:1564717]	GO:0005886(plasma membrane);GO:0007155(cell adhesion);GO:0007156(homophilic cell adhesion via plasma membrane adhesion molecules);GO:0007399(nervous system development);GO:0014069(postsynaptic density);GO:0016020(membrane);GO:0016021(integral component of membrane);GO:0019900(kinase binding);GO:0030054(cell junction);GO:0030425(dendrite);GO:0043025(neuronal cell body);GO:0045202(synapse);GO:00452…	NA	NA
ciRNA81	1	0	0	0	0	0	3.95341	0	0	0	0	0	chr8	36412530	36412873	+	1	ciRNA	ENSRNOT00000015177	Srpra	mRNA	chr8:36412529-36412873	SRP receptor subunit alpha [Source:RGD Symbol;Acc:1311504]	GO:0003924(GTPase activity);GO:0005047(signal recognition particle binding);GO:0005525(GTP binding);GO:0005785(signal recognition particle receptor complex);GO:0005789(endoplasmic reticulum membrane);GO:0006614(SRP-dependent cotranslational protein targeting to membrane);GO:0006886(intracellular protein transport);GO:0016020(membrane);GO:0045047(protein targeting to ER)	03060(Protein export)	NA
ciRNA82	0	1	0	0	0	0	0	2.724	0	0	0	0	chrX	14636255	14639986	-	1	ciRNA	ENSRNOT00000004808	Dynlt3	mRNA	chrX:14636254-14639986	dynein light chain Tctex-type 3 [Source:RGD Symbol;Acc:1549755]	GO:0000776(kinetochore);GO:0003674(molecular_function);GO:0005515(protein binding);GO:0005737(cytoplasm);GO:0005868(cytoplasmic dynein complex);GO:0007346(regulation of mitotic cell cycle);GO:0042802(identical protein binding);GO:0045931(positive regulation of mitotic cell cycle);GO:0061673(mitotic spindle astral microtubule)	NA	NA
ciRNA83	0	1	0	0	0	0	0	2.724	0	0	0	0	chr13	78767159	78768838	+	1	ciRNA	ENSRNOT00000003689	Rc3h1	mRNA	chr13:78767158-78768848	ring finger and CCCH-type domains 1 [Source:RGD Symbol;Acc:1563512]	NA	NA	NA
ciRNA84	0	1	0	0	0	0	0	2.724	0	0	0	0	chr12	36610190	36610990	+	1	ciRNA	ENSRNOT00000030823	Dhx37	mRNA	chr12:36610189-36611006	DEAH-box helicase 37 [Source:RGD Symbol;Acc:1306837]	GO:0000166(nucleotide binding);GO:0000462(maturation of SSU-rRNA from tricistronic rRNA transcript (SSU-rRNA, 5.8S rRNA, LSU-rRNA));GO:0003674(molecular_function);GO:0003676(nucleic acid binding);GO:0003723(RNA binding);GO:0004386(helicase activity);GO:0005524(ATP binding);GO:0005575(cellular_component);GO:0005730(nucleolus);GO:0008150(biological_process);GO:0016787(hydrolase activity);GO:0034459…	NA	NA
ciRNA85	0	1	0	0	0	0	0	2.724	0	0	0	0	chr12	42486366	42486521	-	1	ciRNA	ENSRNOT00000084018	Tbx3	mRNA	chr12:42485422-42486521	T-box 3 [Source:RGD Symbol;Acc:735203]	GO:0000122(negative regulation of transcription by RNA polymerase II);GO:0000978(RNA polymerase II proximal promoter sequence-specific DNA binding);GO:0001078(transcriptional repressor activity, RNA polymerase II proximal promoter sequence-specific DNA binding);GO:0001085(RNA polymerase II transcription factor binding);GO:0001102(RNA polymerase II activating transcription factor binding);GO:00015…	04550(Signaling pathways regulating pluripotency of stem cells)	NA
ciRNA86	0	2	0	0	0	0	0	5.44799	0	0	0	0	chr12	48005844	48006914	+	1	ciRNA	ENSRNOT00000073019	Kctd10	mRNA	chr12:48005843-48006914	potassium channel tetramerization domain containing 10 [Source:RGD Symbol;Acc:1591979]	GO:0004842(ubiquitin-protein transferase activity);GO:0005112(Notch binding);GO:0005634(nucleus);GO:0005654(nucleoplasm);GO:0005829(cytosol);GO:0006511(ubiquitin-dependent protein catabolic process);GO:0016567(protein ubiquitination);GO:0031463(Cul3-RING ubiquitin ligase complex);GO:0043161(proteasome-mediated ubiquitin-dependent protein catabolic process);GO:0051260(protein homooligomerization)	NA	NA
ciRNA87	0	1	0	0	0	0	0	2.724	0	0	0	0	chr11	31725779	31727377	-	1	ciRNA	ENSRNOT00000002775	Tmem50b	mRNA	chr11:31725724-31727377	transmembrane protein 50B [Source:RGD Symbol;Acc:1307561]	GO:0005783(endoplasmic reticulum);GO:0016020(membrane);GO:0016021(integral component of membrane);GO:0032511(late endosome to vacuole transport via multivesicular body sorting pathway)	NA	NA
ciRNA88	0	1	0	0	0	0	0	2.724	0	0	0	0	chr11	34064263	34065886	+	1	ciRNA	ENSRNOT00000076473	Morc3	mRNA	chr11:34064262-34065886	MORC family CW-type zinc finger 3 [Source:RGD Symbol;Acc:1307924]	GO:0005634(nucleus);GO:0005654(nucleoplasm);GO:0006468(protein phosphorylation);GO:0007569(cell aging);GO:0008270(zinc ion binding);GO:0009791(post-embryonic development);GO:0016605(PML body);GO:0018105(peptidyl-serine phosphorylation);GO:0046872(metal ion binding);GO:0048147(negative regulation of fibroblast proliferation);GO:0050821(protein stabilization);GO:0051457(maintenance of protein locat…	NA	NA
ciRNA89	0	2	0	0	0	0	0	5.44799	0	0	0	0	chr10	35672921	35674703	+	1	ciRNA	ENSRNOT00000043085	Tbc1d9b	mRNA	chr10:35672920-35674731	TBC1 domain family member 9B [Source:RGD Symbol;Acc:1310147]	GO:0005096(GTPase activator activity);GO:0005509(calcium ion binding);GO:0005622(intracellular);GO:0006886(intracellular protein transport);GO:0017137(Rab GTPase binding);GO:0090630(activation of GTPase activity)	NA	NA
ciRNA9	1	0	0	0	0	0	3.95341	0	0	0	0	0	chr10	63911306	63912235	+	1	ciRNA	ENSRNOT00000007100	Ywhae	mRNA	chr10:63911305-63912246	tyrosine 3-monooxygenase/tryptophan 5-monooxygenase activation protein, epsilon [Source:RGD Symbol;Acc:62000]	GO:0000165(MAPK cascade);GO:0005246(calcium channel regulator activity);GO:0005515(protein binding);GO:0005634(nucleus);GO:0005737(cytoplasm);GO:0005829(cytosol);GO:0005871(kinesin complex);GO:0005886(plasma membrane);GO:0007165(signal transduction);GO:0008426(protein kinase C inhibitor activity);GO:0015459(potassium channel regulator activity);GO:0019899(enzyme binding);GO:0019904(protein domain…	04110(Cell cycle);04114(Oocyte meiosis);04151(PI3K-Akt signaling pathway);04390(Hippo signaling pathway);04722(Neurotrophin signaling pathway);05169(Epstein-Barr virus infection);05203(Viral carcinogenesis)	NA
ciRNA90	0	1	0	0	0	0	0	2.724	0	0	0	0	chr10	35872698	35872893	+	1	ciRNA	ENSRNOT00000078505	Hnrnph1	mRNA	chr10:35872697-35872893	heterogeneous nuclear ribonucleoprotein H1 [Source:RGD Symbol;Acc:620840]	GO:0003676(nucleic acid binding);GO:0003723(RNA binding);GO:0005634(nucleus);GO:0005654(nucleoplasm);GO:0005829(cytosol);GO:0043484(regulation of RNA splicing);GO:0071013(catalytic step 2 spliceosome)	NA	NA
ciRNA91	0	2	0	0	0	0	0	5.44799	0	0	0	0	chr10	89257662	89259277	+	1	ciRNA	ENSRNOT00000077603	AC123346.1	mRNA	chr10:89257661-89260343	NA	GO:0005507(copper ion binding);GO:0005769(early endosome);GO:0005783(endoplasmic reticulum);GO:0005794(Golgi apparatus);GO:0005886(plasma membrane);GO:0008131(primary amine oxidase activity);GO:0008537(proteasome activator complex);GO:0009308(amine metabolic process);GO:0016491(oxidoreductase activity);GO:0046677(response to antibiotic);GO:0046872(metal ion binding);GO:0048038(quinone binding);GO…	NA	NA
ciRNA92	0	1	0	0	0	0	0	2.724	0	0	0	0	chr17	6668809	6669946	+	1	ciRNA	ENSRNOT00000025980	Hnrnpk	mRNA	chr17:6668808-6670186	heterogeneous nuclear ribonucleoprotein K [Source:RGD Symbol;Acc:71058]	GO:0000122(negative regulation of transcription by RNA polymerase II);GO:0000790(nuclear chromatin);GO:0000978(RNA polymerase II proximal promoter sequence-specific DNA binding);GO:0000987(proximal promoter sequence-specific DNA binding);GO:0001077(transcriptional activator activity, RNA polymerase II proximal promoter sequence-specific DNA binding);GO:0001541(ovarian follicle development);GO:000…	03040(Spliceosome);05168(Herpes simplex infection);05203(Viral carcinogenesis);05206(MicroRNAs in cancer)	NA
ciRNA93	0	1	0	0	0	0	0	2.724	0	0	0	0	chr17	80888749	80889148	+	1	ciRNA	ENSRNOT00000024430	Vim	mRNA	chr17:80888748-80889148	vimentin [Source:RGD Symbol;Acc:621646]	GO:0003725(double-stranded RNA binding);GO:0005198(structural molecule activity);GO:0005200(structural constituent of cytoskeleton);GO:0005212(structural constituent of eye lens);GO:0005737(cytoplasm);GO:0005777(peroxisome);GO:0005829(cytosol);GO:0005844(polysome);GO:0005856(cytoskeleton);GO:0005882(intermediate filament);GO:0005886(plasma membrane);GO:0008022(protein C-terminus binding);GO:00106…	05169(Epstein-Barr virus infection);05206(MicroRNAs in cancer)	NA
ciRNA94	0	1	0	0	0	0	0	2.724	0	0	0	0	chr15	55258971	55260315	-	1	ciRNA	ENSRNOT00000023037	Itm2b	mRNA	chr15:55258970-55260315	integral membrane protein 2B [Source:RGD Symbol;Acc:620727]	GO:0000139(Golgi membrane);GO:0001540(amyloid-beta binding);GO:0005524(ATP binding);GO:0005576(extracellular region);GO:0005615(extracellular space);GO:0005768(endosome);GO:0005794(Golgi apparatus);GO:0005886(plasma membrane);GO:0010008(endosome membrane);GO:0016020(membrane);GO:0016021(integral component of membrane);GO:0030660(Golgi-associated vesicle membrane);GO:0031301(integral component of …	NA	NA
ciRNA95	0	1	0	0	0	0	0	2.724	0	0	0	0	chr14	43831777	43833897	+	1	ciRNA	ENSRNOT00000003327	Rbm47	mRNA	chr14:43831776-43833897	RNA binding motif protein 47 [Source:RGD Symbol;Acc:1359713]	GO:0002244(hematopoietic progenitor cell differentiation);GO:0003676(nucleic acid binding);GO:0003723(RNA binding);GO:0005634(nucleus);GO:0016554(cytidine to uridine editing)	NA	NA
ciRNA96	0	1	0	0	0	0	0	2.724	0	0	0	0	chr14	73782856	73784968	+	1	ciRNA	ENSRNOT00000070998	Bod1l1	mRNA	chr14:73782855-73784982	biorientation of chromosomes in cell division 1-like 1 [Source:RGD Symbol;Acc:621413]	GO:0005654(nucleoplasm);GO:0006974(cellular response to DNA damage stimulus);GO:0031297(replication fork processing)	NA	NA
ciRNA97	0	1	0	0	0	0	0	2.724	0	0	0	0	chr14	82276607	82277925	-	1	ciRNA	ENSRNOT00000080695	Fgfr3	mRNA	chr14:82276606-82277925	fibroblast growth factor receptor 3 [Source:RGD Symbol;Acc:620714]	GO:0000166(nucleotide binding);GO:0004672(protein kinase activity);GO:0004713(protein tyrosine kinase activity);GO:0004714(transmembrane receptor protein tyrosine kinase activity);GO:0004888(transmembrane signaling receptor activity);GO:0005007(fibroblast growth factor-activated receptor activity);GO:0005524(ATP binding);GO:0005634(nucleus);GO:0005737(cytoplasm);GO:0005783(endoplasmic reticulum);…	01521(EGFR tyrosine kinase inhibitor resistance);04010(MAPK signaling pathway);04014(Ras signaling pathway);04015(Rap1 signaling pathway);04144(Endocytosis);04151(PI3K-Akt signaling pathway);04550(Signaling pathways regulating pluripotency of stem cells);04810(Regulation of actin cytoskeleton);05200(Pathways in cancer);05206(MicroRNAs in cancer);05219(Bladder cancer);05230(Central carbon metaboli…	EC:2.7.10.1
ciRNA98	0	3	0	0	0	0	0	8.17199	0	0	0	0	chr18	27744496	27746038	-	1	ciRNA	ENSRNOT00000026696	Hspa9	mRNA	chr18:27744487-27746038	heat shock protein family A member 9 [Source:RGD Symbol;Acc:1311806]	GO:0000166(nucleotide binding);GO:0005524(ATP binding);GO:0005739(mitochondrion);GO:0005759(mitochondrial matrix);GO:0006457(protein folding);GO:0006611(protein export from nucleus);GO:0016226(iron-sulfur cluster assembly);GO:0019899(enzyme binding);GO:0043209(myelin sheath);GO:0051082(unfolded protein binding);GO:1902037(negative regulation of hematopoietic stem cell differentiation);GO:1903707(…	03018(RNA degradation);05152(Tuberculosis)	NA
ciRNA99	0	1	0	0	0	0	0	2.724	0	0	0	0	chr18	58330137	58330784	+	1	ciRNA	ENSRNOT00000077726	Napg	mRNA	chr18:58330136-58330795	NSF attachment protein gamma [Source:RGD Symbol;Acc:1310109]	GO:0005483(soluble NSF attachment protein activity);GO:0005739(mitochondrion);GO:0005774(vacuolar membrane);GO:0006886(intracellular protein transport);GO:0019905(syntaxin binding);GO:0031201(SNARE complex);GO:0043209(myelin sheath);GO:0045202(synapse)	NA	NA
circRNA1	1	1	0	0	0	0	3.95341	2.724	0	0	0	0	chrY	523566	532697	+	5	circRNA	ENSRNOT00000093125	Kdm5d	mRNA	chrY:509558-523565|chrY:532697-562325	lysine demethylase 5D [Source:RGD Symbol;Acc:2314436]	GO:0000122(negative regulation of transcription by RNA polymerase II);GO:0001227(transcriptional repressor activity, RNA polymerase II transcription regulatory region sequence-specific DNA binding);GO:0001650(fibrillar center);GO:0002457(T cell antigen processing and presentation);GO:0003677(DNA binding);GO:0003682(chromatin binding);GO:0005634(nucleus);GO:0016577(histone demethylation);GO:003245…	NA	NA
circRNA10	1	0	0	0	0	0	3.95341	0	0	0	0	0	chrX	63542197	63602914	+	6	circRNA	ENSRNOT00000071590	Apoo	mRNA	chrX:63521055-63542196|chrX:63602914-63621643	apolipoprotein O [Source:RGD Symbol;Acc:1565289]	GO:0000139(Golgi membrane);GO:0003674(molecular_function);GO:0005515(protein binding);GO:0005575(cellular_component);GO:0005576(extracellular region);GO:0005739(mitochondrion);GO:0005743(mitochondrial inner membrane);GO:0005789(endoplasmic reticulum membrane);GO:0005829(cytosol);GO:0008150(biological_process);GO:0016020(membrane);GO:0016021(integral component of membrane);GO:0042407(cristae forma…	NA	NA
circRNA100	1	0	0	1	0	0	3.95341	0	0	3.25781	0	0	chr11	34879058	34932316	+	5	circRNA	ENSRNOT00000050342	Dyrk1a	mRNA	chr11:34865582-34879057|chr11:34932316-34936458	dual specificity tyrosine phosphorylation regulated kinase 1A [Source:RGD Symbol;Acc:2528]	GO:0000166(nucleotide binding);GO:0000381(regulation of alternative mRNA splicing, via spliceosome);GO:0004672(protein kinase activity);GO:0004674(protein serine/threonine kinase activity);GO:0004712(protein serine/threonine/tyrosine kinase activity);GO:0004713(protein tyrosine kinase activity);GO:0004715(non-membrane spanning protein tyrosine kinase activity);GO:0005524(ATP binding);GO:0005634(n…	NA	NA
circRNA1000	1	0	0	0	0	2	3.95341	0	0	0	0	6.36382	chr1	3941650	3949063	-	4	circRNA	ENSRNOT00000049699	Stxbp5	mRNA	chr1:3932507-3941649|chr1:3949063-3964132	syntaxin binding protein 5 [Source:RGD Symbol;Acc:708517]	GO:0005096(GTPase activator activity);GO:0005737(cytoplasm);GO:0005829(cytosol);GO:0005886(plasma membrane);GO:0006887(exocytosis);GO:0008021(synaptic vesicle);GO:0015031(protein transport);GO:0016020(membrane);GO:0016021(integral component of membrane);GO:0016192(vesicle-mediated transport);GO:0017075(syntaxin-1 binding);GO:0017137(Rab GTPase binding);GO:0017157(regulation of exocytosis);GO:0019…	NA	NA
circRNA1001	1	0	0	0	0	0	3.95341	0	0	0	0	0	chr1	4480590	4485717	-	3	circRNA	ENSRNOT00000061954	Adgb	mRNA	chr1:4467039-4480589|chr1:4485717-4494394	androglobin [Source:RGD Symbol;Acc:1564259]	GO:0004198(calcium-dependent cysteine-type endopeptidase activity);GO:0005622(intracellular);GO:0006508(proteolysis);GO:0019825(oxygen binding);GO:0020037(heme binding)	NA	NA
circRNA1002	1	0	0	0	0	0	3.95341	0	0	0	0	0	chr1	6601452	6613874	-	2	circRNA	ENSRNOT00000086574	Utrn	mRNA	chr1:6575208-6601451|chr1:6613874-6702975	utrophin [Source:RGD Symbol;Acc:3947]	GO:0001954(positive regulation of cell-matrix adhesion);GO:0003779(actin binding);GO:0005178(integrin binding);GO:0005654(nucleoplasm);GO:0005737(cytoplasm);GO:0005856(cytoskeleton);GO:0005886(plasma membrane);GO:0007528(neuromuscular junction development);GO:0008270(zinc ion binding);GO:0014894(response to denervation involved in regulation of muscle adaptation);GO:0016010(dystrophin-associated …	NA	NA
circRNA1003	6	1	0	0	1	7	23.7205	2.724	0	0	2.93677	22.2734	chr1	7392046	7443859	-	4	circRNA	ENSRNOT00000048754	Phactr2	mRNA	chr1:7385913-7392045|chr1:7443859-7480736	phosphatase and actin regulator 2 [Source:RGD Symbol;Acc:1303141]	GO:0003779(actin binding);GO:0004864(protein phosphatase inhibitor activity);GO:0032515(negative regulation of phosphoprotein phosphatase activity)	NA	NA
circRNA1004	1	0	4	1	0	3	3.95341	0	14.3029	3.25781	0	9.54573	chr1	15488392	15494771	+	4	circRNA	ENSRNOT00000051496	Map3k5	mRNA	chr1:15484268-15488391|chr1:15494771-15513972	mitogen-activated protein kinase kinase kinase 5 [Source:RGD Symbol;Acc:1306565]	GO:0000165(MAPK cascade);GO:0000166(nucleotide binding);GO:0000186(activation of MAPKK activity);GO:0000187(activation of MAPK activity);GO:0000287(magnesium ion binding);GO:0001934(positive regulation of protein phosphorylation);GO:0002931(response to ischemia);GO:0004672(protein kinase activity);GO:0004709(MAP kinase kinase kinase activity);GO:0005515(protein binding);GO:0005524(ATP binding);GO…	01524(Platinum drug resistance);04010(MAPK signaling pathway);04071(Sphingolipid signaling pathway);04141(Protein processing in endoplasmic reticulum);04210(Apoptosis);04530(Tight junction);04668(TNF signaling pathway);04722(Neurotrophin signaling pathway);04932(Non-alcoholic fatty liver disease (NAFLD));05014(Amyotrophic lateral sclerosis (ALS));05418(Fluid shear stress and atherosclerosis)	NA
circRNA1005	3	1	0	0	0	0	11.8602	2.724	0	0	0	0	chr1	17854009	17854280	-	1	circRNA	ENSRNOT00000020988	Ptprk	mRNA	chr1:17789789-17854008|chr1:17854280-17913801	protein tyrosine phosphatase, receptor type, K [Source:RGD Symbol;Acc:619706]	GO:0001750(photoreceptor outer segment);GO:0004721(phosphoprotein phosphatase activity);GO:0004725(protein tyrosine phosphatase activity);GO:0005886(plasma membrane);GO:0005911(cell-cell junction);GO:0006470(protein dephosphorylation);GO:0007155(cell adhesion);GO:0007165(signal transduction);GO:0007179(transforming growth factor beta receptor signaling pathway);GO:0008013(beta-catenin binding);GO…	NA	NA
circRNA1006	1	0	0	0	0	0	3.95341	0	0	0	0	0	chr1	19111082	19117066	+	3	circRNA	ENSRNOT00000014917	Lama2	mRNA	chr1:19093132-19111081|chr1:19117066-19124276	laminin subunit alpha 2 [Source:RGD Symbol;Acc:1308889]	GO:0003674(molecular_function);GO:0005102(signaling receptor binding);GO:0005604(basement membrane);GO:0007155(cell adhesion);GO:0007411(axon guidance);GO:0014037(Schwann cell differentiation);GO:0030155(regulation of cell adhesion);GO:0030334(regulation of cell migration);GO:0032224(positive regulation of synaptic transmission, cholinergic);GO:0042383(sarcolemma);GO:0043197(dendritic spine);GO:0…	04151(PI3K-Akt signaling pathway);04510(Focal adhesion);04512(ECM-receptor interaction);05145(Toxoplasmosis);05146(Amoebiasis);05165(Human papillomavirus infection);05200(Pathways in cancer);05222(Small cell lung cancer);05410(Hypertrophic cardiomyopathy (HCM));05412(Arrhythmogenic right ventricular cardiomyopathy (ARVC));05414(Dilated cardiomyopathy (DCM));05416(Viral myocarditis)	NA
circRNA1007	1	0	0	0	0	0	3.95341	0	0	0	0	0	chr1	20925644	20945538	-	7	circRNA	ENSRNOT00000017322	Epb41l2	mRNA	chr1:20921054-20925643|chr1:20945538-20961257	erythrocyte membrane protein band 4.1-like 2 [Source:RGD Symbol;Acc:1563977]	GO:0003779(actin binding);GO:0005198(structural molecule activity);GO:0005634(nucleus);GO:0005654(nucleoplasm);GO:0005856(cytoskeleton);GO:0005886(plasma membrane);GO:0008092(cytoskeletal protein binding);GO:0008180(COP9 signalosome);GO:0030054(cell junction);GO:0030507(spectrin binding);GO:0030866(cortical actin cytoskeleton organization);GO:0031032(actomyosin structure organization);GO:0042731(…	NA	NA
circRNA1008	1	0	0	0	0	0	3.95341	0	0	0	0	0	chr1	23418770	23441794	+	8	circRNA	ENSRNOT00000022362	Eya4	mRNA	chr1:23409534-23418769|chr1:23441794-23457974	EYA transcriptional coactivator and phosphatase 4 [Source:RGD Symbol;Acc:1307099]	GO:0004721(phosphoprotein phosphatase activity);GO:0004725(protein tyrosine phosphatase activity);GO:0005575(cellular_component);GO:0005634(nucleus);GO:0007275(multicellular organism development);GO:0007605(sensory perception of sound);GO:0008134(transcription factor binding);GO:0016576(histone dephosphorylation);GO:0016787(hydrolase activity);GO:0035335(peptidyl-tyrosine dephosphorylation);GO:00…	NA	NA
circRNA1009	1	0	0	0	0	0	3.95341	0	0	0	0	0	chr1	29322017	29325669	+	3	circRNA	ENSRNOT00000018849	Ncoa7	mRNA	chr1:29319423-29322016|chr1:29325669-29327018	nuclear receptor coactivator 7 [Source:RGD Symbol;Acc:1566426]	GO:0005622(intracellular);GO:0030374(nuclear receptor transcription coactivator activity);GO:0035257(nuclear hormone receptor binding);GO:0045944(positive regulation of transcription by RNA polymerase II);GO:1900408(negative regulation of cellular response to oxidative stress);GO:1902083(negative regulation of peptidyl-cysteine S-nitrosylation);GO:1903204(negative regulation of oxidative stress-i…	NA	NA
circRNA101	1	0	0	0	0	2	3.95341	0	0	0	0	6.36382	chr11	36410666	36414652	-	4	circRNA	ENSRNOT00000002231	Brwd1	mRNA	chr11:36406937-36410665|chr11:36414652-36429912	bromodomain and WD repeat domain containing 1 [Source:RGD Symbol;Acc:1309030]	GO:0005634(nucleus);GO:0005730(nucleolus);GO:0005829(cytosol);GO:0006357(regulation of transcription by RNA polymerase II);GO:0007010(cytoskeleton organization);GO:0008360(regulation of cell shape)	NA	NA
circRNA1010	1	0	0	0	0	0	3.95341	0	0	0	0	0	chr1	29462439	29471715	+	3	circRNA	ENSRNOT00000019436	Trmt11	mRNA	chr1:29460885-29462438|chr1:29471715-29487176	tRNA methyltransferase 11 homolog [Source:RGD Symbol;Acc:727798]	GO:0003676(nucleic acid binding);GO:0008168(methyltransferase activity);GO:0032259(methylation)	NA	NA
circRNA1011	1	0	0	0	0	0	3.95341	0	0	0	0	0	chr1	40949992	40955468	-	2	circRNA	ENSRNOT00000060757	Rmnd1	mRNA	chr1:40949510-40949991|chr1:40955468-40958464	required for meiotic nuclear division 1 homolog [Source:RGD Symbol;Acc:1309546]	GO:0005739(mitochondrion);GO:0070131(positive regulation of mitochondrial translation)	NA	NA
circRNA1012	1	0	0	0	0	0	3.95341	0	0	0	0	0	chr1	41884440	41892502	-	5	circRNA	ENSRNOT00000081637	AABR07001382.1	mRNA	chr1:41876482-41884439|chr1:41892502-41895103	spectrin repeat containing nuclear envelope protein 1 [Source:NCBI gene;Acc:499010]	NA	NA	NA
circRNA1013	1	0	0	0	0	0	3.95341	0	0	0	0	0	chr1	41891874	41898901	-	5	circRNA	ENSRNOT00000081637	AABR07001382.1	mRNA	chr1:41889529-41891873|chr1:41898901-41901290	spectrin repeat containing nuclear envelope protein 1 [Source:NCBI gene;Acc:499010]	NA	NA	NA
circRNA1014	1	0	0	0	0	1	3.95341	0	0	0	0	3.18191	chr1	44056456	44061740	+	3	circRNA	ENSRNOT00000065733	Scaf8	mRNA	chr1:44046044-44056455|chr1:44061740-44065707	SR-related CTD-associated factor 8 [Source:RGD Symbol;Acc:708362]	GO:0003676(nucleic acid binding);GO:0003723(RNA binding);GO:0005654(nucleoplasm)	NA	NA
circRNA1015	1	0	0	0	0	0	3.95341	0	0	0	0	0	chr1	44355282	44358928	+	3	circRNA	ENSRNOT00000065386	Tiam2	mRNA	chr1:44346387-44355281|chr1:44358928-44366947	T-cell lymphoma invasion and metastasis 2 [Source:RGD Symbol;Acc:2324148]	GO:0005085(guanyl-nucleotide exchange factor activity);GO:0005089(Rho guanyl-nucleotide exchange factor activity);GO:0005096(GTPase activator activity);GO:0005737(cytoplasm);GO:0007165(signal transduction);GO:0016020(membrane);GO:0035023(regulation of Rho protein signal transduction);GO:0035556(intracellular signal transduction);GO:0043547(positive regulation of GTPase activity)	NA	NA
circRNA1016	1	1	0	0	0	1	3.95341	2.724	0	0	0	3.18191	chr1	46197895	46208732	+	4	circRNA	ENSRNOT00000092976	Arid1b	mRNA	chr1:46183170-46197894|chr1:46208732-46211175	AT-rich interaction domain 1B [Source:RGD Symbol;Acc:708504]	GO:0002931(response to ischemia);GO:0003674(molecular_function);GO:0003677(DNA binding);GO:0003700(DNA-binding transcription factor activity);GO:0005575(cellular_component);GO:0005634(nucleus);GO:0005737(cytoplasm);GO:0006338(chromatin remodeling);GO:0006355(regulation of transcription, DNA-templated);GO:0008150(biological_process);GO:0016514(SWI/SNF complex);GO:0070603(SWI/SNF superfamily-type c…	NA	NA
circRNA1017	1	0	0	0	0	0	3.95341	0	0	0	0	0	chr1	46813340	46823620	+	8	circRNA	ENSRNOT00000075268	Snx9	mRNA	chr1:46798999-46813339|chr1:46823620-46825782	sorting nexin 9 [Source:RGD Symbol;Acc:1584466]	GO:0000278(mitotic cell cycle);GO:0000281(mitotic cytokinesis);GO:0005545(1-phosphatidylinositol binding);GO:0005737(cytoplasm);GO:0005802(trans-Golgi network);GO:0005829(cytosol);GO:0005886(plasma membrane);GO:0006886(intracellular protein transport);GO:0006897(endocytosis);GO:0006898(receptor-mediated endocytosis);GO:0015031(protein transport);GO:0016020(membrane);GO:0016197(endosomal transport…	NA	NA
circRNA1018	1	0	0	0	0	1	3.95341	0	0	0	0	3.18191	chr1	46877133	46894154	+	4	circRNA	ENSRNOT00000066798	Synj2	mRNA	chr1:46873285-46877132|chr1:46894154-46896569	synaptojanin 2 [Source:RGD Symbol;Acc:69436]	GO:0003676(nucleic acid binding);GO:0003723(RNA binding);GO:0016787(hydrolase activity);GO:0034595(phosphatidylinositol phosphate 5-phosphatase activity);GO:0042578(phosphoric ester hydrolase activity);GO:0046856(phosphatidylinositol dephosphorylation)	00562(Inositol phosphate metabolism);04070(Phosphatidylinositol signaling system)	NA
circRNA1019	1	0	0	0	0	0	3.95341	0	0	0	0	0	chr1	48729191	48740547	-	3	circRNA	ENSRNOT00000024213	Agpat4	mRNA	chr1:48726239-48729190|chr1:48740547-48792571	1-acylglycerol-3-phosphate O-acyltransferase 4 [Source:RGD Symbol;Acc:619916]	GO:0003841(1-acylglycerol-3-phosphate O-acyltransferase activity);GO:0006629(lipid metabolic process);GO:0008654(phospholipid biosynthetic process);GO:0016020(membrane);GO:0016021(integral component of membrane);GO:0016024(CDP-diacylglycerol biosynthetic process);GO:0016740(transferase activity);GO:0016746(transferase activity, transferring acyl groups)	00561(Glycerolipid metabolism);00564(Glycerophospholipid metabolism);04072(Phospholipase D signaling pathway)	NA
circRNA102	1	0	0	0	1	0	3.95341	0	0	0	2.93677	0	chr11	38369393	38371042	-	2	circRNA	ENSRNOT00000002209	C2cd2	mRNA	chr11:38359073-38369392|chr11:38371042-38375713	C2 calcium-dependent domain containing 2 [Source:RGD Symbol;Acc:735112]	GO:0016020(membrane);GO:0016021(integral component of membrane)	NA	NA
circRNA1020	1	0	0	0	0	0	3.95341	0	0	0	0	0	chr1	53423453	53465888	+	9	circRNA	ENSRNOT00000017809	Rps6ka2	mRNA	chr1:53415153-53423452|chr1:53465888-53471323	ribosomal protein S6 kinase A2 [Source:RGD Symbol;Acc:620676]	GO:0000166(nucleotide binding);GO:0000287(magnesium ion binding);GO:0001556(oocyte maturation);GO:0002035(brain renin-angiotensin system);GO:0004672(protein kinase activity);GO:0004674(protein serine/threonine kinase activity);GO:0004711(ribosomal protein S6 kinase activity);GO:0005524(ATP binding);GO:0005737(cytoplasm);GO:0005819(spindle);GO:0005840(ribosome);GO:0006468(protein phosphorylation);…	04010(MAPK signaling pathway);04114(Oocyte meiosis);04150(mTOR signaling pathway);04720(Long-term potentiation);04722(Neurotrophin signaling pathway);04914(Progesterone-mediated oocyte maturation);04931(Insulin resistance)	EC:2.7.11.1
circRNA1021	1	0	0	0	0	0	3.95341	0	0	0	0	0	chr1	53753552	53802658	-	29	circRNA	ENSRNOT00000032667	Afdn	mRNA	chr1:53737521-53753551|None	afadin, adherens junction formation factor [Source:RGD Symbol;Acc:708561]	GO:0005737(cytoplasm);GO:0005911(cell-cell junction);GO:0005912(adherens junction);GO:0005913(cell-cell adherens junction);GO:0007165(signal transduction);GO:0021537(telencephalon development);GO:0021987(cerebral cortex development);GO:0030054(cell junction);GO:0034334(adherens junction maintenance);GO:0043296(apical junction complex);GO:0044331(cell-cell adhesion mediated by cadherin);GO:0045177…	04014(Ras signaling pathway);04015(Rap1 signaling pathway);04024(cAMP signaling pathway);04520(Adherens junction);04530(Tight junction);04670(Leukocyte transendothelial migration)	NA
circRNA1022	1	2	0	0	1	1	3.95341	5.44799	0	0	2.93677	3.18191	chr1	78772570	78776058	+	5	circRNA	ENSRNOT00000022360	Prkd2	mRNA	chr1:78771008-78772569|chr1:78776058-78777323	protein kinase D2 [Source:RGD Symbol;Acc:1308054]	GO:0000166(nucleotide binding);GO:0001525(angiogenesis);GO:0001938(positive regulation of endothelial cell proliferation);GO:0002250(adaptive immune response);GO:0002376(immune system process);GO:0004672(protein kinase activity);GO:0004674(protein serine/threonine kinase activity);GO:0004697(protein kinase C activity);GO:0005080(protein kinase C binding);GO:0005524(ATP binding);GO:0005634(nucleus…	04015(Rap1 signaling pathway);04925(Aldosterone synthesis and secretion)	EC:2.7.11.13
circRNA1023	1	1	0	0	0	0	3.95341	2.724	0	0	0	0	chr1	79941987	79943461	+	2	circRNA	ENSRNOT00000019814	Sympk	mRNA	chr1:79941125-79941986|chr1:79943461-79945446	symplekin [Source:RGD Symbol;Acc:1306735]	GO:0003674(molecular_function);GO:0005575(cellular_component);GO:0005654(nucleoplasm);GO:0005737(cytoplasm);GO:0005829(cytosol);GO:0005886(plasma membrane);GO:0006378(mRNA polyadenylation);GO:0008150(biological_process);GO:0032091(negative regulation of protein binding);GO:0035307(positive regulation of protein dephosphorylation);GO:0097165(nuclear stress granule)	03015(mRNA surveillance pathway);04530(Tight junction)	NA
circRNA1024	1	0	0	0	0	0	3.95341	0	0	0	0	0	chr1	80733356	80733997	-	3	circRNA	ENSRNOT00000025913	Bcl3	mRNA	chr1:80731954-80733355|chr1:80733997-80734865	B-cell CLL/lymphoma 3 [Source:RGD Symbol;Acc:1589465]	GO:0000060(protein import into nucleus, translocation);GO:0005634(nucleus);GO:0005654(nucleoplasm);GO:0005737(cytoplasm);GO:0005829(cytosol);GO:0005886(plasma membrane);GO:0006351(transcription, DNA-templated);GO:0006974(cellular response to DNA damage stimulus);GO:0007249(I-kappaB kinase/NF-kappaB signaling);GO:0008134(transcription factor binding);GO:0009615(response to virus);GO:0010225(respon…	04668(TNF signaling pathway)	NA
circRNA1025	2	0	0	0	0	2	7.90682	0	0	0	0	6.36382	chr1	82155654	82156692	+	3	circRNA	ENSRNOT00000091357	Cic	mRNA	chr1:82154929-82155653|chr1:82156692-82156964	capicua transcriptional repressor [Source:RGD Symbol;Acc:1310706]	GO:0000122(negative regulation of transcription by RNA polymerase II);GO:0003677(DNA binding);GO:0005634(nucleus);GO:0005654(nucleoplasm);GO:0043231(intracellular membrane-bounded organelle)	NA	NA
circRNA1026	1	0	0	0	0	0	3.95341	0	0	0	0	0	chr1	84428550	84431239	+	2	circRNA	ENSRNOT00000025303	Akt2	mRNA	chr1:84418474-84428549|chr1:84431239-84441051	AKT serine/threonine kinase 2 [Source:RGD Symbol;Acc:2082]	GO:0000166(nucleotide binding);GO:0001934(positive regulation of protein phosphorylation);GO:0004672(protein kinase activity);GO:0004674(protein serine/threonine kinase activity);GO:0005524(ATP binding);GO:0005634(nucleus);GO:0005829(cytosol);GO:0005886(plasma membrane);GO:0005938(cell cortex);GO:0006006(glucose metabolic process);GO:0006468(protein phosphorylation);GO:0008284(positive regulation…	01521(EGFR tyrosine kinase inhibitor resistance);01522(Endocrine resistance);01524(Platinum drug resistance);04010(MAPK signaling pathway);04012(ErbB signaling pathway);04014(Ras signaling pathway);04015(Rap1 signaling pathway);04022(cGMP - PKG signaling pathway);04024(cAMP signaling pathway);04062(Chemokine signaling pathway);04066(HIF-1 signaling pathway);04068(FoxO signaling pathway);04071(Sph…	EC:2.7.11.1
circRNA1027	1	0	0	1	1	0	3.95341	0	0	3.25781	2.93677	0	chr1	90116534	90126552	-	6	circRNA	ENSRNOT00000076987	RGD1308428	mRNA	chr1:90107704-90116533|chr1:90126552-90149089	similar to RIKEN cDNA 4931406P16 [Source:RGD Symbol;Acc:1308428]	NA	NA	NA
circRNA1028	1	0	0	2	0	0	3.95341	0	0	6.51562	0	0	chr1	91873487	91879026	+	8	circRNA	ENSRNOT00000077993	Ankrd27	mRNA	chr1:91872366-91873486|chr1:91879026-91883191	ankyrin repeat domain 27 [Source:RGD Symbol;Acc:1307106]	GO:0000149(SNARE binding);GO:0005085(guanyl-nucleotide exchange factor activity);GO:0005764(lysosome);GO:0005769(early endosome);GO:0005770(late endosome);GO:0005829(cytosol);GO:0005886(plasma membrane);GO:0010976(positive regulation of neuron projection development);GO:0017137(Rab GTPase binding);GO:0030133(transport vesicle);GO:0035544(negative regulation of SNARE complex assembly);GO:0035646(e…	NA	NA
circRNA1029	1	0	0	0	0	0	3.95341	0	0	0	0	0	chr1	91889856	91902960	+	8	circRNA	ENSRNOT00000077993	Ankrd27	mRNA	chr1:91887419-91889855|chr1:91902960-91904937	ankyrin repeat domain 27 [Source:RGD Symbol;Acc:1307106]	GO:0000149(SNARE binding);GO:0005085(guanyl-nucleotide exchange factor activity);GO:0005764(lysosome);GO:0005769(early endosome);GO:0005770(late endosome);GO:0005829(cytosol);GO:0005886(plasma membrane);GO:0010976(positive regulation of neuron projection development);GO:0017137(Rab GTPase binding);GO:0030133(transport vesicle);GO:0035544(negative regulation of SNARE complex assembly);GO:0035646(e…	NA	NA
circRNA103	1	0	0	0	0	1	3.95341	0	0	0	0	3.18191	chr11	42955822	42963327	+	5	circRNA	ENSRNOT00000002292	Crybg3	mRNA	chr11:42950385-42955821|chr11:42963327-42971543	crystallin beta-gamma domain containing 3 [Source:RGD Symbol;Acc:1305628]	NA	NA	NA
circRNA1030	1	1	2	1	0	0	3.95341	2.724	7.15146	3.25781	0	0	chr1	92039556	92043956	-	3	circRNA	ENSRNOT00000039115	Dpy19l3	mRNA	chr1:92037308-92039555|chr1:92043956-92064271	dpy-19 like C-mannosyltransferase 3 [Source:RGD Symbol;Acc:1308334]	GO:0000030(mannosyltransferase activity);GO:0005637(nuclear inner membrane);GO:0016020(membrane);GO:0016021(integral component of membrane);GO:0018406(protein C-linked glycosylation via 2'-alpha-mannosyl-L-tryptophan)	NA	NA
circRNA1031	3	0	0	0	0	0	11.8602	0	0	0	0	0	chr1	102613968	102660697	-	8	circRNA	ENSRNOT00000015352	Sergef	mRNA	chr1:102528011-102613967|chr1:102660697-102664867	secretion regulating guanine nucleotide exchange factor [Source:RGD Symbol;Acc:1563497]	GO:0005634(nucleus);GO:0005654(nucleoplasm);GO:0005737(cytoplasm);GO:0005829(cytosol);GO:0016235(aggresome);GO:0043231(intracellular membrane-bounded organelle);GO:0050709(negative regulation of protein secretion)	NA	NA
circRNA1032	2	0	0	0	0	1	7.90682	0	0	0	0	3.18191	chr1	102658895	102660697	-	2	circRNA	ENSRNOT00000015352	Sergef	mRNA	chr1:102656551-102658894|chr1:102660697-102664867	secretion regulating guanine nucleotide exchange factor [Source:RGD Symbol;Acc:1563497]	GO:0005634(nucleus);GO:0005654(nucleoplasm);GO:0005737(cytoplasm);GO:0005829(cytosol);GO:0016235(aggresome);GO:0043231(intracellular membrane-bounded organelle);GO:0050709(negative regulation of protein secretion)	NA	NA
circRNA1033	1	0	0	0	0	0	3.95341	0	0	0	0	0	chr1	102817129	102818162	-	2	circRNA	ENSRNOT00000082289	Saa4	mRNA	chr1:102814627-102817128|chr1:102818162-102818936	serum amyloid A4 [Source:RGD Symbol;Acc:1307371]	GO:0005576(extracellular region);GO:0006953(acute-phase response);GO:0006996(organelle organization);GO:0007596(blood coagulation);GO:0031084(BLOC-2 complex);GO:0034364(high-density lipoprotein particle);GO:0043473(pigmentation)	NA	NA
circRNA1034	1	0	0	0	0	0	3.95341	0	0	0	0	0	chr1	104785950	104871238	+	6	circRNA	ENSRNOT00000046529	Nav2	mRNA	chr1:104750940-104785949|chr1:104871238-104879743	neuron navigator 2 [Source:RGD Symbol;Acc:619778]	GO:0003025(regulation of systemic arterial blood pressure by baroreceptor feedback);GO:0005614(interstitial matrix);GO:0005654(nucleoplasm);GO:0007399(nervous system development);GO:0007605(sensory perception of sound);GO:0007608(sensory perception of smell);GO:0007626(locomotory behavior);GO:0008201(heparin binding);GO:0021554(optic nerve development);GO:0021563(glossopharyngeal nerve developmen…	NA	NA
circRNA1035	1	0	0	1	1	0	3.95341	0	0	3.25781	2.93677	0	chr1	104792188	104821976	+	4	circRNA	ENSRNOT00000046529	Nav2	mRNA	chr1:104787042-104792187|chr1:104821976-104871099	neuron navigator 2 [Source:RGD Symbol;Acc:619778]	GO:0003025(regulation of systemic arterial blood pressure by baroreceptor feedback);GO:0005614(interstitial matrix);GO:0005654(nucleoplasm);GO:0007399(nervous system development);GO:0007605(sensory perception of sound);GO:0007608(sensory perception of smell);GO:0007626(locomotory behavior);GO:0008201(heparin binding);GO:0021554(optic nerve development);GO:0021563(glossopharyngeal nerve developmen…	NA	NA
circRNA1036	2	1	0	1	0	0	7.90682	2.724	0	3.25781	0	0	chr1	114304821	114311513	+	4	circRNA	ENSRNOT00000088459	Cyfip1	mRNA	chr1:114297232-114304820|chr1:114311513-114315463	cytoplasmic FMR1 interacting protein 1 [Source:RGD Symbol;Acc:1310332]	GO:0000340(RNA 7-methylguanosine cap binding);GO:0000902(cell morphogenesis);GO:0005737(cytoplasm);GO:0005845(mRNA cap binding complex);GO:0006417(regulation of translation);GO:0007411(axon guidance);GO:0016601(Rac protein signal transduction);GO:0030027(lamellipodium);GO:0030031(cell projection assembly);GO:0030032(lamellipodium assembly);GO:0031175(neuron projection development);GO:0031209(SCAR…	03013(RNA transport);04810(Regulation of actin cytoskeleton)	NA
circRNA1037	1	0	0	0	1	0	3.95341	0	0	0	2.93677	0	chr1	116643750	116660509	+	7	circRNA	ENSRNOT00000021366	Ube3a	mRNA	chr1:116610544-116643749|chr1:116660509-116674177	ubiquitin protein ligase E3A [Source:RGD Symbol;Acc:1306361]	GO:0000209(protein polyubiquitination);GO:0001541(ovarian follicle development);GO:0003674(molecular_function);GO:0003713(transcription coactivator activity);GO:0004842(ubiquitin-protein transferase activity);GO:0005575(cellular_component);GO:0005634(nucleus);GO:0005829(cytosol);GO:0006511(ubiquitin-dependent protein catabolic process);GO:0008150(biological_process);GO:0014068(positive regulation…	04120(Ubiquitin mediated proteolysis);05165(Human papillomavirus infection);05203(Viral carcinogenesis)	NA
circRNA1038	3	0	2	0	1	3	11.8602	0	7.15146	0	2.93677	9.54573	chr1	127025462	127025957	+	1	circRNA	ENSRNOT00000016939	Chsy1	mRNA	chr1:127010899-127025461|chr1:127025957-127068618	chondroitin sulfate synthase 1 [Source:RGD Symbol;Acc:1311904]	GO:0002063(chondrocyte development);GO:0003674(molecular_function);GO:0005575(cellular_component);GO:0005576(extracellular region);GO:0005794(Golgi apparatus);GO:0008376(acetylgalactosaminyltransferase activity);GO:0009954(proximal/distal pattern formation);GO:0016740(transferase activity);GO:0016757(transferase activity, transferring glycosyl groups);GO:0030206(chondroitin sulfate biosynthetic p…	00532(Glycosaminoglycan biosynthesis - chondroitin sulfate / dermatan sulfate)	EC:2.4.1.226
circRNA1039	1	0	0	0	0	0	3.95341	0	0	0	0	0	chr1	127881908	128044918	+	15	circRNA	ENSRNOT00000055877	Adamts17	mRNA	chr1:127858479-127881907|chr1:128044918-128086077	ADAM metallopeptidase with thrombospondin type 1 motif, 17 [Source:RGD Symbol;Acc:1308783]	GO:0003676(nucleic acid binding);GO:0004222(metalloendopeptidase activity);GO:0006508(proteolysis);GO:0008233(peptidase activity);GO:0008237(metallopeptidase activity)	NA	NA
circRNA104	2	0	0	2	0	0	7.90682	0	0	6.51562	0	0	chr11	42978275	42981312	+	2	circRNA	ENSRNOT00000002292	Crybg3	mRNA	chr11:42972833-42978274|chr11:42981312-42995310	crystallin beta-gamma domain containing 3 [Source:RGD Symbol;Acc:1305628]	NA	NA	NA
circRNA1040	2	0	0	0	0	0	7.90682	0	0	0	0	0	chr1	128018367	128090361	+	7	circRNA	ENSRNOT00000055877	Adamts17	mRNA	chr1:128012018-128018366|chr1:128090361-128122598	ADAM metallopeptidase with thrombospondin type 1 motif, 17 [Source:RGD Symbol;Acc:1308783]	GO:0003676(nucleic acid binding);GO:0004222(metalloendopeptidase activity);GO:0006508(proteolysis);GO:0008233(peptidase activity);GO:0008237(metallopeptidase activity)	NA	NA
circRNA1041	7	0	7	0	3	8	27.6739	0	25.0301	0	8.81031	25.4553	chr1	128239552	128243030	-	3	circRNA	ENSRNOT00000070864	Mef2a	mRNA	chr1:128226831-128239551|chr1:128243030-128267051	myocyte enhancer factor 2a [Source:RGD Symbol;Acc:1359360]	GO:0000002(mitochondrial genome maintenance);GO:0000122(negative regulation of transcription by RNA polymerase II);GO:0000165(MAPK cascade);GO:0000790(nuclear chromatin);GO:0000977(RNA polymerase II regulatory region sequence-specific DNA binding);GO:0000978(RNA polymerase II proximal promoter sequence-specific DNA binding);GO:0000981(RNA polymerase II transcription factor activity, sequence-spec…	04022(cGMP - PKG signaling pathway);04371(Apelin signaling pathway);05418(Fluid shear stress and atherosclerosis)	NA
circRNA1042	1	2	0	0	0	0	3.95341	5.44799	0	0	0	0	chr1	128625388	128637195	+	4	circRNA	ENSRNOT00000073355	Ttc23	mRNA	chr1:128621251-128625387|chr1:128637195-128656387	tetratricopeptide repeat domain 23 [Source:RGD Symbol;Acc:1310409]	NA	NA	NA
circRNA1043	1	0	1	0	1	0	3.95341	0	3.57573	0	2.93677	0	chr1	133407797	133451349	-	7	circRNA	ENSRNOT00000046645	Mctp2	mRNA	chr1:133375682-133407796|chr1:133451349-133460045	multiple C2 and transmembrane domain containing 2 [Source:RGD Symbol;Acc:1562967]	GO:0005509(calcium ion binding);GO:0005654(nucleoplasm);GO:0005829(cytosol);GO:0016020(membrane);GO:0016021(integral component of membrane);GO:0030672(synaptic vesicle membrane)	NA	NA
circRNA1044	2	0	0	0	0	0	7.90682	0	0	0	0	0	chr1	133473455	133478761	-	4	circRNA	ENSRNOT00000046645	Mctp2	mRNA	chr1:133462521-133473454|chr1:133478761-133493312	multiple C2 and transmembrane domain containing 2 [Source:RGD Symbol;Acc:1562967]	GO:0005509(calcium ion binding);GO:0005654(nucleoplasm);GO:0005829(cytosol);GO:0016020(membrane);GO:0016021(integral component of membrane);GO:0030672(synaptic vesicle membrane)	NA	NA
circRNA1045	2	0	0	1	3	0	7.90682	0	0	3.25781	8.81031	0	chr1	134843160	134848903	-	3	circRNA	ENSRNOT00000076300	Chd2	mRNA	chr1:134837960-134843159|chr1:134848903-134870193	chromodomain helicase DNA binding protein 2 [Source:RGD Symbol;Acc:1310056]	GO:0000978(RNA polymerase II proximal promoter sequence-specific DNA binding);GO:0004386(helicase activity);GO:0005524(ATP binding);GO:0005634(nucleus);GO:0006974(cellular response to DNA damage stimulus);GO:0007517(muscle organ development);GO:0042393(histone binding);GO:0060218(hematopoietic stem cell differentiation)	NA	NA
circRNA1046	1	0	0	1	0	0	3.95341	0	0	3.25781	0	0	chr1	137167151	137179777	+	3	circRNA	ENSRNOT00000014802	Akap13	mRNA	chr1:137148785-137167150|chr1:137179777-137228017	A-kinase anchoring protein 13 [Source:RGD Symbol;Acc:727893]	GO:0004691(cAMP-dependent protein kinase activity);GO:0005078(MAP-kinase scaffold activity);GO:0005085(guanyl-nucleotide exchange factor activity);GO:0005089(Rho guanyl-nucleotide exchange factor activity);GO:0005634(nucleus);GO:0005737(cytoplasm);GO:0005829(cytosol);GO:0005884(actin filament);GO:0005938(cell cortex);GO:0006468(protein phosphorylation);GO:0007186(G-protein coupled receptor signal…	NA	NA
circRNA1047	1	0	0	2	0	0	3.95341	0	0	6.51562	0	0	chr1	141024396	141026781	+	2	circRNA	ENSRNOT00000023506	Abhd2	mRNA	chr1:140998358-141024395|chr1:141026781-141053113	abhydrolase domain containing 2 [Source:RGD Symbol;Acc:1311389]	GO:0001669(acrosomal vesicle);GO:0003707(steroid hormone receptor activity);GO:0007340(acrosome reaction);GO:0009611(response to wounding);GO:0016298(lipase activity);GO:0016787(hydrolase activity);GO:0030336(negative regulation of cell migration);GO:0032570(response to progesterone);GO:0034338(short-chain carboxylesterase activity);GO:0036126(sperm flagellum);GO:0042562(hormone binding);GO:00434…	NA	NA
circRNA1048	2	0	0	0	0	0	7.90682	0	0	0	0	0	chr1	141053114	141055207	+	2	circRNA	ENSRNOT00000023506	Abhd2	mRNA	chr1:141026781-141053113|chr1:141055207-141072007	abhydrolase domain containing 2 [Source:RGD Symbol;Acc:1311389]	GO:0001669(acrosomal vesicle);GO:0003707(steroid hormone receptor activity);GO:0007340(acrosome reaction);GO:0009611(response to wounding);GO:0016298(lipase activity);GO:0016787(hydrolase activity);GO:0030336(negative regulation of cell migration);GO:0032570(response to progesterone);GO:0034338(short-chain carboxylesterase activity);GO:0036126(sperm flagellum);GO:0042562(hormone binding);GO:00434…	NA	NA
circRNA1049	2	0	0	1	1	0	7.90682	0	0	3.25781	2.93677	0	chr1	142003533	142005043	+	4	circRNA	ENSRNOT00000030914	Sema4b	mRNA	chr1:142001124-142003532|chr1:142005043-142006926	semaphorin 4B [Source:RGD Symbol;Acc:1307872]	GO:0001755(neural crest cell migration);GO:0005615(extracellular space);GO:0005886(plasma membrane);GO:0005887(integral component of plasma membrane);GO:0016020(membrane);GO:0016021(integral component of membrane);GO:0030215(semaphorin receptor binding);GO:0030335(positive regulation of cell migration);GO:0038191(neuropilin binding);GO:0045202(synapse);GO:0045499(chemorepellent activity);GO:00488…	04360(Axon guidance)	NA
circRNA105	1	0	0	3	0	1	3.95341	0	0	9.77344	0	3.18191	chr11	51049296	51068978	-	6	circRNA	ENSRNOT00000077220	Cblb	mRNA	chr11:51040978-51049295|chr11:51068978-51075916	Cbl proto-oncogene B [Source:RGD Symbol;Acc:620535]	GO:0001784(phosphotyrosine residue binding);GO:0004842(ubiquitin-protein transferase activity);GO:0005509(calcium ion binding);GO:0005654(nucleoplasm);GO:0005829(cytosol);GO:0007166(cell surface receptor signaling pathway);GO:0016567(protein ubiquitination);GO:0023051(regulation of signaling)	04012(ErbB signaling pathway);04120(Ubiquitin mediated proteolysis);04144(Endocytosis);04660(T cell receptor signaling pathway);04910(Insulin signaling pathway);05100(Bacterial invasion of epithelial cells);05162(Measles);05200(Pathways in cancer);05205(Proteoglycans in cancer);05220(Chronic myeloid leukemia)	NA
circRNA1050	1	0	0	0	0	0	3.95341	0	0	0	0	0	chr1	143635944	143638022	-	2	circRNA	ENSRNOT00000026595	Btbd1	mRNA	chr1:143625275-143635943|chr1:143638022-143646661	BTB domain containing 1 [Source:RGD Symbol;Acc:1310962]	GO:0000932(P-body);GO:0005829(cytosol);GO:0022008(neurogenesis);GO:0032991(protein-containing complex)	NA	NA
circRNA1051	1	0	0	0	0	0	3.95341	0	0	0	0	0	chr1	144448986	144457102	+	4	circRNA	ENSRNOT00000032106	Adamtsl3	mRNA	chr1:144425888-144448985|chr1:144457102-144463964	ADAMTS-like 3 [Source:RGD Symbol;Acc:1305155]	GO:0043231(intracellular membrane-bounded organelle)	NA	NA
circRNA1052	1	0	0	0	0	0	3.95341	0	0	0	0	0	chr1	144463965	144495637	+	6	circRNA	ENSRNOT00000032106	Adamtsl3	mRNA	chr1:144457102-144463964|chr1:144495637-144510679	ADAMTS-like 3 [Source:RGD Symbol;Acc:1305155]	GO:0043231(intracellular membrane-bounded organelle)	NA	NA
circRNA1053	2	0	0	0	2	0	7.90682	0	0	0	5.87354	0	chr1	150887401	150961642	+	6	circRNA	ENSRNOT00000018990	Nox4	mRNA	chr1:150873583-150887400|chr1:150961642-150974226	NADPH oxidase 4 [Source:RGD Symbol;Acc:620600]	GO:0000902(cell morphogenesis);GO:0001666(response to hypoxia);GO:0001725(stress fiber);GO:0003015(heart process);GO:0005515(protein binding);GO:0005634(nucleus);GO:0005739(mitochondrion);GO:0005783(endoplasmic reticulum);GO:0005789(endoplasmic reticulum membrane);GO:0005886(plasma membrane);GO:0005925(focal adhesion);GO:0006801(superoxide metabolic process);GO:0007568(aging);GO:0007569(cell agin…	04933(AGE-RAGE signaling pathway in diabetic complications)	NA
circRNA1054	1	0	0	0	0	0	3.95341	0	0	0	0	0	chr1	154085147	154093123	-	4	circRNA	ENSRNOT00000055488	Ccdc81	mRNA	chr1:154077502-154085146|chr1:154093123-154104616	coiled-coil domain containing 81 [Source:MGI Symbol;Acc:MGI:1918134]	GO:0003677(DNA binding);GO:0005813(centrosome)	NA	NA
circRNA1055	1	0	0	1	0	0	3.95341	0	0	3.25781	0	0	chr1	162639900	162643789	+	2	circRNA	ENSRNOT00000037050	Rsf1	mRNA	chr1:162629583-162639899|chr1:162643789-162648548	remodeling and spacing factor 1 [Source:RGD Symbol;Acc:1311245]	GO:0000123(histone acetyltransferase complex);GO:0000790(nuclear chromatin);GO:0004402(histone acetyltransferase activity);GO:0005634(nucleus);GO:0005654(nucleoplasm);GO:0006334(nucleosome assembly);GO:0006338(chromatin remodeling);GO:0006352(DNA-templated transcription, initiation);GO:0006355(regulation of transcription, DNA-templated);GO:0016584(nucleosome positioning);GO:0031213(RSF complex);G…	NA	NA
circRNA1056	1	0	0	0	0	0	3.95341	0	0	0	0	0	chr1	164561999	164565992	+	4	circRNA	ENSRNOT00000043554	Arrb1	mRNA	chr1:164560514-164561998|chr1:164565992-164566982	arrestin, beta 1 [Source:RGD Symbol;Acc:2156]	GO:0000187(activation of MAPK activity);GO:0000785(chromatin);GO:0001933(negative regulation of protein phosphorylation);GO:0001934(positive regulation of protein phosphorylation);GO:0002031(G-protein coupled receptor internalization);GO:0002092(positive regulation of receptor internalization);GO:0005096(GTPase activator activity);GO:0005102(signaling receptor binding);GO:0005159(insulin-like gro…	04010(MAPK signaling pathway);04062(Chemokine signaling pathway);04144(Endocytosis);04340(Hedgehog signaling pathway);04740(Olfactory transduction);04926(Relaxin signaling pathway);05032(Morphine addiction)	NA
circRNA1057	1	0	0	0	0	0	3.95341	0	0	0	0	0	chr1	165301661	165303605	+	2	circRNA	ENSRNOT00000046943	P4ha3	mRNA	chr1:165296071-165301660|chr1:165303605-165307898	prolyl 4-hydroxylase subunit alpha 3 [Source:RGD Symbol;Acc:735150]	GO:0004656(procollagen-proline 4-dioxygenase activity);GO:0005506(iron ion binding);GO:0005783(endoplasmic reticulum);GO:0016491(oxidoreductase activity);GO:0016702(oxidoreductase activity, acting on single donors with incorporation of molecular oxygen, incorporation of two atoms of oxygen);GO:0016705(oxidoreductase activity, acting on paired donors, with incorporation or reduction of molecular o…	00330(Arginine and proline metabolism)	EC:1.14.11.2
circRNA1058	3	1	3	5	2	1	11.8602	2.724	10.7272	16.2891	5.87354	3.18191	chr1	165414771	165415667	+	2	circRNA	ENSRNOT00000023802	C2cd3	mRNA	chr1:165414033-165414770|chr1:165415667-165417976	C2 calcium-dependent domain containing 3 [Source:RGD Symbol;Acc:1307366]	GO:0001701(in utero embryonic development);GO:0001947(heart looping);GO:0005813(centrosome);GO:0005814(centriole);GO:0007389(pattern specification process);GO:0007420(brain development);GO:0008589(regulation of smoothened signaling pathway);GO:0016485(protein processing);GO:0021915(neural tube development);GO:0021997(neural plate axis specification);GO:0030162(regulation of proteolysis);GO:003032…	NA	NA
circRNA1059	2	0	0	0	0	0	7.90682	0	0	0	0	0	chr1	165646261	165654319	+	5	circRNA	ENSRNOT00000025104	Rab6a	mRNA	chr1:165625570-165646260|chr1:165654319-165659772	RAB6A, member RAS oncogene family [Source:RGD Symbol;Acc:619737]	GO:0000139(Golgi membrane);GO:0000166(nucleotide binding);GO:0001671(ATPase activator activity);GO:0003924(GTPase activity);GO:0005525(GTP binding);GO:0005794(Golgi apparatus);GO:0005802(trans-Golgi network);GO:0005829(cytosol);GO:0006886(intracellular protein transport);GO:0006890(retrograde vesicle-mediated transport, Golgi to ER);GO:0006891(intra-Golgi vesicle-mediated transport);GO:0015031(pr…	NA	NA
circRNA106	1	0	0	0	0	0	3.95341	0	0	0	0	0	chr11	51110595	51187725	-	3	circRNA	ENSRNOT00000077220	Cblb	mRNA	chr11:51105727-51110594|chr11:51187725-51201199	Cbl proto-oncogene B [Source:RGD Symbol;Acc:620535]	GO:0001784(phosphotyrosine residue binding);GO:0004842(ubiquitin-protein transferase activity);GO:0005509(calcium ion binding);GO:0005654(nucleoplasm);GO:0005829(cytosol);GO:0007166(cell surface receptor signaling pathway);GO:0016567(protein ubiquitination);GO:0023051(regulation of signaling)	04012(ErbB signaling pathway);04120(Ubiquitin mediated proteolysis);04144(Endocytosis);04660(T cell receptor signaling pathway);04910(Insulin signaling pathway);05100(Bacterial invasion of epithelial cells);05162(Measles);05200(Pathways in cancer);05205(Proteoglycans in cancer);05220(Chronic myeloid leukemia)	NA
circRNA1060	6	0	1	0	1	2	23.7205	0	3.57573	0	2.93677	6.36382	chr1	166351174	166368428	+	3	circRNA	ENSRNOT00000091822	Fchsd2	mRNA	chr1:166344254-166351173|chr1:166368428-166378661	FCH and double SH3 domains 2 [Source:RGD Symbol;Acc:1304812]	GO:0007274(neuromuscular synaptic transmission);GO:0030833(regulation of actin filament polymerization);GO:0031594(neuromuscular junction);GO:0055037(recycling endosome)	NA	NA
circRNA1061	1	0	0	0	0	0	3.95341	0	0	0	0	0	chr1	166351174	166385907	+	9	circRNA	ENSRNOT00000091822	Fchsd2	mRNA	chr1:166344254-166351173|chr1:166385907-166393777	FCH and double SH3 domains 2 [Source:RGD Symbol;Acc:1304812]	GO:0007274(neuromuscular synaptic transmission);GO:0030833(regulation of actin filament polymerization);GO:0031594(neuromuscular junction);GO:0055037(recycling endosome)	NA	NA
circRNA1062	2	0	0	0	0	0	7.90682	0	0	0	0	0	chr1	171861557	171876415	+	2	circRNA	ENSRNOT00000088110	Ppfibp2	mRNA	chr1:171816314-171861556|chr1:171876415-171905308	PPFIA binding protein 2 [Source:RGD Symbol;Acc:1565383]	GO:0042802(identical protein binding);GO:0098793(presynapse)	NA	NA
circRNA1063	1	0	0	1	0	0	3.95341	0	0	3.25781	0	0	chr1	174173000	174174250	-	1	circRNA	ENSRNOT00000064902	St5	mRNA	chr1:174158422-174172999|chr1:174174250-174187623	suppression of tumorigenicity 5 [Source:RGD Symbol;Acc:1308995]	GO:0017112(Rab guanyl-nucleotide exchange factor activity)	NA	NA
circRNA1064	1	0	0	0	0	0	3.95341	0	0	0	0	0	chr1	174455118	174461489	-	4	circRNA	ENSRNOT00000052377	Scube2	mRNA	chr1:174454769-174455117|chr1:174461489-174461908	signal peptide, CUB domain and EGF like domain containing 2 [Source:RGD Symbol;Acc:1563998]	GO:0005509(calcium ion binding);GO:0005615(extracellular space);GO:0009986(cell surface)	NA	NA
circRNA1065	7	0	4	0	0	0	27.6739	0	14.3029	0	0	0	chr1	174609600	174613577	-	4	circRNA	ENSRNOT00000016224	Tmem41b	mRNA	chr1:174607362-174609599|chr1:174613577-174615319	transmembrane protein 41B [Source:RGD Symbol;Acc:1310870]	GO:0000045(autophagosome assembly);GO:0005789(endoplasmic reticulum membrane);GO:0007399(nervous system development);GO:0016020(membrane);GO:0016021(integral component of membrane)	NA	NA
circRNA1066	1	0	0	0	0	0	3.95341	0	0	0	0	0	chr1	174722063	174723294	+	2	circRNA	ENSRNOT00000013733	Zfp143	mRNA	chr1:174718896-174722062|chr1:174723294-174725246	zinc finger protein 143 [Source:RGD Symbol;Acc:1305662]	GO:0000978(RNA polymerase II proximal promoter sequence-specific DNA binding);GO:0001077(transcriptional activator activity, RNA polymerase II proximal promoter sequence-specific DNA binding);GO:0003676(nucleic acid binding);GO:0003677(DNA binding);GO:0006366(transcription by RNA polymerase II);GO:0045944(positive regulation of transcription by RNA polymerase II)	NA	NA
circRNA1067	2	0	0	0	0	0	7.90682	0	0	0	0	0	chr1	174775382	174778064	+	3	circRNA	ENSRNOT00000013362	Wee1	mRNA	chr1:174772363-174775381|chr1:174778064-174783096	WEE1 G2 checkpoint kinase [Source:RGD Symbol;Acc:1307895]	GO:0000166(nucleotide binding);GO:0000226(microtubule cytoskeleton organization);GO:0000278(mitotic cell cycle);GO:0000287(magnesium ion binding);GO:0004672(protein kinase activity);GO:0004713(protein tyrosine kinase activity);GO:0004715(non-membrane spanning protein tyrosine kinase activity);GO:0005524(ATP binding);GO:0005634(nucleus);GO:0005730(nucleolus);GO:0005737(cytoplasm);GO:0006468(protei…	04110(Cell cycle)	EC:2.7.11.1
circRNA1068	1	0	0	0	0	0	3.95341	0	0	0	0	0	chr1	175252582	175284224	-	4	circRNA	ENSRNOT00000077125	Sbf2	mRNA	chr1:175230218-175252581|chr1:175284224-175364051	SET binding factor 2 [Source:RGD Symbol;Acc:1588657]	GO:0005774(vacuolar membrane);GO:0016020(membrane);GO:0017112(Rab guanyl-nucleotide exchange factor activity);GO:0019208(phosphatase regulator activity);GO:0019902(phosphatase binding);GO:0035091(phosphatidylinositol binding);GO:0042803(protein homodimerization activity);GO:0043087(regulation of GTPase activity);GO:0051262(protein tetramerization)	NA	NA
circRNA1069	1	0	0	0	0	0	3.95341	0	0	0	0	0	chr1	175252582	175364137	-	4	circRNA	ENSRNOT00000013126	Sbf2	mRNA	chr1:175230218-175252581|chr1:175364137-175419963	SET binding factor 2 [Source:RGD Symbol;Acc:1588657]	GO:0005774(vacuolar membrane);GO:0016020(membrane);GO:0017112(Rab guanyl-nucleotide exchange factor activity);GO:0019208(phosphatase regulator activity);GO:0019902(phosphatase binding);GO:0035091(phosphatidylinositol binding);GO:0042803(protein homodimerization activity);GO:0043087(regulation of GTPase activity);GO:0051262(protein tetramerization)	NA	NA
circRNA107	1	0	7	2	0	0	3.95341	0	25.0301	6.51562	0	0	chr11	53545477	53563559	-	2	circRNA	ENSRNOT00000078434	Cd47	mRNA	chr11:53532153-53545476|chr11:53563559-53575014	Cd47 molecule [Source:RGD Symbol;Acc:2308]	GO:0005886(plasma membrane);GO:0005887(integral component of plasma membrane);GO:0007155(cell adhesion);GO:0007229(integrin-mediated signaling pathway);GO:0008228(opsonization);GO:0009617(response to bacterium);GO:0009986(cell surface);GO:0016020(membrane);GO:0016021(integral component of membrane);GO:0016477(cell migration);GO:0022409(positive regulation of cell-cell adhesion);GO:0034113(heterot…	04512(ECM-receptor interaction)	NA
circRNA1070	1	0	0	0	0	0	3.95341	0	0	0	0	0	chr1	176334639	176382073	-	6	circRNA	ENSRNOT00000022984	Galnt18	mRNA	chr1:176311469-176334638|chr1:176382073-176425742	polypeptide N-acetylgalactosaminyltransferase 18 [Source:RGD Symbol;Acc:1309623]	GO:0000139(Golgi membrane);GO:0004653(polypeptide N-acetylgalactosaminyltransferase activity);GO:0005794(Golgi apparatus);GO:0006486(protein glycosylation);GO:0006493(protein O-linked glycosylation);GO:0016020(membrane);GO:0016021(integral component of membrane);GO:0016740(transferase activity);GO:0016757(transferase activity, transferring glycosyl groups);GO:0030246(carbohydrate binding)	00512(Mucin type O-glycan biosynthesis)	EC:2.4.1.41
circRNA1071	1	0	0	0	0	0	3.95341	0	0	0	0	0	chr1	176974025	176976129	-	2	circRNA	ENSRNOT00000022301	Dkk3	mRNA	chr1:176947928-176974024|chr1:176976129-176982183	dickkopf WNT signaling pathway inhibitor 3 [Source:RGD Symbol;Acc:621846]	GO:0005576(extracellular region);GO:0005615(extracellular space);GO:0007275(multicellular organism development);GO:0030178(negative regulation of Wnt signaling pathway);GO:0039706(co-receptor binding);GO:0048019(receptor antagonist activity);GO:0090090(negative regulation of canonical Wnt signaling pathway);GO:1900116(extracellular negative regulation of signal transduction)	NA	NA
circRNA1072	1	0	0	0	4	0	3.95341	0	0	0	11.7471	0	chr1	177129021	177130995	+	2	circRNA	ENSRNOT00000081595	Mical2	mRNA	chr1:177126655-177129020|chr1:177130995-177135138	microtubule associated monooxygenase, calponin and LIM domain containing 2 [Source:RGD Symbol;Acc:1311773]	GO:0001947(heart looping);GO:0003779(actin binding);GO:0004497(monooxygenase activity);GO:0005634(nucleus);GO:0007010(cytoskeleton organization);GO:0007507(heart development);GO:0010735(positive regulation of transcription via serum response element binding);GO:0016491(oxidoreductase activity);GO:0016709(oxidoreductase activity, acting on paired donors, with incorporation or reduction of molecula…	NA	NA
circRNA1073	1	0	0	0	0	0	3.95341	0	0	0	0	0	chr1	177129021	177144122	+	10	circRNA	ENSRNOT00000081595	Mical2	mRNA	chr1:177126655-177129020|chr1:177144122-177150733	microtubule associated monooxygenase, calponin and LIM domain containing 2 [Source:RGD Symbol;Acc:1311773]	GO:0001947(heart looping);GO:0003779(actin binding);GO:0004497(monooxygenase activity);GO:0005634(nucleus);GO:0007010(cytoskeleton organization);GO:0007507(heart development);GO:0010735(positive regulation of transcription via serum response element binding);GO:0016491(oxidoreductase activity);GO:0016709(oxidoreductase activity, acting on paired donors, with incorporation or reduction of molecula…	NA	NA
circRNA1074	1	0	0	0	0	0	3.95341	0	0	0	0	0	chr1	177389638	177397572	+	6	circRNA	ENSRNOT00000021671	Parva	mRNA	chr1:177385122-177389637|chr1:177397572-177405066	parvin, alpha [Source:RGD Symbol;Acc:71021]	GO:0002040(sprouting angiogenesis);GO:0003148(outflow tract septum morphogenesis);GO:0003779(actin binding);GO:0005634(nucleus);GO:0005737(cytoplasm);GO:0005925(focal adhesion);GO:0007155(cell adhesion);GO:0007163(establishment or maintenance of cell polarity);GO:0030027(lamellipodium);GO:0031532(actin cytoskeleton reorganization);GO:0034113(heterotypic cell-cell adhesion);GO:0034446(substrate ad…	04510(Focal adhesion)	NA
circRNA1075	1	0	0	0	0	0	3.95341	0	0	0	0	0	chr1	177569617	177672016	+	8	circRNA	ENSRNOT00000021020	Tead1	mRNA	chr1:177495997-177569616|chr1:177672016-177685382	TEA domain transcription factor 1 [Source:RGD Symbol;Acc:1549742]	GO:0000978(RNA polymerase II proximal promoter sequence-specific DNA binding);GO:0001077(transcriptional activator activity, RNA polymerase II proximal promoter sequence-specific DNA binding);GO:0001085(RNA polymerase II transcription factor binding);GO:0003677(DNA binding);GO:0003700(DNA-binding transcription factor activity);GO:0005634(nucleus);GO:0005654(nucleoplasm);GO:0005667(transcription f…	04390(Hippo signaling pathway);04392(Hippo signaling pathway - multiple species)	NA
circRNA1076	1	2	1	2	2	0	3.95341	5.44799	3.57573	6.51562	5.87354	0	chr1	178953396	178955232	-	3	circRNA	ENSRNOT00000017199	Rras2	mRNA	chr1:178944655-178953395|chr1:178955232-179009886	RAS related 2 [Source:RGD Symbol;Acc:1310793]	GO:0000166(nucleotide binding);GO:0003674(molecular_function);GO:0003924(GTPase activity);GO:0005525(GTP binding);GO:0005575(cellular_component);GO:0005622(intracellular);GO:0007165(signal transduction);GO:0007265(Ras protein signal transduction);GO:0008150(biological_process);GO:0009987(cellular process);GO:0016020(membrane);GO:0030335(positive regulation of cell migration);GO:1901214(regulation…	04010(MAPK signaling pathway);04014(Ras signaling pathway);04024(cAMP signaling pathway);04072(Phospholipase D signaling pathway);04137(Mitophagy - animal);04140(Autophagy - animal);04218(Cellular senescence);04371(Apelin signaling pathway);04810(Regulation of actin cytoskeleton);05166(HTLV-I infection);05205(Proteoglycans in cancer)	NA
circRNA1077	1	1	3	1	1	3	3.95341	2.724	10.7272	3.25781	2.93677	9.54573	chr1	185306404	185307538	+	2	circRNA	ENSRNOT00000055120	Pik3c2a	mRNA	chr1:185304499-185306403|chr1:185307538-185310291	phosphatidylinositol-4-phosphate 3-kinase, catalytic subunit type 2 alpha [Source:RGD Symbol;Acc:1310389]	GO:0003674(molecular_function);GO:0005575(cellular_component);GO:0005634(nucleus);GO:0005737(cytoplasm);GO:0005886(plasma membrane);GO:0005942(phosphatidylinositol 3-kinase complex);GO:0006897(endocytosis);GO:0008150(biological_process);GO:0014065(phosphatidylinositol 3-kinase signaling);GO:0016020(membrane);GO:0016301(kinase activity);GO:0016303(1-phosphatidylinositol-3-kinase activity);GO:00163…	00562(Inositol phosphate metabolism);04070(Phosphatidylinositol signaling system)	EC:2.7.1.154
circRNA1078	1	0	0	0	0	0	3.95341	0	0	0	0	0	chr1	185314358	185318841	+	4	circRNA	ENSRNOT00000055120	Pik3c2a	mRNA	chr1:185313617-185314357|chr1:185318841-185320207	phosphatidylinositol-4-phosphate 3-kinase, catalytic subunit type 2 alpha [Source:RGD Symbol;Acc:1310389]	GO:0003674(molecular_function);GO:0005575(cellular_component);GO:0005634(nucleus);GO:0005737(cytoplasm);GO:0005886(plasma membrane);GO:0005942(phosphatidylinositol 3-kinase complex);GO:0006897(endocytosis);GO:0008150(biological_process);GO:0014065(phosphatidylinositol 3-kinase signaling);GO:0016020(membrane);GO:0016301(kinase activity);GO:0016303(1-phosphatidylinositol-3-kinase activity);GO:00163…	00562(Inositol phosphate metabolism);04070(Phosphatidylinositol signaling system)	EC:2.7.1.154
circRNA1079	1	0	0	0	0	0	3.95341	0	0	0	0	0	chr1	190697748	190704952	+	5	circRNA	ENSRNOT00000036175	Vwa3a	mRNA	chr1:190692520-190697747|chr1:190704952-190708856	von Willebrand factor A domain containing 3A [Source:RGD Symbol;Acc:1311670]	NA	NA	NA
circRNA108	3	2	2	0	4	0	11.8602	5.44799	7.15146	0	11.7471	0	chr11	57442466	57454443	+	4	circRNA	ENSRNOT00000034097	Phldb2	mRNA	chr11:57431024-57442465|chr11:57454443-57457676	pleckstrin homology like domain, family B, member 2 [Source:MGI Symbol;Acc:MGI:2444981]	GO:0000226(microtubule cytoskeleton organization);GO:0005829(cytosol);GO:0005886(plasma membrane);GO:0005925(focal adhesion);GO:0010470(regulation of gastrulation);GO:0010717(regulation of epithelial to mesenchymal transition);GO:0031252(cell leading edge);GO:0045111(intermediate filament cytoskeleton);GO:0045180(basal cortex);GO:0045184(establishment of protein localization);GO:0051497(negative …	NA	NA
circRNA1080	4	1	10	3	3	8	15.8136	2.724	35.7573	9.77344	8.81031	25.4553	chr1	190980864	190991049	+	3	circRNA	ENSRNOT00000039186	Mettl9	mRNA	chr1:190965049-190980863|chr1:190991049-191009221	methyltransferase like 9 [Source:RGD Symbol;Acc:2311609]	NA	NA	NA
circRNA1081	1	0	0	0	0	0	3.95341	0	0	0	0	0	chr1	191866865	191867132	+	1	circRNA	ENSRNOT00000067138	Scnn1b	mRNA	chr1:191863212-191866864|chr1:191867132-191869213	sodium channel epithelial 1 beta subunit [Source:RGD Symbol;Acc:3640]	GO:0005272(sodium channel activity);GO:0005887(integral component of plasma membrane);GO:0006811(ion transport);GO:0006814(sodium ion transport);GO:0009897(external side of plasma membrane);GO:0015280(ligand-gated sodium channel activity);GO:0016020(membrane);GO:0016021(integral component of membrane);GO:0034706(sodium channel complex);GO:0035725(sodium ion transmembrane transport);GO:0050699(WW …	04742(Taste transduction);04960(Aldosterone-regulated sodium reabsorption)	NA
circRNA1082	2	0	0	0	0	0	7.90682	0	0	0	0	0	chr1	192408634	192409606	+	2	circRNA	ENSRNOT00000016418	Prkcb	mRNA	chr1:192379957-192408633|chr1:192409606-192465805	protein kinase C, beta [Source:RGD Symbol;Acc:3396]	GO:0000166(nucleotide binding);GO:0003682(chromatin binding);GO:0004672(protein kinase activity);GO:0004674(protein serine/threonine kinase activity);GO:0004697(protein kinase C activity);GO:0005080(protein kinase C binding);GO:0005246(calcium channel regulator activity);GO:0005524(ATP binding);GO:0005622(intracellular);GO:0005634(nucleus);GO:0005654(nucleoplasm);GO:0005737(cytoplasm);GO:0005829(…	01521(EGFR tyrosine kinase inhibitor resistance);04010(MAPK signaling pathway);04012(ErbB signaling pathway);04014(Ras signaling pathway);04015(Rap1 signaling pathway);04020(Calcium signaling pathway);04062(Chemokine signaling pathway);04064(NF-kappa B signaling pathway);04066(HIF-1 signaling pathway);04070(Phosphatidylinositol signaling system);04071(Sphingolipid signaling pathway);04150(mTOR si…	NA
circRNA1083	1	1	4	7	0	2	3.95341	2.724	14.3029	22.8047	0	6.36382	chr1	192952650	192955267	+	5	circRNA	ENSRNOT00000035770	Rbbp6	mRNA	chr1:192951628-192952649|chr1:192955267-192957675	RB binding protein 6, ubiquitin ligase [Source:RGD Symbol;Acc:1311964]	GO:0001701(in utero embryonic development);GO:0003676(nucleic acid binding);GO:0004842(ubiquitin-protein transferase activity);GO:0005634(nucleus);GO:0005813(centrosome);GO:0006275(regulation of DNA replication);GO:0006397(mRNA processing);GO:0006511(ubiquitin-dependent protein catabolic process);GO:0006974(cellular response to DNA damage stimulus);GO:0008270(zinc ion binding);GO:0016567(protein …	NA	NA
circRNA1084	1	1	3	3	1	7	3.95341	2.724	10.7272	9.77344	2.93677	22.2734	chr1	198994747	198995342	+	2	circRNA	ENSRNOT00000072389	Srcap	mRNA	chr1:198988207-198994746|chr1:198995342-198997666	Snf2-related CREBBP activator protein [Source:RGD Symbol;Acc:1565642]	GO:0000812(Swr1 complex);GO:0003674(molecular_function);GO:0003677(DNA binding);GO:0005524(ATP binding);GO:0005575(cellular_component);GO:0006338(chromatin remodeling);GO:0008150(biological_process);GO:0016458(gene silencing);GO:0016887(ATPase activity);GO:0042393(histone binding);GO:0043044(ATP-dependent chromatin remodeling);GO:0043486(histone exchange)	NA	NA
circRNA1085	1	0	0	0	0	0	3.95341	0	0	0	0	0	chr1	199044551	199046283	+	6	circRNA	ENSRNOT00000025499	Rnf40	mRNA	chr1:199043301-199044550|chr1:199046283-199049457	ring finger protein 40 [Source:RGD Symbol;Acc:628638]	GO:0000151(ubiquitin ligase complex);GO:0003730(mRNA 3'-UTR binding);GO:0004842(ubiquitin-protein transferase activity);GO:0005515(protein binding);GO:0005634(nucleus);GO:0005654(nucleoplasm);GO:0005829(cytosol);GO:0006325(chromatin organization);GO:0006511(ubiquitin-dependent protein catabolic process);GO:0010390(histone monoubiquitination);GO:0016567(protein ubiquitination);GO:0016740(transfera…	NA	NA
circRNA1086	1	0	0	0	0	0	3.95341	0	0	0	0	0	chr1	200190058	200195502	+	3	circRNA	ENSRNOT00000027665	Sec23ip	mRNA	chr1:200189590-200190057|chr1:200195502-200201643	SEC23 interacting protein [Source:RGD Symbol;Acc:1309328]	GO:0004620(phospholipase activity);GO:0005794(Golgi apparatus);GO:0006888(ER to Golgi vesicle-mediated transport);GO:0030134(COPII-coated ER to Golgi transport vesicle);GO:0043231(intracellular membrane-bounded organelle);GO:0046872(metal ion binding)	NA	NA
circRNA1087	1	0	1	0	0	0	3.95341	0	3.57573	0	0	0	chr1	200648164	200671090	-	3	circRNA	ENSRNOT00000022253	Fgfr2	mRNA	chr1:200630542-200648163|chr1:200671090-200672144	fibroblast growth factor receptor 2 [Source:RGD Symbol;Acc:2611]	GO:0000166(nucleotide binding);GO:0001837(epithelial to mesenchymal transition);GO:0003416(endochondral bone growth);GO:0004672(protein kinase activity);GO:0004713(protein tyrosine kinase activity);GO:0004714(transmembrane receptor protein tyrosine kinase activity);GO:0004888(transmembrane signaling receptor activity);GO:0005007(fibroblast growth factor-activated receptor activity);GO:0005524(ATP…	01521(EGFR tyrosine kinase inhibitor resistance);04010(MAPK signaling pathway);04014(Ras signaling pathway);04015(Rap1 signaling pathway);04144(Endocytosis);04151(PI3K-Akt signaling pathway);04550(Signaling pathways regulating pluripotency of stem cells);04810(Regulation of actin cytoskeleton);05200(Pathways in cancer);05215(Prostate cancer);05230(Central carbon metabolism in cancer)	NA
circRNA1088	3	1	0	1	1	1	11.8602	2.724	0	3.25781	2.93677	3.18191	chr1	200648164	200672411	-	4	circRNA	ENSRNOT00000022253	Fgfr2	mRNA	chr1:200630542-200648163|chr1:200672411-200692382	fibroblast growth factor receptor 2 [Source:RGD Symbol;Acc:2611]	GO:0000166(nucleotide binding);GO:0001837(epithelial to mesenchymal transition);GO:0003416(endochondral bone growth);GO:0004672(protein kinase activity);GO:0004713(protein tyrosine kinase activity);GO:0004714(transmembrane receptor protein tyrosine kinase activity);GO:0004888(transmembrane signaling receptor activity);GO:0005007(fibroblast growth factor-activated receptor activity);GO:0005524(ATP…	01521(EGFR tyrosine kinase inhibitor resistance);04010(MAPK signaling pathway);04014(Ras signaling pathway);04015(Rap1 signaling pathway);04144(Endocytosis);04151(PI3K-Akt signaling pathway);04550(Signaling pathways regulating pluripotency of stem cells);04810(Regulation of actin cytoskeleton);05200(Pathways in cancer);05215(Prostate cancer);05230(Central carbon metabolism in cancer)	NA
circRNA1089	1	0	0	0	0	0	3.95341	0	0	0	0	0	chr1	200657918	200658087	-	1	circRNA	ENSRNOT00000022253	Fgfr2	mRNA	chr1:200648287-200657917|chr1:200658087-200671012	fibroblast growth factor receptor 2 [Source:RGD Symbol;Acc:2611]	GO:0000166(nucleotide binding);GO:0001837(epithelial to mesenchymal transition);GO:0003416(endochondral bone growth);GO:0004672(protein kinase activity);GO:0004713(protein tyrosine kinase activity);GO:0004714(transmembrane receptor protein tyrosine kinase activity);GO:0004888(transmembrane signaling receptor activity);GO:0005007(fibroblast growth factor-activated receptor activity);GO:0005524(ATP…	01521(EGFR tyrosine kinase inhibitor resistance);04010(MAPK signaling pathway);04014(Ras signaling pathway);04015(Rap1 signaling pathway);04144(Endocytosis);04151(PI3K-Akt signaling pathway);04550(Signaling pathways regulating pluripotency of stem cells);04810(Regulation of actin cytoskeleton);05200(Pathways in cancer);05215(Prostate cancer);05230(Central carbon metabolism in cancer)	NA
circRNA109	1	0	0	0	0	0	3.95341	0	0	0	0	0	chr11	57449836	57462108	+	7	circRNA	ENSRNOT00000034097	Phldb2	mRNA	chr11:57442594-57449835|chr11:57462108-57469623	pleckstrin homology like domain, family B, member 2 [Source:MGI Symbol;Acc:MGI:2444981]	GO:0000226(microtubule cytoskeleton organization);GO:0005829(cytosol);GO:0005886(plasma membrane);GO:0005925(focal adhesion);GO:0010470(regulation of gastrulation);GO:0010717(regulation of epithelial to mesenchymal transition);GO:0031252(cell leading edge);GO:0045111(intermediate filament cytoskeleton);GO:0045180(basal cortex);GO:0045184(establishment of protein localization);GO:0051497(negative …	NA	NA
circRNA1090	1	0	5	0	0	0	3.95341	0	17.8786	0	0	0	chr1	201183051	201188802	+	2	circRNA	ENSRNOT00000077908	Tacc2	mRNA	chr1:201164867-201183050|chr1:201188802-201238797	transforming, acidic coiled-coil containing protein 2 [Source:RGD Symbol;Acc:1303004]	GO:0000226(microtubule cytoskeleton organization);GO:0005654(nucleoplasm);GO:0005737(cytoplasm);GO:0005829(cytosol);GO:0005886(plasma membrane);GO:0008283(cell proliferation);GO:0021987(cerebral cortex development);GO:0035257(nuclear hormone receptor binding)	NA	NA
circRNA1091	1	0	0	0	0	0	3.95341	0	0	0	0	0	chr1	201442093	201457798	+	4	circRNA	ENSRNOT00000027836	Plekha1	mRNA	chr1:201429876-201442092|chr1:201457798-201462688	pleckstrin homology domain containing A1 [Source:RGD Symbol;Acc:1564153]	GO:0001553(luteinization);GO:0003674(molecular_function);GO:0005575(cellular_component);GO:0005634(nucleus);GO:0005654(nucleoplasm);GO:0005737(cytoplasm);GO:0005829(cytosol);GO:0005886(plasma membrane);GO:0007283(spermatogenesis);GO:0008150(biological_process);GO:0008209(androgen metabolic process);GO:0008210(estrogen metabolic process);GO:0008585(female gonad development);GO:0009791(post-embryon…	NA	NA
circRNA1092	3	1	0	0	1	4	11.8602	2.724	0	0	2.93677	12.7276	chr1	204960841	204961691	+	1	circRNA	ENSRNOT00000023257	Zranb1	mRNA	chr1:204959337-204960840|chr1:204961691-204979933	zinc finger RANBP2-type containing 1 [Source:RGD Symbol;Acc:2321751]	GO:0004843(thiol-dependent ubiquitin-specific protease activity);GO:0005634(nucleus);GO:0005654(nucleoplasm);GO:0005737(cytoplasm);GO:0005829(cytosol);GO:0007010(cytoskeleton organization);GO:0016477(cell migration);GO:0022604(regulation of cell morphogenesis);GO:0030177(positive regulation of Wnt signaling pathway);GO:0035523(protein K29-linked deubiquitination);GO:0036459(thiol-dependent ubiqui…	NA	NA
circRNA1093	1	0	0	3	2	1	3.95341	0	0	9.77344	5.87354	3.18191	chr1	204979934	204988430	+	4	circRNA	ENSRNOT00000023257	Zranb1	mRNA	chr1:204961691-204979933|chr1:204988430-204995193	zinc finger RANBP2-type containing 1 [Source:RGD Symbol;Acc:2321751]	GO:0004843(thiol-dependent ubiquitin-specific protease activity);GO:0005634(nucleus);GO:0005654(nucleoplasm);GO:0005737(cytoplasm);GO:0005829(cytosol);GO:0007010(cytoskeleton organization);GO:0016477(cell migration);GO:0022604(regulation of cell morphogenesis);GO:0030177(positive regulation of Wnt signaling pathway);GO:0035523(protein K29-linked deubiquitination);GO:0036459(thiol-dependent ubiqui…	NA	NA
circRNA1094	3	0	0	2	0	0	11.8602	0	0	6.51562	0	0	chr1	206956299	206969242	+	4	circRNA	ENSRNOT00000054897	Dock1	mRNA	chr1:206900780-206956298|chr1:206969242-206972738	dedicator of cyto-kinesis 1 [Source:RGD Symbol;Acc:1566072]	GO:0002244(hematopoietic progenitor cell differentiation);GO:0005085(guanyl-nucleotide exchange factor activity);GO:0005096(GTPase activator activity);GO:0005634(nucleus);GO:0005829(cytosol);GO:0007010(cytoskeleton organization);GO:0007264(small GTPase mediated signal transduction);GO:0016477(cell migration);GO:0016607(nuclear speck);GO:0043547(positive regulation of GTPase activity)	04510(Focal adhesion);04810(Regulation of actin cytoskeleton);05100(Bacterial invasion of epithelial cells)	NA
circRNA1095	1	0	0	0	0	0	3.95341	0	0	0	0	0	chr1	217681498	217683261	-	2	circRNA	ENSRNOT00000078810	Ppfia1	mRNA	chr1:217680366-217681497|chr1:217683261-217684761	PTPRF interacting protein alpha 1 [Source:RGD Symbol;Acc:1309009]	GO:0030424(axon);GO:0030425(dendrite);GO:0032991(protein-containing complex);GO:0051497(negative regulation of stress fiber assembly)	NA	NA
circRNA1096	1	0	4	2	0	2	3.95341	0	14.3029	6.51562	0	6.36382	chr1	219353460	219354165	+	3	circRNA	ENSRNOT00000025084	Pitpnm1	mRNA	chr1:219352127-219353459|chr1:219354165-219354949	phosphatidylinositol transfer protein, membrane-associated 1 [Source:RGD Symbol;Acc:1306710]	GO:0005509(calcium ion binding);GO:0005548(phospholipid transporter activity);GO:0005622(intracellular);GO:0005737(cytoplasm);GO:0005783(endoplasmic reticulum);GO:0005789(endoplasmic reticulum membrane);GO:0005794(Golgi apparatus);GO:0005811(lipid droplet);GO:0005815(microtubule organizing center);GO:0005829(cytosol);GO:0008525(phosphatidylcholine transporter activity);GO:0008526(phosphatidylinos…	NA	NA
circRNA1097	1	0	0	0	0	0	3.95341	0	0	0	0	0	chr1	219356188	219357260	+	4	circRNA	ENSRNOT00000025084	Pitpnm1	mRNA	chr1:219355352-219356187|chr1:219357260-219357940	phosphatidylinositol transfer protein, membrane-associated 1 [Source:RGD Symbol;Acc:1306710]	GO:0005509(calcium ion binding);GO:0005548(phospholipid transporter activity);GO:0005622(intracellular);GO:0005737(cytoplasm);GO:0005783(endoplasmic reticulum);GO:0005789(endoplasmic reticulum membrane);GO:0005794(Golgi apparatus);GO:0005811(lipid droplet);GO:0005815(microtubule organizing center);GO:0005829(cytosol);GO:0008525(phosphatidylcholine transporter activity);GO:0008526(phosphatidylinos…	NA	NA
circRNA1098	1	1	3	2	1	3	3.95341	2.724	10.7272	6.51562	2.93677	9.54573	chr1	220015523	220016193	+	1	circRNA	ENSRNOT00000084410	Rbm4b	mRNA	chr1:220010537-220015522|chr1:220016193-220018886	RNA binding motif protein 4B [Source:RGD Symbol;Acc:1359343]	GO:0000381(regulation of alternative mRNA splicing, via spliceosome);GO:0003676(nucleic acid binding);GO:0003723(RNA binding);GO:0005634(nucleus);GO:0005654(nucleoplasm);GO:0005730(nucleolus);GO:0005829(cytosol);GO:0006397(mRNA processing);GO:0006417(regulation of translation);GO:0007623(circadian rhythm);GO:0008270(zinc ion binding);GO:0008380(RNA splicing);GO:0010628(positive regulation of gene…	NA	NA
circRNA1099	1	0	0	0	0	0	3.95341	0	0	0	0	0	chr1	228412855	228413464	+	2	circRNA	ENSRNOT00000065411	Osbp	mRNA	chr1:228408785-228412854|chr1:228413464-228419201	oxysterol binding protein [Source:RGD Symbol;Acc:1308069]	GO:0000139(Golgi membrane);GO:0005634(nucleus);GO:0005654(nucleoplasm);GO:0005730(nucleolus);GO:0005737(cytoplasm);GO:0005794(Golgi apparatus);GO:0005802(trans-Golgi network);GO:0005829(cytosol);GO:0005886(plasma membrane);GO:0006869(lipid transport);GO:0008289(lipid binding);GO:0015248(sterol transporter activity);GO:0015918(sterol transport);GO:0016020(membrane);GO:0019904(protein domain specif…	NA	NA
circRNA11	1	0	0	0	0	0	3.95341	0	0	0	0	0	chrX	65040104	65041605	+	2	circRNA	ENSRNOT00000076903	Zc3h12b	mRNA	None|chrX:65041605-65068641	zinc finger CCCH-type containing 12B [Source:RGD Symbol;Acc:1560891]	GO:0046872(metal ion binding)	NA	NA
circRNA110	1	0	0	0	0	0	3.95341	0	0	0	0	0	chr11	60385559	60388137	+	2	circRNA	ENSRNOT00000058453	Cd200	mRNA	chr11:60383569-60385558|chr11:60388137-60397118	Cd200 molecule [Source:RGD Symbol;Acc:3104]	GO:0009986(cell surface);GO:0016020(membrane);GO:0016021(integral component of membrane);GO:0030424(axon);GO:0032088(negative regulation of NF-kappaB transcription factor activity);GO:0032793(positive regulation of CREB transcription factor activity);GO:0034113(heterotypic cell-cell adhesion);GO:0043025(neuronal cell body);GO:0043031(negative regulation of macrophage activation);GO:0044297(cell b…	NA	NA
circRNA1100	2	2	3	4	2	2	7.90682	5.44799	10.7272	13.0312	5.87354	6.36382	chr1	233578229	233581182	+	2	circRNA	ENSRNOT00000019174	Gnaq	mRNA	chr1:233561605-233578228|chr1:233581182-233616792	G protein subunit alpha q [Source:RGD Symbol;Acc:620770]	GO:0000166(nucleotide binding);GO:0001501(skeletal system development);GO:0001508(action potential);GO:0001664(G-protein coupled receptor binding);GO:0003924(GTPase activity);GO:0005525(GTP binding);GO:0005622(intracellular);GO:0007165(signal transduction);GO:0007186(G-protein coupled receptor signaling pathway);GO:0007189(adenylate cyclase-activating G-protein coupled receptor signaling pathway)…	04015(Rap1 signaling pathway);04020(Calcium signaling pathway);04022(cGMP - PKG signaling pathway);04071(Sphingolipid signaling pathway);04261(Adrenergic signaling in cardiomyocytes);04270(Vascular smooth muscle contraction);04371(Apelin signaling pathway);04540(Gap junction);04611(Platelet activation);04713(Circadian entrainment);04720(Long-term potentiation);04723(Retrograde endocannabinoid sig…	NA
circRNA1101	3	0	2	0	1	2	11.8602	0	7.15146	0	2.93677	6.36382	chr1	234589830	234596439	-	3	circRNA	ENSRNOT00000017892	Trpm6	mRNA	chr1:234584665-234589829|chr1:234596439-234596959	transient receptor potential cation channel, subfamily M, member 6 [Source:RGD Symbol;Acc:1309942]	GO:0004674(protein serine/threonine kinase activity);GO:0005216(ion channel activity);GO:0005261(cation channel activity);GO:0005524(ATP binding);GO:0005575(cellular_component);GO:0006468(protein phosphorylation);GO:0006811(ion transport);GO:0006812(cation transport);GO:0008150(biological_process);GO:0009636(response to toxic substance);GO:0016020(membrane);GO:0016021(integral component of membra…	04978(Mineral absorption)	EC:2.7.11.1
circRNA1102	1	0	0	2	0	0	3.95341	0	0	6.51562	0	0	chr1	235653121	235656288	-	4	circRNA	ENSRNOT00000014800	Vps13a	mRNA	None|chr1:235656288-235660610	vacuolar protein sorting 13 homolog A [Source:RGD Symbol;Acc:1311340]	GO:0003674(molecular_function);GO:0005575(cellular_component);GO:0005622(intracellular);GO:0005623(cell);GO:0006623(protein targeting to vacuole);GO:0008150(biological_process);GO:0019898(extrinsic component of membrane);GO:0045053(protein retention in Golgi apparatus)	NA	NA
circRNA1103	1	0	4	0	0	0	3.95341	0	14.3029	0	0	0	chr1	236196243	236229567	+	4	circRNA	ENSRNOT00000016164	Pcsk5	mRNA	chr1:236164009-236196242|chr1:236229567-236254270	proprotein convertase subtilisin/kexin type 5 [Source:RGD Symbol;Acc:620326]	GO:0003674(molecular_function);GO:0004252(serine-type endopeptidase activity);GO:0005576(extracellular region);GO:0005794(Golgi apparatus);GO:0005797(Golgi medial cisterna);GO:0005802(trans-Golgi network);GO:0005886(plasma membrane);GO:0006508(proteolysis);GO:0007565(female pregnancy);GO:0008233(peptidase activity);GO:0008236(serine-type peptidase activity);GO:0012505(endomembrane system);GO:0016…	NA	NA
circRNA1104	1	2	2	0	0	0	3.95341	5.44799	7.15146	0	0	0	chr1	238998947	239014340	-	6	circRNA	ENSRNOT00000024775	Gda	mRNA	chr1:238995793-238998946|chr1:239014340-239019938	guanine deaminase [Source:RGD Symbol;Acc:621617]	GO:0006147(guanine catabolic process);GO:0008270(zinc ion binding);GO:0008892(guanine deaminase activity);GO:0016787(hydrolase activity);GO:0016810(hydrolase activity, acting on carbon-nitrogen (but not peptide) bonds)	00230(Purine metabolism)	EC:3.5.4.3
circRNA1105	2	0	0	0	0	0	7.90682	0	0	0	0	0	chr1	239008546	239020027	-	4	circRNA	ENSRNOT00000024775	Gda	mRNA	chr1:239003757-239008545|chr1:239020027-239057494	guanine deaminase [Source:RGD Symbol;Acc:621617]	GO:0006147(guanine catabolic process);GO:0008270(zinc ion binding);GO:0008892(guanine deaminase activity);GO:0016787(hydrolase activity);GO:0016810(hydrolase activity, acting on carbon-nitrogen (but not peptide) bonds)	00230(Purine metabolism)	EC:3.5.4.3
circRNA1106	1	1	0	0	0	0	3.95341	2.724	0	0	0	0	chr1	242607845	242631822	-	4	circRNA	ENSRNOT00000020763	Pgm5	mRNA	chr1:242582731-242607844|chr1:242631822-242648589	phosphoglucomutase 5 [Source:RGD Symbol;Acc:1307969]	GO:0000287(magnesium ion binding);GO:0001725(stress fiber);GO:0003674(molecular_function);GO:0004614(phosphoglucomutase activity);GO:0005575(cellular_component);GO:0005829(cytosol);GO:0005913(cell-cell adherens junction);GO:0005914(spot adherens junction);GO:0005925(focal adhesion);GO:0005975(carbohydrate metabolic process);GO:0005978(glycogen biosynthetic process);GO:0006006(glucose metabolic pr…	NA	NA
circRNA1107	6	3	4	4	0	5	23.7205	8.17199	14.3029	13.0312	0	15.9096	chr1	243014234	243018525	+	2	circRNA	ENSRNOT00000015668	Dock8	mRNA	chr1:243004662-243014233|chr1:243018525-243030809	dedicator of cytokinesis 8 [Source:RGD Symbol;Acc:1561588]	GO:0001771(immunological synapse formation);GO:0005085(guanyl-nucleotide exchange factor activity);GO:0005737(cytoplasm);GO:0007264(small GTPase mediated signal transduction);GO:0031252(cell leading edge);GO:0031256(leading edge membrane);GO:0036336(dendritic cell migration);GO:0043547(positive regulation of GTPase activity);GO:0061485(memory T cell proliferation);GO:0070233(negative regulation o…	NA	NA
circRNA1108	2	0	0	0	0	0	7.90682	0	0	0	0	0	chr1	244650351	244664389	+	5	circRNA	ENSRNOT00000080124	Smarca2	mRNA	chr1:244641499-244650350|chr1:244664389-244673811	SWI/SNF related, matrix associated, actin dependent regulator of chromatin, subfamily a, member 2 [Source:RGD Symbol;Acc:1302988]	GO:0000790(nuclear chromatin);GO:0003682(chromatin binding);GO:0003713(transcription coactivator activity);GO:0005524(ATP binding);GO:0005575(cellular_component);GO:0005634(nucleus);GO:0005654(nucleoplasm);GO:0006338(chromatin remodeling);GO:0006355(regulation of transcription, DNA-templated);GO:0007286(spermatid development);GO:0008150(biological_process);GO:0008285(negative regulation of cell p…	NA	NA
circRNA1109	2	0	0	0	0	1	7.90682	0	0	0	0	3.18191	chr1	246648294	246657760	-	2	circRNA	ENSRNOT00000019816	Glis3	mRNA	chr1:246476440-246648293|chr1:246657760-246784972	GLIS family zinc finger 3 [Source:MGI Symbol;Acc:MGI:2444289]	GO:0003676(nucleic acid binding);GO:0005634(nucleus);GO:0006357(regulation of transcription by RNA polymerase II)	NA	NA
circRNA111	1	1	0	1	0	0	3.95341	2.724	0	3.25781	0	0	chr11	69018396	69064671	-	11	circRNA	ENSRNOT00000085618	Mylk	mRNA	chr11:69015154-69018395|chr11:69064671-69067594	myosin light chain kinase [Source:RGD Symbol;Acc:1310915]	GO:0001725(stress fiber);GO:0004672(protein kinase activity);GO:0004687(myosin light chain kinase activity);GO:0005524(ATP binding);GO:0005737(cytoplasm);GO:0005886(plasma membrane);GO:0006468(protein phosphorylation);GO:0006939(smooth muscle contraction);GO:0014820(tonic smooth muscle contraction);GO:0015629(actin cytoskeleton);GO:0016301(kinase activity);GO:0016310(phosphorylation);GO:0030027(l…	04020(Calcium signaling pathway);04022(cGMP - PKG signaling pathway);04270(Vascular smooth muscle contraction);04371(Apelin signaling pathway);04510(Focal adhesion);04611(Platelet activation);04810(Regulation of actin cytoskeleton);04921(Oxytocin signaling pathway);04971(Gastric acid secretion)	NA
circRNA1110	1	0	0	0	0	0	3.95341	0	0	0	0	0	chr1	247148261	247159557	-	3	circRNA	ENSRNOT00000079875	Ak3	mRNA	chr1:247144926-247148260|chr1:247159557-247169486	adenylate kinase 3 [Source:RGD Symbol;Acc:619885]	GO:0000166(nucleotide binding);GO:0004017(adenylate kinase activity);GO:0005524(ATP binding);GO:0005525(GTP binding);GO:0005739(mitochondrion);GO:0005759(mitochondrial matrix);GO:0006139(nucleobase-containing compound metabolic process);GO:0006172(ADP biosynthetic process);GO:0016301(kinase activity);GO:0016310(phosphorylation);GO:0016740(transferase activity);GO:0016776(phosphotransferase activi…	00230(Purine metabolism)	EC:2.7.4.10
circRNA1111	1	0	0	0	0	0	3.95341	0	0	0	0	0	chr1	250726380	250855480	-	4	circRNA	ENSRNOT00000054761	Sgms1	mRNA	chr1:250712569-250726379|chr1:250855480-250919088	sphingomyelin synthase 1 [Source:RGD Symbol;Acc:727912]	GO:0000138(Golgi trans cisterna);GO:0000139(Golgi membrane);GO:0002950(ceramide phosphoethanolamine synthase activity);GO:0005794(Golgi apparatus);GO:0005887(integral component of plasma membrane);GO:0006629(lipid metabolic process);GO:0006665(sphingolipid metabolic process);GO:0006686(sphingomyelin biosynthetic process);GO:0006915(apoptotic process);GO:0006954(inflammatory response);GO:0010628(p…	00600(Sphingolipid metabolism);04071(Sphingolipid signaling pathway)	NA
circRNA1112	1	0	0	0	0	0	3.95341	0	0	0	0	0	chr1	251262192	251269854	-	3	circRNA	ENSRNOT00000014684	Atad1	mRNA	chr1:251253724-251262191|chr1:251269854-251373444	ATPase family, AAA domain containing 1 [Source:RGD Symbol;Acc:1308570]	GO:0000166(nucleotide binding);GO:0005524(ATP binding)	NA	NA
circRNA1113	1	0	0	0	0	0	3.95341	0	0	0	0	0	chr1	256047575	256047994	+	2	circRNA	ENSRNOT00000079726	Kif11	mRNA	chr1:256044894-256047574|chr1:256047994-256049849	kinesin family member 11 [Source:RGD Symbol;Acc:621258]	GO:0000166(nucleotide binding);GO:0000922(spindle pole);GO:0003774(motor activity);GO:0003777(microtubule motor activity);GO:0005524(ATP binding);GO:0005634(nucleus);GO:0005819(spindle);GO:0005829(cytosol);GO:0005871(kinesin complex);GO:0005874(microtubule);GO:0005876(spindle microtubule);GO:0007018(microtubule-based movement);GO:0007051(spindle organization);GO:0007100(mitotic centrosome separat…	NA	NA
circRNA1114	1	0	0	0	0	0	3.95341	0	0	0	0	0	chr1	256626805	256646244	-	10	circRNA	ENSRNOT00000021546	Myof	mRNA	chr1:256624902-256626804|chr1:256646244-256648272	myoferlin [Source:RGD Symbol;Acc:1564216]	GO:0001778(plasma membrane repair);GO:0005543(phospholipid binding);GO:0005886(plasma membrane);GO:0005901(caveola);GO:0006071(glycerol metabolic process);GO:0007520(myoblast fusion);GO:0016020(membrane);GO:0016021(integral component of membrane);GO:0030947(regulation of vascular endothelial growth factor receptor signaling pathway);GO:0031410(cytoplasmic vesicle);GO:0033292(T-tubule organization…	NA	NA
circRNA1115	2	0	0	0	0	0	7.90682	0	0	0	0	0	chr1	259434763	259459540	-	9	circRNA	ENSRNOT00000021114	Sorbs1	mRNA	chr1:259429446-259434762|chr1:259459540-259462867	sorbin and SH3 domain containing 1 [Source:RGD Symbol;Acc:1586598]	GO:0007015(actin filament organization)	03320(PPAR signaling pathway);04520(Adherens junction);04910(Insulin signaling pathway)	NA
circRNA1116	2	3	0	0	0	0	7.90682	8.17199	0	0	0	0	chr1	261198164	261200060	-	2	circRNA	ENSRNOT00000075531	Mms19	mRNA	chr1:261197504-261198163|chr1:261200060-261201161	MMS19 homolog, cytosolic iron-sulfur assembly component [Source:RGD Symbol;Acc:727890]	GO:0003713(transcription coactivator activity);GO:0005634(nucleus);GO:0005654(nucleoplasm);GO:0005737(cytoplasm);GO:0005819(spindle);GO:0005829(cytosol);GO:0006259(DNA metabolic process);GO:0006281(DNA repair);GO:0006974(cellular response to DNA damage stimulus);GO:0007059(chromosome segregation);GO:0016226(iron-sulfur cluster assembly);GO:0019899(enzyme binding);GO:0030331(estrogen receptor bind…	NA	NA
circRNA1117	4	3	1	2	1	1	15.8136	8.17199	3.57573	6.51562	2.93677	3.18191	chr1	263633065	263633397	-	1	circRNA	ENSRNOT00000074810	Dnmbp	mRNA	chr1:263632625-263633064|chr1:263633397-263634574	dynamin binding protein [Source:RGD Symbol;Acc:1583840]	GO:0003674(molecular_function);GO:0005085(guanyl-nucleotide exchange factor activity);GO:0005089(Rho guanyl-nucleotide exchange factor activity);GO:0005737(cytoplasm);GO:0007568(aging);GO:0035023(regulation of Rho protein signal transduction);GO:0035556(intracellular signal transduction)	NA	NA
circRNA1118	1	0	0	0	0	1	3.95341	0	0	0	0	3.18191	chr1	265386052	265401005	-	4	circRNA	ENSRNOT00000072223	Fbxw4	mRNA	chr1:265331969-265386051|chr1:265401005-265420091	F-box and WD repeat domain containing 4 [Source:RGD Symbol;Acc:1306518]	GO:0002053(positive regulation of mesenchymal cell proliferation);GO:0019005(SCF ubiquitin ligase complex);GO:0031146(SCF-dependent proteasomal ubiquitin-dependent protein catabolic process);GO:0042733(embryonic digit morphogenesis);GO:0051216(cartilage development);GO:0060173(limb development)	NA	NA
circRNA1119	1	0	0	0	0	0	3.95341	0	0	0	0	0	chr1	265605456	265653628	-	4	circRNA	ENSRNOT00000054703	Armh3	mRNA	chr1:265577893-265605455|chr1:265653628-265682534	armadillo-like helical domain containing 3 [Source:RGD Symbol;Acc:9299787]	NA	NA	NA
circRNA112	1	0	0	0	0	0	3.95341	0	0	0	0	0	chr11	69956881	69958405	+	2	circRNA	ENSRNOT00000049292	Kalrn	mRNA	chr11:69896883-69956880|chr11:69958405-69962036	kalirin, RhoGEF kinase [Source:RGD Symbol;Acc:621865]	GO:0000166(nucleotide binding);GO:0004672(protein kinase activity);GO:0004674(protein serine/threonine kinase activity);GO:0005085(guanyl-nucleotide exchange factor activity);GO:0005089(Rho guanyl-nucleotide exchange factor activity);GO:0005515(protein binding);GO:0005524(ATP binding);GO:0005737(cytoplasm);GO:0005856(cytoskeleton);GO:0006468(protein phosphorylation);GO:0007399(nervous system deve…	NA	NA
circRNA1120	1	0	0	0	0	0	3.95341	0	0	0	0	0	chr1	274328313	274333440	+	6	circRNA	ENSRNOT00000019560	Smc3	mRNA	chr1:274326724-274328312|chr1:274333440-274337837	structural maintenance of chromosomes 3 [Source:RGD Symbol;Acc:62006]	GO:0000785(chromatin);GO:0000800(lateral element);GO:0003682(chromatin binding);GO:0005524(ATP binding);GO:0005622(intracellular);GO:0005634(nucleus);GO:0005654(nucleoplasm);GO:0005694(chromosome);GO:0006275(regulation of DNA replication);GO:0007062(sister chromatid cohesion);GO:0008278(cohesin complex);GO:0016363(nuclear matrix);GO:0019827(stem cell population maintenance);GO:0030893(meiotic coh…	04110(Cell cycle);04114(Oocyte meiosis)	NA
circRNA1121	2	0	0	0	1	0	7.90682	0	0	0	2.93677	0	chr1	274640012	274642449	+	3	circRNA	ENSRNOT00000020155	Pdcd4	mRNA	chr1:274634631-274640011|chr1:274642449-274644214	programmed cell death 4 [Source:RGD Symbol;Acc:620816]	GO:0003674(molecular_function);GO:0003723(RNA binding);GO:0005575(cellular_component);GO:0005634(nucleus);GO:0005737(cytoplasm);GO:0005829(cytosol);GO:0006915(apoptotic process);GO:0007569(cell aging);GO:0030509(BMP signaling pathway);GO:0034393(positive regulation of smooth muscle cell apoptotic process);GO:0043066(negative regulation of apoptotic process);GO:0043508(negative regulation of JUN k…	05205(Proteoglycans in cancer);05206(MicroRNAs in cancer)	NA
circRNA1122	1	0	0	0	0	0	3.95341	0	0	0	0	0	chr1	274700623	274701534	+	1	circRNA	ENSRNOT00000020580	Shoc2	mRNA	chr1:274688687-274700622|chr1:274701534-274718400	SHOC2 leucine-rich repeat scaffold protein [Source:RGD Symbol;Acc:1308146]	GO:0000164(protein phosphatase type 1 complex);GO:0001917(photoreceptor inner segment);GO:0004722(protein serine/threonine phosphatase activity);GO:0005634(nucleus);GO:0005654(nucleoplasm);GO:0005737(cytoplasm);GO:0005829(cytosol);GO:0006470(protein dephosphorylation);GO:0008157(protein phosphatase 1 binding);GO:0019903(protein phosphatase binding);GO:0042622(photoreceptor outer segment membrane)…	04014(Ras signaling pathway)	NA
circRNA1123	1	0	0	0	1	0	3.95341	0	0	0	2.93677	0	chr1	276295100	276295378	-	2	circRNA	ENSRNOT00000054681	Zdhhc6	mRNA	chr1:276291978-276295099|chr1:276295378-276296205	zinc finger, DHHC-type containing 6 [Source:RGD Symbol;Acc:1304657]	GO:0005783(endoplasmic reticulum);GO:0005794(Golgi apparatus);GO:0006612(protein targeting to membrane);GO:0016020(membrane);GO:0016021(integral component of membrane);GO:0016409(palmitoyltransferase activity);GO:0016740(transferase activity);GO:0016746(transferase activity, transferring acyl groups);GO:0018230(peptidyl-L-cysteine S-palmitoylation);GO:0018345(protein palmitoylation);GO:0019706(pr…	NA	NA
circRNA1124	1	0	0	0	0	0	3.95341	0	0	0	0	0	chr1	278629796	278731755	+	15	circRNA	ENSRNOT00000023414	Atrnl1	mRNA	chr1:278620822-278629795|chr1:278731755-278749750	attractin like 1 [Source:RGD Symbol;Acc:1563485]	GO:0003674(molecular_function);GO:0005575(cellular_component);GO:0008150(biological_process);GO:0016020(membrane);GO:0016021(integral component of membrane)	NA	NA
circRNA1125	3	0	0	0	0	0	11.8602	0	0	0	0	0	chr1	278698312	278731755	+	4	circRNA	ENSRNOT00000023414	Atrnl1	mRNA	chr1:278687323-278698311|chr1:278731755-278749750	attractin like 1 [Source:RGD Symbol;Acc:1563485]	GO:0003674(molecular_function);GO:0005575(cellular_component);GO:0008150(biological_process);GO:0016020(membrane);GO:0016021(integral component of membrane)	NA	NA
circRNA1126	2	0	0	1	1	1	7.90682	0	0	3.25781	2.93677	3.18191	chr1	278698312	278749829	+	5	circRNA	ENSRNOT00000023414	Atrnl1	mRNA	chr1:278687323-278698311|chr1:278749829-278812161	attractin like 1 [Source:RGD Symbol;Acc:1563485]	GO:0003674(molecular_function);GO:0005575(cellular_component);GO:0008150(biological_process);GO:0016020(membrane);GO:0016021(integral component of membrane)	NA	NA
circRNA1127	1	0	0	4	0	1	3.95341	0	0	13.0312	0	3.18191	chr1	281834156	281857037	-	4	circRNA	ENSRNOT00000050617	Cacul1	mRNA	chr1:281825486-281834155|chr1:281857037-281873867	CDK2-associated, cullin domain 1 [Source:RGD Symbol;Acc:1308127]	GO:0000082(G1/S transition of mitotic cell cycle);GO:0006511(ubiquitin-dependent protein catabolic process);GO:0007049(cell cycle);GO:0008284(positive regulation of cell proliferation);GO:0019901(protein kinase binding);GO:0031625(ubiquitin protein ligase binding);GO:0045860(positive regulation of protein kinase activity)	NA	NA
circRNA1128	2	0	0	1	0	1	7.90682	0	0	3.25781	0	3.18191	chr1	282194100	282198076	+	3	circRNA	ENSRNOT00000013845	Fam45a	mRNA	chr1:282191006-282194099|chr1:282198076-282202079	family with sequence similarity 45, member A [Source:RGD Symbol;Acc:1308326]	NA	NA	NA
circRNA1129	1	0	0	0	0	0	3.95341	0	0	0	0	0	chr9	1442054	1473749	+	5	circRNA	ENSRNOT00000014171	Tbc1d5	mRNA	chr9:1363362-1442053|chr9:1473749-1482175	TBC1 domain family, member 5 [Source:RGD Symbol;Acc:1561626]	GO:0002092(positive regulation of receptor internalization);GO:0005096(GTPase activator activity);GO:0005622(intracellular);GO:0005776(autophagosome);GO:0005794(Golgi apparatus);GO:0005829(cytosol);GO:0006886(intracellular protein transport);GO:0006914(autophagy);GO:0010008(endosome membrane);GO:0016236(macroautophagy);GO:0017137(Rab GTPase binding);GO:0030122(AP-2 adaptor complex);GO:0030904(ret…	NA	NA
circRNA113	3	0	0	0	0	0	11.8602	0	0	0	0	0	chr11	70130510	70156430	-	3	circRNA	ENSRNOT00000076955	Itgb5	mRNA	chr11:70121695-70130509|chr11:70156430-70172047	integrin subunit beta 5 [Source:RGD Symbol;Acc:628869]	NA	04145(Phagosome);04151(PI3K-Akt signaling pathway);04510(Focal adhesion);04512(ECM-receptor interaction);04810(Regulation of actin cytoskeleton);05165(Human papillomavirus infection);05205(Proteoglycans in cancer);05410(Hypertrophic cardiomyopathy (HCM));05412(Arrhythmogenic right ventricular cardiomyopathy (ARVC));05414(Dilated cardiomyopathy (DCM))	NA
circRNA1130	2	1	1	0	0	0	7.90682	2.724	3.57573	0	0	0	chr9	1442054	1485363	+	9	circRNA	ENSRNOT00000014171	Tbc1d5	mRNA	chr9:1363362-1442053|chr9:1485363-1545229	TBC1 domain family, member 5 [Source:RGD Symbol;Acc:1561626]	GO:0002092(positive regulation of receptor internalization);GO:0005096(GTPase activator activity);GO:0005622(intracellular);GO:0005776(autophagosome);GO:0005794(Golgi apparatus);GO:0005829(cytosol);GO:0006886(intracellular protein transport);GO:0006914(autophagy);GO:0010008(endosome membrane);GO:0016236(macroautophagy);GO:0017137(Rab GTPase binding);GO:0030122(AP-2 adaptor complex);GO:0030904(ret…	NA	NA
circRNA1131	3	2	2	0	3	4	11.8602	5.44799	7.15146	0	8.81031	12.7276	chr9	1473647	1485363	+	5	circRNA	ENSRNOT00000014171	Tbc1d5	mRNA	chr9:1446134-1473646|chr9:1485363-1545229	TBC1 domain family, member 5 [Source:RGD Symbol;Acc:1561626]	GO:0002092(positive regulation of receptor internalization);GO:0005096(GTPase activator activity);GO:0005622(intracellular);GO:0005776(autophagosome);GO:0005794(Golgi apparatus);GO:0005829(cytosol);GO:0006886(intracellular protein transport);GO:0006914(autophagy);GO:0010008(endosome membrane);GO:0016236(macroautophagy);GO:0017137(Rab GTPase binding);GO:0030122(AP-2 adaptor complex);GO:0030904(ret…	NA	NA
circRNA1132	1	0	0	0	0	0	3.95341	0	0	0	0	0	chr9	1875552	1880538	-	2	circRNA	ENSRNOT00000018146	Plcl2	mRNA	chr9:1816060-1875551|chr9:1880538-1983866	phospholipase C-like 2 [Source:RGD Symbol;Acc:1305941]	GO:0002322(B cell proliferation involved in immune response);GO:0002337(B-1a B cell differentiation);GO:0004435(phosphatidylinositol phospholipase C activity);GO:0005622(intracellular);GO:0006629(lipid metabolic process);GO:0007165(signal transduction);GO:0007214(gamma-aminobutyric acid signaling pathway);GO:0008081(phosphoric diester hydrolase activity);GO:0016042(lipid catabolic process);GO:001…	NA	NA
circRNA1133	2	0	2	2	0	3	7.90682	0	7.15146	6.51562	0	9.54573	chr9	2205172	2210996	+	4	circRNA	ENSRNOT00000077417	Satb1	mRNA	chr9:2192764-2205171|chr9:2210996-2229026	SATB homeobox 1 [Source:RGD Symbol;Acc:1305561]	GO:0000122(negative regulation of transcription by RNA polymerase II);GO:0000785(chromatin);GO:0000977(RNA polymerase II regulatory region sequence-specific DNA binding);GO:0001227(transcriptional repressor activity, RNA polymerase II transcription regulatory region sequence-specific DNA binding);GO:0003677(DNA binding);GO:0003682(chromatin binding);GO:0003700(DNA-binding transcription factor act…	NA	NA
circRNA1134	1	0	0	1	1	0	3.95341	0	0	3.25781	2.93677	0	chr9	12761408	12853702	+	3	circRNA	ENSRNOT00000015210	Rftn1	mRNA	chr9:12741029-12761407|chr9:12853702-12881358	raftlin lipid raft linker 1 [Source:RGD Symbol;Acc:1563347]	GO:0002457(T cell antigen processing and presentation);GO:0016020(membrane);GO:0032596(protein transport into membrane raft);GO:0032620(interleukin-17 production);GO:0050852(T cell receptor signaling pathway);GO:1903044(protein localization to membrane raft)	NA	NA
circRNA1135	1	0	0	0	0	0	3.95341	0	0	0	0	0	chr9	16036525	16039832	+	4	circRNA	ENSRNOT00000081621	Ubr2	mRNA	chr9:16031809-16036524|chr9:16039832-16042156	ubiquitin protein ligase E3 component n-recognin 2 [Source:RGD Symbol;Acc:1593237]	GO:0000151(ubiquitin ligase complex);GO:0000785(chromatin);GO:0005737(cytoplasm);GO:0006342(chromatin silencing);GO:0006511(ubiquitin-dependent protein catabolic process);GO:0007131(reciprocal meiotic recombination);GO:0007140(male meiotic nuclear division);GO:0007141(male meiosis I);GO:0007283(spermatogenesis);GO:0008270(zinc ion binding);GO:0010529(negative regulation of transposition);GO:00165…	NA	NA
circRNA1136	2	0	0	0	0	0	7.90682	0	0	0	0	0	chr9	16045486	16046478	+	3	circRNA	ENSRNOT00000081621	Ubr2	mRNA	chr9:16044379-16045485|chr9:16046478-16047754	ubiquitin protein ligase E3 component n-recognin 2 [Source:RGD Symbol;Acc:1593237]	GO:0000151(ubiquitin ligase complex);GO:0000785(chromatin);GO:0005737(cytoplasm);GO:0006342(chromatin silencing);GO:0006511(ubiquitin-dependent protein catabolic process);GO:0007131(reciprocal meiotic recombination);GO:0007140(male meiotic nuclear division);GO:0007141(male meiosis I);GO:0007283(spermatogenesis);GO:0008270(zinc ion binding);GO:0010529(negative regulation of transposition);GO:00165…	NA	NA
circRNA1137	1	1	2	0	0	0	3.95341	2.724	7.15146	0	0	0	chr9	16047755	16051380	+	4	circRNA	ENSRNOT00000081621	Ubr2	mRNA	chr9:16046478-16047754|chr9:16051380-16053075	ubiquitin protein ligase E3 component n-recognin 2 [Source:RGD Symbol;Acc:1593237]	GO:0000151(ubiquitin ligase complex);GO:0000785(chromatin);GO:0005737(cytoplasm);GO:0006342(chromatin silencing);GO:0006511(ubiquitin-dependent protein catabolic process);GO:0007131(reciprocal meiotic recombination);GO:0007140(male meiotic nuclear division);GO:0007141(male meiosis I);GO:0007283(spermatogenesis);GO:0008270(zinc ion binding);GO:0010529(negative regulation of transposition);GO:00165…	NA	NA
circRNA1138	1	0	1	0	0	1	3.95341	0	3.57573	0	0	3.18191	chr9	17231863	17232965	+	2	circRNA	ENSRNOT00000068747	Rsph9	mRNA	chr9:17227484-17231862|chr9:17232965-17244927	radial spoke head 9 homolog [Source:RGD Symbol;Acc:1310693]	GO:0003341(cilium movement);GO:0005930(axoneme);GO:0035082(axoneme assembly);GO:0044458(motile cilium assembly);GO:0060294(cilium movement involved in cell motility);GO:0097729(9+2 motile cilium)	NA	NA
circRNA1139	1	0	0	0	0	0	3.95341	0	0	0	0	0	chr9	20794681	20817197	+	4	circRNA	ENSRNOT00000016291	Cd2ap	mRNA	chr9:20765418-20794680|chr9:20817197-20826560	CD2-associated protein [Source:RGD Symbol;Acc:727803]	GO:0001726(ruffle);GO:0005172(vascular endothelial growth factor receptor binding);GO:0005515(protein binding);GO:0005737(cytoplasm);GO:0005856(cytoskeleton);GO:0005886(plasma membrane);GO:0005911(cell-cell junction);GO:0007015(actin filament organization);GO:0007049(cell cycle);GO:0008013(beta-catenin binding);GO:0008022(protein C-terminus binding);GO:0016050(vesicle organization);GO:0016477(cel…	05100(Bacterial invasion of epithelial cells)	NA
circRNA114	1	0	0	0	0	0	3.95341	0	0	0	0	0	chr11	70381844	70382465	-	1	circRNA	ENSRNOT00000002439	Slc12a8	mRNA	chr11:70359782-70381843|chr11:70382465-70389174	solute carrier family 12, member 8 [Source:RGD Symbol;Acc:628730]	GO:0016020(membrane);GO:0016021(integral component of membrane);GO:0055085(transmembrane transport)	NA	NA
circRNA1140	1	0	0	0	0	0	3.95341	0	0	0	0	0	chr9	20839755	20846767	+	3	circRNA	ENSRNOT00000016291	Cd2ap	mRNA	chr9:20839130-20839754|chr9:20846767-20849204	CD2-associated protein [Source:RGD Symbol;Acc:727803]	GO:0001726(ruffle);GO:0005172(vascular endothelial growth factor receptor binding);GO:0005515(protein binding);GO:0005737(cytoplasm);GO:0005856(cytoskeleton);GO:0005886(plasma membrane);GO:0005911(cell-cell junction);GO:0007015(actin filament organization);GO:0007049(cell cycle);GO:0008013(beta-catenin binding);GO:0008022(protein C-terminus binding);GO:0016050(vesicle organization);GO:0016477(cel…	05100(Bacterial invasion of epithelial cells)	NA
circRNA1141	2	0	0	0	0	0	7.90682	0	0	0	0	0	chr9	37099083	37117919	-	5	circRNA	ENSRNOT00000015638	Phf3	mRNA	chr9:37088649-37099082|chr9:37117919-37134324	PHD finger protein 3 [Source:RGD Symbol;Acc:1304925]	GO:0006351(transcription, DNA-templated);GO:0046872(metal ion binding)	NA	NA
circRNA1142	1	0	0	0	0	0	3.95341	0	0	0	0	0	chr9	37910962	37923009	-	11	circRNA	ENSRNOT00000044452	Dst	mRNA	chr9:37907837-37910961|chr9:37923009-37926236	dystonin [Source:RGD Symbol;Acc:1306566]	GO:0003779(actin binding);GO:0005198(structural molecule activity);GO:0005509(calcium ion binding);GO:0005737(cytoplasm);GO:0005856(cytoskeleton);GO:0005882(intermediate filament);GO:0005925(focal adhesion);GO:0008017(microtubule binding);GO:0016020(membrane);GO:0030056(hemidesmosome);GO:0031122(cytoplasmic microtubule organization);GO:0031581(hemidesmosome assembly);GO:0042060(wound healing);GO:…	NA	NA
circRNA1143	5	1	4	1	4	1	19.767	2.724	14.3029	3.25781	11.7471	3.18191	chr9	41309609	41311450	-	3	circRNA	ENSRNOT00000039480	Fam168b	mRNA	chr9:41308819-41309608|chr9:41311450-41321520	family with sequence similarity 168, member B [Source:RGD Symbol;Acc:1583985]	GO:0005737(cytoplasm);GO:0005886(plasma membrane);GO:0016020(membrane);GO:0016021(integral component of membrane);GO:0030424(axon);GO:0042995(cell projection);GO:0048471(perinuclear region of cytoplasm)	NA	NA
circRNA1144	2	0	0	0	0	0	7.90682	0	0	0	0	0	chr9	44865856	44867038	-	2	circRNA	ENSRNOT00000083256	Aff3	mRNA	chr9:44855074-44865855|chr9:44867038-44869887	AF4/FMR2 family, member 3 [Source:RGD Symbol;Acc:1308527]	GO:0003690(double-stranded DNA binding);GO:0003700(DNA-binding transcription factor activity);GO:0005634(nucleus);GO:0005654(nucleoplasm);GO:0005829(cytosol);GO:0006355(regulation of transcription, DNA-templated);GO:0008023(transcription elongation factor complex);GO:0016604(nuclear body);GO:0032783(ELL-EAF complex);GO:0034612(response to tumor necrosis factor);GO:0035116(embryonic hindlimb morph…	NA	NA
circRNA1145	1	1	1	0	4	1	3.95341	2.724	3.57573	0	11.7471	3.18191	chr9	46123188	46125984	-	3	circRNA	ENSRNOT00000018640	Tbc1d8	mRNA	chr9:46114135-46123187|chr9:46125984-46143308	TBC1 domain family, member 8 [Source:RGD Symbol;Acc:1595491]	GO:0005096(GTPase activator activity);GO:0005509(calcium ion binding);GO:0005622(intracellular);GO:0006886(intracellular protein transport);GO:0017137(Rab GTPase binding);GO:0090630(activation of GTPase activity)	NA	NA
circRNA1146	3	0	1	1	0	0	11.8602	0	3.57573	3.25781	0	0	chr9	54232163	54235344	+	3	circRNA	ENSRNOT00000078073	Gls	mRNA	chr9:54228092-54232162|chr9:54235344-54241362	glutaminase [Source:RGD Symbol;Acc:2707]	GO:0001967(suckling behavior);GO:0002087(regulation of respiratory gaseous exchange by neurological system process);GO:0004359(glutaminase activity);GO:0005739(mitochondrion);GO:0006537(glutamate biosynthetic process);GO:0006541(glutamine metabolic process);GO:0006543(glutamine catabolic process);GO:0007268(chemical synaptic transmission);GO:0051289(protein homotetramerization)	00220(Arginine biosynthesis);00250(Alanine, aspartate and glutamate metabolism);00471(D-Glutamine and D-glutamate metabolism);04724(Glutamatergic synapse);04727(GABAergic synapse);04964(Proximal tubule bicarbonate reclamation);05206(MicroRNAs in cancer);05230(Central carbon metabolism in cancer)	EC:3.5.1.2
circRNA1147	1	0	0	0	0	0	3.95341	0	0	0	0	0	chr9	54744176	54760928	+	11	circRNA	ENSRNOT00000068433	Myo1b	mRNA	chr9:54742373-54744175|chr9:54760928-54762240	myosin Ib [Source:RGD Symbol;Acc:70994]	GO:0000146(microfilament motor activity);GO:0000166(nucleotide binding);GO:0003774(motor activity);GO:0003779(actin binding);GO:0005516(calmodulin binding);GO:0005524(ATP binding);GO:0005546(phosphatidylinositol-4,5-bisphosphate binding);GO:0005547(phosphatidylinositol-3,4,5-trisphosphate binding);GO:0005737(cytoplasm);GO:0005769(early endosome);GO:0005884(actin filament);GO:0005886(plasma membra…	NA	NA
circRNA1148	1	1	0	0	0	0	3.95341	2.724	0	0	0	0	chr9	61312543	61318404	-	3	circRNA	ENSRNOT00000078800	Ankrd44	mRNA	chr9:61262895-61312542|chr9:61318404-61320847	ankyrin repeat domain 44 [Source:RGD Symbol;Acc:1561893]	NA	NA	NA
circRNA1149	1	0	0	0	0	0	3.95341	0	0	0	0	0	chr9	61355085	61374247	-	5	circRNA	ENSRNOT00000078800	Ankrd44	mRNA	chr9:61343197-61355084|chr9:61374247-61383586	ankyrin repeat domain 44 [Source:RGD Symbol;Acc:1561893]	NA	NA	NA
circRNA115	2	0	0	0	0	3	7.90682	0	0	0	0	9.54573	chr11	70952862	70956539	-	4	circRNA	ENSRNOT00000002427	Lmln	mRNA	chr11:70949004-70952861|chr11:70956539-70961067	leishmanolysin like peptidase [Source:RGD Symbol;Acc:1311465]	GO:0003674(molecular_function);GO:0004222(metalloendopeptidase activity);GO:0005575(cellular_component);GO:0005737(cytoplasm);GO:0005829(cytosol);GO:0005925(focal adhesion);GO:0006508(proteolysis);GO:0007155(cell adhesion);GO:0008150(biological_process);GO:0008233(peptidase activity);GO:0016020(membrane);GO:0016021(integral component of membrane)	NA	NA
circRNA1150	1	0	4	3	0	0	3.95341	0	14.3029	9.77344	0	0	chr9	61618320	61623019	-	4	circRNA	ENSRNOT00000019126	Sf3b1	mRNA	chr9:61614227-61618319|chr9:61623019-61625819	splicing factor 3b, subunit 1 [Source:RGD Symbol;Acc:620148]	GO:0000245(spliceosomal complex assembly);GO:0000398(mRNA splicing, via spliceosome);GO:0003674(molecular_function);GO:0003729(mRNA binding);GO:0005634(nucleus);GO:0005686(U2 snRNP);GO:0005689(U12-type spliceosomal complex);GO:0008150(biological_process);GO:0016607(nuclear speck);GO:0034693(U11/U12 snRNP);GO:0071004(U2-type prespliceosome);GO:0071005(U2-type precatalytic spliceosome);GO:0071013(c…	03040(Spliceosome)	NA
circRNA1151	1	0	0	0	0	0	3.95341	0	0	0	0	0	chr9	61683868	61688148	-	6	circRNA	ENSRNOT00000066589	Hspd1	mRNA	chr9:61683301-61683867|chr9:61688148-61689900	heat shock protein family D member 1 [Source:RGD Symbol;Acc:621314]	GO:0000166(nucleotide binding);GO:0001530(lipopolysaccharide binding);GO:0001666(response to hypoxia);GO:0002020(protease binding);GO:0002039(p53 binding);GO:0002368(B cell cytokine production);GO:0002755(MyD88-dependent toll-like receptor signaling pathway);GO:0002842(positive regulation of T cell mediated immune response to tumor cell);GO:0002931(response to ischemia);GO:0003725(double-stranded…	03018(RNA degradation);04940(Type I diabetes mellitus);05134(Legionellosis);05152(Tuberculosis)	NA
circRNA1152	1	0	0	0	0	0	3.95341	0	0	0	0	0	chr9	65301745	65302114	-	2	circRNA	ENSRNOT00000030934	Clk1	mRNA	chr9:65299524-65301744|chr9:65302114-65303836	CDC-like kinase 1 [Source:RGD Symbol;Acc:1311469]	GO:0000166(nucleotide binding);GO:0003674(molecular_function);GO:0004672(protein kinase activity);GO:0004674(protein serine/threonine kinase activity);GO:0004713(protein tyrosine kinase activity);GO:0005524(ATP binding);GO:0005634(nucleus);GO:0005737(cytoplasm);GO:0006468(protein phosphorylation);GO:0008150(biological_process);GO:0016301(kinase activity);GO:0016310(phosphorylation);GO:0018105(pep…	05134(Legionellosis)	EC:2.7.12.1
circRNA1153	1	0	0	0	0	0	3.95341	0	0	0	0	0	chr9	66372217	66384355	+	6	circRNA	ENSRNOT00000037555	RGD1562029	mRNA	chr9:66371202-66372216|chr9:66384355-66401203	similar to KIAA2012 protein [Source:RGD Symbol;Acc:1562029]	NA	NA	NA
circRNA1154	4	0	4	3	2	0	15.8136	0	14.3029	9.77344	5.87354	0	chr9	66618610	66620541	+	2	circRNA	ENSRNOT00000035238	Bmpr2	mRNA	chr9:66568521-66618609|chr9:66620541-66647080	bone morphogenetic protein receptor type 2 [Source:RGD Symbol;Acc:71082]	GO:0000166(nucleotide binding);GO:0001707(mesoderm formation);GO:0001893(maternal placenta development);GO:0001935(endothelial cell proliferation);GO:0001938(positive regulation of endothelial cell proliferation);GO:0001946(lymphangiogenesis);GO:0001974(blood vessel remodeling);GO:0002063(chondrocyte development);GO:0003085(negative regulation of systemic arterial blood pressure);GO:0003148(outfl…	04060(Cytokine-cytokine receptor interaction);04350(TGF-beta signaling pathway);04360(Axon guidance);04390(Hippo signaling pathway);04550(Signaling pathways regulating pluripotency of stem cells);05206(MicroRNAs in cancer);05418(Fluid shear stress and atherosclerosis)	EC:2.7.11.30
circRNA1155	1	1	0	0	0	1	3.95341	2.724	0	0	0	3.18191	chr9	66664377	66669535	+	2	circRNA	ENSRNOT00000035238	Bmpr2	mRNA	chr9:66657942-66664376|chr9:66669535-66673125	bone morphogenetic protein receptor type 2 [Source:RGD Symbol;Acc:71082]	GO:0000166(nucleotide binding);GO:0001707(mesoderm formation);GO:0001893(maternal placenta development);GO:0001935(endothelial cell proliferation);GO:0001938(positive regulation of endothelial cell proliferation);GO:0001946(lymphangiogenesis);GO:0001974(blood vessel remodeling);GO:0002063(chondrocyte development);GO:0003085(negative regulation of systemic arterial blood pressure);GO:0003148(outfl…	04060(Cytokine-cytokine receptor interaction);04350(TGF-beta signaling pathway);04360(Axon guidance);04390(Hippo signaling pathway);04550(Signaling pathways regulating pluripotency of stem cells);05206(MicroRNAs in cancer);05418(Fluid shear stress and atherosclerosis)	EC:2.7.11.30
circRNA1156	3	1	0	0	0	0	11.8602	2.724	0	0	0	0	chr9	66751637	66770533	+	5	circRNA	ENSRNOT00000031261	Fam117b	mRNA	chr9:66717038-66751636|chr9:66770533-66774415	family with sequence similarity 117, member B [Source:RGD Symbol;Acc:1307676]	NA	NA	NA
circRNA1157	2	3	0	2	0	0	7.90682	8.17199	0	6.51562	0	0	chr9	66751637	66774536	+	6	circRNA	ENSRNOT00000031261	Fam117b	mRNA	chr9:66717038-66751636|chr9:66774536-66780584	family with sequence similarity 117, member B [Source:RGD Symbol;Acc:1307676]	NA	NA	NA
circRNA1158	1	0	0	0	0	0	3.95341	0	0	0	0	0	chr9	66964853	66976610	+	5	circRNA	ENSRNOT00000023678	Nbeal1	mRNA	chr9:66952770-66964852|chr9:66976610-66988088	neurobeachin-like 1 [Source:RGD Symbol;Acc:1594799]	NA	NA	NA
circRNA1159	1	2	0	0	0	1	3.95341	5.44799	0	0	0	3.18191	chr9	67242046	67257543	+	5	circRNA	ENSRNOT00000050179	Abi2	mRNA	chr9:67234748-67242045|chr9:67257543-67277165	abl-interactor 2 [Source:RGD Symbol;Acc:628771]	GO:0005515(protein binding);GO:0005829(cytosol);GO:0005913(cell-cell adherens junction);GO:0007611(learning or memory);GO:0008154(actin polymerization or depolymerization);GO:0016358(dendrite development);GO:0016477(cell migration);GO:0016601(Rac protein signal transduction);GO:0017124(SH3 domain binding);GO:0030027(lamellipodium);GO:0030425(dendrite);GO:0031209(SCAR complex);GO:0031625(ubiquitin…	04810(Regulation of actin cytoskeleton)	NA
circRNA116	1	2	1	1	0	1	3.95341	5.44799	3.57573	3.25781	0	3.18191	chr11	71069746	71074618	-	3	circRNA	ENSRNOT00000051989	Lrch3	mRNA	chr11:71059138-71069745|chr11:71074618-71107934	leucine rich repeats and calponin homology domain containing 3 [Source:RGD Symbol;Acc:1306200]	GO:0005829(cytosol)	NA	NA
circRNA1160	1	1	0	0	0	0	3.95341	2.724	0	0	0	0	chr9	69854064	69860576	-	2	circRNA	ENSRNOT00000035879	Ino80d	mRNA	chr9:69849129-69854063|chr9:69860576-69867955	INO80 complex subunit D [Source:RGD Symbol;Acc:1304808]	GO:0003674(molecular_function);GO:0005575(cellular_component);GO:0005634(nucleus);GO:0008150(biological_process)	NA	NA
circRNA1161	2	0	0	0	0	1	7.90682	0	0	0	0	3.18191	chr9	73766839	73773659	-	3	circRNA	ENSRNOT00000067589	Kansl1l	mRNA	chr9:73753141-73766838|chr9:73773659-73798310	KAT8 regulatory NSL complex subunit 1-like [Source:RGD Symbol;Acc:1590799]	GO:0000123(histone acetyltransferase complex);GO:0035035(histone acetyltransferase binding);GO:0043995(histone acetyltransferase activity (H4-K5 specific));GO:0043996(histone acetyltransferase activity (H4-K8 specific));GO:0044545(NSL complex);GO:0046972(histone acetyltransferase activity (H4-K16 specific))	NA	NA
circRNA1162	1	0	0	0	2	2	3.95341	0	0	0	5.87354	6.36382	chr9	81258380	81275269	-	12	circRNA	ENSRNOT00000035277	Tns1	mRNA	chr9:81233665-81258379|chr9:81275269-81280091	tensin 1 [Source:RGD Symbol;Acc:68427]	GO:0005622(intracellular);GO:0005925(focal adhesion);GO:0007044(cell-substrate junction assembly);GO:0010761(fibroblast migration);GO:0030055(cell-substrate junction);GO:0035556(intracellular signal transduction);GO:0046872(metal ion binding)	NA	NA
circRNA1163	1	0	0	0	0	0	3.95341	0	0	0	0	0	chr9	86390920	86411922	-	8	circRNA	ENSRNOT00000091881	AABR07068161.1	mRNA	chr9:86389283-86390919|chr9:86411922-86417941	dedicator of cytokinesis 10 [Source:NCBI gene;Acc:301556]	NA	NA	NA
circRNA1164	9	0	0	1	0	0	35.5807	0	0	3.25781	0	0	chr9	88135059	88137531	+	2	circRNA	ENSRNOT00000088677	Rhbdd1	mRNA	chr9:88110868-88135058|chr9:88137531-88168343	rhomboid domain containing 1 [Source:RGD Symbol;Acc:1306477]	GO:0004175(endopeptidase activity);GO:0004252(serine-type endopeptidase activity);GO:0005739(mitochondrion);GO:0005783(endoplasmic reticulum);GO:0005789(endoplasmic reticulum membrane);GO:0006508(proteolysis);GO:0006915(apoptotic process);GO:0007283(spermatogenesis);GO:0008233(peptidase activity);GO:0008236(serine-type peptidase activity);GO:0010954(positive regulation of protein processing);GO:0…	NA	NA
circRNA1165	1	0	0	0	0	0	3.95341	0	0	0	0	0	chr9	88660384	88661558	+	2	circRNA	ENSRNOT00000021309	Agfg1	mRNA	chr9:88653711-88660383|chr9:88661558-88662100	ArfGAP with FG repeats 1 [Source:RGD Symbol;Acc:1560041]	GO:0001675(acrosome assembly);GO:0005096(GTPase activator activity);GO:0007289(spermatid nucleus differentiation);GO:0031410(cytoplasmic vesicle);GO:0042995(cell projection);GO:0043025(neuronal cell body);GO:0043231(intracellular membrane-bounded organelle);GO:0043547(positive regulation of GTPase activity);GO:0045109(intermediate filament organization);GO:0046872(metal ion binding)	05164(Influenza A)	NA
circRNA1166	1	6	4	1	1	1	3.95341	16.344	14.3029	3.25781	2.93677	3.18191	chr9	92325183	92327598	-	2	circRNA	ENSRNOT00000093735	Trip12	mRNA	chr9:92324288-92325182|chr9:92327598-92328322	thyroid hormone receptor interactor 12 [Source:RGD Symbol;Acc:1306607]	GO:0004842(ubiquitin-protein transferase activity);GO:0005634(nucleus);GO:0005654(nucleoplasm);GO:0006281(DNA repair);GO:0006511(ubiquitin-dependent protein catabolic process);GO:0006974(cellular response to DNA damage stimulus);GO:0008270(zinc ion binding);GO:0016567(protein ubiquitination);GO:0016607(nuclear speck);GO:0016740(transferase activity);GO:0045995(regulation of embryonic development)…	04120(Ubiquitin mediated proteolysis)	NA
circRNA1167	3	0	0	0	0	0	11.8602	0	0	0	0	0	chr9	94431993	94464799	+	4	circRNA	ENSRNOT00000064965	AABR07068272.1	mRNA	chr9:94425296-94431992|chr9:94464799-94474694	GRB10 interacting GYF protein 2 [Source:NCBI gene;Acc:100362458]	NA	NA	NA
circRNA1168	18	15	14	17	10	14	71.1614	40.8599	50.0602	55.3828	29.3677	44.5468	chr9	94463647	94481167	+	5	circRNA	ENSRNOT00000064965	AABR07068272.1	mRNA	chr9:94453653-94463646|chr9:94481167-94490103	GRB10 interacting GYF protein 2 [Source:NCBI gene;Acc:100362458]	NA	NA	NA
circRNA1169	2	0	0	0	0	2	7.90682	0	0	0	0	6.36382	chr9	94463647	94464799	+	2	circRNA	ENSRNOT00000064965	AABR07068272.1	mRNA	chr9:94453653-94463646|chr9:94464799-94474694	GRB10 interacting GYF protein 2 [Source:NCBI gene;Acc:100362458]	NA	NA	NA
circRNA117	1	0	0	0	0	0	3.95341	0	0	0	0	0	chr11	71177439	71179993	+	3	circRNA	ENSRNOT00000082435	Rubcn	mRNA	chr11:71173234-71177438|chr11:71179993-71191703	RUN and cysteine rich domain containing beclin 1 interacting protein [Source:RGD Symbol;Acc:1305422]	GO:0003674(molecular_function);GO:0005575(cellular_component);GO:0005654(nucleoplasm);GO:0005769(early endosome);GO:0005770(late endosome);GO:0005829(cytosol);GO:0008150(biological_process);GO:0010507(negative regulation of autophagy);GO:0043231(intracellular membrane-bounded organelle);GO:0043553(negative regulation of phosphatidylinositol 3-kinase activity);GO:0045806(negative regulation of end…	NA	NA
circRNA1170	1	1	1	2	0	1	3.95341	2.724	3.57573	6.51562	0	3.18191	chr9	94463647	94504892	+	6	circRNA	ENSRNOT00000076099	AABR07068272.1	mRNA	chr9:94453653-94463646|chr9:94504892-94508096	GRB10 interacting GYF protein 2 [Source:NCBI gene;Acc:100362458]	NA	NA	NA
circRNA1171	1	0	0	0	0	0	3.95341	0	0	0	0	0	chr9	94463647	94480240	+	4	circRNA	ENSRNOT00000064965	AABR07068272.1	mRNA	chr9:94453653-94463646|chr9:94480240-94481126	GRB10 interacting GYF protein 2 [Source:NCBI gene;Acc:100362458]	NA	NA	NA
circRNA1172	1	0	0	0	0	0	3.95341	0	0	0	0	0	chr9	96271458	96279751	+	2	circRNA	ENSRNOT00000026312	Sh3bp4	mRNA	chr9:96242663-96271457|chr9:96279751-96286053	SH3-domain binding protein 4 [Source:RGD Symbol;Acc:620219]	GO:0005092(GDP-dissociation inhibitor activity);GO:0005737(cytoplasm);GO:0008285(negative regulation of cell proliferation);GO:0010508(positive regulation of autophagy);GO:0017016(Ras GTPase binding);GO:0030308(negative regulation of cell growth);GO:0032007(negative regulation of TOR signaling);GO:0034260(negative regulation of GTPase activity);GO:0042802(identical protein binding);GO:0050790(reg…	NA	NA
circRNA1173	1	0	0	1	0	0	3.95341	0	0	3.25781	0	0	chr9	98524708	98528601	-	4	circRNA	ENSRNOT00000027295	Ilkap	mRNA	chr9:98522218-98524707|chr9:98528601-98536485	ILK associated serine/threonine phosphatase [Source:RGD Symbol;Acc:620128]	GO:0003824(catalytic activity);GO:0004721(phosphoprotein phosphatase activity);GO:0004722(protein serine/threonine phosphatase activity);GO:0005634(nucleus);GO:0005654(nucleoplasm);GO:0005829(cytosol);GO:0006470(protein dephosphorylation);GO:0007229(integrin-mediated signaling pathway);GO:0016301(kinase activity);GO:0016310(phosphorylation);GO:0016787(hydrolase activity);GO:0043169(cation binding…	NA	NA
circRNA1174	10	8	8	10	12	10	39.5341	21.792	28.6058	32.5781	35.2413	31.8191	chr9	99266783	99267021	-	1	circRNA	ENSRNOT00000027622	Hdac4	mRNA	chr9:99178445-99266782|chr9:99267021-99299637	histone deacetylase 4 [Source:RGD Symbol;Acc:619979]	GO:0000118(histone deacetylase complex);GO:0000122(negative regulation of transcription by RNA polymerase II);GO:0000978(RNA polymerase II proximal promoter sequence-specific DNA binding);GO:0001085(RNA polymerase II transcription factor binding);GO:0001501(skeletal system development);GO:0002076(osteoblast development);GO:0003674(molecular_function);GO:0003677(DNA binding);GO:0003682(chromatin b…	04371(Apelin signaling pathway);05034(Alcoholism);05165(Human papillomavirus infection);05169(Epstein-Barr virus infection);05203(Viral carcinogenesis)	EC:3.5.1.98
circRNA1175	4	0	0	2	0	0	15.8136	0	0	6.51562	0	0	chr9	103192881	103200530	-	2	circRNA	ENSRNOT00000026010	St8sia4	mRNA	chr9:103157112-103192880|chr9:103200530-103206756	ST8 alpha-N-acetyl-neuraminide alpha-2,8-sialyltransferase 4 [Source:RGD Symbol;Acc:621845]	GO:0001574(ganglioside biosynthetic process);GO:0003828(alpha-N-acetylneuraminate alpha-2,8-sialyltransferase activity);GO:0005794(Golgi apparatus);GO:0006486(protein glycosylation);GO:0006491(N-glycan processing);GO:0007162(negative regulation of cell adhesion);GO:0008373(sialyltransferase activity);GO:0009311(oligosaccharide metabolic process);GO:0016020(membrane);GO:0016021(integral component …	NA	NA
circRNA1176	1	0	0	0	0	1	3.95341	0	0	0	0	3.18191	chr9	104305200	104326727	-	10	circRNA	ENSRNOT00000033958	Slco4c1	mRNA	chr9:104302095-104305199|chr9:104326727-104346192	solute carrier organic anion transporter family, member 4C1 [Source:RGD Symbol;Acc:1303048]	GO:0005215(transporter activity);GO:0005886(plasma membrane);GO:0006811(ion transport);GO:0016020(membrane);GO:0016021(integral component of membrane);GO:0055085(transmembrane transport)	NA	NA
circRNA1177	1	0	0	0	0	0	3.95341	0	0	0	0	0	chr9	111690153	111756949	+	6	circRNA	ENSRNOT00000021758	Fer	mRNA	chr9:111653491-111690152|chr9:111756949-111793999	FER tyrosine kinase [Source:RGD Symbol;Acc:1306273]	GO:0000166(nucleotide binding);GO:0000226(microtubule cytoskeleton organization);GO:0000278(mitotic cell cycle);GO:0000790(nuclear chromatin);GO:0001932(regulation of protein phosphorylation);GO:0004672(protein kinase activity);GO:0004713(protein tyrosine kinase activity);GO:0004715(non-membrane spanning protein tyrosine kinase activity);GO:0005154(epidermal growth factor receptor binding);GO:000…	NA	NA
circRNA1178	1	0	1	0	0	0	3.95341	0	3.57573	0	0	0	chr9	112005677	112008516	-	2	circRNA	ENSRNOT00000080962	Pja2	mRNA	chr9:112003659-112005676|chr9:112008516-112012579	praja ring finger ubiquitin ligase 2 [Source:RGD Symbol;Acc:620273]	GO:0000139(Golgi membrane);GO:0004842(ubiquitin-protein transferase activity);GO:0005622(intracellular);GO:0005737(cytoplasm);GO:0005783(endoplasmic reticulum);GO:0005789(endoplasmic reticulum membrane);GO:0005794(Golgi apparatus);GO:0005886(plasma membrane);GO:0006954(inflammatory response);GO:0007616(long-term memory);GO:0010738(regulation of protein kinase A signaling);GO:0014069(postsynaptic …	NA	NA
circRNA1179	1	0	0	0	0	0	3.95341	0	0	0	0	0	chr9	112317485	112377503	+	11	circRNA	ENSRNOT00000020767	Man2a1	mRNA	chr9:112294506-112317484|chr9:112377503-112406659	mannosidase, alpha, class 2A, member 1 [Source:RGD Symbol;Acc:3038]	GO:0000139(Golgi membrane);GO:0001701(in utero embryonic development);GO:0001889(liver development);GO:0003824(catalytic activity);GO:0004559(alpha-mannosidase activity);GO:0004572(mannosyl-oligosaccharide 1,3-1,6-alpha-mannosidase activity);GO:0005615(extracellular space);GO:0005794(Golgi apparatus);GO:0005797(Golgi medial cisterna);GO:0005801(cis-Golgi network);GO:0005975(carbohydrate metabolic…	00510(N-Glycan biosynthesis)	NA
circRNA118	1	0	0	0	0	0	3.95341	0	0	0	0	0	chr11	71933109	71934211	-	2	circRNA	ENSRNOT00000037795	Cep19	mRNA	chr11:71922840-71933108|chr11:71934211-71938017	centrosomal protein 19 [Source:RGD Symbol;Acc:621352]	GO:0000922(spindle pole);GO:0005813(centrosome);GO:0005814(centriole);GO:0005929(cilium);GO:0034454(microtubule anchoring at centrosome);GO:0036064(ciliary basal body);GO:0060271(cilium assembly);GO:0097712(vesicle targeting, trans-Golgi to periciliary membrane compartment)	NA	NA
circRNA1180	2	1	0	0	0	1	7.90682	2.724	0	0	0	3.18191	chr9	112317485	112318444	+	2	circRNA	ENSRNOT00000020767	Man2a1	mRNA	chr9:112294506-112317484|chr9:112318444-112328265	mannosidase, alpha, class 2A, member 1 [Source:RGD Symbol;Acc:3038]	GO:0000139(Golgi membrane);GO:0001701(in utero embryonic development);GO:0001889(liver development);GO:0003824(catalytic activity);GO:0004559(alpha-mannosidase activity);GO:0004572(mannosyl-oligosaccharide 1,3-1,6-alpha-mannosidase activity);GO:0005615(extracellular space);GO:0005794(Golgi apparatus);GO:0005797(Golgi medial cisterna);GO:0005801(cis-Golgi network);GO:0005975(carbohydrate metabolic…	00510(N-Glycan biosynthesis)	NA
circRNA1181	3	2	0	1	0	0	11.8602	5.44799	0	3.25781	0	0	chr9	112317485	112342454	+	4	circRNA	ENSRNOT00000020767	Man2a1	mRNA	chr9:112294506-112317484|chr9:112342454-112353467	mannosidase, alpha, class 2A, member 1 [Source:RGD Symbol;Acc:3038]	GO:0000139(Golgi membrane);GO:0001701(in utero embryonic development);GO:0001889(liver development);GO:0003824(catalytic activity);GO:0004559(alpha-mannosidase activity);GO:0004572(mannosyl-oligosaccharide 1,3-1,6-alpha-mannosidase activity);GO:0005615(extracellular space);GO:0005794(Golgi apparatus);GO:0005797(Golgi medial cisterna);GO:0005801(cis-Golgi network);GO:0005975(carbohydrate metabolic…	00510(N-Glycan biosynthesis)	NA
circRNA1182	1	0	0	0	0	0	3.95341	0	0	0	0	0	chr9	113311763	113313484	-	3	circRNA	ENSRNOT00000020681	Vapa	mRNA	chr9:113303119-113311762|chr9:113313484-113331009	VAMP associated protein A [Source:RGD Symbol;Acc:61803]	GO:0005515(protein binding);GO:0005634(nucleus);GO:0005783(endoplasmic reticulum);GO:0005789(endoplasmic reticulum membrane);GO:0005886(plasma membrane);GO:0005923(bicellular tight junction);GO:0008219(cell death);GO:0015630(microtubule cytoskeleton);GO:0016020(membrane);GO:0016021(integral component of membrane);GO:0030054(cell junction);GO:0031175(neuron projection development);GO:0031965(nucle…	NA	NA
circRNA1183	2	0	0	0	0	0	7.90682	0	0	0	0	0	chr9	114989920	115287332	-	17	circRNA	ENSRNOT00000056366	Ptprm	mRNA	chr9:114944943-114989919|chr9:115287332-115382324	protein tyrosine phosphatase, receptor type, M [Source:RGD Symbol;Acc:620776]	GO:0001937(negative regulation of endothelial cell proliferation);GO:0004721(phosphoprotein phosphatase activity);GO:0004725(protein tyrosine phosphatase activity);GO:0005001(transmembrane receptor protein tyrosine phosphatase activity);GO:0005737(cytoplasm);GO:0005886(plasma membrane);GO:0005911(cell-cell junction);GO:0005913(cell-cell adherens junction);GO:0006470(protein dephosphorylation);GO:…	04514(Cell adhesion molecules (CAMs));04520(Adherens junction)	NA
circRNA1184	1	0	0	0	0	0	3.95341	0	0	0	0	0	chr9	115382325	115382447	-	1	circRNA	ENSRNOT00000056366	Ptprm	mRNA	chr9:115287332-115382324|chr9:115382447-115555144	protein tyrosine phosphatase, receptor type, M [Source:RGD Symbol;Acc:620776]	GO:0001937(negative regulation of endothelial cell proliferation);GO:0004721(phosphoprotein phosphatase activity);GO:0004725(protein tyrosine phosphatase activity);GO:0005001(transmembrane receptor protein tyrosine phosphatase activity);GO:0005737(cytoplasm);GO:0005886(plasma membrane);GO:0005911(cell-cell junction);GO:0005913(cell-cell adherens junction);GO:0006470(protein dephosphorylation);GO:…	04514(Cell adhesion molecules (CAMs));04520(Adherens junction)	NA
circRNA1185	1	0	0	0	0	0	3.95341	0	0	0	0	0	chr9	119105074	119127222	+	3	circRNA	ENSRNOT00000022351	Dlgap1	mRNA	chr9:119051652-119105073|chr9:119127222-119148395	DLG associated protein 1 [Source:RGD Symbol;Acc:620223]	GO:0005515(protein binding);GO:0005886(plasma membrane);GO:0007268(chemical synaptic transmission);GO:0014069(postsynaptic density);GO:0016020(membrane);GO:0019904(protein domain specific binding);GO:0023052(signaling);GO:0030054(cell junction);GO:0035418(protein localization to synapse);GO:0044877(protein-containing complex binding);GO:0045202(synapse);GO:0045211(postsynaptic membrane);GO:006113…	04724(Glutamatergic synapse)	NA
circRNA1186	2	0	0	0	0	0	7.90682	0	0	0	0	0	chr9	119766690	119782710	-	9	circRNA	ENSRNOT00000019359	Smchd1	mRNA	chr9:119765191-119766689|chr9:119782710-119787584	structural maintenance of chromosomes flexible hinge domain containing 1 [Source:RGD Symbol;Acc:1307234]	GO:0000784(nuclear chromosome, telomeric region);GO:0001740(Barr body);GO:0003674(molecular_function);GO:0005524(ATP binding);GO:0005575(cellular_component);GO:0005694(chromosome);GO:0006302(double-strand break repair);GO:0008150(biological_process);GO:0009048(dosage compensation by inactivation of X chromosome);GO:0016887(ATPase activity);GO:0035861(site of double-strand break);GO:0042803(protei…	NA	NA
circRNA1187	3	1	1	1	0	2	11.8602	2.724	3.57573	3.25781	0	6.36382	chr9	121831708	121843361	+	7	circRNA	ENSRNOT00000086534	Yes1	mRNA	chr9:121802867-121831707|chr9:121843361-121854965	YES proto-oncogene 1, Src family tyrosine kinase [Source:RGD Symbol;Acc:3977]	GO:0000166(nucleotide binding);GO:0001784(phosphotyrosine residue binding);GO:0004672(protein kinase activity);GO:0004713(protein tyrosine kinase activity);GO:0004715(non-membrane spanning protein tyrosine kinase activity);GO:0005102(signaling receptor binding);GO:0005154(epidermal growth factor receptor binding);GO:0005524(ATP binding);GO:0005737(cytoplasm);GO:0005794(Golgi apparatus);GO:0005815…	04520(Adherens junction)	NA
circRNA1188	6	3	0	3	3	5	23.7205	8.17199	0	9.77344	8.81031	15.9096	chr8	508994	509712	+	1	circRNA	ENSRNOT00000046058	Gucy1a2	mRNA	chr8:456940-508993|chr8:509712-759957	guanylate cyclase 1 soluble subunit alpha 2 [Source:RGD Symbol;Acc:621655]	GO:0000166(nucleotide binding);GO:0004383(guanylate cyclase activity);GO:0005515(protein binding);GO:0005525(GTP binding);GO:0005737(cytoplasm);GO:0005829(cytosol);GO:0006182(cGMP biosynthetic process);GO:0009190(cyclic nucleotide biosynthetic process);GO:0010750(positive regulation of nitric oxide mediated signal transduction);GO:0016829(lyase activity);GO:0016849(phosphorus-oxygen lyase activit…	00230(Purine metabolism);04022(cGMP - PKG signaling pathway);04270(Vascular smooth muscle contraction);04540(Gap junction);04611(Platelet activation);04713(Circadian entrainment);04730(Long-term depression);04921(Oxytocin signaling pathway);04924(Renin secretion);04970(Salivary secretion)	EC:4.6.1.2
circRNA1189	2	0	0	0	1	0	7.90682	0	0	0	2.93677	0	chr8	1442157	1449536	-	4	circRNA	ENSRNOT00000008062	Aasdhppt	mRNA	chr8:1439584-1442156|chr8:1449536-1449892	aminoadipate-semialdehyde dehydrogenase-phosphopantetheinyl transferase [Source:RGD Symbol;Acc:1311360]	GO:0000287(magnesium ion binding);GO:0005737(cytoplasm);GO:0008897(holo-[acyl-carrier-protein] synthase activity);GO:0016740(transferase activity);GO:0019878(lysine biosynthetic process via aminoadipic acid);GO:0046872(metal ion binding)	00770(Pantothenate and CoA biosynthesis)	NA
circRNA119	1	0	0	0	0	0	3.95341	0	0	0	0	0	chr11	74754768	74786639	-	16	circRNA	ENSRNOT00000002343	Opa1	mRNA	chr11:74750344-74754767|chr11:74786639-74787791	OPA1, mitochondrial dynamin like GTPase [Source:RGD Symbol;Acc:708423]	GO:0000002(mitochondrial genome maintenance);GO:0000166(nucleotide binding);GO:0000266(mitochondrial fission);GO:0003374(dynamin family protein polymerization involved in mitochondrial fission);GO:0003924(GTPase activity);GO:0005525(GTP binding);GO:0005654(nucleoplasm);GO:0005737(cytoplasm);GO:0005739(mitochondrion);GO:0005741(mitochondrial outer membrane);GO:0005743(mitochondrial inner membrane)…	NA	NA
circRNA1190	1	0	0	0	0	0	3.95341	0	0	0	0	0	chr8	12852678	12856815	+	3	circRNA	ENSRNOT00000011008	Sesn3	mRNA	chr8:12823381-12852677|chr8:12856815-12860792	sestrin 3 [Source:RGD Symbol;Acc:1309470]	GO:0005634(nucleus);GO:0005737(cytoplasm);GO:0016239(positive regulation of macroautophagy);GO:0016684(oxidoreductase activity, acting on peroxide as acceptor);GO:0031932(TORC2 complex);GO:0032868(response to insulin);GO:0034198(cellular response to amino acid starvation);GO:0038203(TORC2 signaling);GO:0042149(cellular response to glucose starvation);GO:0042593(glucose homeostasis);GO:0046626(reg…	04115(p53 signaling pathway);04211(Longevity regulating pathway - mammal)	NA
circRNA1191	3	0	1	2	0	0	11.8602	0	3.57573	6.51562	0	0	chr8	13066201	13069542	-	3	circRNA	ENSRNOT00000061616	Amotl1	mRNA	chr8:13057020-13066200|chr8:13069542-13085938	angiomotin-like 1 [Source:MGI Symbol;Acc:MGI:1922973]	GO:0003365(establishment of cell polarity involved in ameboidal cell migration);GO:0005923(bicellular tight junction);GO:0008180(COP9 signalosome);GO:0016324(apical plasma membrane);GO:0030027(lamellipodium);GO:0031410(cytoplasmic vesicle);GO:0035329(hippo signaling);GO:0042802(identical protein binding);GO:0043536(positive regulation of blood vessel endothelial cell migration)	NA	NA
circRNA1192	2	1	0	1	1	0	7.90682	2.724	0	3.25781	2.93677	0	chr8	21663861	21664122	+	2	circRNA	ENSRNOT00000027749	Ubl5	mRNA	chr8:21663714-21663860|chr8:21664122-21664872	ubiquitin-like 5 [Source:RGD Symbol;Acc:1564644]	GO:0000398(mRNA splicing, via spliceosome);GO:0005634(nucleus);GO:0005737(cytoplasm);GO:0006464(cellular protein modification process);GO:0031386(protein tag)	NA	NA
circRNA1193	3	1	6	1	3	0	11.8602	2.724	21.4544	3.25781	8.81031	0	chr8	23508992	23534941	+	3	circRNA	ENSRNOT00000078748	AABR07069473.1	mRNA	chr8:23492958-23508991|chr8:23534941-23560257	NA	NA	NA	NA
circRNA1194	6	4	8	8	8	3	23.7205	10.896	28.6058	26.0625	23.4942	9.54573	chr8	23508992	23560371	+	4	circRNA	ENSRNOT00000093071	Bbs9	mRNA	chr8:23492958-23508991|chr8:23560371-23771918	Bardet-Biedl syndrome 9 [Source:RGD Symbol;Acc:1308472]	GO:0000242(pericentriolar material);GO:0003674(molecular_function);GO:0005575(cellular_component);GO:0005929(cilium);GO:0008150(biological_process);GO:0016020(membrane);GO:0034451(centriolar satellite);GO:0034464(BBSome);GO:0035869(ciliary transition zone);GO:0061512(protein localization to cilium)	NA	NA
circRNA1195	3	0	0	0	0	0	11.8602	0	0	0	0	0	chr8	23508992	23524947	+	2	circRNA	ENSRNOT00000078748	AABR07069473.1	mRNA	chr8:23492958-23508991|chr8:23524947-23534876	NA	NA	NA	NA
circRNA1196	1	0	0	0	0	0	3.95341	0	0	0	0	0	chr8	24427222	24543925	+	10	circRNA	ENSRNOT00000033460	Bmper	mRNA	chr8:24402379-24427221|chr8:24543925-24605465	BMP-binding endothelial regulator [Source:RGD Symbol;Acc:1563373]	GO:0001657(ureteric bud development);GO:0002043(blood vessel endothelial cell proliferation involved in sprouting angiogenesis);GO:0005576(extracellular region);GO:0005615(extracellular space);GO:0010594(regulation of endothelial cell migration);GO:0030514(negative regulation of BMP signaling pathway);GO:0042118(endothelial cell activation);GO:0048839(inner ear development);GO:0060393(regulation …	NA	NA
circRNA1197	2	0	0	0	0	0	7.90682	0	0	0	0	0	chr8	26267895	26271172	-	3	circRNA	ENSRNOT00000046432	Herpud2	mRNA	chr8:26267433-26267894|chr8:26271172-26290096	HERPUD family member 2 [Source:RGD Symbol;Acc:1307343]	GO:0006986(response to unfolded protein);GO:0007283(spermatogenesis);GO:0016020(membrane);GO:0016021(integral component of membrane)	NA	NA
circRNA1198	3	8	11	1	0	4	11.8602	21.792	39.333	3.25781	0	12.7276	chr8	26290097	26294259	-	3	circRNA	ENSRNOT00000046432	Herpud2	mRNA	chr8:26271172-26290096|chr8:26294259-26310866	HERPUD family member 2 [Source:RGD Symbol;Acc:1307343]	GO:0006986(response to unfolded protein);GO:0007283(spermatogenesis);GO:0016020(membrane);GO:0016021(integral component of membrane)	NA	NA
circRNA1199	8	8	0	2	2	6	31.6273	21.792	0	6.51562	5.87354	19.0915	chr8	33252442	33279218	+	4	circRNA	ENSRNOT00000011589	Arhgap32	mRNA	chr8:33239453-33252441|chr8:33279218-33296458	Rho GTPase activating protein 32 [Source:RGD Symbol;Acc:1305267]	GO:0001650(fibrillar center);GO:0005096(GTPase activator activity);GO:0005654(nucleoplasm);GO:0005794(Golgi apparatus);GO:0005938(cell cortex);GO:0007165(signal transduction);GO:0007264(small GTPase mediated signal transduction);GO:0014069(postsynaptic density);GO:0015629(actin cytoskeleton);GO:0035091(phosphatidylinositol binding);GO:0043547(positive regulation of GTPase activity)	NA	NA
circRNA12	1	0	0	0	0	0	3.95341	0	0	0	0	0	chrX	70625101	70636803	+	3	circRNA	ENSRNOT00000045082	Dlg3	mRNA	chrX:70605377-70625100|chrX:70636803-70639479	discs large MAGUK scaffold protein 3 [Source:RGD Symbol;Acc:68423]	GO:0001736(establishment of planar polarity);GO:0005515(protein binding);GO:0005737(cytoplasm);GO:0005886(plasma membrane);GO:0005911(cell-cell junction);GO:0005923(bicellular tight junction);GO:0007268(chemical synaptic transmission);GO:0008022(protein C-terminus binding);GO:0008328(ionotropic glutamate receptor complex);GO:0010923(negative regulation of phosphatase activity);GO:0014069(postsyna…	04390(Hippo signaling pathway);04530(Tight junction);05165(Human papillomavirus infection)	NA
circRNA120	1	0	0	0	2	2	3.95341	0	0	0	5.87354	6.36382	chr11	75955020	75980466	+	2	circRNA	ENSRNOT00000002650	Fgf12	mRNA	chr11:75905641-75955019|chr11:75980466-76151402	fibroblast growth factor 12 [Source:RGD Symbol;Acc:620163]	GO:0003254(regulation of membrane depolarization);GO:0005515(protein binding);GO:0005575(cellular_component);GO:0005634(nucleus);GO:0007268(chemical synaptic transmission);GO:0008083(growth factor activity);GO:0008344(adult locomotory behavior);GO:0008543(fibroblast growth factor receptor signaling pathway);GO:0010469(regulation of signaling receptor activity);GO:0010765(positive regulation of so…	04010(MAPK signaling pathway);04014(Ras signaling pathway);04015(Rap1 signaling pathway);04151(PI3K-Akt signaling pathway);04810(Regulation of actin cytoskeleton);05200(Pathways in cancer);05218(Melanoma);05224(Breast cancer)	NA
circRNA1200	3	2	3	3	11	5	11.8602	5.44799	10.7272	9.77344	32.3045	15.9096	chr8	33312321	33317709	+	4	circRNA	ENSRNOT00000011589	Arhgap32	mRNA	chr8:33296545-33312320|chr8:33317709-33335341	Rho GTPase activating protein 32 [Source:RGD Symbol;Acc:1305267]	GO:0001650(fibrillar center);GO:0005096(GTPase activator activity);GO:0005654(nucleoplasm);GO:0005794(Golgi apparatus);GO:0005938(cell cortex);GO:0007165(signal transduction);GO:0007264(small GTPase mediated signal transduction);GO:0014069(postsynaptic density);GO:0015629(actin cytoskeleton);GO:0035091(phosphatidylinositol binding);GO:0043547(positive regulation of GTPase activity)	NA	NA
circRNA1201	1	0	0	0	0	0	3.95341	0	0	0	0	0	chr8	39239421	39241272	-	2	circRNA	ENSRNOT00000082086	Stt3a	mRNA	chr8:39235362-39239420|chr8:39241272-39243645	STT3A, catalytic subunit of the oligosaccharyltransferase complex [Source:RGD Symbol;Acc:1565793]	GO:0000077(DNA damage checkpoint);GO:0000166(nucleotide binding);GO:0000785(chromatin);GO:0000794(condensed nuclear chromosome);GO:0004576(oligosaccharyl transferase activity);GO:0004579(dolichyl-diphosphooligosaccharide-protein glycotransferase activity);GO:0004672(protein kinase activity);GO:0004674(protein serine/threonine kinase activity);GO:0005515(protein binding);GO:0005524(ATP binding);GO…	00510(N-Glycan biosynthesis);04110(Cell cycle);04115(p53 signaling pathway);04141(Protein processing in endoplasmic reticulum);04218(Cellular senescence);05166(HTLV-I infection);05203(Viral carcinogenesis)	NA
circRNA1202	1	0	0	0	0	0	3.95341	0	0	0	0	0	chr8	39392586	39455865	-	6	circRNA	ENSRNOT00000076232	Pknox2	mRNA	chr8:39380468-39392585|chr8:39455865-39460758	PBX/knotted 1 homeobox 2 [Source:RGD Symbol;Acc:1590611]	GO:0000977(RNA polymerase II regulatory region sequence-specific DNA binding);GO:0003677(DNA binding);GO:0003785(actin monomer binding);GO:0005634(nucleus);GO:0005654(nucleoplasm);GO:0005737(cytoplasm);GO:0006355(regulation of transcription, DNA-templated);GO:0006357(regulation of transcription by RNA polymerase II);GO:0015629(actin cytoskeleton);GO:0015630(microtubule cytoskeleton);GO:0043565(se…	NA	NA
circRNA1203	1	0	0	0	0	1	3.95341	0	0	0	0	3.18191	chr8	39799019	39807952	-	4	circRNA	ENSRNOT00000040901	Ccdc15	mRNA	chr8:39791623-39799018|chr8:39807952-39822933	coiled-coil domain containing 15 [Source:RGD Symbol;Acc:1305591]	GO:0005813(centrosome)	NA	NA
circRNA1204	1	4	3	6	4	2	3.95341	10.896	10.7272	19.5469	11.7471	6.36382	chr8	46716191	46730691	-	6	circRNA	ENSRNOT00000059951	Tbcel	mRNA	chr8:46695078-46716190|chr8:46730691-46750614	tubulin folding cofactor E-like [Source:RGD Symbol;Acc:1308880]	GO:0005737(cytoplasm);GO:0005856(cytoskeleton)	NA	NA
circRNA1205	1	0	0	0	0	0	3.95341	0	0	0	0	0	chr8	47308369	47316026	-	5	circRNA	ENSRNOT00000081007	Arhgef12	mRNA	chr8:47306590-47308368|chr8:47316026-47318113	Rho guanine nucleotide exchange factor 12 [Source:RGD Symbol;Acc:1305111]	GO:0001664(G-protein coupled receptor binding);GO:0003674(molecular_function);GO:0005085(guanyl-nucleotide exchange factor activity);GO:0005089(Rho guanyl-nucleotide exchange factor activity);GO:0005096(GTPase activator activity);GO:0005575(cellular_component);GO:0005737(cytoplasm);GO:0007186(G-protein coupled receptor signaling pathway);GO:0007266(Rho protein signal transduction);GO:0008150(biol…	04270(Vascular smooth muscle contraction);04360(Axon guidance);04611(Platelet activation);04810(Regulation of actin cytoskeleton);05152(Tuberculosis);05200(Pathways in cancer);05205(Proteoglycans in cancer)	NA
circRNA1206	1	0	0	0	0	0	3.95341	0	0	0	0	0	chr8	48425993	48426986	+	2	circRNA	ENSRNOT00000009975	Usp2	mRNA	chr8:48413243-48425992|chr8:48426986-48427860	ubiquitin specific peptidase 2 [Source:RGD Symbol;Acc:621073]	GO:0000122(negative regulation of transcription by RNA polymerase II);GO:0004843(thiol-dependent ubiquitin-specific protease activity);GO:0005515(protein binding);GO:0005634(nucleus);GO:0005737(cytoplasm);GO:0005813(centrosome);GO:0006508(proteolysis);GO:0006511(ubiquitin-dependent protein catabolic process);GO:0007049(cell cycle);GO:0007517(muscle organ development);GO:0008233(peptidase activity…	NA	NA
circRNA1207	1	0	0	0	0	0	3.95341	0	0	0	0	0	chr8	48933025	48934398	+	2	circRNA	ENSRNOT00000077445	Ddx6	mRNA	chr8:48928645-48933024|chr8:48934398-48943062	DEAD-box helicase 6 [Source:RGD Symbol;Acc:1564560]	GO:0000166(nucleotide binding);GO:0000792(heterochromatin);GO:0000932(P-body);GO:0001520(outer dense fiber);GO:0003674(molecular_function);GO:0003676(nucleic acid binding);GO:0004386(helicase activity);GO:0005524(ATP binding);GO:0005634(nucleus);GO:0005730(nucleolus);GO:0005737(cytoplasm);GO:0005739(mitochondrion);GO:0005829(cytosol);GO:0005913(cell-cell adherens junction);GO:0007283(spermatogene…	03018(RNA degradation)	EC:3.6.4.13
circRNA1208	1	0	0	0	0	0	3.95341	0	0	0	0	0	chr8	49125851	49133052	-	6	circRNA	ENSRNOT00000020573	Kmt2a	mRNA	chr8:49125154-49125850|chr8:49133052-49134354	lysine methyltransferase 2A [Source:RGD Symbol;Acc:1586165]	GO:0000980(RNA polymerase II distal enhancer sequence-specific DNA binding);GO:0003674(molecular_function);GO:0003677(DNA binding);GO:0003682(chromatin binding);GO:0005575(cellular_component);GO:0005634(nucleus);GO:0006306(DNA methylation);GO:0006325(chromatin organization);GO:0006355(regulation of transcription, DNA-templated);GO:0008168(methyltransferase activity);GO:0008270(zinc ion binding);G…	00310(Lysine degradation);05202(Transcriptional misregulation in cancers)	EC:2.1.1.43
circRNA1209	1	0	0	1	0	0	3.95341	0	0	3.25781	0	0	chr8	50206189	50213003	+	7	circRNA	ENSRNOT00000023677	Pcsk7	mRNA	chr8:50204305-50206188|chr8:50213003-50219026	proprotein convertase subtilisin/kexin type 7 [Source:RGD Symbol;Acc:3275]	GO:0004252(serine-type endopeptidase activity);GO:0005794(Golgi apparatus);GO:0006508(proteolysis);GO:0008233(peptidase activity);GO:0008236(serine-type peptidase activity);GO:0016020(membrane);GO:0016021(integral component of membrane);GO:0016485(protein processing);GO:0016787(hydrolase activity);GO:0030173(integral component of Golgi membrane)	NA	NA
circRNA121	1	0	0	0	0	0	3.95341	0	0	0	0	0	chr11	79309778	79361614	-	2	circRNA	ENSRNOT00000044279	Lpp	mRNA	chr11:79214729-79309777|chr11:79361614-79399762	LIM domain containing preferred translocation partner in lipoma [Source:RGD Symbol;Acc:1310535]	GO:0003674(molecular_function);GO:0005575(cellular_component);GO:0005634(nucleus);GO:0005737(cytoplasm);GO:0005829(cytosol);GO:0005925(focal adhesion);GO:0007155(cell adhesion);GO:0008150(biological_process);GO:0030054(cell junction);GO:0046872(metal ion binding)	NA	NA
circRNA1210	1	0	0	0	0	0	3.95341	0	0	0	0	0	chr8	50420735	50445054	+	3	circRNA	ENSRNOT00000073507	Sik3	mRNA	chr8:50310535-50420734|chr8:50445054-50468660	SIK family kinase 3 [Source:RGD Symbol;Acc:1593938]	GO:0000226(microtubule cytoskeleton organization);GO:0000287(magnesium ion binding);GO:0004672(protein kinase activity);GO:0004674(protein serine/threonine kinase activity);GO:0005524(ATP binding);GO:0005737(cytoplasm);GO:0006468(protein phosphorylation);GO:0035556(intracellular signal transduction);GO:0050321(tau-protein kinase activity)	NA	NA
circRNA1211	1	0	0	0	0	0	3.95341	0	0	0	0	0	chr8	56241900	56249478	+	2	circRNA	ENSRNOT00000035989	Arhgap20	mRNA	chr8:56239287-56241899|chr8:56249478-56251272	Rho GTPase activating protein 20 [Source:RGD Symbol;Acc:1303160]	GO:0005096(GTPase activator activity);GO:0007165(signal transduction);GO:0017048(Rho GTPase binding);GO:0035023(regulation of Rho protein signal transduction);GO:0043547(positive regulation of GTPase activity)	NA	NA
circRNA1212	2	0	0	0	0	0	7.90682	0	0	0	0	0	chr8	56590638	56597269	+	12	circRNA	ENSRNOT00000085316	Rdx	mRNA	chr8:56588868-56590637|chr8:56597269-56598768	radixin [Source:RGD Symbol;Acc:1359472]	GO:0001726(ruffle);GO:0003779(actin binding);GO:0005856(cytoskeleton);GO:0005886(plasma membrane);GO:0005902(microvillus);GO:0005913(cell-cell adherens junction);GO:0005925(focal adhesion);GO:0008092(cytoskeletal protein binding);GO:0008360(regulation of cell shape);GO:0008361(regulation of cell size);GO:0010628(positive regulation of gene expression);GO:0016324(apical plasma membrane);GO:0019904…	04530(Tight junction);04810(Regulation of actin cytoskeleton);05205(Proteoglycans in cancer);05206(MicroRNAs in cancer)	NA
circRNA1213	1	1	0	0	0	0	3.95341	2.724	0	0	0	0	chr8	58182482	58182849	-	2	circRNA	ENSRNOT00000010573	Acat1	mRNA	chr8:58179560-58182481|chr8:58182849-58183301	acetyl-CoA acetyltransferase 1 [Source:RGD Symbol;Acc:2016]	GO:0001889(liver development);GO:0003824(catalytic activity);GO:0003985(acetyl-CoA C-acetyltransferase activity);GO:0003988(acetyl-CoA C-acyltransferase activity);GO:0005739(mitochondrion);GO:0005759(mitochondrial matrix);GO:0006085(acetyl-CoA biosynthetic process);GO:0006550(isoleucine catabolic process);GO:0006635(fatty acid beta-oxidation);GO:0007420(brain development);GO:0009725(response to h…	00071(Fatty acid degradation);00072(Synthesis and degradation of ketone bodies);00280(Valine, leucine and isoleucine degradation);00310(Lysine degradation);00380(Tryptophan metabolism);00620(Pyruvate metabolism);00630(Glyoxylate and dicarboxylate metabolism);00640(Propanoate metabolism);00650(Butanoate metabolism);00900(Terpenoid backbone biosynthesis);01200(Carbon metabolism);01212(Fatty acid me…	EC:2.3.1.9
circRNA1214	1	0	0	0	0	1	3.95341	0	0	0	0	3.18191	chr8	58945411	58952156	-	6	circRNA	ENSRNOT00000066197	Dmxl2	mRNA	chr8:58942784-58945410|chr8:58952156-58953019	Dmx-like 2 [Source:RGD Symbol;Acc:1586163]	GO:0007035(vacuolar acidification);GO:0008021(synaptic vesicle);GO:0017137(Rab GTPase binding);GO:0043291(RAVE complex)	NA	NA
circRNA1215	1	0	0	0	0	0	3.95341	0	0	0	0	0	chr8	58993742	59022408	-	3	circRNA	ENSRNOT00000066197	Dmxl2	mRNA	chr8:58988846-58993741|chr8:59022408-59023233	Dmx-like 2 [Source:RGD Symbol;Acc:1586163]	GO:0007035(vacuolar acidification);GO:0008021(synaptic vesicle);GO:0017137(Rab GTPase binding);GO:0043291(RAVE complex)	NA	NA
circRNA1216	5	0	0	0	0	0	19.767	0	0	0	0	0	chr8	59728960	59745377	+	6	circRNA	ENSRNOT00000019539	Ube2q2	mRNA	chr8:59724358-59728959|chr8:59745377-59750383	ubiquitin-conjugating enzyme E2Q family member 2 [Source:MGI Symbol;Acc:MGI:2388672]	GO:0004842(ubiquitin-protein transferase activity);GO:0061631(ubiquitin conjugating enzyme activity);GO:0070936(protein K48-linked ubiquitination)	NA	NA
circRNA1217	1	0	0	0	0	0	3.95341	0	0	0	0	0	chr8	61622838	61637441	+	5	circRNA	ENSRNOT00000007261	Snupn	mRNA	chr8:61615663-61622837|chr8:61637441-61643433	snurportin 1 [Source:RGD Symbol;Acc:1303191]	GO:0000339(RNA cap binding);GO:0003723(RNA binding);GO:0005634(nucleus);GO:0005643(nuclear pore);GO:0005737(cytoplasm);GO:0005846(nuclear cap binding complex);GO:0006606(protein import into nucleus);GO:0061015(snRNA import into nucleus);GO:0061608(nuclear import signal receptor activity)	03013(RNA transport)	NA
circRNA1218	3	1	0	1	0	1	11.8602	2.724	0	3.25781	0	3.18191	chr8	61701009	61715390	+	6	circRNA	ENSRNOT00000023831	Ptpn9	mRNA	chr8:61659529-61701008|chr8:61715390-61722469	protein tyrosine phosphatase, non-receptor type 9 [Source:RGD Symbol;Acc:628726]	GO:0004721(phosphoprotein phosphatase activity);GO:0004725(protein tyrosine phosphatase activity);GO:0005737(cytoplasm);GO:0006470(protein dephosphorylation);GO:0010977(negative regulation of neuron projection development);GO:0016311(dephosphorylation);GO:0016787(hydrolase activity);GO:0016791(phosphatase activity);GO:0035335(peptidyl-tyrosine dephosphorylation);GO:0044306(neuron projection termi…	NA	NA
circRNA1219	1	0	0	0	0	0	3.95341	0	0	0	0	0	chr8	61793912	61799983	+	3	circRNA	ENSRNOT00000089557	Sin3a	mRNA	chr8:61790454-61793911|chr8:61799983-61802061	SIN3 transcription regulator family member A [Source:RGD Symbol;Acc:1311598]	GO:0000122(negative regulation of transcription by RNA polymerase II);GO:0000776(kinetochore);GO:0000785(chromatin);GO:0000976(transcription regulatory region sequence-specific DNA binding);GO:0001102(RNA polymerase II activating transcription factor binding);GO:0001103(RNA polymerase II repressing transcription factor binding);GO:0001701(in utero embryonic development);GO:0002218(activation of i…	04919(Thyroid hormone signaling pathway);05016(Huntington's disease);05202(Transcriptional misregulation in cancers)	NA
circRNA122	5	3	3	3	6	3	19.767	8.17199	10.7272	9.77344	17.6206	9.54573	chr11	83939845	83940879	-	3	circRNA	ENSRNOT00000002358	Psmd2	mRNA	chr11:83939429-83939844|chr11:83940879-83941268	proteasome 26S subunit, non-ATPase 2 [Source:RGD Symbol;Acc:1305752]	GO:0000502(proteasome complex);GO:0004175(endopeptidase activity);GO:0005634(nucleus);GO:0005838(proteasome regulatory particle);GO:0008540(proteasome regulatory particle, base subcomplex);GO:0022624(proteasome accessory complex);GO:0030234(enzyme regulator activity);GO:0034515(proteasome storage granule);GO:0042176(regulation of protein catabolic process);GO:0043161(proteasome-mediated ubiquitin…	03050(Proteasome);05169(Epstein-Barr virus infection)	NA
circRNA1220	2	0	0	0	1	3	7.90682	0	0	0	2.93677	9.54573	chr8	64712695	64734479	+	4	circRNA	ENSRNOT00000083558	Myo9a	mRNA	chr8:64710244-64712694|chr8:64734479-64739401	myosin IXA [Source:RGD Symbol;Acc:621395]	GO:0000166(nucleotide binding);GO:0003774(motor activity);GO:0003779(actin binding);GO:0005096(GTPase activator activity);GO:0005524(ATP binding);GO:0007165(signal transduction);GO:0016459(myosin complex);GO:0034329(cell junction assembly);GO:0035556(intracellular signal transduction);GO:0043547(positive regulation of GTPase activity);GO:0045198(establishment of epithelial cell apical/basal polar…	NA	NA
circRNA1221	2	0	1	0	1	0	7.90682	0	3.57573	0	2.93677	0	chr8	65282796	65283243	-	1	circRNA	ENSRNOT00000076238	AABR07070312.1	mRNA	chr8:65258686-65282795|chr8:65283243-65319055	NA	NA	NA	NA
circRNA1222	1	0	0	0	0	0	3.95341	0	0	0	0	0	chr8	65745192	65754110	+	5	circRNA	ENSRNOT00000017233	Uaca	mRNA	chr8:65744527-65745191|chr8:65754110-65755956	uveal autoantigen with coiled-coil domains and ankyrin repeats [Source:RGD Symbol;Acc:1560011]	GO:0005634(nucleus);GO:0005829(cytosol);GO:0097190(apoptotic signaling pathway);GO:1901222(regulation of NIK/NF-kappaB signaling)	NA	NA
circRNA1223	1	0	0	1	0	0	3.95341	0	0	3.25781	0	0	chr8	67019992	67021657	-	2	circRNA	ENSRNOT00000038641	Glce	mRNA	chr8:67010378-67019991|chr8:67021657-67039916	glucuronic acid epimerase [Source:RGD Symbol;Acc:1565253]	GO:0005794(Golgi apparatus);GO:0015012(heparan sulfate proteoglycan biosynthetic process);GO:0016857(racemase and epimerase activity, acting on carbohydrates and derivatives);GO:0030210(heparin biosynthetic process);GO:0047464(heparosan-N-sulfate-glucuronate 5-epimerase activity)	00534(Glycosaminoglycan biosynthesis - heparan sulfate / heparin)	EC:5.1.3.17
circRNA1224	3	0	0	0	0	0	11.8602	0	0	0	0	0	chr8	69095879	69102118	-	5	circRNA	ENSRNOT00000012404	Zwilch	mRNA	chr8:69092040-69095878|chr8:69102118-69104337	zwilch kinetochore protein [Source:RGD Symbol;Acc:1583880]	GO:0000776(kinetochore);GO:0007093(mitotic cell cycle checkpoint);GO:1990423(RZZ complex)	NA	NA
circRNA1225	5	6	5	5	3	3	19.767	16.344	17.8786	16.2891	8.81031	9.54573	chr8	70203322	70206310	-	3	circRNA	ENSRNOT00000015598	Rab11a	mRNA	chr8:70194660-70203321|chr8:70206310-70215614	RAB11a, member RAS oncogene family [Source:RGD Symbol;Acc:619762]	GO:0000166(nucleotide binding);GO:0000922(spindle pole);GO:0003924(GTPase activity);GO:0005525(GTP binding);GO:0005737(cytoplasm);GO:0005768(endosome);GO:0005771(multivesicular body);GO:0005802(trans-Golgi network);GO:0005813(centrosome);GO:0005815(microtubule organizing center);GO:0005828(kinetochore microtubule);GO:0005829(cytosol);GO:0005886(plasma membrane);GO:0006886(intracellular protein tr…	04144(Endocytosis);04961(Endocrine and other factor-regulated calcium reabsorption);04962(Vasopressin-regulated water reabsorption);04972(Pancreatic secretion)	NA
circRNA1226	1	0	0	0	0	0	3.95341	0	0	0	0	0	chr8	70339051	70375242	+	15	circRNA	ENSRNOT00000016260	Dennd4a	mRNA	chr8:70334443-70339050|chr8:70375242-70381693	DENN domain containing 4A [Source:RGD Symbol;Acc:1562639]	GO:0003674(molecular_function);GO:0005575(cellular_component);GO:0008150(biological_process);GO:0017112(Rab guanyl-nucleotide exchange factor activity)	NA	NA
circRNA1227	1	0	1	0	0	0	3.95341	0	3.57573	0	0	0	chr8	70339051	70367391	+	12	circRNA	ENSRNOT00000016260	Dennd4a	mRNA	chr8:70334443-70339050|chr8:70367391-70371301	DENN domain containing 4A [Source:RGD Symbol;Acc:1562639]	GO:0003674(molecular_function);GO:0005575(cellular_component);GO:0008150(biological_process);GO:0017112(Rab guanyl-nucleotide exchange factor activity)	NA	NA
circRNA1228	1	0	0	0	0	0	3.95341	0	0	0	0	0	chr8	70524346	70557283	+	15	circRNA	ENSRNOT00000025873	Dpp8	mRNA	chr8:70522198-70524345|chr8:70557283-70564814	dipeptidylpeptidase 8 [Source:RGD Symbol;Acc:1310901]	GO:0005829(cytosol);GO:0006508(proteolysis);GO:0008236(serine-type peptidase activity)	NA	NA
circRNA1229	1	0	0	0	0	0	3.95341	0	0	0	0	0	chr8	70526437	70532815	+	3	circRNA	ENSRNOT00000025873	Dpp8	mRNA	chr8:70524479-70526436|chr8:70532815-70535554	dipeptidylpeptidase 8 [Source:RGD Symbol;Acc:1310901]	GO:0005829(cytosol);GO:0006508(proteolysis);GO:0008236(serine-type peptidase activity)	NA	NA
circRNA123	3	0	1	4	0	1	11.8602	0	3.57573	13.0312	0	3.18191	chr11	84369373	84379343	-	4	circRNA	ENSRNOT00000064212	Yeats2	mRNA	chr11:84366918-84369372|chr11:84379343-84383123	YEATS domain containing 2 [Source:RGD Symbol;Acc:1566176]	GO:0000122(negative regulation of transcription by RNA polymerase II);GO:0003674(molecular_function);GO:0005575(cellular_component);GO:0005634(nucleus);GO:0005671(Ada2/Gcn5/Ada3 transcription activator complex);GO:0006355(regulation of transcription, DNA-templated);GO:0008150(biological_process);GO:0017025(TBP-class protein binding);GO:0042393(histone binding);GO:0043966(histone H3 acetylation);G…	NA	NA
circRNA1230	5	3	3	3	0	7	19.767	8.17199	10.7272	9.77344	0	22.2734	chr8	72138878	72148728	+	2	circRNA	ENSRNOT00000089336	Herc1	mRNA	chr8:72136113-72138877|chr8:72148728-72149221	HECT and RLD domain containing E3 ubiquitin protein ligase family member 1 [Source:RGD Symbol;Acc:1306366]	GO:0004842(ubiquitin-protein transferase activity);GO:0010507(negative regulation of autophagy);GO:0016567(protein ubiquitination);GO:0016740(transferase activity);GO:0021702(cerebellar Purkinje cell differentiation);GO:0031175(neuron projection development);GO:0050885(neuromuscular process controlling balance)	04120(Ubiquitin mediated proteolysis)	EC:2.3.2.26
circRNA1231	1	0	0	0	0	0	3.95341	0	0	0	0	0	chr8	76796285	76807939	+	5	circRNA	ENSRNOT00000085727	Myo1e	mRNA	chr8:76789725-76796284|chr8:76807939-76813816	myosin IE [Source:RGD Symbol;Acc:3144]	GO:0000166(nucleotide binding);GO:0001570(vasculogenesis);GO:0001701(in utero embryonic development);GO:0001822(kidney development);GO:0003094(glomerular filtration);GO:0003774(motor activity);GO:0003779(actin binding);GO:0005516(calmodulin binding);GO:0005524(ATP binding);GO:0005737(cytoplasm);GO:0005856(cytoskeleton);GO:0005903(brush border);GO:0005911(cell-cell junction);GO:0005912(adherens ju…	NA	NA
circRNA1232	1	0	0	0	0	0	3.95341	0	0	0	0	0	chr8	76805123	76807939	+	3	circRNA	ENSRNOT00000085727	Myo1e	mRNA	chr8:76799761-76805122|chr8:76807939-76813816	myosin IE [Source:RGD Symbol;Acc:3144]	GO:0000166(nucleotide binding);GO:0001570(vasculogenesis);GO:0001701(in utero embryonic development);GO:0001822(kidney development);GO:0003094(glomerular filtration);GO:0003774(motor activity);GO:0003779(actin binding);GO:0005516(calmodulin binding);GO:0005524(ATP binding);GO:0005737(cytoplasm);GO:0005856(cytoskeleton);GO:0005903(brush border);GO:0005911(cell-cell junction);GO:0005912(adherens ju…	NA	NA
circRNA1233	1	0	0	0	0	0	3.95341	0	0	0	0	0	chr8	76813817	76822166	+	4	circRNA	ENSRNOT00000085727	Myo1e	mRNA	chr8:76807939-76813816|chr8:76822166-76836573	myosin IE [Source:RGD Symbol;Acc:3144]	GO:0000166(nucleotide binding);GO:0001570(vasculogenesis);GO:0001701(in utero embryonic development);GO:0001822(kidney development);GO:0003094(glomerular filtration);GO:0003774(motor activity);GO:0003779(actin binding);GO:0005516(calmodulin binding);GO:0005524(ATP binding);GO:0005737(cytoplasm);GO:0005856(cytoskeleton);GO:0005903(brush border);GO:0005911(cell-cell junction);GO:0005912(adherens ju…	NA	NA
circRNA1234	1	0	0	0	0	0	3.95341	0	0	0	0	0	chr8	77222325	77225169	+	4	circRNA	ENSRNOT00000083255	Adam10	mRNA	chr8:77214895-77222324|chr8:77225169-77234421	ADAM metallopeptidase domain 10 [Source:RGD Symbol;Acc:2032]	GO:0000139(Golgi membrane);GO:0001701(in utero embryonic development);GO:0004175(endopeptidase activity);GO:0004222(metalloendopeptidase activity);GO:0005634(nucleus);GO:0005737(cytoplasm);GO:0005794(Golgi apparatus);GO:0005798(Golgi-associated vesicle);GO:0005802(trans-Golgi network);GO:0005886(plasma membrane);GO:0006468(protein phosphorylation);GO:0006508(proteolysis);GO:0006509(membrane prote…	05010(Alzheimer's disease)	EC:3.4.24.81
circRNA1235	1	0	0	0	1	1	3.95341	0	0	0	2.93677	3.18191	chr8	78370998	78388200	-	8	circRNA	ENSRNOT00000081185	Tcf12	mRNA	chr8:78359532-78370997|chr8:78388200-78415869	transcription factor 12 [Source:RGD Symbol;Acc:3829]	GO:0000790(nuclear chromatin);GO:0000978(RNA polymerase II proximal promoter sequence-specific DNA binding);GO:0001077(transcriptional activator activity, RNA polymerase II proximal promoter sequence-specific DNA binding);GO:0003677(DNA binding);GO:0003700(DNA-binding transcription factor activity);GO:0005634(nucleus);GO:0005654(nucleoplasm);GO:0005667(transcription factor complex);GO:0005737(cyt…	NA	NA
circRNA1236	1	0	0	0	0	1	3.95341	0	0	0	0	3.18191	chr8	78370998	78379482	-	4	circRNA	ENSRNOT00000081185	Tcf12	mRNA	chr8:78359532-78370997|chr8:78379482-78385815	transcription factor 12 [Source:RGD Symbol;Acc:3829]	GO:0000790(nuclear chromatin);GO:0000978(RNA polymerase II proximal promoter sequence-specific DNA binding);GO:0001077(transcriptional activator activity, RNA polymerase II proximal promoter sequence-specific DNA binding);GO:0003677(DNA binding);GO:0003700(DNA-binding transcription factor activity);GO:0005634(nucleus);GO:0005654(nucleoplasm);GO:0005667(transcription factor complex);GO:0005737(cyt…	NA	NA
circRNA1237	1	0	0	0	0	0	3.95341	0	0	0	0	0	chr8	78876353	78902225	+	10	circRNA	ENSRNOT00000089335	Zfp280d	mRNA	chr8:78872634-78876352|chr8:78902225-78908445	zinc finger protein 280D [Source:RGD Symbol;Acc:1560796]	GO:0003676(nucleic acid binding);GO:0003677(DNA binding);GO:0003700(DNA-binding transcription factor activity);GO:0005634(nucleus);GO:0006355(regulation of transcription, DNA-templated)	NA	NA
circRNA1238	1	0	1	0	0	0	3.95341	0	3.57573	0	0	0	chr8	78908446	78910847	+	3	circRNA	ENSRNOT00000089335	Zfp280d	mRNA	chr8:78902225-78908445|chr8:78910847-78921275	zinc finger protein 280D [Source:RGD Symbol;Acc:1560796]	GO:0003676(nucleic acid binding);GO:0003677(DNA binding);GO:0003700(DNA-binding transcription factor activity);GO:0005634(nucleus);GO:0006355(regulation of transcription, DNA-templated)	NA	NA
circRNA1239	1	0	0	0	0	0	3.95341	0	0	0	0	0	chr8	79639632	79648500	+	6	circRNA	ENSRNOT00000085959	Dnaaf4	mRNA	chr8:79638908-79639631|chr8:79648500-79650716	dynein axonemal assembly factor 4 [Source:RGD Symbol;Acc:1549760]	GO:0001764(neuron migration);GO:0003341(cilium movement);GO:0003351(epithelial cilium movement);GO:0005515(protein binding);GO:0005634(nucleus);GO:0005737(cytoplasm);GO:0005813(centrosome);GO:0005829(cytosol);GO:0005886(plasma membrane);GO:0007368(determination of left/right symmetry);GO:0007399(nervous system development);GO:0007507(heart development);GO:0030331(estrogen receptor binding);GO:003…	NA	NA
circRNA124	1	0	0	0	0	0	3.95341	0	0	0	0	0	chr11	84438738	84454995	+	5	circRNA	ENSRNOT00000002316	Abcc5	mRNA	chr11:84434906-84438737|chr11:84454995-84456412	ATP binding cassette subfamily C member 5 [Source:RGD Symbol;Acc:70913]	GO:0000166(nucleotide binding);GO:0005524(ATP binding);GO:0008514(organic anion transmembrane transporter activity);GO:0015711(organic anion transport);GO:0016020(membrane);GO:0016021(integral component of membrane);GO:0016887(ATPase activity);GO:0042626(ATPase activity, coupled to transmembrane movement of substances);GO:0055085(transmembrane transport)	01523(Antifolate resistance);02010(ABC transporters)	NA
circRNA1240	1	0	0	0	0	0	3.95341	0	0	0	0	0	chr8	82233583	82244499	+	7	circRNA	ENSRNOT00000011768	Myo5c	mRNA	chr8:82232131-82233582|chr8:82244499-82244893	myosin VC [Source:RGD Symbol;Acc:1309994]	GO:0000166(nucleotide binding);GO:0003774(motor activity);GO:0003779(actin binding);GO:0005524(ATP binding);GO:0016459(myosin complex);GO:0051015(actin filament binding)	NA	NA
circRNA1241	2	0	0	0	0	1	7.90682	0	0	0	0	3.18191	chr8	85436186	85444178	+	4	circRNA	ENSRNOT00000078159	Ick	mRNA	chr8:85414321-85436185|chr8:85444178-85452641	intestinal cell kinase [Source:RGD Symbol;Acc:71050]	GO:0000287(magnesium ion binding);GO:0001650(fibrillar center);GO:0004672(protein kinase activity);GO:0004674(protein serine/threonine kinase activity);GO:0005524(ATP binding);GO:0005634(nucleus);GO:0005929(cilium);GO:0006468(protein phosphorylation);GO:0016301(kinase activity);GO:0016310(phosphorylation);GO:0035556(intracellular signal transduction);GO:0035720(intraciliary anterograde transport)…	NA	NA
circRNA1242	1	0	0	0	0	0	3.95341	0	0	0	0	0	chr8	87100666	87102375	-	2	circRNA	ENSRNOT00000077071	Col12a1	mRNA	chr8:87097387-87100665|chr8:87102375-87110346	collagen type XII alpha 1 chain [Source:RGD Symbol;Acc:2374]	GO:0005595(collagen type XII trimer);GO:0030199(collagen fibril organization);GO:0035987(endodermal cell differentiation);GO:0062023(collagen-containing extracellular matrix)	04974(Protein digestion and absorption)	NA
circRNA1243	1	0	0	0	0	0	3.95341	0	0	0	0	0	chr8	87543960	87544267	+	2	circRNA	ENSRNOT00000015741	Senp6	mRNA	chr8:87542313-87543959|chr8:87544267-87548543	SUMO specific peptidase 6 [Source:RGD Symbol;Acc:1304565]	GO:0005634(nucleus);GO:0005654(nucleoplasm);GO:0005737(cytoplasm);GO:0005829(cytosol);GO:0006508(proteolysis);GO:0008234(cysteine-type peptidase activity);GO:0016926(protein desumoylation);GO:0070139(SUMO-specific endopeptidase activity);GO:0070646(protein modification by small protein removal);GO:0090169(regulation of spindle assembly);GO:0090234(regulation of kinetochore assembly)	NA	NA
circRNA1244	1	0	0	0	0	0	3.95341	0	0	0	0	0	chr8	90411288	90412302	-	2	circRNA	ENSRNOT00000011864	Phip	mRNA	chr8:90407523-90411287|chr8:90412302-90414868	pleckstrin homology domain interacting protein [Source:RGD Symbol;Acc:1564964]	GO:0005158(insulin receptor binding);GO:0005634(nucleus);GO:0006357(regulation of transcription by RNA polymerase II);GO:0007010(cytoskeleton organization);GO:0008286(insulin receptor signaling pathway);GO:0008360(regulation of cell shape);GO:0022604(regulation of cell morphogenesis);GO:0045944(positive regulation of transcription by RNA polymerase II);GO:0070577(lysine-acetylated histone binding…	NA	NA
circRNA1245	1	0	0	0	0	0	3.95341	0	0	0	0	0	chr8	91509748	91512789	+	3	circRNA	ENSRNOT00000013249	Bckdhb	mRNA	chr8:91476147-91509747|chr8:91512789-91524642	branched chain keto acid dehydrogenase E1 subunit beta [Source:RGD Symbol;Acc:2197]	GO:0003824(catalytic activity);GO:0003826(alpha-ketoacid dehydrogenase activity);GO:0005739(mitochondrion);GO:0005947(mitochondrial alpha-ketoglutarate dehydrogenase complex);GO:0009083(branched-chain amino acid catabolic process);GO:0055114(oxidation-reduction process)	00280(Valine, leucine and isoleucine degradation);00640(Propanoate metabolism)	EC:1.2.4.4
circRNA1246	1	0	0	0	0	0	3.95341	0	0	0	0	0	chr8	94069184	94093505	-	6	circRNA	ENSRNOT00000014600	Ube3d	mRNA	chr8:94008016-94069183|chr8:94093505-94097096	ubiquitin protein ligase E3D [Source:RGD Symbol;Acc:1306773]	GO:0000151(ubiquitin ligase complex);GO:0000209(protein polyubiquitination);GO:0005737(cytoplasm);GO:0006513(protein monoubiquitination);GO:0016567(protein ubiquitination);GO:0016740(transferase activity);GO:0030332(cyclin binding);GO:0044390(ubiquitin-like protein conjugating enzyme binding);GO:0051865(protein autoubiquitination);GO:0061630(ubiquitin protein ligase activity)	NA	NA
circRNA1247	1	0	0	0	0	0	3.95341	0	0	0	0	0	chr8	97602072	97605993	-	3	circRNA	ENSRNOT00000030645	Tbc1d2b	mRNA	chr8:97598082-97602071|chr8:97605993-97618009	TBC1 domain family, member 2B [Source:RGD Symbol;Acc:1307436]	GO:0005096(GTPase activator activity);GO:0005829(cytosol);GO:0006886(intracellular protein transport);GO:0017137(Rab GTPase binding);GO:0090630(activation of GTPase activity)	NA	NA
circRNA1248	3	0	0	0	0	0	11.8602	0	0	0	0	0	chr8	103466537	103475389	+	3	circRNA	ENSRNOT00000074047	PCOLCE2	mRNA	chr8:103459474-103466536|chr8:103475389-103481896	procollagen C-endopeptidase enhancer 2 [Source:RGD Symbol;Acc:1595195]	GO:0005518(collagen binding);GO:0005576(extracellular region);GO:0008201(heparin binding);GO:0010952(positive regulation of peptidase activity);GO:0016504(peptidase activator activity);GO:1990830(cellular response to leukemia inhibitory factor)	NA	NA
circRNA1249	2	0	0	1	0	0	7.90682	0	0	3.25781	0	0	chr8	103807285	103818262	+	6	circRNA	ENSRNOT00000014481	Xrn1	mRNA	chr8:103803516-103807284|chr8:103818262-103820559	5'-3' exoribonuclease 1 [Source:RGD Symbol;Acc:1309713]	GO:0000932(P-body);GO:0000956(nuclear-transcribed mRNA catabolic process);GO:0003674(molecular_function);GO:0003676(nucleic acid binding);GO:0004527(exonuclease activity);GO:0004534(5'-3' exoribonuclease activity);GO:0005634(nucleus);GO:0005829(cytosol);GO:0005886(plasma membrane);GO:0008409(5'-3' exonuclease activity);GO:0016075(rRNA catabolic process);GO:0017148(negative regulation of translati…	03008(Ribosome biogenesis in eukaryotes);03018(RNA degradation)	NA
[truncated: 4,504 more rows]
