# Supplementary material for: Changing Expression Profiles of Messenger RNA, MicroRNA, Long Non-coding RNA, and Circular RNA Reveal the Key Regulators and Interaction Networks of Competing Endogenous RNA in Pulmonary Fibrosis
Source: Front Genet. 2020 Sep 24;11:558095. doi: 10.3389/fgene.2020.558095 (PMC7541945; doi:10.3389/fgene.2020.558095)
Supplement: Supplementary Figure S1 — GO enrichment analysis of DE ceRNAs. (A) GO enrichment analysis of DE mRNAs. (B) GO enrichment analysis enrichment of DE lncRNAs. (C) GO enrichment analysis enrichment. [file Data_Sheet_1.zip › Table 7.XLSX]

## Sheet: Sheet1
red is pvalue<=0.001,orange is pvalue <=0.01,blue is pvalue<=0.05,green is pvalue <=0.1.
Index	miR_name	miR_seq	up/down	fold_change(Model(mean)/Control(mean))	log2(fold_change)	pvalue(t_test)	Control(mean)	Model(mean)	Control/Control_1(norm)	Control/Control_2(norm)	Control/Control_3(norm)	Model/Model_1(norm)	Model/Model_2(norm)	Model/Model_3(norm)	Control/Control_1(raw)	Control/Control_2(raw)	Control/Control_3(raw)	Model/Model_1(raw)	Model/Model_2(raw)	Model/Model_3(raw)	Expression level
1	rno-miR-676_R-1	CCGTCCTGAGCTTGTCGAGCT	up	1.26023	0.333688	0.00120256	867.588	1093.36	837.86	875.635	889.271	1094.18	1127.93	1057.97	877	832	653	1210	1052	1464	middle
2	cgr-miR-2424	ACAGATCTTTGGTAATCTGATGGCT	up	inf	inf	0.00242071	0	4.9803	0	0	0	4.52141	5.3609	5.0586	0	0	0	5	5	7	low
3	rno-miR-148b-3p	TCAGTGCATCACAGAACTTTGT	up	1.22725	0.295434	0.00270299	11842	14533.1	11699	11413.2	12413.7	14860.5	14747.8	13991	12245.5	10844.5	9115.5	16433.5	13755	19360.5	middle
4	rno-miR-210-3p	CTGTGCGTGTGACAGCGGCTGA	down	0.659897	-0.599687	0.00319261	901.33	594.785	957.281	905.103	841.607	644.753	527.513	612.09	1002	860	618	713	492	847	middle
5	rno-miR-1247-5p	ACCCGTCCCGTTCGTCCCCGGA	up	2.58982	1.37285	0.00381148	9.13632	23.6614	10.5091	7.36712	9.53276	25.3199	20.3714	25.293	11	7	7	28	19	35	middle
6	eca-mir-8969-p5_1ss5AT	GCAGTGGTGGTTCAGTGG	down	0.186648	-2.42161	0.00729551	19.3726	3.61585	23.8843	17.8916	16.3419	7.23426	0	3.61328	25	17	12	8	0	5	middle
7	mmu-let-7j_1ss8TG	TGAGGTAGTAGTTTGTGCTGTTAT	down	0.60855	-0.716551	0.00930371	3037.56	1848.51	2895.73	2936.32	3280.63	1538.18	1818.42	2188.93	3031	2790	2409	1701	1696	3029	middle
8	rno-miR-672-3p	ACACACAGTCGCCATCTTCGA	up	1.68648	0.754014	0.00975501	25.0857	42.3065	25.795	26.3111	23.151	44.3098	45.0316	37.5781	27	25	17	49	42	52	middle
9	pal-miR-9226-5p_L-1	CAAGTCCCTGTTCGGGCGCCA	up	inf	inf	0.00996482	0	2.78929	0	0	0	2.26071	3.21654	2.89063	0	0	0	2.5	3	4	low
10	hsa-mir-636-p5_1ss4AG	GGGGGCGCGCGGGCGGGGCC	up	5.35296	2.42034	0.0127256	2.53811	13.5864	0	4.20978	3.40456	14.9207	16.0827	9.75586	0	4	2.5	16.5	15	13.5	middle
11	rno-miR-27b-3p	TTCACAGTGGCTAAGTTCTGC	up	1.11049	0.1512	0.0143139	154628	171713	156251	154139	153495	176246	171436	167458	163550	146458	112712	194902	159895	231725	high
12	rno-miR-672-5p	TGAGGTTGGTGTACTGTGTGTGA	down	0.735685	-0.442841	0.0161375	629.098	462.818	620.036	683.037	584.222	505.494	405.284	477.676	649	649	429	559	378	661	middle
13	rno-miR-486_L-1	CCTGTACTGAGCTGCCCCGAG	up	2.36843	1.24393	0.0177165	5.48815	12.9983	7.64297	4.73601	4.08547	15.8249	12.3301	10.8398	8	4.5	3	17.5	11.5	15	middle
14	rno-miR-20a-5p	TAAAGTGCTTATAGTGCAGGTAG	down	0.774214	-0.369196	0.0187172	9165.46	7096.02	9958.78	8866.85	8670.73	6698.02	6779.39	7810.65	10424	8425	6367	7407	6323	10808.2	middle
15	bta-miR-339a_R+1	TCCCTGTCCTCCAGGAGCTCACT	up	1.11037	0.151035	0.0195998	493.408	547.864	501.57	502.017	476.638	541.665	569.328	532.598	525	477	350	599	531	737	middle
16	rno-miR-6324_R-2	TCAGTAGGCCAGACAGCAAGC	up	1.57357	0.654043	0.0197683	35.1006	55.2333	35.3487	39.9929	29.9601	63.2998	52.5368	49.8633	37	38	22	70	49	69	middle
17	rno-miR-195-5p_R+1	TAGCAGCACAGAAATATTGGCA	down	0.864728	-0.209682	0.0197984	22806.8	19721.7	22618.4	23891.6	21910.4	20434.5	18570.2	20160.3	23675	22701	16089	22597.5	17320	27897.5	high
18	rno-miR-181a-2-3p_R+3	ACCACCAACCGTTGACTGTACC	up	1.59369	0.672373	0.0226299	35.2633	56.1989	43.9471	30.5209	31.3219	57.8741	51.4646	59.2578	46	29	23	64	48	82	middle
19	pal-miR-9995-3p	ATCTCGGTGGAACCTCCA	up	2.37809	1.2498	0.0252512	295.408	702.507	458.578	277.846	149.801	795.769	743.021	568.731	480	264	110	880	693	787	middle
20	rno-miR-223-5p_R-1	CGTGTATTTGACAAGCTGAGTT	down	0.725985	-0.461989	0.0255921	51.4534	37.3544	49.6793	51.5698	53.1111	41.597	32.1654	38.3008	52	49	39	46	30	53	middle
21	rno-miR-128-3p	TCACAGTGAACCGGTCTCTTT	up	1.52978	0.613323	0.0298526	572.047	875.105	635.799	619.364	460.977	758.693	1000.88	865.742	665.5	588.5	338.5	839	933.5	1198	middle
22	rno-miR-702-3p_R+2	TGCCCACCCTTTACCCCACTCCAGT	down	0.911917	-0.133026	0.0298965	82.0905	74.8597	82.1619	81.0383	83.0712	76.864	71.8361	75.8789	86	77	61	85	67	105	middle
23	rno-miR-3590-3p_R+1	TAGCACAATGTGAAAAGAGCTCT	up	inf	inf	0.0313267	0	7.31416	0	0	0	7.23426	9.64962	5.0586	0	0	0	8	9	7	low
24	cgr-miR-199b_R-1_2ss10TC22TC	CCCAGTGTTCAGACTACCTGTC	down	0.611476	-0.709632	0.0325705	61.1538	37.3941	69.7421	57.8845	55.8348	28.0328	36.4541	47.6953	73	55	41	31	34	66	middle
25	mdo-miR-22-3p	AAGCTGCCAGTTGAAGAACTGC	down	0.643308	-0.636418	0.0358631	789.659	507.994	818.753	799.859	750.365	474.748	629.37	419.863	857	760	551	525	587	581	middle
26	mmu-miR-877-3p	TGTCCTCTTCTCCCTCCTCCCA	up	1.46923	0.555057	0.0364082	8.98571	13.202	7.64297	8.41956	10.8946	12.66	13.9383	13.0078	8	8	8	14	13	18	middle
27	rno-let-7i-5p	TGAGGTAGTAGTTTGTGCTGTT	down	0.859963	-0.217653	0.0365938	238964	205500	253387	228676	234828	209327	205663	201510	265224	217281	172436	231484	191818	278846	high
28	rno-miR-671	TCCGGTTCTCAGGGCTCCACC	up	1.72495	0.786558	0.0377278	20.5687	35.48	17.1967	19.9965	24.5128	42.5013	34.3098	29.6289	18	19	18	47	32	41	middle
29	cpo-miR-424-5p_R-1	CAGCAGCAATTCATGTTTTGA	down	0.591347	-0.757924	0.038651	252.49	149.309	278.013	279.951	199.507	157.797	116.332	173.799	291	266	146.5	174.5	108.5	240.5	middle
30	hsa-miR-92a-3p_R+1	TATTGCACTTGTCCCGGCCTGTG	down	0.548888	-0.865416	0.0431969	19.4778	10.6911	15.2859	19.9965	23.151	9.04282	8.57744	14.4531	16	19	17	10	8	20	middle
31	rno-miR-19b-3p_R-2	TGTGCAAATCCATGCAAAACT	down	0.457754	-1.12735	0.0437033	2380.04	1089.47	2133.82	2475.35	2530.95	784.917	746.237	1737.27	2233.5	2352	1858.5	868	696	2404	middle
32	mmu-miR-3968_L-3_1ss14AT	ATCCCACTCCTGACACCA	up	1.90822	0.932229	0.0497999	219.326	418.524	319.571	213.12	125.288	438.125	464.79	352.656	334.5	202.5	92	484.5	433.5	488	middle
Following miRNAs do not show significant difference (p-value<=0.05).
33	rno-miR-21-3p_R+1	CAACAGCAGTCGATGGGCTGTCT	down	0.553653	-0.852947	0.050003	40.4357	22.3873	34.3933	37.888	49.0256	20.7985	22.5158	23.8477	36	36	36	23	21	33	middle
34	rno-miR-29c-3p_R-1	TAGCACCATTTGAAATCGGTT	down	0.793796	-0.33316	0.0502329	1547.68	1228.54	1471.27	1651.29	1520.48	1222.36	1075.4	1387.86	1540	1569	1116.5	1351.75	1003	1920.5	middle
35	rno-miR-374-5p_R-1	ATATAATACAACCTGCTAAGT	down	0.794439	-0.331991	0.0504247	3562.85	2830.46	3334.24	3681.45	3672.84	2601.62	2647.21	3242.56	3490	3498	2697	2877	2469	4487	middle
36	rno-miR-421-3p_R+3	ATCAACAGACATTAATTGGGCGC	down	0.842019	-0.248076	0.0512178	199.144	167.683	187.253	193.65	216.53	167.292	156.538	179.219	196	184	159	185	146	248	middle
37	chi-miR-424-5p_R+2	CAGCAGCAATTCATGTTTTGAAA	down	0.283335	-1.81942	0.0517567	24.8734	7.0475	22.9289	32.6258	19.0655	4.52141	0	16.6211	24	31	14	5	0	23	middle
38	rno-miR-125b-5p	TCCCTGAGACCCTAACTTGTGA	up	1.21648	0.282711	0.0520222	67566.8	82193.6	65688.4	66494	70517.9	78035.1	90112.4	78433.2	68757	63180.5	51782	86295	84046	108534	high
39	mmu-miR-574-3p_R-1_1ss21CA	CACGCTCATGCACACACCCAA	up	3.02171	1.59537	0.0539214	4.6849	14.1564	6.68759	7.36712	0	9.04282	16.0827	17.3438	7	7	0	10	15	24	middle
40	cpo-miR-1271-5p_1ss2TC	CCTGGCACCTAGTAAGCACTCA	up	4.51746	2.17551	0.0541172	0.796142	3.59654	2.38843	0	0	2.71285	4.82481	3.25195	2.5	0	0	3	4.5	4.5	low
41	rno-miR-322-5p	CAGCAGCAATTCATGTTTTGGA	down	0.644631	-0.633454	0.0544168	18616.9	12001	18647.9	20423.8	16779	11446.4	8984.87	15571.8	19519	19406	12321	12658	8380	21548	high
42	oan-miR-29a-3p_R+3	TAGCACCATTTGAAATCGGTTAAA	down	0.579475	-0.787182	0.0583142	67.9175	39.3565	58.2776	61.0418	84.433	38.8841	27.8767	51.3086	61	58	62	43	26	71	middle
43	oan-miR-27b-3p_R+2	TTCACAGTGGCTAAGTTCTGCGT	down	0.808787	-0.306169	0.0590919	242.787	196.363	251.262	234.695	242.405	179.952	186.559	222.578	263	223	178	199	174	308	middle
44	rno-miR-760-3p_R+2	CGGCTCTGGGTCTGTGGGGAGT	up	1.47035	0.556156	0.0605063	29.7606	43.7584	24.8396	26.3111	38.1311	40.6927	42.8872	47.6953	26	25	28	45	40	66	middle
45	rno-miR-3585-5p	TTCACAAGAAGGTGTCTTTCAT	down	0.684587	-0.546695	0.0605297	80.9451	55.414	67.8313	81.0383	93.9658	48.8313	67.5473	49.8633	71	77	69	54	63	69	middle
46	rno-miR-149-5p_R-2	TCTGGCTCCGTGTCTTCACTC	up	1.33583	0.417741	0.0605562	201.061	268.584	167.19	203.122	232.872	245.061	303.427	257.266	175	193	171	271	283	356	middle
47	rno-miR-29b-5p_R+1	CTGGTTTCACATGGTGGCTTAGA	down	0.790907	-0.338419	0.0607436	149.902	118.558	157.636	159.972	132.097	107.61	113.651	134.414	165	152	97	119	106	186	middle
48	oan-miR-1386	CTCCTGGCTGGCTCGCCA	up	2.19178	1.1321	0.061143	69.0384	151.317	89.8048	64.1992	53.1111	180.856	170.477	102.617	94	61	39	200	159	142	middle
49	rno-miR-187-3p_R+1	TCGTGTCTTGTGTTGCAGCCGGA	down	0.725566	-0.462822	0.0615717	127.22	92.3066	117.511	148.395	115.755	105.801	79.3413	91.7774	123	141	85	117	74	127	middle
50	oan-let-7b-5p_L+2	AATGAGGTAGTAGGTTGTGTGGTT	down	0.60434	-0.726567	0.0616144	63.5438	38.4021	58.2776	77.881	54.4729	42.5013	25.7323	46.9727	61	74	40	47	24	65	middle
51	rno-miR-199a-3p_R-1	ACAGTAGTCTGCACATTGGTT	up	1.20813	0.272772	0.0619007	60591.2	73201.9	65056.9	55924.9	60791.8	66886.2	80200.1	72519.3	68096	53138	44640	73966	74801	100351	high
52	pal-miR-9993b-3p	ATCTCGCTGGGGCCTCCA	up	2.16842	1.11665	0.0621242	139.628	302.773	219.735	114.717	84.433	375.277	320.582	212.461	230	109	62	415	299	294	middle
53	rno-miR-19a-3p	TGTGCAAATCTATGCAAAACTGA	down	0.416413	-1.26391	0.0633324	475.242	197.897	434.694	483.073	507.96	114.844	123.301	355.547	455	459	373	127	115	492	middle
54	rno-miR-511-5p_R+1	CATGCCTTTTGCTCTGCACTCA	up	2.79998	1.48542	0.0642334	3.86199	10.8135	4.77685	0	6.80912	14.4685	8.57744	9.39453	5	0	5	16	8	13	middle
55	rno-miR-872-3p	TGAACTATTGCAGTAGCCTCCT	up	1.14174	0.191237	0.0659441	1499.9	1712.5	1493.24	1391.33	1615.12	1721.75	1664.02	1751.72	1563	1322	1186	1904	1552	2424	middle
56	rno-miR-433-3p	ATCATGATGGGCTCCTCGGTGT	down	0.148083	-2.75552	0.0669211	8.13346	1.20443	4.77685	7.36712	12.2564	0	0	3.61328	5	7	9	0	0	5	middle
57	cfa-miR-429_R+2	TAATACTGTCTGGTAATGCCGTTT	down	0.643766	-0.635392	0.0677955	93.0456	59.8996	97.4478	76.8285	104.86	56.9698	43.9594	78.7696	102	73	77	63	41	109	middle
58	PC-5p-4006_445	TTGCAAGCAACACTCTGTGGC	down	0.398613	-1.32694	0.068464	266.837	106.365	358.264	218.909	223.339	103.992	121.156	93.9453	375	208	164	115	113	130	middle
59	rno-miR-191a-5p_R-1	CAACGGAATCCCAAAAGCAGCT	up	1.18423	0.243944	0.0685826	87767.6	103937	79443.8	86601.5	97257.3	105535	107976	98298.6	83155	82286	71417	116706	100707	136024	high
60	mmu-miR-1264-3p	CAAATCTTATTTGAGCACCTGT	up	1.64812	0.720824	0.0687923	33.58	55.3439	44.9024	23.1538	32.6838	57.8741	54.6812	53.4766	47	22	24	64	51	74	middle
61	rno-miR-345-5p_R+1	TGCTGACCCCTAGTCCAGTGCT	down	0.867424	-0.205191	0.069071	1769.63	1535.02	1690.05	1791.26	1827.57	1657.55	1398.12	1549.38	1769	1702	1342	1833	1304	2144	middle
62	bta-miR-2478_L-2	ATCCCACTTCTGACACCA	up	1.97072	0.978721	0.0729416	329.393	649.141	519.244	292.58	176.356	621.694	720.505	605.225	543.5	278	129.5	687.5	672	837.5	middle
63	rno-miR-34a-5p_R+1	TGGCAGTGTCTTAGCTGGTTGTT	down	0.798095	-0.325367	0.0734282	6242.3	4981.95	5580.32	6936.67	6209.91	4771.9	4525.67	5648.28	5841	6591	4560	5277	4221	7816	middle
64	rno-miR-151-5p	TCGAGGAGCTCACAGTCTAGT	up	1.57572	0.656009	0.0750434	24679.3	38887.7	28224.5	24329.4	21484.1	40974.8	45645.9	30042.3	29543	23117	15776	45312	42573	41572	high
65	PC-5p-37371_21	CTGTACCACCTTGTCGGG	up	inf	inf	0.0787456	0	10.6642	0	0	0	10.8514	16.0827	5.0586	0	0	0	12	15	7	middle
66	rno-miR-330-5p	TCTCTGGGCCTGTGTCTTAGGC	down	0.856578	-0.223344	0.0791434	405.385	347.244	411.765	399.929	404.462	378.894	346.314	316.524	431	380	297	419	323	438	middle
67	rno-miR-324-5p	CGCATCCCCTAGGGCATTGGTGT	down	0.88004	-0.184358	0.0808825	1821.9	1603.34	1758.84	1797.58	1909.28	1711.81	1459.24	1638.98	1841	1708	1402	1893	1361	2268	middle
68	mmu-miR-350-5p_R+2_2ss9TC11CT	AAAGTGCACGTGCTTTGGGAC	up	1.7592	0.814921	0.0822599	20.5312	36.1185	21.9735	27.3636	12.2564	41.597	40.7428	26.0156	23	26	9	46	38	36	middle
69	bta-miR-335	TCAAGAGCAATAACGAAAAATGT	down	0.538388	-0.893282	0.0880823	1752.88	943.727	1281.15	2257.5	1719.98	1024.55	1083.97	722.657	1341	2145	1263	1133	1011	1000	middle
70	rno-let-7c-1-3p	CTGTACAACCTTCTAGCTTTCC	up	1.29074	0.368197	0.0896919	41.121	53.0765	45.8578	42.0978	35.4074	61.4912	49.3203	48.418	48	40	26	68	46	67	middle
71	rno-mir-326-p5	CTCATCTGTCTGTGGGGCT	up	3.94553	1.98022	0.0925807	3.18457	12.5648	9.55371	0	0	17.1814	7.50526	13.0078	10	0	0	19	7	18	middle
72	rno-miR-23b-3p_R+3	ATCACATTGCCAGGGATTACCACT	down	0.882734	-0.17995	0.0944233	44968.7	39695.4	46094.7	44559.5	44251.8	37233.8	38510.6	43341.7	48248	42339	32494.5	41175	35918	59975.5	high
73	rno-miR-219a-5p_R+2	TGATTGTCCAAACGCAATTCTCG	down	0.414673	-1.26995	0.0959779	192.889	79.9857	111.778	246.272	220.615	65.5605	60.5782	113.818	117	234	162	72.5	56.5	157.5	middle
74	cja-miR-9933_L-4	ATCACCCATGACTGATGGCT	up	inf	inf	0.096931	0	3.86147	0	0	0	2.26071	6.43308	2.89063	0	0	0	2.5	6	4	low
75	rno-miR-99a-3p_R+1	CAAGCTCGTTTCTATGGGTCTGT	down	0.764606	-0.387211	0.098399	452.082	345.665	425.14	436.765	494.342	289.37	324.871	422.754	445	415	363	320	303	585	middle
76	pal-miR-9995-3p_L+1_2	CATCTCGGTGGAACCTCCA	up	5.48097	2.45443	0.0993893	1.1146	6.10909	3.3438	0	0	5.42569	9.64962	3.25195	3.5	0	0	6	9	4.5	low
77	pal-miR-9995-3p_L+1_1	AATCTCGGTGGAACCTCCA	up	5.48097	2.45443	0.0993893	1.1146	6.10909	3.3438	0	0	5.42569	9.64962	3.25195	3.5	0	0	6	9	4.5	low
78	rno-miR-10b-3p_R+1	ACAGATTCGATTCTAGGGGAAT	up	3.88212	1.95684	0.0999717	1.59228	6.18144	4.77685	0	0	6.32998	6.43308	5.78125	5	0	0	7	6	8	low
79	rno-miR-484	TCAGGCTCAGTCCCCTCCCGAT	up	1.23326	0.302482	0.102316	491.006	605.54	535.963	476.758	460.296	610.391	678.69	527.539	561	453	338	675	633	730	middle
80	rno-miR-497-5p_R-1	CAGCAGCACACTGTGGTTTGT	down	0.805371	-0.312274	0.103012	7325.16	5899.47	8012.69	7643.91	6318.86	5582.14	5363.04	6753.23	8387	7263	4640	6173	5002	9345	middle
81	hsa-miR-141-3p_R+3	TAACACTGTCTGGTAAAGATGGCTT	down	0.430669	-1.21535	0.105272	9.23339	3.97653	7.64297	10.5245	9.53276	5.42569	0	6.50391	8	10	7	6	0	9	middle
82	cgr-miR-15a-5p_R-2	TAGCAGCACATAATGGTTTGTG	down	0.780187	-0.358109	0.106661	3541.88	2763.33	3441.25	3888.79	3295.61	2427.09	2496.04	3366.86	3602	3695	2420	2684	2328	4659	middle
83	rno-miR-211-5p	TTCCCTTTGTCATCCTTTGCCT	up	1.37082	0.455039	0.10722	59.1471	81.08	44.9024	72.6187	59.9202	78.6726	83.63	80.9375	47	69	44	87	78	112	middle
84	hsa-miR-151b_R+4	TCGAGGAGCTCACAGTCTAGTT	up	1.43098	0.517005	0.109343	362.935	519.353	457.623	322.048	309.134	514.537	622.937	420.586	479	306	227	569	581	582	middle
85	efu-mir-9298-p3	CTCTGTGCTGATTGTCATGTTCTGAT	down	0.707629	-0.498936	0.10974	177.222	125.408	157.636	203.122	170.909	85.4547	140.456	150.313	165	193	125.5	94.5	131	208	middle
86	PC-3p-12828_104	CTTGTAGAATGGTCTAGACATTG	down	0.288184	-1.79494	0.11143	64.2569	18.5178	35.3487	62.0943	95.3276	25.3199	10.7218	19.5117	37	59	70	28	10	27	middle
87	rno-miR-103-2-5p_R+7	AGCTTCTTTACAGTGCTGCCTTGT	down	0.660174	-0.599082	0.111466	51.1582	33.7733	46.8132	49.4649	57.1966	32.5542	22.5158	46.25	49	47	42	36	21	64	middle
88	rno-miR-17-5p	CAAAGTGCTTACAGTGCAGGTAG	down	0.833456	-0.262823	0.112139	2651.65	2210.03	2769.62	2612.17	2573.17	2048.2	2027.49	2554.41	2899	2482	1889.5	2265	1891	3534.75	middle
89	rno-miR-3559-3p_R+1	ATGTAGTACTGAGTCTGTCGTGT	down	0.813909	-0.297061	0.1139	133.56	108.706	149.038	116.821	134.821	107.61	107.218	111.289	156	111	99	119	100	154	middle
90	PC-3p-19153_62	TCTCTCTTCCTCCTCACTGTGGA	up	2.39276	1.25868	0.117239	7.81896	18.7089	15.2859	0	8.17094	18.0856	23.588	14.4531	16	0	6	20	22	20	middle
91	rno-miR-203a-3p_L-1R+1	TGAAATGTTTAGGACCACTAGT	up	1.08635	0.119486	0.119064	3530.32	3835.16	3494.75	3623.57	3472.65	3735.59	4080.72	3689.16	3658	3443	2550	4131	3806	5105	middle
92	rno-miR-101a-3p_R+1	TACAGTACTGTGATAACTGAAT	down	0.829165	-0.27027	0.119227	46004.9	38145.6	49403.2	46103.4	42508	36476	33621.4	44339.3	51711	43806	31214	40337	31358	61356	high
93	rno-miR-92b-3p_R-2	TATTGCACTCGTCCCGGCCT	up	1.18898	0.249725	0.120741	1933.8	2299.25	1739.73	1845.99	2215.69	2151.29	2225.85	2520.63	1821	1754	1627	2379	2076	3488	middle
94	rno-miR-21-5p	TAGCTTATCAGACTGATGTTGA	down	0.786381	-0.3467	0.120929	170524	134096	165713	172383	173474	112909	128221	161160	173454	163793	127384	124860	119589	223010	high
95	rno-let-7b-5p	TGAGGTAGTAGGTTGTGTGGTT	down	0.864158	-0.210633	0.124334	43556.2	37639.4	46443.3	44524.8	39700.4	41254.1	38239.4	33424.7	48612.8	42306	29152.4	45620.8	35665.1	46252.6	high
96	mmu-miR-16-5p_R+2	TAGCAGCACGTAAATATTGGCGTT	down	0.873484	-0.195146	0.125157	1692.37	1478.26	1565.85	1860.72	1650.53	1426.96	1498.91	1508.91	1639	1768	1212	1578	1398	2088	middle
97	rno-miR-93-5p	CAAAGTGCTGTTCGTGCAGGTAG	down	0.88609	-0.174475	0.128042	6889.24	6104.49	7251.26	6852.47	6563.99	6039.7	5564.61	6709.14	7590	6511	4820	6679	5190	9284	middle
98	rno-miR-182_R-3	TTTGGCAATGGTAGAACTCACA	up	1.2594	0.332731	0.129458	9575.01	12058.7	9238.43	9417.28	10069.3	13338.2	12808.3	10029.7	9670	8948	7394	14750	11946	13879	middle
99	bta-miR-339a_R+1_1ss22CA	TCCCTGTCCTCCAGGAGCTCAAT	down	0.860254	-0.217165	0.132595	277.698	238.891	303.808	261.007	268.279	217.028	269.117	230.527	318	248	197	240	251	319	middle
100	PC-5p-22863_49	CTCGGCGCCCCACACTGAGCTT	up	2.2458	1.16723	0.133811	9.55185	21.4516	8.59834	10.5245	9.53276	18.0856	31.0932	15.1758	9	10	7	20	29	21	middle
101	rno-miR-103-3p	AGCAGCATTGTACAGGGCTATGA	down	0.867431	-0.205179	0.135043	18542	16083.9	20561.8	17432.4	17632	16200.5	16092.5	15958.8	21522.3	16563.7	12947.3	17915.3	15009.2	22083.5	high
102	rno-miR-221-5p_R-1	ACCTGGCATACAATGTAGATTT	down	0.821199	-0.284197	0.135437	2119.98	1740.92	1823.8	2163.83	2372.3	1697.34	1809.84	1715.59	1909	2056	1742	1877	1688	2374	middle
103	mml-miR-145-5p_R+2_1ss24TA	GTCCAGTTTTCCCAGGAATCCCTAAA	up	3.32776	1.73455	0.135575	3.50303	11.6572	10.5091	0	0	16.2771	8.57744	10.1172	11	0	0	18	8	14	middle
104	ssc-mir-4335-p5	GCCCCACGTTGGGCGCCA	up	3.29368	1.7197	0.13729	0.955371	3.14668	2.86611	0	0	2.26071	4.28872	2.89063	3	0	0	2.5	4	4	low
105	rno-miR-101b-3p_R+2	TACAGTACTGTGATAGCTGAAGT	down	0.813608	-0.297595	0.137806	5467.29	4448.23	5621.4	5393.78	5386.69	4044.86	3990.12	5309.72	5884	5125	3955.5	4473	3721.5	7347.5	middle
106	rno-miR-30a-5p_R+2	TGTAAACATCCTCGACTGGAAGCT	down	0.911011	-0.13446	0.140875	756422	689108	704401	760372	804492	698546	678567	690212	737306	722482	590746	772487	632885	955104	high
107	rno-miR-30c-1-3p	CTGGGAGAGGGTTGTTTACTCC	down	0.826211	-0.275417	0.143855	114.964	94.9843	130.886	110.507	103.499	100.375	104.001	80.5762	137	105	76	111	97	111.5	middle
108	rno-miR-320-3p	AAAAGCTGGGTTGAGAGGGCGA	down	0.882714	-0.179982	0.143915	6115.28	5398.04	6411.49	5580.07	6354.27	5350.64	4921.31	5922.17	6711	5302	4666	5917	4590	8195	middle
109	rno-miR-153-3p	TTGCATAGTCACAAAAGTGATC	down	0.308857	-1.69499	0.144276	7.01933	2.16797	4.77685	9.47201	6.80912	0	0	6.50391	5	9	5	0	0	9	low
110	mmu-mir-3535-p5_1ss16TC	TTACCTGAGAAATAACTGATGAAA	down	0.63407	-0.657286	0.146359	1939.19	1229.58	1356.63	1993.33	2467.62	1010.08	1234.08	1444.59	1420	1894	1812	1117	1151	1999	middle
111	rno-mir-3102-p3	GAGCACCCCATTGGCTACCCACA	up	1.20504	0.269077	0.146973	843.587	1016.55	804.422	849.324	877.014	1171.05	945.663	932.95	842	807	644	1295	882	1291	middle
112	rno-miR-181b-5p	AACATTCATTGCTGTCGGTGGGT	down	0.943954	-0.0832111	0.148874	4023.39	3797.9	4072.75	4135.76	3861.68	3749.61	3663.46	3980.63	4263	3929.67	2835.67	4146.5	3416.83	5508.33	middle
113	mmu-miR-486a-3p_R+1	CGGGGCAGCTCAGTACAGGATG	up	2.23829	1.1624	0.148931	9.05135	20.2596	12.4198	14.7342	0	19.8942	27.8767	13.0078	13	14	0	22	26	18	middle
114	mmu-miR-26a-5p_R+3	TTCAAGTAATCCAGGATAGGCTTTT	down	0.792883	-0.334821	0.149725	2463.12	1952.97	2156.27	2396.42	2836.68	1645.79	1868.81	2344.3	2257	2277	2083	1820	1743	3244	middle
115	mmu-miR-3473e_R-3	GGGCTGGAGAGATGGCTC	down	0.549283	-0.864379	0.151067	35.5564	19.5305	38.8517	38.7651	29.0522	26.3749	27.5193	4.69727	40.6667	36.8333	21.3333	29.1667	25.6667	6.5	middle
116	mmu-miR-3473b_R-2	GGGCTGGAGAGATGGCTC	down	0.549283	-0.864379	0.151067	35.5564	19.5305	38.8517	38.7651	29.0522	26.3749	27.5193	4.69727	40.6667	36.8333	21.3333	29.1667	25.6667	6.5	middle
117	chi-miR-16a-5p_1ss22GA	TAGCAGCACGTAAATATTGGAA	down	0.868658	-0.203139	0.151918	599.751	520.979	593.285	613.576	592.393	450.333	551.101	561.504	621	583	435	498	514	777	middle
118	rno-miR-130a-3p	CAGTGCAATGTTAAAAGGGCAT	down	0.835481	-0.259321	0.1538	6876.63	5745.3	6143.99	7460.26	7025.65	6735.1	5098.22	5402.58	6431	7088.5	5159	7448	4755	7476	middle
119	rno-miR-340-3p_R-1	TCCGTCTCAGTTACTTTATAGC	up	1.2309	0.299716	0.154256	197.127	242.644	183.431	187.335	220.615	213.411	230.519	284.004	192	178	162	236	215	393	middle
120	rno-miR-146b-3p_L+2R-1	GCCCTAGGGACTCAGTTCTGGT	up	1.35885	0.44239	0.154637	232.174	315.49	263.682	223.118	209.721	381.607	318.437	246.426	276	212	154	422	297	341	middle
121	rno-miR-101b-3p_R-1_1ss20AT	TACAGTACTGTGATAGCTGT	down	0.429785	-1.21831	0.158538	4.5919	1.97353	6.68759	3.68356	3.40456	0	3.75263	2.16797	7	3.5	2.5	0	3.5	3	low
122	mmu-miR-26a-2-3p_1ss4GA	CCTATTCTTGATTACTTGTTTC	down	0.842135	-0.247876	0.161158	58.1957	49.0087	53.5008	65.2516	55.8348	46.1184	56.8255	44.082	56	62	41	51	53	61	middle
123	rno-miR-6318_R+1	CTGCCTGGCGCAGGGCCTGTAGT	up	1.37273	0.457046	0.162537	11.6244	15.9571	9.55371	15.7867	9.53276	14.4685	18.2271	15.1758	10	15	7	16	17	21	middle
124	rno-miR-145-5p	GTCCAGTTTTCCCAGGAATCCCT	down	0.769204	-0.378562	0.162653	48469.6	37283	43699.6	48110.4	53598.6	31345.1	32466.7	48037.1	45741	45713	39358	34663	30281	66473	high
125	rno-miR-486	TCCTGTACTGAGCTGCCCCGAG	up	1.42517	0.511137	0.163189	2070.03	2950.15	2577.59	2006.49	1626.02	2661.76	3769.25	2419.45	2698	1906.5	1194	2943.5	3515.5	3348	middle
126	rno-miR-221-3p	AGCTACATTGTCTGCTGGGTTTC	down	0.883783	-0.178236	0.164502	15539.3	13733.4	17184.3	14502.7	14931	12992.7	14998.7	13208.7	17987	13780	10964	14368	13989	18278	high
127	mmu-miR-199b-5p	CCCAGTGTTTAGACTACCTGTTC	down	0.817593	-0.290545	0.164669	40252	32909.7	36719.7	41663.2	42373.1	27526.4	31547.8	39655.1	38435	39587	31115	30440	29424	54874	high
128	rno-miR-300-3p	TATGCAAGGGCAAGCTCTCTTC	down	0.406535	-1.29855	0.165232	43.2909	17.5992	21.9735	45.2552	62.6439	4.52141	12.8662	35.4102	23	43	46	5	12	49	middle
129	rno-miR-18a-5p_R-2	TAAGGTGCATCTAGTGCAGAT	down	0.808614	-0.306477	0.167446	190.313	153.89	180.565	214.699	175.675	155.537	123.301	182.832	189	204	129	172	115	253	middle
130	mdo-miR-181a-5p_R+3_2	AACATTCAACGCTGTCGGTGAGTTTT	down	0.669423	-0.579011	0.172302	107.038	71.6538	103.18	99.4561	118.479	51.5441	56.8255	106.592	108	94.5	87	57	53	147.5	middle
131	mdo-miR-181a-5p_R+3_1	AACATTCAACGCTGTCGGTGAGTTAT	down	0.669423	-0.579011	0.172302	107.038	71.6538	103.18	99.4561	118.479	51.5441	56.8255	106.592	108	94.5	87	57	53	147.5	middle
132	hsa-mir-4454-p5_1ss19AT	TCCGAGTCACGGCACCAAT	down	0.327595	-1.61001	0.174875	18.7584	6.14515	24.362	25.7849	6.1282	7.23426	0	11.2012	25.5	24.5	4.5	8	0	15.5	middle
133	mmu-miR-6240_L-1R-7	CAAAGCATCGCGAAGGCC	up	3.14996	1.65533	0.175454	1.1146	3.51094	3.3438	0	0	4.97355	3.75263	1.80664	3.5	0	0	5.5	3.5	2.5	low
134	rno-miR-219a-5p	TGATTGTCCAAACGCAATTCT	up	1.57611	0.656367	0.176615	9.16868	14.4508	9.55371	8.41956	9.53276	14.0164	10.1857	19.1504	10	8	7	15.5	9.5	26.5	middle
135	hsa-miR-7977_1ss6AG	TTCCCGGCCAACGCACCA	up	2.04754	1.03389	0.177422	72.0856	147.598	86.9387	55.7796	73.5385	187.186	183.343	72.2657	91	53	54	207	171	100	middle
136	rno-miR-146b-5p	TGAGAACTGAATTCCATAGGCTGT	up	1.22479	0.292537	0.178157	48277.7	59130.2	54459	47843.1	42531.1	69927.3	54036.3	53427.1	57003	45459	31231	77329	50398.5	73931.5	high
137	bta-miR-146a_R-1_2ss18AG23GT	TGAGAACTGAATTCCATGGGTTT	down	0.819693	-0.286845	0.180824	15805.4	12955.6	12993	16660.2	17762.9	11355.1	13200.1	14311.5	13600	15830	13043.5	12557	12311.5	19804	high
138	mmu-miR-671-5p_R+1	AGGAAGCCCTGGAGGGGCTGGAGG	down	0.693889	-0.527224	0.181166	88.3942	61.3357	67.8313	88.4054	108.946	53.3527	46.1037	84.5508	71	84	80	59	43	117	middle
139	rno-miR-130b-5p	ACTCTTTCCCTGTTGCACTACT	up	1.41219	0.497938	0.181947	12.3644	17.461	11.4644	14.7342	10.8946	20.7985	19.2992	12.2852	12	14	8	23	18	17	middle
140	mdo-miR-21-5p_L+2	AATAGCTTATCAGACTGATGTTGA	down	0.771228	-0.374771	0.183544	89.489	69.0164	74.5189	99.9823	93.9658	64.2041	54.6812	88.1641	78	95	69	71	51	122	middle
141	rno-miR-293-5p	ACTCAAACTGTGTGACACTTT	up	inf	inf	0.183682	0	2.95245	0	0	0	4.52141	0	4.33594	0	0	0	5	0	6	low
142	mmu-miR-101c_R+2	ACAGTACTGTGATAACTGATT	up	1.27632	0.351988	0.183914	12.2199	15.5964	11.4644	11.5769	13.6182	16.2771	18.2271	12.2852	12	11	10	18	17	17	middle
143	bta-miR-2478_L+2	TCGTATCCCACTTCTGACACCA	up	2.25765	1.17482	0.184204	9.42242	21.2725	12.4198	6.31467	9.53276	22.6071	31.0932	10.1172	13	6	7	25	29	14	middle
144	rno-miR-344a-3p_1ss21TC	TGATCTAGCCAAAGCCTGACCGT	down	-inf	-inf	0.184248	3.66482	0	5.73222	5.26223	0	0	0	0	6	5	0	0	0	0	low
145	rno-miR-210-5p_R+1	AGCCACTGCCCACAGCACACTGA	up	inf	inf	0.184784	0	3.19334	0	0	0	4.52141	0	5.0586	0	0	0	5	0	7	low
146	rno-miR-183-3p	TGAATTACCGAAGGGCCATAA	up	1.70927	0.773381	0.185094	48.2504	82.4731	60.1884	50.5174	34.0456	112.131	84.7022	50.586	63	48	25	124	79	70	middle
147	cgr-miR-101b-3p_R+1_1ss22GA	TACAGTACTGTGATAACTGAAAA	down	0.690763	-0.533737	0.186033	122.294	84.4759	120.377	115.769	130.735	70.534	60.0421	122.852	126	110	96	78	56	170	middle
148	ppy-mir-1268-p3_1ss8GA	CGCCTGTAGTCCCAGCTA	up	inf	inf	0.186294	0	1.94848	0	0	0	3.16499	2.68045	0	0	0	0	3.5	2.5	0	low
149	ppy-mir-1268-p5_1ss8GA	CGCCTGTAGTCCCAGCTA	up	inf	inf	0.186294	0	1.94848	0	0	0	3.16499	2.68045	0	0	0	0	3.5	2.5	0	low
150	PC-3p-43700_15	GCACGGATTGTTTTCCCACTAGT	up	inf	inf	0.186818	0	3.97653	0	0	0	5.42569	0	6.50391	0	0	0	6	0	9	low
151	rno-miR-3074	GATATCAGCTCAGTAGGCACCG	up	inf	inf	0.187288	0	5.86628	0	0	0	0	9.64962	7.94922	0	0	0	0	9	11	low
152	bta-miR-185_L+1	CTGGAGAGAAAGGCAGTTCCTGA	down	-inf	-inf	0.188031	5.07623	0	0	8.41956	6.80912	0	0	0	0	8	5	0	0	0	low
153	rno-miR-16-5p	TAGCAGCACGTAAATATTGGCG	down	0.85633	-0.223762	0.188493	50221.1	43005.8	46213.2	55463.9	48986.1	45721.9	35939.5	47356	48372	52700	35971	50561.5	33520	65530.5	high
154	rno-miR-298-3p_L+1	GAGGAACTAGCCTTCTCTCTGCT	up	inf	inf	0.188544	0	2.71156	0	0	0	4.52141	0	3.61328	0	0	0	5	0	5	low
155	rno-miR-551b-3p_L-1	GCGACCCATACTTGGTTTCAGT	up	inf	inf	0.188544	0	5.96544	0	0	0	9.94711	0	7.94922	0	0	0	11	0	11	low
156	oan-miR-499-5p	TTAAGACTTGTAGTGATGTTT	up	inf	inf	0.188544	0	2.71156	0	0	0	4.52141	0	3.61328	0	0	0	5	0	5	low
157	mmu-miR-744-3p_R-1_1ss6GA	CTGTTACCACTAACCTCAACC	up	1.53277	0.616145	0.18899	40.0553	61.3957	62.0991	29.4685	28.5983	71.4383	64.3308	48.418	65	28	21	79	60	67	middle
158	rno-miR-337-3p_L-1	TCAGCTCCTATATGATGCCTTT	down	-inf	-inf	0.190126	4.02378	0	0	5.26223	6.80912	0	0	0	0	5	5	0	0	0	low
159	rno-miR-19b-1-5p_R+1	AGTTTTGCAGGTTTGCATCCAGC	down	0.322483	-1.6327	0.19057	9.71062	3.13151	5.73222	8.41956	14.9801	0	0	9.39453	6	8	11	0	0	13	middle
160	bta-mir-3533-p3_1ss3GA	GAATCCTGTGGCATCCATGA	up	inf	inf	0.192388	0	4.19839	0	0	0	7.23426	5.3609	0	0	0	0	8	5	0	low
161	mmu-miR-1298-3p	CATCTGGGCAACTGATTGAACT	up	1.39085	0.475971	0.193079	16.1799	22.5038	20.0628	18.944	9.53276	20.7985	23.588	23.125	21	18	7	23	22	32	middle
162	PC-3p-12306_110	CATAAGTGTAGAGAGTCTGTAGT	up	1.39469	0.479948	0.194013	27.78	38.7446	24.8396	32.6258	25.8746	41.597	47.1759	27.4609	26	31	19	46	44	38	middle
163	rno-miR-224-5p	CAAGTCACTAGTGGTTCCGTTT	up	1.39341	0.478621	0.194169	2637.74	3675.46	2676.95	2515.34	2720.92	4739.34	3322.69	2964.34	2802	2390	1998	5241	3099	4102	middle
164	rno-miR-181a-5p	AACATTCAACGCTGTCGGTGAGT	down	0.898048	-0.155136	0.194651	33861.2	30408.9	34804.2	33226.8	33552.6	30825.2	33355.5	27046.1	36430	31571	24638	34088	31110	37426	high
165	bta-mir-2904-2-p5_1ss16TC	GAGCCTCGGTTGGCCCCGGAT	up	inf	inf	0.195659	0	1.82575	0	0	0	2.26071	3.21654	0	0	0	0	2.5	3	0	low
166	mmu-miR-1983	CTCACCTGGAGCATGTTTTCT	up	1.6441	0.717302	0.195675	39.6025	65.1107	46.8132	28.416	43.5783	40.6927	66.4752	88.1641	49	27	32	45	62	122	middle
167	rno-miR-376c-3p	AACATAGAGGAAATTTCACGT	down	-inf	-inf	0.195782	3.86199	0	4.77685	0	6.80912	0	0	0	5	0	5	0	0	0	low
168	mmu-miR-486b-5p_R+1	TCCTGTACTGAGCTGCCCCGAGT	up	1.23151	0.300427	0.196246	1391.39	1713.51	1519.99	1382.91	1271.26	1490.26	2055.37	1594.9	1591	1314	933.5	1648	1917	2207	middle
169	mmu-miR-214-5p	TGCCTGTCTACACTTGCTGTGC	up	1.19352	0.255222	0.197036	109.024	130.123	107.002	108.402	111.67	123.887	114.723	151.758	112	103	82	137	107	210	middle
170	rno-miR-29b-3p	TAGCACCATTTGAAATCAGTGTT	down	0.83116	-0.266801	0.197774	1244.71	1034.55	1030.84	1287.67	1415.62	1018.75	985.87	1099.04	1079	1223.5	1039.5	1126.58	919.5	1520.83	middle
171	PC-3p-33237_26	TCTGTCCTTGTGACCCACCAGT	up	2.84885	1.51038	0.197866	2.10489	5.99652	0	6.31467	0	5.42569	7.50526	5.0586	0	6	0	6	7	7	low
172	rno-miR-6215_1ss1TA	ATTAGGGTTGCAGAGCCAGG	down	0.666315	-0.585724	0.198294	21.068	14.0379	28.6611	16.8391	17.7037	14.4685	16.0827	11.5625	30	16	13	16	15	16	middle
173	rno-miR-5132-5p_L-2R+2	TGGGGCGGTGGACCCAGGCTTT	up	inf	inf	0.199438	0	3.01299	0	0	0	5.42569	0	3.61328	0	0	0	6	0	5	low
174	ssc-mir-1285-p5_1ss20TC	CGCCTGTGAATAGCCACTGCAC	up	3.34102	1.74029	0.202795	37.6475	125.781	21.0182	11.5769	80.3476	190.804	155.466	31.0742	22	11	59	211	145	43	middle
175	rno-miR-33-3p_R+1	CAATGTTTCCACAGTGCATCAT	down	0.780801	-0.356974	0.202931	87.0068	67.9349	100.314	92.6152	68.0912	82.2897	55.7534	65.7617	105	88	50	91	52	91	middle
176	rno-miR-455-5p	TATGTGCCTTTGGACTACATCG	down	0.840033	-0.251481	0.20542	295.013	247.821	310.495	329.415	245.128	246.869	250.89	245.703	325	313	180	273	234	340	middle
177	PC-3p-12941_103	ATCAAGAAGAAGGAACTAC	up	1.56043	0.641948	0.205632	22.4016	34.9563	12.4198	22.1014	32.6838	35.267	45.0316	24.5703	13	21	24	39	42	34	middle
178	bta-miR-4523_1ss7GC	GACCGACAGGGCCTCGGCTGT	up	2.54025	1.34497	0.206898	5.35418	13.6009	7.64297	8.41956	0	15.3728	20.3714	5.0586	8	8	0	17	19	7	middle
179	rno-miR-200b-5p	CATCTTACTGGGCAGCATTGGA	up	1.19378	0.255539	0.207382	367.206	438.364	380.238	390.457	330.923	451.237	499.636	364.219	398	371	243	499	466	504	middle
180	rno-miR-18a-3p	ACTGCCCTAAGTGCTCCTTCT	up	inf	inf	0.20894	0	5.76149	0	0	0	10.8514	6.43308	0	0	0	0	12	6	0	middle
181	rno-miR-296-5p	AGGGCCCCCCCTCAATCCTGT	up	1.32214	0.402878	0.2094	9.48108	12.5353	7.64297	12.6293	8.17094	11.7557	15.0105	10.8398	8	12	6	13	14	15	middle
182	rno-miR-143-5p_R+1	GGTGCAGTGCTGCATCTCTGGT	down	0.861341	-0.215344	0.2108	6731.87	5798.44	7682.14	6607.25	5906.23	5624.64	5378.05	6392.62	8041	6278	4337	6220	5016	8846	middle
183	rno-miR-330-3p_L-1	CAAAGCACAGGGCCTGCAGAGA	up	1.17038	0.226975	0.216381	300.279	351.44	342.023	281.003	277.812	373.469	383.84	297.012	358	267	204	413	358	411	middle
184	rno-miR-28-3p	CACTAGATTGTGAGCTCCTGGA	up	1.59539	0.673912	0.216496	2665.62	4252.72	2267.09	2291.17	3438.6	4720.35	5541.03	2496.78	2373	2177	2525	5220	5168	3455	middle
185	rno-miR-26a-5p	TTCAAGTAATCCAGGATAGGCT	up	1.04688	0.0660911	0.218458	734627	769063	728587	716461	758832	761999	805224	739967	762622	680758	557218	842656	751016	1.02395e+06	high
186	pal-miR-9993b-3p_L+1	AATCTCGCTGGGGCCTCCA	up	inf	inf	0.218984	0	4.15816	0	0	0	8.13854	0	4.33594	0	0	0	9	0	6	low
187	rno-miR-23a-3p	ATCACATTGCCAGGGATTTCC	down	0.897704	-0.155688	0.219627	84806.6	76131.3	89871.7	83440	81108.2	70312.5	72051.6	86029.7	94070	79282	59558.5	77755	67201	119046	high
188	ssc-miR-150_L+2	AATCTCCCAACCCTTGTACCAGTG	down	0.449427	-1.15384	0.219715	22.3823	10.0592	25.795	16.8391	24.5128	6.32998	0	23.8477	27	16	18	7	0	33	middle
189	rno-miR-216a-5p	TAATCTCAGCTGGCAACTGTGA	down	0.594547	-0.750137	0.220488	53.789	31.9801	32.4826	52.6223	76.2621	22.6071	34.3098	39.0235	34	50	56	25	32	54	middle
190	bta-miR-504_L-1R+1	GACCCTGGTCTGCACTCTGTCT	up	1.63848	0.712361	0.222513	19.8407	32.5087	21.0182	12.6293	25.8746	18.0856	37.5263	41.9141	22	12	19	20	35	58	middle
191	PC-3p-3226_588	GTTGGCACTTTCTTGAGTGAGT	down	0.830666	-0.267659	0.223105	130.648	108.524	108.912	153.657	129.373	117.557	108.29	99.7266	114	146	95	130	101	138	middle
192	PC-3p-20169_58	TTCGGCTGCATTTCTCGGTTGT	down	0.574626	-0.799306	0.223663	14.9414	8.58572	20.0628	8.41956	16.3419	4.52141	7.50526	13.7305	21	8	12	5	7	19	middle
193	efu-mir-9277-p3_1ss10CT	CATTGGGGTTTCCCCGCGCAGGT	down	0.56373	-0.826923	0.223945	13.5291	7.62675	12.4198	19.9965	8.17094	6.32998	6.43308	10.1172	13	19	6	7	6	14	middle
194	hsa-miR-4286_R+1	ACCCCACTCCTGGTACCA	up	1.46505	0.550947	0.225668	56.399	82.6272	68.7867	56.8321	43.5783	103.992	91.1353	52.7539	72	54	32	115	85	73	middle
195	mmu-miR-6516-3p_L+1R-1	GTCATGTATGATACTGCAAACA	up	1.92581	0.945464	0.226199	2.80396	5.39988	5.25454	3.15734	0	4.52141	5.89699	5.78125	5.5	3	0	5	5.5	8	low
196	mmu-mir-3473h-p3_1ss12CT	AGCACTGACTGTTCTTCCAGA	up	inf	inf	0.226649	0	5.4041	0	0	0	10.8514	5.3609	0	0	0	0	12	5	0	middle
197	rno-miR-3068-5p_R-2	TTGGAGTTCATGCAAGTTCTAAC	down	0.861546	-0.215	0.226894	2255.57	1943.28	2042.58	2270.13	2454.01	1835.69	1704.77	2289.38	2138	2157	1802	2030	1590	3168	middle
198	oan-let-7f-5p_R+3_2	TGAGGTAGTAGATTGTATAGTTTTT	down	-inf	-inf	0.22712	7.44906	0	0	7.36712	14.9801	0	0	0	0	7	11	0	0	0	middle
199	oan-let-7f-5p_R+3_1	TGAGGTAGTAGATTGTATAGTTTGT	down	-inf	-inf	0.22712	7.44906	0	0	7.36712	14.9801	0	0	0	0	7	11	0	0	0	middle
200	rno-miR-125b-1-3p	ACGGGTTAGGCTCTTGGGAGCT	up	1.12051	0.164158	0.227162	256.704	287.64	245.53	263.111	261.47	291.179	317.365	254.375	257	250	192	322	296	352	middle
201	rno-miR-192-5p	CTGACCTATGAATTGACAGCC	up	1.14214	0.191737	0.227219	4091.92	4673.54	3813.84	4031.92	4430.01	5228.56	4737.96	4054.1	3992	3831	3253	5782	4419	5610	middle
202	rno-miR-215	ATGACCTATGATTTGACAGACA	up	inf	inf	0.229387	0	4.63865	0	0	0	4.52141	0	9.39453	0	0	0	5	0	13	low
203	rno-miR-664-2-5p_R+1	CTGGCTGGGGAAAATGATTGGA	up	1.8286	0.870739	0.229529	41.3696	75.6485	52.5454	48.4125	23.151	86.8111	104.001	36.1328	55	46	17	96	97	50	middle
204	rno-miR-7a-5p_R+1	TGGAAGACTAGTGATTTTGTTGTT	down	0.823522	-0.280121	0.232605	4318.94	3556.74	3521.5	4327.13	5108.2	3614.42	3218.15	3837.67	3686	4111.5	3751	3997	3001.5	5310.5	middle
205	hsa-miR-6516-5p_R-1	TTTGCAGTAACAGGTGTGAGC	up	1.27519	0.350707	0.233291	63.6581	81.1759	64.0098	45.2552	81.7094	90.4282	75.0526	78.0469	67	43	60	100	70	108	middle
206	mmu-miR-1271-5p	CTTGGCACCTGGTAAGCACTCA	up	1.32228	0.403023	0.233352	249.868	330.394	242.664	253.639	253.299	425.917	281.983	283.281	254	241	186	471	263	392	middle
207	rno-miR-505-5p	GGGAGCCAGGAAGTATTGATGTT	up	3.72656	1.89784	0.233416	4.39881	16.3924	4.77685	8.41956	0	5.42569	30.021	13.7305	5	8	0	6	28	19	middle
208	mmu-miR-574-3p_R-2	CACGCTCATGCACACACCCA	up	1.43856	0.524628	0.233512	19.6718	28.2992	23.8843	19.4702	15.661	36.6234	29.485	18.7891	25	18.5	11.5	40.5	27.5	26	middle
209	rno-miR-1843b-5p_R-2	ATGGAGGTCTCTGTCTGACTT	up	1.15896	0.212826	0.233848	160.087	185.534	165.757	141.554	172.952	210.698	186.559	159.346	173.5	134.5	127	233	174	220.5	middle
210	hsa-miR-141-3p_R+2	TAACACTGTCTGGTAAAGATGGCT	down	0.758925	-0.39797	0.238106	134.975	102.436	119.421	122.084	163.419	94.9497	75.0526	137.305	125	116	120	105	70	190	middle
211	rno-miR-217-5p_R+1	TACTGCATCAGGAACTGACTGGA	down	0.731996	-0.450093	0.240301	109.696	80.2968	92.671	131.556	104.86	59.6826	114.723	66.4844	97	125	77	66	107	92	middle
212	mmu-mir-6236-p3_3	CACCTGCCGAATCAACTAGC	up	3.65412	1.86952	0.240353	16.2336	59.3196	7.16528	0	41.5356	89.0718	82.0218	6.86524	7.5	0	30.5	98.5	76.5	9.5	middle
213	mmu-mir-6236-p3_4	CGAATCAACTAGCCCTGAAA	up	3.65412	1.86952	0.240353	16.2336	59.3196	7.16528	0	41.5356	89.0718	82.0218	6.86524	7.5	0	30.5	98.5	76.5	9.5	middle
214	mmu-mir-6236-p3_1	AATCAACTAGCCCTGAAA	up	3.65412	1.86952	0.240353	16.2336	59.3196	7.16528	0	41.5356	89.0718	82.0218	6.86524	7.5	0	30.5	98.5	76.5	9.5	middle
215	mmu-mir-6236-p3_2	CAACTAGCCCTGAAAATG	up	3.65412	1.86952	0.240353	16.2336	59.3196	7.16528	0	41.5356	89.0718	82.0218	6.86524	7.5	0	30.5	98.5	76.5	9.5	middle
216	mmu-mir-6236-p3_5	GAATCAACTAGCCCTGAAA	up	3.65412	1.86952	0.240353	16.2336	59.3196	7.16528	0	41.5356	89.0718	82.0218	6.86524	7.5	0	30.5	98.5	76.5	9.5	middle
217	rno-miR-361-5p	TTATCAGAATCTCCAGGGGTAC	up	1.05788	0.081179	0.240357	3581.94	3789.27	3582.64	3493.07	3670.11	3731.07	3603.6	4033.15	3750	3319	2695	4126	3361	5581	middle
218	rno-miR-101b-3p_R+1	TACAGTACTGTGATAGCTGAAG	down	0.856852	-0.222882	0.240927	8885.67	7613.7	10228.2	8835.28	7593.53	7334.63	6984.18	8522.29	10706	8395	5576	8111	6514	11793	middle
219	rno-miR-194-5p	TGTAACAGCAACTCCATGTGGA	down	0.930301	-0.104231	0.241856	2013.1	1872.79	2148.15	1881.77	2009.37	1741.2	1958.87	1918.29	2248.5	1788	1475.5	1925.5	1827	2654.5	middle
220	rno-miR-598-3p_R+1	TACGTCATCGTCGTCATCGTTAT	up	1.25778	0.330878	0.242049	92.1547	115.91	107.957	103.14	65.3675	115.748	97.5684	134.414	113	98	48	128	91	186	middle
221	bta-miR-92a_R+2	TATTGCACTTGTCCCGGCCTGTGA	down	0.926814	-0.109648	0.242128	30.5648	28.3279	32.4826	27.8898	31.3219	27.1285	28.9489	28.9063	34	26.5	23	30	27	40	middle
222	sha-miR-92a_R+6	TATTGCACTTGTCCCGGCCTGTGA	down	0.926814	-0.109648	0.242128	30.5648	28.3279	32.4826	27.8898	31.3219	27.1285	28.9489	28.9063	34	26.5	23	30	27	40	middle
223	rno-miR-342-3p	TCTCACACAGAAATCGCACCCGT	up	1.13062	0.177119	0.242205	4150.57	4692.74	3642.83	4056.13	4752.76	4954.56	4289.79	4833.85	3813	3854	3490	5479	4001	6689	middle
224	rno-miR-10a-5p_R-1	TACCCTGTAGATCCGAATTTGT	down	0.840593	-0.25052	0.243005	256155	215322	210210	261144	297112	209827	199164	236976	220030	248130	218172	232038	185756	327924	high
225	rno-miR-193b-3p_R+3	AACTGGCCCACAAAGTCCCGCT	down	0.860976	-0.215954	0.243356	417.998	359.887	416.542	458.866	378.587	367.139	296.994	415.527	436	436	278	406	277	575	middle
226	rno-miR-325-5p_R-2	CCTAGTAGGTGCTCAGTAAGT	up	5.18406	2.37408	0.244511	1.59228	8.2545	4.77685	0	0	11.7557	0	13.0078	5	0	0	13	0	18	middle
227	mmu-miR-339-5p_2ss22CA23GC	TCCCTGTCCTCCAGGAGCTCAAC	up	1.81103	0.856809	0.244795	3.34636	6.06035	4.77685	5.26223	0	4.52141	6.43308	7.22657	5	5	0	5	6	10	low
228	rno-miR-140-5p	CAGTGGTTTTACCCTATGGTAG	down	0.784701	-0.349785	0.246734	2155.67	1691.55	2444.79	2008.07	2014.14	1312.11	1506.41	2256.13	2559	1908	1479	1451	1405	3122	middle
229	mmu-miR-574-3p	CACGCTCATGCACACACCCACA	up	1.08143	0.112945	0.247654	309.181	334.359	336.29	295.737	295.516	331.872	357.572	313.633	352	281	217	367	333.5	434	middle
230	rno-miR-200a-3p	TAACACTGTCTGGTAACGATGT	down	0.952079	-0.0708474	0.248108	66758.6	63559.4	64866.3	67297.1	68112.3	66152.8	59637.3	64888.1	67896.5	63943.5	50015.5	73155	55622.5	89791	high
231	rno-miR-150-3p_R+2	CTGGTACAGGCCTGGGGGACA	up	1.18845	0.249081	0.249482	72.5477	86.2193	74.5189	73.6712	69.453	103.088	80.4135	75.1563	78	70	51	114	75	104	middle
232	rno-miR-674-3p_R-2	CACAGCTCCCATCTCAGAAC	up	1.30519	0.384264	0.251375	567.3	740.437	730.859	509.384	461.658	902.474	755.887	562.949	765	484	339	998	705	779	middle
233	rno-miR-329-5p_R-1	AGAGGTTTTCTGGGTCTCTGTTT	down	0.184972	-2.43462	0.252976	11.7205	2.16797	0	14.7342	20.4273	0	0	6.50391	0	14	15	0	0	9	middle
234	eca-miR-9182	TTGCACAAAGAGTCTCATGTCT	down	0.556368	-0.84589	0.253776	18.207	10.1298	9.55371	27.3636	17.7037	9.94711	13.9383	6.50391	10	26	13	11	13	9	middle
235	mmu-miR-574-3p_L-1	ACGCTCATGCACACACCCACA	up	1.79332	0.842632	0.254725	1.67318	3.00055	2.38843	2.63111	0	3.61713	3.21654	2.16797	2.5	2.5	0	4	3	3	low
236	pal-miR-9226-5p_L-3	AGTCCCTGTTCGGGCGCCA	up	1.8232	0.866469	0.256327	5.29353	9.65115	6.68759	5.78845	3.40456	14.9207	5.3609	8.67188	7	5.5	2.5	16.5	5	12	middle
237	rno-miR-99b-5p	CACCCGTAGAACCGACCTTGCG	up	1.19935	0.262256	0.257463	128378	153971	120691	128686	135757	182225	154572	125115	126329	122273	99688	201513	144166	173132	high
238	rno-miR-23a-5p_R-1	GGGGTTCCTGGGGATGGGATT	up	2.53198	1.34027	0.261623	2.72365	6.89622	0	0	8.17094	6.32998	8.57744	5.78125	0	0	6	7	8	8	low
239	hsa-mir-636-p3_1ss4AG	GGGGGCGCGCGGGCGGGGC	up	2.57427	1.36416	0.26562	1.91074	4.91875	5.73222	0	0	6.32998	5.89699	2.5293	6	0	0	7	5.5	3.5	low
240	PC-5p-8166_181	AACGAGGCAACACTCTCTGTCT	up	1.1621	0.216731	0.26669	28.3988	33.0022	24.8396	26.3111	34.0456	28.937	35.3819	34.6875	26	25	25	32	33	48	middle
241	rno-miR-128-1-5p	CGGGGCCGTAGCACTGTCTGA	up	1.41082	0.49653	0.266736	7.96562	11.238	6.68759	6.31467	10.8946	11.7557	7.50526	14.4531	7	6	8	13	7	20	middle
242	rno-miR-331-3p_R+1	GCCCCTGGGCCTATCCTAGAAT	up	1.27112	0.346099	0.267835	712.891	906.17	809.199	726.187	603.288	1160.19	763.392	794.922	847	690	443	1283	712	1100	middle
243	rno-miR-361-3p_L+1R-3	TCCCCCAGGTGTGATTCTGATT	up	1.13586	0.183782	0.269821	856.585	972.959	841.682	861.953	866.12	999.232	1091.48	828.164	881	819	636	1105	1018	1146	middle
244	PC-5p-21113_54	TTGTCTGTGTGTATGTCCATGT	down	0.854816	-0.226314	0.269926	9.41637	8.04926	9.55371	10.5245	8.17094	9.04282	6.43308	8.67188	10	10	6	10	6	12	middle
245	rno-miR-22-5p_R-1	AGTTCTTCAGTGGCAAGCTTT	down	0.909098	-0.137492	0.272222	780.058	709.149	857.923	757.761	724.49	704.436	778.403	644.61	898	720	532	779	726	892	middle
246	efu-miR-2683_L+1R-4_1ss11GA	TGATTGGAAGACACTCTGCAAC	up	1.16703	0.222836	0.274016	165.085	192.659	159.547	162.077	173.632	188.091	162.971	226.914	167	154	127.5	208	152	314	middle
247	rno-miR-503-5p	TAGCAGCGGGAACAGTACTGCAG	down	0.803165	-0.316231	0.274335	2676.5	2149.67	3131.71	2513.24	2384.55	2050.01	1623.28	2775.72	3278	2388	1751	2267	1514	3841	middle
248	rno-miR-100-3p_R+2	CAAGCTTGTGTCTATAGGTAT	down	0.250018	-1.9999	0.275672	4.81736	1.20443	7.64297	0	6.80912	0	0	3.61328	8	0	5	0	0	5	low
249	rno-miR-3585-3p_R+3	TGAACGGCCCTTGTTGTGAGGA	down	0.792906	-0.334778	0.276226	135.316	107.293	162.413	130.503	113.031	114.844	131.878	75.1563	170	124	83	127	123	104	middle
250	rno-let-7c-5p	TGAGGTAGTAGGTTGTATGGTT	down	0.888806	-0.17006	0.277713	60437.2	53716.9	64932.1	61781.4	54597.9	53538.5	61230.6	46381.5	67965.4	58702.7	40091.8	59205.5	57108.6	64182	high
251	rno-let-7a-5p_1ss19AG	TGAGGTAGTAGGTTGTATGGTT	down	0.888806	-0.17006	0.277713	60437.2	53716.9	64932.1	61781.4	54597.9	53538.5	61230.6	46381.5	67965.4	58702.7	40091.8	59205.5	57108.6	64182	high
252	rno-miR-509-5p	TACTCCAGAATATGGCAATCATG	down	0.685747	-0.544251	0.277995	41.1655	28.2291	43.9471	53.6747	25.8746	21.7028	22.5158	40.4688	46	51	19	24	21	56	middle
253	bta-miR-378c_R+1	ACTGGACTTGGAGTCAGAAGTT	down	0.538528	-0.892907	0.279051	11.7094	6.30581	7.64297	8.41956	19.0655	6.32998	5.3609	7.22657	8	8	14	7	5	10	middle
254	rno-miR-191a-3p_L-1	CTGCACTTGGATTTCGTTCCC	up	1.3179	0.398243	0.280796	38.2286	50.3815	41.0809	36.8356	36.7692	56.0655	61.1143	33.9649	43	35	27	62	57	47	middle
255	rno-miR-152-5p	AGGTTCTGTGATACACTCCGACT	down	0.84133	-0.249256	0.284737	172.597	145.212	179.61	142.08	196.103	137.451	123.301	174.883	188	135	144	152	115	242	middle
256	dno-miR-146a-5p_R+1	TGAGAACTGAATTCCATGGGTTTA	down	0.814959	-0.2952	0.285101	1539.99	1255.03	1146.44	1701.8	1771.73	1102.32	1364.89	1297.89	1200	1617	1301	1219	1273	1796	middle
257	mdo-miR-22-3p_R+1	AAGCTGCCAGTTGAAGAACTGCA	down	0.813227	-0.298271	0.286531	9.38401	7.63133	10.5091	9.47201	8.17094	8.13854	5.3609	9.39453	11	9	6	9	5	13	middle
258	rno-miR-301a-5p_R+1	GCTCTGACTTTATTGCACTACT	up	1.102	0.140121	0.288909	93.7663	103.33	106.046	89.4579	85.7949	111.227	95.424	103.34	111	85	63	123	89	143	middle
259	rno-miR-139-3p_R+1	TGGAGACGCGGCCCTGTTGGAGT	up	1.49289	0.578108	0.289509	35.2996	52.6985	54.4561	24.2062	27.2365	73.2469	38.5985	46.25	57	23	20	81	36	64	middle
260	rno-miR-23b-5p	GGGTTCCTGGCATGCTGATTT	up	1.74744	0.80524	0.291428	54.0809	94.503	59.233	52.6223	50.3875	105.801	137.239	40.4688	62	50	37	117	128	56	middle
261	rno-miR-223-3p_R+1	TGTCAGTTTGTCAAATACCCCA	down	0.888189	-0.171061	0.291998	1593.1	1414.98	1747.37	1689.18	1342.76	1404.35	1493.55	1347.03	1829	1605	986	1553	1393	1864	middle
262	bta-miR-378_L-1R+1_1ss16AG	CTGGACTTGGAGTCGGAAGGCT	up	1.07167	0.0998607	0.294809	288.743	309.437	306.674	259.954	299.601	294.796	318.437	315.078	321	247	220	326	297	436	middle
263	rno-miR-345-3p_1ss22AT	CCCTGAACTAGGGGTCTGGAGT	down	0.924403	-0.113407	0.294927	480.069	443.777	500.614	482.02	457.573	397.884	447.099	486.348	524	458	336	440	417	673	middle
264	rno-miR-3473_R-1	TCTAGGGCTGGAGAGATGGCT	up	1.46211	0.548053	0.29633	15.9999	23.3936	22.9289	7.36712	17.7037	27.1285	27.8767	15.1758	24	7	13	30	26	21	middle
265	rno-miR-181d-3p_L+1	CCCACCGGGGGATGAATGTCA	up	inf	inf	0.296818	0	8.7198	0	0	0	20.7985	5.3609	0	0	0	0	23	5	0	middle
266	rno-miR-218a-5p	TTGTGCTTGATCTAACCATGT	down	0.921712	-0.117612	0.297166	2304.7	2124.27	2414.22	2354.32	2145.55	1938.33	2356.12	2078.36	2527	2237	1575.5	2143.5	2197.5	2876	middle
267	rno-miR-26b-3p	CCTGTTCTCCATTACTTGGCTC	up	1.16209	0.216724	0.297726	129.924	150.983	102.225	133.661	153.886	137.451	158.683	156.816	107	127	113	152	148	217	middle
268	rno-miR-135a-5p	TATGGCTTTTTATTCCTATGTGA	down	0.663571	-0.591678	0.299604	31.7288	21.0543	41.0809	33.6783	20.4273	23.5113	8.57744	31.0742	43	32	15	26	8	43	middle
269	mdo-miR-150-5p_R-2	TCTCCCAACCCTTGTACCAGA	down	0.594004	-0.751456	0.300161	26.7094	15.8655	16.2413	42.0978	21.7892	18.0856	10.7218	18.7891	17	40	16	20	10	26	middle
270	rno-miR-1843b-5p_L+1R-3	TATGGAGGTCTCTGTCTGACT	up	1.09858	0.135646	0.302774	948.017	1041.48	930.053	903.525	1010.47	1173.76	997.127	953.545	973.5	858.5	742	1298	930	1319.5	middle
271	rno-miR-9a-5p	TCTTTGGTTATCTAGCTGTATGA	up	1.44435	0.530424	0.305316	40.9262	59.112	44.9024	39.2913	38.585	42.5013	49.3203	85.5144	47	37.3333	28.3333	47	46	118.333	middle
272	bta-mir-2887-1-p5_1ss15CA	CGGTGCGGAGAGCCATTCGTC	up	2.71018	1.43839	0.306189	44.489	120.573	20.0628	12.6293	100.775	187.186	162.971	11.5625	21	12	74	207	152	16	middle
273	rno-mir-6318-p5	CTCAGGCCTGTGCCCAAGGACT	up	1.3646	0.448481	0.306644	13.7819	18.8068	8.59834	13.6818	19.0655	24.4156	13.9383	18.0664	9	13	14	27	13	25	middle
274	rno-miR-190a-5p_R+1	TGATATGTTTGATATATTAGGTT	down	0.64988	-0.621754	0.306732	171.097	111.193	127.064	224.171	162.057	91.3325	51.4646	190.781	133	213	119	101	48	264	middle
275	rno-miR-29c-5p_R-1	TGACCGATTTCTCCTGGTGTT	down	0.853744	-0.228125	0.312237	341.459	291.519	312.406	394.667	317.305	274.902	243.385	356.27	327	375	233	304	227	493	middle
276	efu-miR-9298_R-4_1ss21TC	GCTGATTGTCATGTTCTGATC	up	1.24931	0.321126	0.313834	23.8387	29.7818	24.8396	24.2062	22.4701	33.0063	35.3819	20.957	26	23	16.5	36.5	33	29	middle
277	mmu-miR-205-3p_R-1	GATTTCAGTGGAGTGAAGCTC	up	1.79509	0.844055	0.31623	6.2318	11.1866	0	10.5245	8.17094	14.4685	5.3609	13.7305	0	10	6	16	5	19	middle
278	rno-miR-29a-3p_R-1	TAGCACCATCTGAAATCGGTT	up	1.0477	0.0672235	0.316241	124610	130554	123976	119069	130786	123219	131879	136565	129767	113136	96037.5	136261	123001	188976	high
279	rno-miR-338-5p_R-1	AACAATATCCTGGTGCTGAGT	up	1.31085	0.390504	0.317622	132.186	173.276	171.967	111.559	113.031	229.688	131.878	158.262	180	106	83	254	123	219	middle
280	PC-5p-34308_24	TCAAATCTCGCTGGGGCCTCCA	up	2.93643	1.55406	0.317801	3.34636	9.82635	4.77685	5.26223	0	14.4685	15.0105	0	5	5	0	16	14	0	middle
281	hsa-mir-4454-p5	TCCGAGTCACGGCACCAAAT	down	0.398804	-1.32625	0.32	13.7232	5.47287	6.68759	26.3111	8.17094	7.23426	2.68045	6.50391	7	25	6	8	2.5	9	middle
282	rno-miR-351-3p	GGTCAAGAGGCGCCTGGGAAC	up	1.40493	0.490503	0.320369	134.093	188.392	130.886	151.552	119.84	271.285	152.25	141.641	137	144	88	300	142	196	middle
283	rno-miR-382-5p	GAAGTTGTTCGTGGTGGATTCG	down	0.350531	-1.51239	0.321681	10.9279	3.83056	5.73222	5.26223	21.7892	0	6.43308	5.0586	6	5	16	0	6	7	middle
284	rno-miR-532-5p	CATGCCTTGAGTGTAGGACTGT	down	0.926345	-0.110378	0.323724	2891.8	2678.8	3104	2968.95	2602.44	2702.9	2860.58	2472.93	3249	2821	1911	2989	2668	3422	middle
285	rno-miR-542-3p_R+2	TGTGACAGATTGATAACTGAAAGT	down	0.865028	-0.209181	0.325146	5399.47	4670.69	5741.78	5460.09	4996.53	5063.98	3562.85	5385.24	6010	5188	3669	5600	3323	7452	middle
286	rno-miR-142-3p_R-1	TGTAGTGTTTCCTACTTTATGG	down	0.719901	-0.474129	0.326255	3168.03	2280.67	2286.2	3811.96	3405.92	1628.61	1660.81	3552.58	2393	3622	2501	1801	1549	4916	middle
287	rno-miR-532-3p	CCTCCCACACCCAAGGCTTGCA	up	1.24976	0.321647	0.326758	247.263	309.018	310.495	228.381	202.912	349.957	355.964	221.133	325	217	149	387	332	306	middle
288	rno-miR-9a-3p_L-1	TAAAGCTAGATAACCGAAAGT	up	2.99247	1.58134	0.327287	2.21205	6.6195	1.91074	2.45571	2.26971	4.82284	1.78697	13.2487	2	2.33333	1.66667	5.33333	1.66667	18.3333	middle
289	rno-miR-142-5p_L+2R-1	CCCATAAAGTAGAAAGCACTAC	up	1.10005	0.137568	0.32749	12067.8	13275.2	10239.7	12598.8	13364.9	13195.3	13816.1	12814.1	10718	11971	9814	14592	12886	17732	middle
290	efu-mir-2683-p3_1ss11GA	TGATTGGAAGACACTCTGCA	down	0.69191	-0.531344	0.328323	13.4017	9.2728	10.9868	9.47201	19.7464	11.3035	9.64962	6.86524	11.5	9	14.5	12.5	9	9.5	middle
291	rno-miR-1839-5p_R+1	AAGGTAGATAGAACAGGTCTTGT	up	1.07561	0.105155	0.328527	1030.8	1108.74	914.29	1068.23	1109.89	1083.33	1169.75	1073.14	957	1015	815	1198	1091	1485	middle
292	rno-miR-145-3p_L-2R+2	ATTCCTGGAAATACTGTTCTT	up	1.04383	0.0618835	0.329078	10955.8	11435.9	10910.3	11205.4	10751.6	11546.8	12022.4	10738.7	11420	10647	7895	12769	11213	14860	middle
293	rno-miR-98-5p	TGAGGTAGTAAGTTGTATTGTT	down	0.91292	-0.13144	0.329518	4163.28	3800.74	4377.84	4237.15	3874.86	3287.16	3883.6	4231.48	4582.35	4026	2845.35	3635.1	3622.15	5855.45	middle
294	rno-miR-125a-3p_R-1	ACAGGTGAGGTTCTTGGGAGC	up	1.27609	0.351729	0.329786	98.0254	125.089	128.975	91.5628	73.5385	143.781	142.6	88.8868	135	87	54	159	133	123	middle
295	mmu-mir-6236-p5_2	CCTGAAAATGGATGGCGCTGGAGC	up	2.64954	1.40574	0.331597	4.76638	12.6287	0	0	14.2991	20.3464	15.0105	2.5293	0	0	10.5	22.5	14	3.5	middle
296	mmu-mir-6236-p5_1	AAAATGGATGGCGCTGGA	up	2.64954	1.40574	0.331597	4.76638	12.6287	0	0	14.2991	20.3464	15.0105	2.5293	0	0	10.5	22.5	14	3.5	middle
297	rno-miR-147_R-1	GTGTGCGGAAATGCTTCTGCT	down	0.892264	-0.164457	0.332745	90.4574	80.7119	96.4924	76.8285	98.0513	85.0025	69.6917	87.4414	101	73	72	94	65	121	middle
298	PC-3p-17562_70	TACATACCGACATACACACAGA	up	2.26038	1.17657	0.334029	3.33274	7.53328	0	9.99823	0	8.59068	7.50526	6.50391	0	9.5	0	9.5	7	9	low
299	hsa-miR-1248_R-4_1ss2CT	ATCTTCTTGTATAAGCACTGTGC	down	0.214986	-2.21769	0.335934	69.6962	14.9837	32.4826	19.9965	156.61	19.8942	21.4436	3.61328	34	19	115	22	20	5	middle
300	PC-5p-30472_30	TAGCACTTGTGTTTGTTTTTGTTC	down	0.504889	-0.985961	0.336192	5.72781	2.89191	2.38843	5.26223	9.53276	3.61713	0	5.0586	2.5	5	7	4	0	7	low
301	rno-miR-455-3p	GCAGTCCACGGGCATATACACT	up	1.19729	0.259768	0.336278	721.808	864.21	672.581	805.121	687.721	795.769	1085.05	711.817	704	765	505	880	1012	985	middle
302	rno-miR-325-3p_R-1	TTTATTGAGCACCTCCTATCA	up	4.21242	2.07465	0.336385	3.34636	14.0963	4.77685	5.26223	0	12.66	0	29.6289	5	5	0	14	0	41	middle
303	rno-miR-1249	ACGCCCTTCCCCCCCTTCTTCA	down	0.898442	-0.154503	0.337166	276.922	248.798	298.076	249.43	283.259	255.912	280.911	209.57	312	237	208	283	262	290	middle
304	mmu-miR-331-5p_L+1R-1	TCTAGGTATGGTCCCAGGGATC	up	1.35526	0.438569	0.337386	72.7041	98.533	102.225	73.6712	42.2165	121.174	107.218	67.2071	107	70	31	134	100	93	middle
305	rno-miR-379-3p_L-1	TATGTAACATGGTCCACTAAC	up	3.00739	1.58851	0.338245	2.26971	6.82589	0	0	6.80912	0	10.7218	9.75586	0	0	5	0	10	13.5	middle
306	rno-miR-92b-5p	AGGGACGGGACGCGGTGCAGTGTT	up	1.60973	0.686816	0.338425	18.2282	29.3424	16.2413	22.1014	16.3419	19.8942	47.1759	20.957	17	21	12	22	44	29	middle
307	mdo-miR-26-5p_R+3	TTCAAGTAATCCAGGATAGGCTAG	down	0.870592	-0.199932	0.339797	193.326	168.308	222.601	169.444	187.932	134.738	180.126	190.059	233	161	138	149	168	263	middle
308	rno-miR-24-3p_R-2	TGGCTCAGTTCAGCAGGAAC	up	1.08331	0.115441	0.343415	45506.2	49297.1	46654.1	45187.8	44676.7	53168.2	51518.8	43204.4	48833.5	42936	32806.5	58796	48050.5	59785.5	high
309	rno-miR-29a-5p_R-1	ACTGATTTCTTTTGGTGTTCA	down	0.662015	-0.595064	0.344338	50.5963	33.4955	28.6611	53.6747	69.453	31.6499	16.0827	52.7539	30	51	51	35	15	73	middle
310	eca-mir-9182-p3_1ss23AT	AGACATGATGAGCTTTGTGCAAT	down	0.27457	-1.86475	0.346593	7.80988	2.14436	7.64297	15.7867	0	0	6.43308	0	8	15	0	0	6	0	middle
311	oan-miR-103-3p_R+1	AGCAGCATTGTACAGGGCTATGAG	down	0.875024	-0.192606	0.346743	51.0772	44.6938	60.1884	49.4649	43.5783	38.8841	50.3925	44.8047	63	47	32	43	47	62	middle
312	rno-miR-652-5p_L-1R+1	CAACCCTAGGAGGGGGTGCCATT	down	0.672599	-0.572182	0.348719	40.6359	27.3316	31.5272	39.9929	50.3875	41.597	6.43308	33.9649	33	38	37	46	6	47	middle
313	rno-miR-214-3p_R+1	ACAGCAGGCACAGACAGGCAGT	down	0.879569	-0.185131	0.349285	1300.93	1144.26	1352.8	1267.14	1282.84	1059.82	974.612	1398.34	1416	1204	942	1172	909	1935	middle
314	rno-miR-140-3p_L-1R+2	ACCACAGGGTAGAACCACGGAC	up	1.06405	0.0895656	0.350239	24035	25574.5	23663.6	23788.4	24653.1	26763.1	26932.1	23028.2	24769	22603	18103	29596	25119	31866	high
315	rno-miR-203b-3p	TTGAACTGTTAAGAACCACTGG	up	2.43658	1.28486	0.353275	6.9141	16.8468	13.3752	7.36712	0	12.66	5.3609	32.5195	14	7	0	14	5	45	middle
316	rno-let-7e-3p	CTATACGGCCTCCTAGCTTTCC	up	1.14241	0.192083	0.354392	260.803	297.944	315.272	254.692	212.444	273.093	330.231	290.508	330	242	156	302	308	402	middle
317	PC-3p-11851_115	TGACTTTCCAGAGAACCCTTGA	up	1.36257	0.446334	0.354432	16.7774	22.8605	13.3752	17.8916	19.0655	29.8413	25.7323	13.0078	14	17	14	33	24	18	middle
318	rno-miR-382-3p_R+1	AATCATTCACGGACAACACTTT	up	3.05699	1.61211	0.358487	2.26971	6.93846	0	0	6.80912	0	12.8662	7.94922	0	0	5	0	12	11	middle
319	rno-miR-205	TCCTTCATTCCACCGGAGTCTGT	up	1.36616	0.450124	0.360047	1118.89	1528.58	1196.12	1049.29	1111.25	1092.37	1276.97	2216.39	1252	997	816	1208	1191	3067	middle
320	rno-miR-3577_R+1	TCTGTCCCTCTTGGCCCTTAGT	up	1.53486	0.618108	0.360568	11.8458	18.1816	13.3752	12.6293	9.53276	26.2242	20.3714	7.94922	14	12	7	29	19	11	middle
321	ssc-miR-30a-3p_L-1R+2	TTTCAGTCGGATGTTTGCAGCCA	up	1.43482	0.520869	0.362573	13.1964	18.9345	21.0182	6.31467	12.2564	22.6071	11.794	22.4024	22	6	9	25	11	31	middle
322	rno-miR-183-5p	TATGGCACTGGTAGAATTCACT	up	1.08999	0.124308	0.363525	10153.3	11066.9	9202.13	10017.2	11240.5	12282	10926.6	9992.17	9632	9518	8254	13582	10191	13827	middle
323	rno-miR-125a-5p_R-2	TCCCTGAGACCCTTTAACCTGT	up	1.26287	0.336709	0.363649	54395.9	68695.1	56424.2	51804.5	54959.1	66909.7	90768.6	48407.1	59060	49223	40357	73992	84658	66985	high
324	mdo-miR-26-5p_R+1_1ss10TC	TTCAAGTAACCCAGGATAGGCT	down	0.856181	-0.224012	0.365082	96.7125	82.8034	87.8941	104.192	98.0513	105.801	76.1248	66.4844	92	99	72	117	71	92	middle
325	rno-miR-653-5p	TTGAAACATTCTCTACTGAAC	up	1.36301	0.446795	0.365085	28.2431	38.4955	25.795	35.7832	23.151	55.1612	34.3098	26.0156	27	34	17	61	32	36	middle
326	cgr-miR-1271_L+1R+1_1ss11GC	AGTGCCTGCTCTGTGCCAAGGC	up	1.44852	0.53458	0.365276	17.1878	24.8969	15.2859	29.4685	6.80912	20.7985	27.8767	26.0156	16	28	5	23	26	36	middle
327	rno-miR-350_R-2	TTCACAAAGCCCATACACTTTC	down	0.905907	-0.142565	0.3667	325.35	294.737	335.335	322.048	318.667	246.869	299.138	338.203	351	306	234	273	279	468	middle
328	rno-miR-1298	TTCATTCGGCTGTCCAGATGTA	up	1.15768	0.211232	0.366777	798.319	924.195	925.754	857.743	611.459	963.965	1034.65	773.965	969	815	449	1066	965	1071	middle
329	rno-miR-494-3p	TGAAACATACACGGGAAACCTCT	down	0.622397	-0.684093	0.367462	134.131	83.4826	95.5371	95.7725	211.083	20.7985	112.579	117.07	100	91	155	23	105	162	middle
330	eca-mir-8969-p5_1ss14GT	GGTGGTTCAGTGGTAGAA	up	5.17599	2.37183	0.367465	0.796142	4.12082	2.38843	0	0	2.71285	9.64962	0	2.5	0	0	3	9	0	low
331	rno-miR-10a-3p_R-1	CAAATTCGTATCTAGGGGAAT	up	1.09327	0.128646	0.36807	732.001	800.273	827.351	680.932	687.721	749.65	895.27	755.899	866	647	505	829	835	1046	middle
332	oga-mir-872-p5	AAGGTTACTTGTTAGTTCAGGAT	down	0.876445	-0.190264	0.368142	60.0974	52.6721	58.2776	62.0943	59.9202	39.7884	58.9699	59.2578	61	59	44	44	55	82	middle
333	rno-miR-541-5p_R-2	AAGGGATTCTGATGTTGGTCACA	down	0.551785	-0.857822	0.368443	204.364	112.765	79.2958	194.702	339.094	22.6071	141.528	174.16	83	185	249	25	132	241	middle
334	rno-miR-122-5p_R+1	TGGAGTGTGACAATGGTGTTTGT	up	11.1182	3.47485	0.369494	9.07858	100.938	21.9735	5.26223	0	259.529	39.6707	3.61328	23	5	0	287	37	5	middle
335	mmu-miR-199b-3p_R+2	ACAGTAGTCTGCACATTGGTTAAG	down	0.573801	-0.801379	0.370149	11.0906	6.36379	7.64297	14.7342	10.8946	0	5.3609	13.7305	8	14	8	0	5	19	middle
336	rno-miR-674-5p_R+1	GCACTGAGATGGGAGTGGTGTAT	down	0.865769	-0.207946	0.372006	545.727	472.473	588.508	555.691	492.98	590.496	375.263	451.66	616	528	362	653	350	625	middle
337	rno-miR-301a-3p	CAGTGCAATAGTATTGTCAAAGC	down	0.767865	-0.381076	0.372095	290.147	222.793	242.664	310.471	317.305	192.612	140.456	335.313	254	295	233	213	131	464	middle
338	rno-miR-499-5p	TTAAGACTTGCAGTGATGTTT	up	1.17261	0.229725	0.372227	1404.95	1647.46	1756.93	1228.2	1229.73	1473.08	1491.4	1977.91	1839	1167	903	1629	1391	2737	middle
339	rno-miR-511-3p_R+1	AATGTGTAGCAAAAGACAGGAT	down	0.734674	-0.444825	0.372596	109.407	80.3784	156.681	102.087	69.453	71.4383	77.197	92.5	164	97	51	79	72	128	middle
340	PC-3p-36413_22	ATATACATGCACATAAGCACACA	down	0.35642	-1.48835	0.373526	2.70339	0.963542	3.3438	0	4.76638	0	0	2.89063	3.5	0	3.5	0	0	4	low
341	rno-miR-151-3p	CTAGACTGAGGCTCCTTGAGG	up	1.1233	0.167749	0.376504	11652.5	13089.3	11587.7	11897.9	11472	14901.7	13734.6	10631.7	12129	11305	8424	16479	12810	14712	middle
342	rno-miR-148a-5p_R-1	AAAGTTCTGAGACACTCTGACT	up	1.14781	0.198883	0.379063	594.673	682.572	465.266	628.31	690.444	636.615	613.287	797.813	487	597	507	704	572	1104	middle
343	rno-miR-487b-3p	AATCGTACAGGGTCATCCACTT	up	3.07869	1.62231	0.381165	1.75408	5.40025	0	5.26223	0	0	5.3609	10.8398	0	5	0	0	5	15	middle
344	rno-miR-134-5p	TGTGACTGGTTGACCAGAGGGG	down	0.562176	-0.830907	0.381318	32.1618	18.0806	12.4198	33.6783	50.3875	0	28.9489	25.293	13	32	37	0	27	35	middle
345	cfa-miR-194_R+1	TGTAACAGCAACTCCATGTGGAT	up	1.0805	0.1117	0.3814	158.167	170.899	156.681	155.762	162.057	154.632	165.116	192.949	164	148	119	171	154	267	middle
346	rno-miR-410-3p	AATATAACACAGATGGCCTGT	down	0.555752	-0.847486	0.381493	14.89	8.27514	5.73222	15.7867	23.151	0	9.64962	15.1758	6	15	17	0	9	21	middle
347	hsa-mir-4454-p5_1ss18AT	TCCGAGTCACGGCACCATA	down	0.37048	-1.43253	0.383562	9.75298	3.61328	12.4198	16.8391	0	0	0	10.8398	13	16	0	0	0	15	middle
348	ssc-mir-1285-p3_1ss24TA	CAACATAGCGAGACCCCGTCTCTA	up	1.06373	0.0891351	0.38423	566.95	603.083	508.257	575.688	616.906	625.763	611.143	572.344	532	547	453	692	570	792	middle
349	bta-miR-146a_R-2_2ss21TC22TC	TGAGAACTGAATTCCATAGGCC	down	0.850068	-0.23435	0.388882	223.963	190.384	283.745	196.807	191.336	198.942	209.611	162.598	297	187	140.5	220	195.5	225	middle
350	mmu-miR-16-1-3p_R+1	CCAGTATTGACTGTGCTGCTGAA	down	0.873465	-0.195179	0.389146	158.16	138.147	133.752	193.65	147.077	151.015	129.734	133.691	140	184	108	167	121	185	middle
351	rno-miR-137-3p	TTATTGCTTAAGAATACGCGTAG	down	0.291471	-1.77857	0.389417	14.0496	4.09505	30.5719	11.5769	0	0	0	12.2852	32	11	0	0	0	17	middle
352	PC-3p-30140_31	AAGGAGAAGCTTTGTTCTAGC	up	1.66857	0.738611	0.392334	3.69718	6.16899	4.77685	6.31467	0	4.52141	9.64962	4.33594	5	6	0	5	9	6	low
353	rno-miR-450b-5p_R+1	TTTTGCGATGTGTTCCTAATAT	up	1.07626	0.10603	0.395341	70487.1	75862.6	69672.8	73484.9	68303.6	83208	66378.1	78001.7	72927.5	69823	50156	92015.5	61909.5	107938	high
354	rno-miR-450a-5p_1ss21GA	TTTTGCGATGTGTTCCTAATAT	up	1.07626	0.10603	0.395341	70487.1	75862.6	69672.8	73484.9	68303.6	83208	66378.1	78001.7	72927.5	69823	50156	92015.5	61909.5	107938	high
355	rno-miR-144-3p	TACAGTATAGATGATGTACT	up	1.39448	0.479729	0.395635	1038.07	1447.57	1412.99	967.198	734.023	1339.24	875.971	2127.5	1479	919	539	1481	817	2944	middle
356	rno-miR-192-3p_R+1	CTGCCAGTTCCATAGGTCACAGT	down	0.394375	-1.34236	0.398935	3.66482	1.44531	5.73222	5.26223	0	0	0	4.33594	6	5	0	0	0	6	low
357	rno-miR-193a-3p	AACTGGCCTACAAAGTCCCAGT	down	0.801139	-0.319875	0.4004	183.746	147.206	155.725	215.751	179.761	208.889	95.424	137.305	163	205	132	231	89	190	middle
358	bta-mir-2887-1-p3_1ss10CA	CGGAGAGCCATTCGTCCCGGGA	up	7.08764	2.8253	0.40053	1.91074	13.5426	5.73222	0	0	35.267	5.3609	0	6	0	0	39	5	0	middle
359	bta-miR-342_R-3	TCTCACACAGAAATCGCACCCA	up	1.25759	0.330661	0.400583	11.6456	14.6453	16.2413	10.5245	8.17094	18.0856	15.0105	10.8398	17	10	6	20	14	15	middle
360	rno-miR-30e-5p_R+2	TGTAAACATCCTTGACTGGAAGCT	down	0.871831	-0.19788	0.402745	172155	150090	150480	174865	191118	133260	127591	189418	157510	166151	140340	147366	119002	262113	high
361	rno-miR-351-5p_R-4	TCCCTGAGGAGCCCTTTGAGC	up	1.16962	0.226036	0.40468	23383.4	27349.6	22488.5	23319	24342.6	34451.4	26059.3	21538.1	23539	22157	17875	38098	24305	29804	high
362	rno-let-7a-5p	TGAGGTAGTAGGTTGTATAGTT	down	0.901788	-0.14914	0.405668	29670.5	26756.5	31956	30163.6	26891.9	26026.2	31674.7	22568.7	33448.8	28660.4	19747	28781	29542.3	31230.1	high
363	rno-miR-362-5p	AATCCTTGGAACCTAGGTGTGAAT	down	0.877662	-0.188263	0.407091	1918.23	1683.56	1646.1	1867.04	2241.56	1510.15	1488.19	2052.34	1723	1774	1646	1670	1388	2840	middle
364	rno-miR-879-5p_R-1	AGAGGCTTATAGCTCTAAGC	up	1.07498	0.104304	0.407186	113.764	122.293	126.109	115.769	99.4131	122.078	114.723	130.078	132	110	73	135	107	180	middle
365	hsa-mir-1973-p5	GTATCCTGACCGTGCAAA	down	0.649764	-0.622012	0.407986	3.75584	2.44041	3.3438	3.15734	4.76638	4.06927	0	3.25195	3.5	3	3.5	4.5	0	4.5	low
366	rno-let-7i-3p	CTGCGCAAGCTACTGCCTTGCT	down	0.833246	-0.263186	0.411954	678.473	565.335	802.511	707.243	525.664	481.983	463.182	750.84	840	672	386	533	432	1039	middle
367	cgr-mir-1903-p3_1ss9TA	AACTCAGGACCTCTGGAAGAG	down	0.408487	-1.29164	0.413921	4.3746	1.78697	0	6.31467	6.80912	0	5.3609	0	0	6	5	0	5	0	low
368	rno-miR-155-5p	TTAATGCTAATTGTGATAGGGGT	down	0.835862	-0.258663	0.4156	459.873	384.391	375.461	512.541	491.618	263.146	387.057	502.969	393	487	361	291	361	696	middle
369	rno-miR-24-1-5p_R-1	GTGCCTACTGAGCTGATATCA	up	1.12353	0.168032	0.417491	178.312	200.338	173.877	173.127	187.932	157.345	217.116	226.553	182	164.5	138	174	202.5	313.5	middle
370	bta-miR-339a_R+1_1ss22CT	TCCCTGTCCTCCAGGAGCTCATT	up	1.07457	0.103757	0.419573	129.859	139.542	126.109	136.818	126.65	135.642	125.445	157.539	132	130	93	150	117	218	middle
371	hsa-miR-4454_L-2	ATCCGAGTCACGGCACCA	down	0.731598	-0.450877	0.420326	106.576	77.9711	120.854	145.764	53.1111	86.359	53.609	93.9453	126.5	138.5	39	95.5	50	130	middle
372	cgr-miR-1260_R+1	ATCCCACCGCTGCCACCAA	up	1.1954	0.257492	0.422315	34.3287	41.0364	41.0809	32.6258	29.2792	52.9005	39.1346	31.0742	43	31	21.5	58.5	36.5	43	middle
373	rno-miR-15a-3p_L+1	CAGGCCATATTGTGCTGCCTCA	up	inf	inf	0.42265	0	1.50714	0	0	0	4.52141	0	0	0	0	0	5	0	0	low
374	rno-miR-101b-3p_R-2_1ss19GT	TACAGTACTGTGATAGCTT	up	inf	inf	0.42265	0	1.20571	0	0	0	3.61713	0	0	0	0	0	4	0	0	low
375	rno-miR-101b-3p_R+2_1ss3CN	TANAGTACTGTGATAGCTGAAGT	up	inf	inf	0.42265	0	2.32306	0	0	0	0	6.96917	0	0	0	0	0	6.5	0	low
376	rno-miR-194-3p_R+2	CCAGTGGGGCTGCTGTTATCTGT	down	-inf	-inf	0.42265	2.54766	0	7.64297	0	0	0	0	0	8	0	0	0	0	0	low
377	rno-miR-196b-5p_R-1	TAGGTAGTTTCCTGTTGTTGG	down	-inf	-inf	0.42265	3.15734	0	0	9.47201	0	0	0	0	0	9	0	0	0	0	low
378	rno-miR-218a-1-3p	AAACATGGTTCCGTCAAGCAC	up	inf	inf	0.42265	0	1.78697	0	0	0	0	5.3609	0	0	0	0	0	5	0	low
379	rno-miR-219a-1-3p_R+1	AGAGTTGCGTCTGGACGTCCCGA	down	-inf	-inf	0.42265	1.59228	0	4.77685	0	0	0	0	0	5	0	0	0	0	0	low
380	rno-miR-431_R-1	TGTCTTGCAGGCCGTCATGC	up	inf	inf	0.42265	0	2.14436	0	0	0	0	6.43308	0	0	0	0	0	6	0	low
381	rno-miR-871-3p_R+1	TGACTGGCACCATACTGGATAAT	up	inf	inf	0.42265	0	1.50714	0	0	0	4.52141	0	0	0	0	0	5	0	0	low
382	rno-miR-1956-5p_R+1	AGTCCAGGGCTGAGTCAGCGGAT	up	inf	inf	0.42265	0	1.80856	0	0	0	5.42569	0	0	0	0	0	6	0	0	low
383	rno-miR-3572_R+1	TTACACTTGCCCTTTTTTCCCCAGT	down	-inf	-inf	0.42265	3.15734	0	0	9.47201	0	0	0	0	0	9	0	0	0	0	low
384	rno-miR-6321_1ss3CT	TATTGCAGTGAGTTCTATGAAGC	up	inf	inf	0.42265	0	1.80856	0	0	0	5.42569	0	0	0	0	0	6	0	0	low
385	mmu-mir-682-p3_1ss9CT	GTGGCCGGTGGGGCCTGGACCTAC	down	-inf	-inf	0.42265	2.10489	0	0	6.31467	0	0	0	0	0	6	0	0	0	0	low
386	mmu-mir-692-2-p5_1ss4GC	AGGCATCTCTGGGCGAGTATCT	up	inf	inf	0.42265	0	1.78697	0	0	0	0	5.3609	0	0	0	0	0	5	0	low
387	hsa-mir-1244-4-p5_1ss10CT	ATCTTATTCTGAGCATTCCAGTA	up	inf	inf	0.42265	0	2.50175	0	0	0	0	7.50526	0	0	0	0	0	7	0	low
388	mdo-miR-219-5p_R+3	TGATTGTCCAAACGCAATTCTCGT	down	-inf	-inf	0.42265	1.05245	0	0	3.15734	0	0	0	0	0	3	0	0	0	0	low
389	eca-miR-449b_R-6	AGGCAGTGTGTTGTTAGCT	up	inf	inf	0.42265	0	1.50714	0	0	0	4.52141	0	0	0	0	0	5	0	0	low
390	mmu-miR-6516-3p_L+1R-1_1ss22AT	GTCATGTATGATACTGCAAACT	up	inf	inf	0.42265	0	1.80856	0	0	0	5.42569	0	0	0	0	0	6	0	0	low
391	oan-miR-23b-3p_R-3_1ss15GA	ATCACATTGCCAGGAATAA	down	-inf	-inf	0.42265	0.955371	0	2.86611	0	0	0	0	0	3	0	0	0	0	0	low
392	dno-miR-146a-5p_1ss1TA	AGAGAACTGAATTCCATGGGTTT	up	inf	inf	0.42265	0	3.57393	0	0	0	0	10.7218	0	0	0	0	0	10	0	middle
393	hsa-miR-151b_R+3	TCGAGGAGCTCACAGTCTATA	down	-inf	-inf	0.42265	1.05245	0	0	3.15734	0	0	0	0	0	3	0	0	0	0	low
394	hsa-miR-320d	AAAAGCTGGGTTGAGAGGA	up	inf	inf	0.42265	0	0.904282	0	0	0	2.71285	0	0	0	0	0	3	0	0	low
395	ssc-miR-378_R+2	ACTGGACTTGGAGTCAGAAGGCAC	down	-inf	-inf	0.42265	2.10489	0	0	6.31467	0	0	0	0	0	6	0	0	0	0	low
396	mmu-miR-574-3p_1ss22AC	CACGCTCATGCACACACCCACC	down	-inf	-inf	0.42265	1.59228	0	4.77685	0	0	0	0	0	5	0	0	0	0	0	low
397	eca-mir-703-p3_1ss1GA	AAGAATGTTTTGTGGACC	down	-inf	-inf	0.42265	0.877038	0	0	2.63111	0	0	0	0	0	2.5	0	0	0	0	low
398	mml-miR-877-3p_L+1R+2	TCCTCTTCTCCCTCCTCCCAGT	down	-inf	-inf	0.42265	1.1146	0	3.3438	0	0	0	0	0	3.5	0	0	0	0	0	low
399	bta-mir-1246-p3_1ss19GA	ATTAAATGGATTTTTGGAA	up	inf	inf	0.42265	0	1.42957	0	0	0	0	4.28872	0	0	0	0	0	4	0	low
400	hsa-mir-1260b-p5_1ss8AG	TCCCACCGCTGCCACCATT	down	-inf	-inf	0.42265	0.877038	0	0	2.63111	0	0	0	0	0	2.5	0	0	0	0	low
401	oan-miR-1386_L+2	GACTCCTGGCTGGCTCGCCA	up	inf	inf	0.42265	0	1.20571	0	0	0	3.61713	0	0	0	0	0	4	0	0	low
402	bta-miR-2478_L-2R+1	ATCCCACTTCTGACACCAT	up	inf	inf	0.42265	0	2.14436	0	0	0	0	6.43308	0	0	0	0	0	6	0	low
403	bta-mir-2904-2-p3_1ss10TC_1	CGGTTGGCCCCGGATAGC	up	inf	inf	0.42265	0	1.35642	0	0	0	4.06927	0	0	0	0	0	4.5	0	0	low
404	bta-mir-2904-2-p5_1ss12TC_1	CTCGGTTGGCCCCGGATAGC	up	inf	inf	0.42265	0	1.35642	0	0	0	4.06927	0	0	0	0	0	4.5	0	0	low
405	bta-mir-2904-2-p3_1ss10TC_2	CGGTTGGCCCCGGATAGCC	up	inf	inf	0.42265	0	1.35642	0	0	0	4.06927	0	0	0	0	0	4.5	0	0	low
406	bta-mir-2904-2-p5_1ss12TC_2	CTCGGTTGGCCCCGGATAGCC	up	inf	inf	0.42265	0	1.35642	0	0	0	4.06927	0	0	0	0	0	4.5	0	0	low
407	bta-mir-3533-p5_1ss2GA	AATCCTGTGGCATCCATG	up	inf	inf	0.42265	0	0.893483	0	0	0	0	2.68045	0	0	0	0	0	2.5	0	low
408	hsa-miR-4448_R-1_1ss6CG	GGCTCGTTGGTCTAGGGGT	down	-inf	-inf	0.42265	1.1146	0	3.3438	0	0	0	0	0	3.5	0	0	0	0	0	low
409	mml-miR-6134_R+4_1ss13AT	TGAGGTAGTAGGTTGTAGAGTTA	up	inf	inf	0.42265	0	2.10999	0	0	0	6.32998	0	0	0	0	0	7	0	0	low
410	mmu-miR-6239_R-2_1ss6TG	TAGCGGTGGATCACTCGG	up	inf	inf	0.42265	0	0.753569	0	0	0	2.26071	0	0	0	0	0	2.5	0	0	low
411	mmu-mir-6240-p5	TTCTGCCCAGTGCTCTGA	up	inf	inf	0.42265	0	1.65785	0	0	0	4.97355	0	0	0	0	0	5.5	0	0	low
412	hsa-miR-7977_R+3_1ss6AG	TTCCCGGCCAACGCACCAAAA	up	inf	inf	0.42265	0	0.753569	0	0	0	2.26071	0	0	0	0	0	2.5	0	0	low
413	eca-miR-8986a_R-1_1ss1TC	CAGTGTGCTAGAGTCCTCGAAGA	up	inf	inf	0.42265	0	1.50714	0	0	0	4.52141	0	0	0	0	0	5	0	0	low
414	efu-mir-9259-p3_1ss5TC	GGCCCTGGAGAAGAACCTGAA	up	inf	inf	0.42265	0	0.753569	0	0	0	2.26071	0	0	0	0	0	2.5	0	0	low
415	cja-mir-9942-p3	GAGGGCCGGGCGGGCGGG	up	inf	inf	0.42265	0	1.50714	0	0	0	4.52141	0	0	0	0	0	5	0	0	low
416	cgr-miR-574_1ss1CN	NACGCTCATGCACACACCCACA	up	inf	inf	0.42265	0	0.595656	0	0	0	0	1.78697	0	0	0	0	0	1.66667	0	low
417	cpo-miR-574-3p_1ss1CN	NACGCTCATGCACACACCCACA	up	inf	inf	0.42265	0	0.595656	0	0	0	0	1.78697	0	0	0	0	0	1.66667	0	low
418	mmu-miR-709_L+1R+1	AGGAGGCAGAGGCAGGAGGAT	down	-inf	-inf	0.42265	1.59228	0	4.77685	0	0	0	0	0	5	0	0	0	0	0	low
419	PC-3p-63008_6	ACGCCACCTTTCGCGTTGTGGA	down	-inf	-inf	0.42265	1.05245	0	0	3.15734	0	0	0	0	0	3	0	0	0	0	low
420	PC-3p-59605_7	GCTCTGTTTGGCTGAGTTC	down	-inf	-inf	0.42265	2.2292	0	6.68759	0	0	0	0	0	7	0	0	0	0	0	low
421	PC-3p-84361_5	CGGGCGCGGGGTGTGGTGGGGGC	up	inf	inf	0.42265	0	1.50714	0	0	0	4.52141	0	0	0	0	0	5	0	0	low
422	PC-5p-69540_5	TGCTTAGGGCCTGCAGAAGC	up	inf	inf	0.42265	0	1.50714	0	0	0	4.52141	0	0	0	0	0	5	0	0	low
423	PC-5p-76342_5	TACTTTGTAGCCCAAGCTAGCCTC	up	inf	inf	0.42265	0	1.78697	0	0	0	0	5.3609	0	0	0	0	0	5	0	low
424	PC-3p-79495_5	GCCTGTGGATGACACCTGACT	up	inf	inf	0.42265	0	1.78697	0	0	0	0	5.3609	0	0	0	0	0	5	0	low
425	PC-5p-62627_6	ACACTGTGTAACTGTGGAG	up	inf	inf	0.42265	0	1.80856	0	0	0	5.42569	0	0	0	0	0	6	0	0	low
426	PC-3p-76842_5	TGTACTGTGACCTGTCCTAGT	up	inf	inf	0.42265	0	1.50714	0	0	0	4.52141	0	0	0	0	0	5	0	0	low
427	PC-5p-67923_6	GGGGTGACAGAAATGAGA	up	inf	inf	0.42265	0	2.14436	0	0	0	0	6.43308	0	0	0	0	0	6	0	low
428	PC-5p-71950_5	TTGGCTAAGGGTTCCTGG	up	inf	inf	0.42265	0	1.50714	0	0	0	4.52141	0	0	0	0	0	5	0	0	low
429	PC-3p-75532_5	ACTGCAGGGTGGATGCCGAG	up	inf	inf	0.42265	0	1.78697	0	0	0	0	5.3609	0	0	0	0	0	5	0	low
430	PC-3p-83169_5	GAGTTTCTGAGAACAATCT	up	inf	inf	0.42265	0	1.50714	0	0	0	4.52141	0	0	0	0	0	5	0	0	low
431	PC-3p-74401_5	CCTGCCCTTGTGGGACATT	down	-inf	-inf	0.42265	1.75408	0	0	5.26223	0	0	0	0	0	5	0	0	0	0	low
432	PC-3p-83683_5	ATGGATGCCTCCTTCCTGTGGCT	down	-inf	-inf	0.42265	1.59228	0	4.77685	0	0	0	0	0	5	0	0	0	0	0	low
433	PC-3p-82602_5	TGGGCACTTATTTCCTGACAGA	down	-inf	-inf	0.42265	1.59228	0	4.77685	0	0	0	0	0	5	0	0	0	0	0	low
434	PC-5p-80482_5	TTCAGGGACTGGAGCTGCC	up	inf	inf	0.42265	0	1.50714	0	0	0	4.52141	0	0	0	0	0	5	0	0	low
435	PC-5p-72854_5	AGGAGCTGTGTGCTAGTC	up	inf	inf	0.42265	0	1.50714	0	0	0	4.52141	0	0	0	0	0	5	0	0	low
436	PC-3p-81555_5	AAGGATATCTTGATAAATT	up	inf	inf	0.42265	0	1.50714	0	0	0	4.52141	0	0	0	0	0	5	0	0	low
437	PC-3p-71367_5	TCTGTAGGCTCTAAGTGAGC	up	inf	inf	0.42265	0	1.50714	0	0	0	4.52141	0	0	0	0	0	5	0	0	low
438	PC-3p-71305_5	TGGTTCTAATGTATGGTCTTA	up	inf	inf	0.42265	0	1.78697	0	0	0	0	5.3609	0	0	0	0	0	5	0	low
439	PC-3p-74731_5	TGACTTGTAGACTTTCTTAAGA	up	inf	inf	0.42265	0	1.50714	0	0	0	4.52141	0	0	0	0	0	5	0	0	low
440	PC-3p-67109_6	CAAGCTCCCCTACAGCCGCCAGT	up	inf	inf	0.42265	0	3.93133	0	0	0	0	11.794	0	0	0	0	0	11	0	middle
441	PC-5p-83750_5	TCAGTGCTTTTTTATTTTATTCAGT	down	-inf	-inf	0.42265	1.59228	0	4.77685	0	0	0	0	0	5	0	0	0	0	0	low
442	rno-miR-6329_R-3	AATGTGACTCAGCTATCTGA	down	0.784822	-0.349564	0.423339	36.6463	28.7608	50.6346	25.2587	34.0456	37.0756	26.8045	22.4024	53	24	25	41	25	31	middle
443	mmu-miR-3473a_1ss18AC	TGGAGAGATGGCTCAGCC	up	2.53843	1.34394	0.424074	0.756569	1.9205	0	0	2.26971	3.61713	2.14436	0	0	0	1.66667	4	2	0	low
444	rno-miR-106b-3p_R-2	CCGCACTGTGGGTACTTGCT	up	1.14433	0.194503	0.427965	955.256	1093.13	1037.53	910.365	917.869	1226.21	1237.3	815.879	1086	865	674	1356	1154	1129	middle
445	rno-miR-181d-5p	AACATTCATTGTTGTCGGTGGGT	down	0.96787	-0.0471141	0.431375	3042.79	2945.03	2966.9	3216.98	2944.49	2906.82	3078.59	2849.68	3105.5	3056.67	2162.17	3214.5	2871.33	3943.33	middle
446	rno-miR-450b-3p_R+1	ATTGGGGACGCTTCGCATTCAT	up	1.16654	0.222231	0.43208	379.507	442.709	506.346	332.573	299.601	460.28	465.326	402.52	530	316	220	509	434	557	middle
447	mmu-mir-3535-p3	GATAGTCAAGTTCTGATC	up	2.92344	1.54767	0.433493	3.86199	11.2903	4.77685	0	6.80912	8.13854	25.7323	0	5	0	5	9	24	0	middle
448	mmu-mir-449b-p3	AGCCACAGCTACCCTGCCACT	up	1.60257	0.680387	0.433838	8.51151	13.6403	7.64297	17.8916	0	15.3728	9.64962	15.8984	8	17	0	17	9	22	middle
449	rno-miR-30c-5p	TGTAAACATCCTACACTCTCAGC	up	1.10234	0.140569	0.434091	73366.1	80874.3	67655.2	74216.2	78226.8	69970.7	77233.2	95419.1	70815.7	70517.8	57442.7	77377	72033.8	132039	high
450	rno-miR-181c-5p	AACATTCAACCTGTCGGTGAGT	down	0.917312	-0.124515	0.435383	2627.09	2409.86	2214.55	2968.95	2697.77	2469.6	2245.14	2514.84	2318	2821	1981	2731	2094	3480	middle
451	efu-miR-2683_L+1R-5_1ss11GA	TGATTGGAAGACACTCTGCAA	up	1.25152	0.323685	0.436268	22.2048	27.7899	31.0495	22.6276	12.9373	21.7028	27.3406	34.3262	32.5	21.5	9.5	24	25.5	47.5	middle
452	mmu-mir-3968-p5_1ss11AT	ATCCCACTCCTGACACCAT	up	1.45046	0.536506	0.437615	3.035	4.40214	2.38843	2.63111	4.08547	4.06927	6.96917	2.16797	2.5	2.5	3	4.5	6.5	3	low
453	pal-miR-9226-5p_L-4	GTCCCTGTTCGGGCGCCA	up	1.27146	0.34648	0.439399	19.3463	24.5979	24.362	22.1014	11.5755	33.9106	20.3714	19.5117	25.5	21	8.5	37.5	19	27	middle
454	hsa-miR-320b_R-1	AAAAGCTGGGTTGAGAGGGCA	up	1.25878	0.332026	0.440134	21.6353	27.2341	14.3306	17.8916	32.6838	21.7028	31.0932	28.9063	15	17	24	24	29	40	middle
455	cgr-miR-30b-3p	CTGGGATGTGGATGTTTACGTC	down	0.871809	-0.197915	0.442981	1307.56	1139.94	1216.19	1355.55	1350.93	1398.92	1215.85	805.039	1273	1288	992	1547	1134	1114	middle
456	rno-mir-6324-p5	TCTGCTGACTGCCTATGGGCT	up	1.09659	0.13302	0.443683	459.704	504.106	520.677	443.08	415.356	503.685	575.761	432.871	545	421	305	557	537	599	middle
457	rno-miR-99a-5p_R-1	AACCCGTAGATCCGATCTTGT	up	1.04072	0.0575865	0.445507	180506	187857	165328	185398	190793	190877	188775	183920	173052	176160	140101	211081	176066	254506	high
458	rno-miR-100-5p_R-1_1ss16AT	AACCCGTAGATCCGATCTTGT	up	1.04072	0.0575865	0.445507	180506	187857	165328	185398	190793	190877	188775	183920	173052	176160	140101	211081	176066	254506	high
459	rno-miR-27a-3p_1ss21CA	TTCACAGTGGCTAAGTTCCGA	up	1.03782	0.0535515	0.44591	52614.6	54604.3	54844	54104.1	48895.6	51908.5	56590.7	55313.6	57406	51408	35904.5	57403	52781	76542	high
460	cgr-miR-1260	ATCCCACCGCTGCCACCA	up	1.30333	0.3822	0.446162	490.027	638.665	779.582	439.922	250.575	634.806	745.701	535.488	816	418	184	702	695.5	741	middle
461	hsa-miR-5001-3p_L-1R-3_1ss18TC	TCTGCCTCTGTCCAGGCC	down	0.419044	-1.25483	0.450728	2.15797	0.904282	2.38843	0	4.08547	2.71285	0	0	2.5	0	3	3	0	0	low
462	mdo-miR-181b-5p_R+3_2	AACATTCATTGCTGTCGGTGGGTTGT	down	0.421427	-1.24664	0.45081	5.08833	2.14436	5.73222	0	9.53276	0	6.43308	0	6	0	7	0	6	0	low
463	mdo-miR-181b-5p_R+3_1	AACATTCATTGCTGTCGGTGGGTAGT	down	0.421427	-1.24664	0.45081	5.08833	2.14436	5.73222	0	9.53276	0	6.43308	0	6	0	7	0	6	0	low
464	rno-miR-16-3p_R+1	ACCAATATTATTGTGCTGCTTT	down	0.85454	-0.226781	0.451856	51.9842	44.4225	46.8132	64.1992	44.9402	34.3627	41.815	57.0899	49	61	33	38	39	79	middle
465	rno-miR-452-3p_R+1	TCAGTCTCATCTGCAAAGAAGT	up	1.22959	0.298177	0.452389	21.0352	25.8646	22.9289	23.1538	17.0228	23.0592	18.7632	35.7715	24	22	12.5	25.5	17.5	49.5	middle
466	efu-miR-452	TCAGTCTCATCTGCAAAGAAGT	up	1.22959	0.298177	0.452389	21.0352	25.8646	22.9289	23.1538	17.0228	23.0592	18.7632	35.7715	24	22	12.5	25.5	17.5	49.5	middle
467	rno-miR-501-3p_R-1	AATGCACCCGGGCAAGGATTTG	up	1.08931	0.123419	0.455448	242.529	264.19	208.271	234.695	284.621	274.902	240.168	277.5	218	223	209	304	224	384	middle
468	mdo-miR-34b-5p_R+1_1ss23TA	AGGCAGTGTAGTTAGCTGATTGAA	down	0.729542	-0.454937	0.462563	263.243	192.046	216.869	214.699	358.16	78.6726	171.549	325.918	227	204	263	87	160	451	middle
469	rno-miR-34b-5p	AGGCAGTGTAATTAGCTGATTGT	down	0.735952	-0.442316	0.465447	735.599	541.365	638.665	697.245	870.886	243.252	424.047	956.797	668.5	662.5	639.5	269	395.5	1324	middle
470	cpo-miR-615-3p_R-1	TCCGAGCCTGGGTCTCCCTCT	down	0.515105	-0.957061	0.466567	10.1362	5.22119	11.4644	18.944	0	4.52141	5.3609	5.78125	12	18	0	5	5	8	middle
471	rno-miR-144-5p	GGATATCATCATATACTGTAAGT	up	1.17062	0.22727	0.467462	421.988	493.986	518.766	423.083	324.114	413.257	436.377	632.324	543	402	238	457	407	875	middle
472	rno-miR-7a-1-3p_L-1R+1	CAACAAATCACAGTCTGCCATA	down	0.913886	-0.129914	0.468693	206.888	189.072	234.066	213.646	172.952	181.761	171.549	213.906	245	203	127	201	160	296	middle
473	PC-3p-46481_13	TCAAACCAGGCGTGCCTGTGGAA	down	0.423206	-1.24057	0.469818	6.8303	2.89063	0	13.6818	6.80912	0	0	8.67188	0	13	5	0	0	12	middle
474	hsa-miR-320b_R+1	AAAAGCTGGGTTGAGAGGGCAAT	up	1.3022	0.380956	0.473189	29.975	39.0336	19.1074	23.1538	47.6638	40.6927	50.3925	26.0156	20	22	35	45	47	36	middle
475	rno-miR-342-5p_R-1	AGGGGTGCTATCTGTGATTGA	up	1.15537	0.20836	0.473339	20.1389	23.268	21.9735	22.1014	16.3419	23.5113	28.9489	17.3438	23	21	12	26	27	24	middle
476	rno-miR-133a-3p_L-1R+1	TTGGTCCCCTTCAACCAGCTGT	up	2.05281	1.0376	0.475159	1197.44	2458.11	1301.69	1102.44	1188.19	1194.56	837.909	5341.88	1362.5	1047.5	872.5	1321	781.5	7392	middle
477	pal-miR-9226-5p	TCAAGTCCCTGTTCGGGCGCCA	up	2.25422	1.17263	0.479698	1.1146	2.51255	3.3438	0	0	2.71285	4.82481	0	3.5	0	0	3	4.5	0	low
478	hsa-miR-6516-3p_L-2R+3	CATGTATGATACTGCAAACAGGA	up	1.42439	0.510347	0.48325	16.8512	24.0028	12.4198	23.1538	14.9801	38.8841	10.7218	22.4024	13	22	11	43	10	31	middle
479	rno-miR-322-3p	AAACATGAAGCGCTGCAACA	up	1.1257	0.170828	0.484456	9984.82	11240	11060.3	9357.29	9536.85	13985.6	10638.2	9096.08	11577	8891	7003	15466	9922	12587	middle
480	rno-miR-488-3p_R+1	TTGAAAGGCTGTTTCTTGGTCT	up	1.07109	0.0990797	0.484554	182.391	195.357	178.654	177.863	190.655	199.846	167.26	218.965	187	169	140	221	156	303	middle
481	rno-miR-411-5p_L+1	ATAGTAGACCGTATAGCGTACG	down	0.655246	-0.609891	0.486287	87.4188	57.2809	49.6793	73.6712	138.906	4.52141	63.2586	104.063	52	70	102	5	59	144	middle
482	mmu-miR-1264-5p_1ss10AG	AGGTCCTCAGTAAGTATTTGTT	up	2.11738	1.08228	0.486303	1.75408	3.71405	0	5.26223	0	0	5.3609	5.78125	0	5	0	0	5	8	low
483	bta-miR-199c_L-1R+2	ACAGTAGTCTGCACATTGGCA	up	1.36243	0.446177	0.486847	34.9751	47.651	50.6346	28.416	25.8746	23.5113	47.1759	72.2657	53	27	19	26	44	100	middle
484	rno-miR-190b-5p_R+2	TGATATGTTTGATATTAGGTTGT	up	1.08292	0.114921	0.492403	78.3032	84.7958	89.8048	71.5663	73.5385	86.8111	72.9082	94.668	94	68	54	96	68	131	middle
485	rno-miR-3541_R+4	TCCCTCCCCCTCACTGCACAGT	up	1.46814	0.553992	0.494551	4.33409	6.36306	6.68759	6.31467	0	9.04282	6.43308	3.61328	7	6	0	10	6	5	low
486	rno-miR-133a-5p	AGCTGGTAAAATGGAACCAAAT	up	3.00153	1.5857	0.494951	12.2734	36.839	17.1967	7.36712	12.2564	9.04282	5.3609	96.1133	18	7	9	10	5	133	middle
487	rno-miR-335_R-2	TCAAGAGCAATAACGAAAAAT	down	0.834833	-0.26044	0.496374	1191.08	994.355	908.08	1426.59	1238.58	1214.9	1197.63	570.537	950.5	1355.5	909.5	1343.5	1117	789.5	middle
488	mmu-miR-1195_L-2R-3_1ss20CG	AGTTCGAGGCCAGCCTGG	down	0.70386	-0.506639	0.497922	5.61607	3.95292	4.77685	5.26223	6.80912	5.42569	6.43308	0	5	5	5	6	6	0	low
489	rno-miR-3558-3p_R+2	ACTGTGGAGGGTTTCTATGTCT	up	1.14405	0.194151	0.499114	13.6464	15.6122	9.55371	13.6818	17.7037	16.2771	13.9383	16.6211	10	13	13	18	13	23	middle
490	rno-miR-298-5p_R-2	GGCAGAGGAGGGCTGTTCTTC	up	1.27966	0.355765	0.501421	18.586	23.7838	25.795	23.1538	6.80912	30.7456	20.3714	20.2344	27	22	5	34	19	28	middle
491	rno-miR-15b-5p	TAGCAGCACATCATGGTTTACA	down	0.947485	-0.0778246	0.501677	2023.77	1917.49	1855.33	2159.62	2056.35	1711.81	1942.79	2097.87	1942	2052	1510	1893	1812	2903	middle
492	rno-miR-148a-3p_R+1	TCAGTGCACTACAGAACTTTGT	up	1.1198	0.163235	0.503048	37514.9	42009	31267.8	41426.4	39850.4	33370.7	41629	51027.1	32728.5	39362	29262.5	36903	38826.5	70610.5	high
493	rno-miR-26b-5p_R+1	TTCAAGTAATTCAGGATAGGTT	down	0.962219	-0.0555634	0.503231	90530.6	87110.3	94338.6	92251.1	85002.3	80702.2	93382.6	87246	98745.5	87654	62418	89244.5	87096	120730	high
494	oan-miR-23b-3p_R-4_1ss17TA	ATCACATTGCCAGGGAAA	up	1.40163	0.487109	0.509151	4.4989	6.30581	6.68759	0	6.80912	6.32998	5.3609	7.22657	7	0	5	7	5	10	low
495	efu-mir-9226-p3_1ss17GA	TCCCTGTTCGGGCGCCAAA	up	1.42111	0.50702	0.512188	2.99555	4.257	4.77685	4.20978	0	2.71285	5.3609	4.69727	5	4	0	3	5	6.5	low
496	rno-miR-374-3p	CTTAGCACGTTGTATTATTATT	up	1.15405	0.206702	0.515603	280.398	323.593	270.37	295.737	275.088	271.285	265.901	433.594	283	281	202	300	248	600	middle
497	mmu-mir-6240-p5_1ss13TG	GCGGGTGTTGACGCGATGTGATT	up	1.56963	0.650426	0.51873	75.0914	117.866	40.1256	21.0489	164.1	176.787	136.703	40.1074	42	20	120.5	195.5	127.5	55.5	middle
498	mmu-miR-6240_L-1R-6	CAAAGCATCGCGAAGGCCC	up	1.44168	0.527753	0.519727	101.152	145.829	69.7421	45.7814	187.932	217.028	159.755	60.7031	73	43.5	138	240	149	84	middle
499	rno-miR-547-3p	ATTGGTACTTCTTTAAGTGAGA	down	0.885848	-0.174868	0.524446	905.737	802.346	938.174	1031.4	747.641	575.124	986.406	845.508	982	980	549	636	920	1170	middle
500	rno-miR-133b-3p_R-1	TTTGGTCCCCTTCAACCAGCT	up	1.54698	0.629457	0.524767	119.429	184.754	142.828	96.2988	119.16	122.078	78.8052	353.379	149.5	91.5	87.5	135	73.5	489	middle
501	rno-miR-874-3p_R+1	CTGCCCTGGCCCGAGGGACCGAC	up	1.10281	0.141187	0.526751	342.731	377.968	324.826	391.51	311.858	318.307	353.819	461.778	340	372	229	352	330	639	middle
502	PC-5p-11430_120	TGTGTTTTGTGTATGTACATGT	down	0.748464	-0.417996	0.527501	12.227	9.15144	10.0314	8.94579	17.7037	3.16499	9.11353	15.1758	10.5	8.5	13	3.5	8.5	21	middle
503	rno-miR-369-3p	AATAATACATGGTTGATCTTT	down	0.563992	-0.826254	0.529486	15.8979	8.96631	7.64297	7.36712	32.6838	0	18.2271	8.67188	8	7	24	0	17	12	middle
504	pal-mir-9226-p5_1ss18CA	TCCCTGTTCGGGCGCCAAT	up	1.42909	0.5151	0.529827	6.42024	9.17512	12.4198	6.8409	0	7.23426	11.2579	9.03321	13	6.5	0	8	10.5	12.5	middle
505	pal-mir-9226-p3_1ss18CA	TCCCTGTTCGGGCGCCAAT	up	1.42909	0.5151	0.529827	6.42024	9.17512	12.4198	6.8409	0	7.23426	11.2579	9.03321	13	6.5	0	8	10.5	12.5	middle
506	rno-miR-6328_R+2	AGGCCTGCTCTGAGCCCCCGCCT	down	0.826387	-0.275111	0.532753	51.2683	42.3675	63.0545	29.4685	61.282	49.7355	28.9489	48.418	66	28	45	55	27	67	middle
507	rno-miR-451-5p_R+1	AAACCGTTACCATTACTGAGTTT	down	0.843317	-0.245853	0.533772	6103.23	5146.96	6079.02	6818.8	5411.89	3612.61	4182.57	7645.71	6363	6479	3974	3995	3901	10580	middle
508	rno-miR-186-5p	CAAAGAATTCTCCTTTTGGGCT	down	0.909019	-0.137617	0.536142	21301.9	19363.9	17346.7	20606.9	25952.3	18404	18040.5	21647.2	18157	19580	19057	20352	16826	29955	high
509	mmu-miR-574-3p_1ss22AT	CACGCTCATGCACACACCCACT	up	1.05883	0.0824778	0.536663	101.377	107.342	101.269	102.087	100.775	122.982	102.929	96.1133	106	97	74	136	96	133	middle
510	rno-miR-3068-3p_L-2R+3	TGAATTGCAGTACTCCAACATTC	down	0.857796	-0.221293	0.536778	1417.6	1216.01	936.263	1457.64	1858.89	1393.5	1163.32	1091.21	980	1385	1365	1541	1085	1510	middle
511	rno-miR-99b-3p_R+1	CAAGCTCGTGTCTGTGGGTCCGT	up	1.06892	0.0961518	0.538661	472.193	504.736	516.856	446.237	453.487	574.219	509.286	430.703	541	424	333	635	475	596	middle
512	oan-miR-23b-3p_R-4	ATCACATTGCCAGGGATA	up	1.1691	0.225392	0.538719	33.6659	39.3586	42.9917	38.9405	19.0655	41.597	43.9594	32.5195	45	37	14	46	41	45	middle
513	rno-miR-6216_R-1	GATACACAGAGGCAGGAGGAGA	down	0.517129	-0.951404	0.53903	5.58976	2.89063	8.59834	0	8.17094	0	0	8.67188	9	0	6	0	0	12	low
514	rno-miR-384-5p	TGTAAACAATTCCTAGGCAATGT	up	1.55294	0.635006	0.539564	14.9272	23.1811	22.9289	13.6818	8.17094	7.23426	18.2271	44.082	24	13	6	8	17	61	middle
515	rno-miR-708-3p	CAACTAGACTGTGAGCTTCTAG	up	1.22013	0.287029	0.542567	46.265	56.4491	42.0363	59.9894	36.7692	39.7884	47.1759	82.3828	44	57	27	44	44	114	middle
516	rno-miR-652-3p_R+1	AATGGCGCCACTAGGGTTGTGT	down	0.931064	-0.103047	0.54283	15181.6	14135	14450	15097.3	15997.3	16751.8	13756.1	11897.1	15125	14345	11747	18525	12830	16463	high
517	rno-let-7f-2-3p_R+1	CTATACAGTCTACTGTCTTTCT	down	0.931176	-0.102874	0.544177	247.666	230.62	227.856	260.48	254.661	191.256	231.055	269.551	238.5	247.5	187	211.5	215.5	373	middle
518	rno-miR-450a-3p_L-1R+2	ATTGGGAACATTTTGCATAAAT	down	0.968741	-0.0458171	0.547545	315.943	306.067	320.049	333.625	294.154	311.073	319.51	287.617	335	317	216	344	298	398	middle
519	rno-miR-20b-5p	CAAAGTGCTCATAGTGCAGGTAG	down	0.820652	-0.285157	0.554174	84.1255	69.0378	87.8941	93.6677	70.8148	28.937	78.2691	99.9073	92	89	52	32	73	138.25	middle
520	rno-miR-126a-3p_R-1	TCGTACCGTGAGTAATAATGC	up	1.06346	0.0887621	0.555689	1.10432e+06	1.17439e+06	1.17524e+06	1.02933e+06	1.10839e+06	1.28801e+06	1.25155e+06	983621	1230137	978032	813901	1424341	1167299	1361119	high
521	rno-miR-497-3p_L-1_1ss21AG	CAAACCACACTGTGGTGTTGGA	up	1.47844	0.564079	0.555949	7.55102	11.1638	15.2859	7.36712	0	5.42569	10.7218	17.3438	16	7	0	6	10	24	middle
522	rno-miR-127-3p	TCGGATCCGTCTGAGCTTGGCT	down	0.737708	-0.438878	0.556355	1458.87	1076.22	752.832	1255.57	2368.21	375.277	1446.37	1407.01	788	1193	1739	415	1349	1947	middle
523	mdo-miR-34b-5p	AGGCAGTGTAGTTAGCTGATTGT	down	0.794332	-0.332185	0.557725	1400.22	1112.24	1338.47	1272.93	1589.25	598.183	818.073	1920.46	1401	1209.5	1167	661.5	763	2657.5	middle
524	mmu-mir-5126-p3_1ss19CT	CGCGGGCGGGGCCGGGGGTG	up	1.46575	0.551634	0.557874	5.45427	7.99458	9.55371	0	6.80912	13.5642	5.3609	5.0586	10	0	5	15	5	7	middle
525	rno-miR-379-5p	TGGTAGACTATGGAACGTAGG	down	0.75683	-0.401958	0.559049	83.8145	63.4334	59.233	64.1992	128.011	18.0856	78.2691	93.9453	62	61	94	20	73	130	middle
526	rno-miR-20a-3p_R+1	ACTGCATTACGAGCACTTACAG	up	1.22978	0.298404	0.561553	20.7193	25.4802	20.0628	18.944	23.151	11.7557	32.1654	32.5195	21	18	17	13	30	45	middle
527	cgr-miR-15a-3p_1ss22AT	CAGGCCATATTGTGCTGCCTCT	down	0.808564	-0.306567	0.562267	22.3723	18.0894	11.4644	28.416	27.2365	17.1814	11.794	25.293	12	27	20	19	11	35	middle
528	mmu-miR-147-5p_R-2_1ss9TC	TGGAAACACTTCTGCACAAACT	up	1.23518	0.304722	0.56239	26.3486	32.5453	8.59834	33.6783	36.7692	32.5542	28.9489	36.1328	9	32	27	36	27	50	middle
529	rno-let-7a-1-3p_1ss22CT	CTATACAATCTACTGTCTTTCT	down	0.949711	-0.0744388	0.565527	1175.1	1116.01	1078.61	1222.42	1224.28	958.539	1179.4	1210.09	1129	1161.5	899	1060	1100	1674.5	middle
530	rno-let-7f-5p	TGAGGTAGTAGATTGTATAGTT	down	0.965525	-0.0506141	0.567529	154391	149068	160068	157910	145194	153460	158476	135268	167546	150041	106617	169704	147807	187182	high
531	rno-miR-376b-3p	ATCATAGAGGAACATCCACTT	up	2.09136	1.06444	0.567596	2.45571	5.13575	0	7.36712	0	0	11.794	3.61328	0	7	0	0	11	5	middle
532	rno-miR-193a-5p	TGGGTCTTTGCGGGCAAGATGA	up	1.12111	0.164923	0.567616	51.7637	58.0326	63.0545	33.6783	58.5584	53.3527	60.0421	60.7031	66	32	43	59	56	84	middle
533	rno-miR-1949	TATACCAGGATGTCAGCATAGTT	up	1.85814	0.893856	0.568886	2.26971	4.21742	0	0	6.80912	5.42569	0	7.22657	0	0	5	6	0	10	low
534	rno-miR-200b-3p	TAATACTGCCTGGTAATGATGAC	up	1.04644	0.0654937	0.573456	38178.2	39951.3	41944.6	36908.2	35681.8	41362.8	42793.4	35697.8	43904	35069	26201.5	45741	39912.5	49398	high
535	rno-miR-363-3p_R+1	AATTGCACGGTATCCATCTGTA	down	0.86745	-0.205147	0.573793	976.725	847.26	650.607	1010.35	1269.22	640.232	962.818	938.731	681	960	932	708	898	1299	middle
536	rno-miR-873-5p_L+1R-3	TGCAGGAACTTGTGAGTCT	up	1.43691	0.522967	0.574321	27.4374	39.425	19.1074	30.5209	32.6838	29.8413	73.9804	14.4531	20	29	24	33	69	20	middle
537	rno-miR-34c-3p	AATCACTAACCACACAGCCAGG	down	0.879166	-0.185793	0.57468	1302.35	1144.98	1236.25	1138.75	1532.05	723.426	1237.3	1474.22	1294	1082	1125	800	1154	2040	middle
538	rno-miR-125b-2-3p	ACAAGTCAGGCTCTTGGGACCT	up	1.03118	0.0442986	0.575547	1462.37	1507.97	1391.98	1457.64	1537.5	1604.2	1394.91	1524.81	1457	1385	1129	1774	1301	2110	middle
539	dno-miR-24b-3p_R-1	TGGCTCAGTTCAGCAGGAACG	up	1.39176	0.476908	0.577041	7.80988	10.8695	7.64297	15.7867	0	13.5642	9.64962	9.39453	8	15	0	15	9	13	middle
540	PC-5p-4861_343	CCCTCCTCCCTCCCTTCTTCCCC	up	1.10755	0.147372	0.578023	92.7341	102.708	99.3585	95.7725	83.0712	80.4811	130.806	96.836	104	91	61	89	122	134	middle
541	rno-miR-1b	TGGAATGTAAAGAAGTATGTAT	up	1.61214	0.688981	0.57875	4041.68	6515.78	4782.11	3752.49	3590.45	2942.08	2571.62	14033.6	5005.5	3565.5	2636.5	3253.5	2398.5	19419.5	middle
542	rno-miR-1-3p_1ss17GA	TGGAATGTAAAGAAGTATGTAT	up	1.61214	0.688981	0.57875	4041.68	6515.78	4782.11	3752.49	3590.45	2942.08	2571.62	14033.6	5005.5	3565.5	2636.5	3253.5	2398.5	19419.5	middle
543	mmu-miR-574-3p_R-1	CACGCTCATGCACACACCCAC	up	1.12831	0.174159	0.579754	56.259	63.4774	72.6082	45.7814	50.3875	62.8476	78.8052	48.7793	76	43.5	37	69.5	73.5	67.5	middle
544	PC-3p-43854_15	AGCATTGGTGGTTCAGTGGTAGAAT	down	0.332012	-1.59069	0.580547	4.53941	1.50714	0	0	13.6182	4.52141	0	0	0	0	10	5	0	0	middle
545	tch-let-7a-5p	TAAGGTAGTAGATTGTATAGTT	up	1.1101	0.150695	0.580572	286.245	317.762	299.986	244.167	314.581	357.192	369.902	226.191	314	232	231	395	345	313	middle
546	hsa-mir-4454-p5_1ss19AG	TCCGAGTCACGGCACCAAG	down	0.639129	-0.64582	0.583336	5.65645	3.61521	9.07602	7.89334	0	5.42569	0	5.41992	9.5	7.5	0	6	0	7.5	low
547	rno-miR-92a-3p_R+1	TATTGCACTTGTCCCGGCCTGT	up	1.08129	0.112754	0.585541	10411.9	11258.3	10541.6	10486	10208.2	11764.3	13236.6	8774.13	11034	9963.5	7496	13009.5	12345.5	12141.5	middle
548	rno-miR-92a-1-5p	AGGTTGGGATTTGTCGCAATGCT	down	0.8385	-0.254118	0.586465	29.3339	24.5965	27.7057	35.7832	24.5128	37.0756	12.8662	23.8477	29	34	18	41	12	33	middle
549	sha-miR-125a_R+2_2	TCCCTGAGACCCTAACTTGTGAGA	down	0.809508	-0.304882	0.587192	35.4768	28.7187	31.5272	23.1538	51.7493	21.7028	20.3714	44.082	33	22	38	24	19	61	middle
550	sha-miR-125a_R+2_1	TCCCTGAGACCCTAACTTGTGAAA	down	0.809508	-0.304882	0.587192	35.4768	28.7187	31.5272	23.1538	51.7493	21.7028	20.3714	44.082	33	22	38	24	19	61	middle
551	pal-miR-9226-5p_L-3_1ss4AG	GGTCCCTGTTCGGGCGCCA	down	0.632429	-0.661024	0.595575	5.40271	3.41683	6.20991	9.99823	0	5.42569	4.82481	0	6.5	9.5	0	6	4.5	0	low
552	PC-3p-1508_1660	TCGACTCCCGGTGTGGGAACCA	down	0.939306	-0.0903328	0.597959	661.38	621.238	718.439	595.684	670.017	709.862	644.38	509.473	752	566	492	785	601	705	middle
553	rno-miR-96-5p_R-2	TTTGGCACTAGCACATTTTTG	down	0.905155	-0.143763	0.598892	4799.07	4343.9	3778.49	4723.38	5895.33	3654.21	4042.12	5335.37	3955	4488	4329	4041	3770	7383	middle
554	mmu-mir-6240-p3_1ss9TG	GTGTTGACGCGATGTGATTTC	down	0.530892	-0.913509	0.599742	2.83888	1.50714	2.38843	0	6.1282	4.52141	0	0	2.5	0	4.5	5	0	0	low
555	rno-mir-341-p3	TCGATCGGTCGGTCGGTCAGT	up	1.2719	0.346986	0.601458	22.2045	28.2419	13.3752	27.3636	25.8746	9.94711	34.3098	40.4688	14	26	19	11	32	56	middle
556	rno-miR-874-5p_R+2	CGGCCCCACGCACCAGGGTAAGA	down	0.569525	-0.812169	0.602838	4.65255	2.64974	7.64297	6.31467	0	0	0	7.94922	8	6	0	0	0	11	low
557	rno-miR-423-5p_R-1	TGAGGGGCAGAGAGCGAGACTTT	down	0.961164	-0.0571459	0.605337	2977.06	2861.44	3029.48	2924.75	2976.95	2828.6	3204.75	2550.98	3171	2779	2186	3128	2989	3530	middle
558	mmu-mir-6240-p3_1ss20GT	TTCTGCCCAGTGCTCTGAATGTC	up	1.348	0.430818	0.605532	173.8	234.282	94.5817	76.8285	349.989	326.446	255.715	120.684	99	73	257	361	238.5	167	middle
559	mmu-mir-6240-p5_1ss20GT	TTCTGCCCAGTGCTCTGAATGTC	up	1.348	0.430818	0.605532	173.8	234.282	94.5817	76.8285	349.989	326.446	255.715	120.684	99	73	257	361	238.5	167	middle
560	rno-miR-34c-5p	AGGCAGTGTAGTTAGCTGATTGC	down	0.847851	-0.238118	0.606365	106915	90648.3	81437.2	97759	141550	59223.3	77782.9	134939	85241.5	92887.5	103942	65492	72546.5	186726	high
561	rno-miR-489-3p	ATGACATCACATATATGGCAGC	down	0.378207	-1.40275	0.608023	3.18457	1.20443	9.55371	0	0	0	0	3.61328	10	0	0	0	0	5	low
562	rno-miR-32-3p_L-1	CAATTTAGTGTGTGTGATATT	down	0.809524	-0.304855	0.610292	23.0141	18.6305	31.5272	25.2587	12.2564	14.4685	11.794	29.6289	33	24	9	16	11	41	middle
563	PC-5p-34876_24	TACTGAGCCACATTCCCAGCCC	down	0.405462	-1.30236	0.615194	6.68759	2.71156	20.0628	0	0	4.52141	0	3.61328	21	0	0	5	0	5	middle
564	eca-miR-450c_2ss6CT22CT	TTTTGTGATGTGTTCCTAATAT	up	1.04711	0.0664185	0.618204	80.9789	84.7941	76.9073	88.4054	77.6239	87.7154	73.4443	93.2227	80.5	84	57	97	68.5	129	middle
565	rno-let-7d-3p	CTATACGACCTGCTGCCTTTCT	up	1.03624	0.0513567	0.619444	10030.1	10393.6	10379.1	10339.2	9372.07	11001.5	10935.2	9244.22	10864	9824	6882	12166	10199	12792	middle
566	rno-miR-101b-3p_1ss21AT	TACAGTACTGTGATAGCTGAT	up	1.09094	0.125568	0.620757	23.0991	25.1996	29.6165	17.8916	21.7892	25.3199	27.8767	22.4024	31	17	16	28	26	31	middle
567	rno-miR-24-2-5p	GTGCCTACTGAGCTGAAACAGT	up	1.03498	0.0496083	0.620841	5847.84	6052.42	5443.7	5955.26	6144.55	5950.18	5566.22	6640.85	5698	5658.5	4512	6580	5191.5	9189.5	middle
568	dno-miR-503-5p_R+2	TAGCAGCGGGAACAGTACTGCAGAA	down	0.784325	-0.350477	0.62405	18.941	14.8559	15.2859	11.5769	29.9601	13.5642	6.43308	24.5703	16	11	22	15	6	34	middle
569	rno-miR-375-3p	TTTGTTCGTTCGGCTCGCGTGA	up	1.14601	0.196621	0.626106	16402.7	18797.7	17409.7	16450.8	15347.7	27166.5	14572	14654.8	18223	15631	11270	30042	13591	20279	high
570	cgr-miR-1260_1ss9GA	ATCCCACCACTGCCACCA	up	1.31022	0.389805	0.627067	4.65255	6.09584	7.64297	6.31467	0	8.59068	5.3609	4.33594	8	6	0	9.5	5	6	low
571	nle-miR-378d_R+2	ACTGGACTTGGAGTCAGAAGAC	up	1.61474	0.6913	0.628241	2.54766	4.1138	7.64297	0	0	6.78212	3.75263	1.80664	8	0	0	7.5	3.5	2.5	low
572	hsa-miR-378g_R+2_1ss6GA	ACTGGACTTGGAGTCAGAAGAC	up	1.61474	0.6913	0.628241	2.54766	4.1138	7.64297	0	0	6.78212	3.75263	1.80664	8	0	0	7.5	3.5	2.5	low
573	PC-5p-32791_27	ACTTGCATGTACACTTTCCTGA	up	1.56823	0.649141	0.631452	1.81576	2.84754	0	0	5.44729	2.26071	3.75263	2.5293	0	0	4	2.5	3.5	3.5	low
574	rno-miR-141-3p_R-1	TAACACTGTCTGGTAAAGATG	down	0.925488	-0.111714	0.633286	8597.35	7956.75	6970.86	8910.53	9910.67	7976.68	6399.31	9494.26	7296.5	8466.5	7277.5	8821	5968.5	13138	middle
575	rno-miR-28-5p_R-1	AAGGAGCTCACAGTCTATTGA	up	1.05087	0.0715902	0.634395	3795.37	3988.46	4299.17	3724.6	3362.34	4141.61	4339.11	3484.65	4500	3539	2469	4580	4047	4822	middle
576	rno-miR-93-3p	ACTGCTGAGCTAGCACTTCCCGA	up	1.10888	0.149103	0.636551	66.981	74.2738	92.671	57.8845	50.3875	78.6726	67.5473	76.6016	97	55	37	87	63	106	middle
577	rno-miR-98-3p_R+1	CTATACAACTTACTACTTTCCT	down	0.915418	-0.127498	0.638387	38.4469	35.195	40.1256	45.2552	29.9601	32.5542	28.9489	44.082	42	43	22	36	27	61	middle
578	oan-miR-27b-3p_R+1	TTCACAGTGGCTAAGTTCTGCG	down	0.919886	-0.120473	0.645802	117.418	108.011	146.172	118.926	87.1567	95.8539	114.723	113.457	153	113	64	106	107	157	middle
579	rno-miR-200c-3p_R+2	TAATACTGCCGGGTAATGATGGA	down	0.964764	-0.0517526	0.649738	20624.6	19897.8	23099	19479.7	19295	19446.1	21409.8	18837.5	24178	18509	14168.5	21504.5	19968.5	26067	high
580	rno-miR-339-3p_R-2	TGAGCGCCTCGACGACAGAGC	up	1.05281	0.0742399	0.652148	668.472	703.772	673.536	657.779	674.103	783.109	758.031	570.176	705	625	495	866	707	789	middle
581	rno-miR-17-2-3p_L+1R-2	TACTGCACTGCAAGCACTTCTT	up	1.10329	0.141808	0.656083	33.6296	37.1031	32.4826	45.2552	23.151	34.3627	34.3098	42.6367	34	43	17	38	32	59	middle
582	rno-miR-224-3p	AAATGGTGCCCTAGTGACTACA	up	1.30938	0.388884	0.656374	23.4075	30.6494	22.9289	10.5245	36.7692	46.1184	5.3609	40.4688	24	10	27	51	5	56	middle
583	rno-miR-1843a-3p	TCTGATCGTTCACCTCCATACA	up	1.11505	0.157105	0.657913	55.4679	61.8493	70.6974	58.937	36.7692	69.6297	71.8361	44.082	74	56	27	77	67	61	middle
584	ppy-mir-27a-p5	GGGGCTTAGCTGCTTGTGAGCA	down	0.962445	-0.0552238	0.658808	24.3133	23.4002	24.8396	26.3111	21.7892	23.5113	25.7323	20.957	26	25	16	26	24	29	middle
585	cja-miR-9933_L-2	CTATCACCCATGACTGATGGCT	up	1.0908	0.125384	0.659623	21.8228	23.8043	16.719	19.4702	29.2792	25.772	22.5158	23.125	17.5	18.5	21.5	28.5	21	32	middle
586	rno-miR-378a-5p	CTCCTGACTCCAGGTCCTGTGT	up	1.06297	0.0880983	0.660034	256.035	272.157	299.986	195.755	272.365	285.753	269.117	261.602	314	186	200	316	251	362	middle
587	PC-5p-46939_13	TGTGCCACTGAGGGTGAGCTTT	down	0.472759	-1.08082	0.667736	2.54766	1.20443	7.64297	0	0	0	0	3.61328	8	0	0	0	0	5	low
588	rno-miR-449a-5p	TGGCAGTGTATTGTTAGCTGGT	up	1.1268	0.172233	0.66889	2522.71	2842.59	2322.51	2497.45	2748.16	1873.67	2604.33	4049.77	2431	2373	2018	2072	2429	5604	middle
589	rno-miR-34b-3p	AATCACTAACTCCACTGCCATC	down	0.914192	-0.129432	0.670381	2461.6	2250.38	2437.15	2311.17	2636.49	1419.72	2526.06	2805.35	2551	2196	1936	1570	2356	3882	middle
590	hsa-mir-636-p3_1ss3AG	GGGGCGCGCGGGCGGGGCCG	up	1.58414	0.6637	0.671976	1.13485	1.79777	0	0	3.40456	2.71285	2.68045	0	0	0	2.5	3	2.5	0	low
591	rno-miR-448-3p_1ss21AT	TTGCATATGTAGGATGTCCCT	down	0.751159	-0.41281	0.675412	9.18078	6.89622	15.2859	0	12.2564	6.32998	8.57744	5.78125	16	0	9	7	8	8	middle
592	rno-let-7a-2-3p	CTGTACAGCCTCCTAGCTTTCC	up	1.58233	0.662048	0.675445	3.50303	5.54293	10.5091	0	0	7.23426	0	9.39453	11	0	0	8	0	13	middle
593	rno-miR-184	TGGACGGAGAACTGATAAGGGT	up	1.29725	0.375451	0.677388	107.444	139.381	121.332	62.0943	138.906	264.955	99.7127	53.4766	127	59	102	293	93	74	middle
594	rno-miR-299b-3p_R+5	TATGTGGGACGGTAAACCGCTT	down	0.65371	-0.613277	0.678834	9.94923	6.50391	4.77685	7.36712	17.7037	0	0	19.5117	5	7	13	0	0	27	middle
595	rno-miR-34a-3p	AATCAGCAAGTATACTGCCCTA	down	0.858863	-0.2195	0.679004	24.3336	20.8992	18.152	35.7832	19.0655	14.4685	17.1549	31.0742	19	34	14	16	16	43	middle
596	rno-miR-130a-5p	GCTCTTTTCACATTGTGCTACT	up	1.11923	0.162513	0.679272	30.6259	34.2776	33.438	42.0978	16.3419	37.0756	33.2376	32.5195	35	40	12	41	31	45	middle
597	rno-miR-496-3p	AGTATTACATGGCCAATCTCC	down	0.490461	-1.02779	0.679318	2.45571	1.20443	0	7.36712	0	0	0	3.61328	0	7	0	0	0	5	low
598	mmu-miR-18b-5p	TAAGGTGCATCTAGTGCTGTTAG	down	0.490461	-1.02779	0.679318	4.91141	2.40886	0	14.7342	0	0	0	7.22657	0	14	0	0	0	10	middle
599	bta-miR-11987_L-1_1ss8TA	GAGGAAACTCTGGTGGAGGT	down	0.812451	-0.299647	0.68093	40.8999	33.2291	23.4066	30.5209	68.7721	45.2141	40.7428	13.7305	24.5	29	50.5	50	38	19	middle
600	PC-5p-8896_163	TCTCATCTGTCTGTGGGGCT	up	1.14671	0.197503	0.682649	27.0987	31.0744	18.152	39.9929	23.151	37.9799	36.4541	18.7891	19	38	17	42	34	26	middle
601	mdo-miR-429_R+3	TAATACTGTCTGGTAATGCCGTT	up	1.04039	0.0571188	0.682889	838.012	871.856	912.379	754.603	847.054	798.481	823.434	993.653	955	717	622	883	768	1375	middle
602	rno-miR-201-5p_R+2	CACTCAGTAAGGCATTGTTCTT	down	0.953506	-0.0686859	0.686019	813.84	776.002	768.118	774.6	898.803	681.829	922.075	724.102	804	736	660	754	860	1002	middle
603	pal-miR-9226-5p_L-3_1ss4AT	TGTCCCTGTTCGGGCGCCA	up	1.19882	0.261614	0.68625	6.45167	7.73438	4.77685	3.68356	10.8946	9.04282	10.1857	3.97461	5	3.5	8	10	9.5	5.5	middle
604	rno-miR-500-3p_R-1	AATGCACCTGGGCAAGGGTTC	up	1.03251	0.046152	0.690933	419.916	433.566	431.828	458.866	369.054	425.013	409.573	466.113	452	436	271	470	382	645	middle
605	rno-miR-30e-3p	CTTTCAGTCGGATGTTTACAGC	down	0.948721	-0.0759437	0.692055	1993.13	1890.92	1990.99	2148.57	1839.82	1721.3	2315.37	1636.09	2084	2041.5	1351	1903.5	2159.5	2264	middle
606	rno-miR-409a-5p	AGGTTACCCGAGCAACTTTGCAT	down	0.76717	-0.382382	0.692081	73.2265	56.1772	39.1702	48.4125	132.097	4.52141	68.6195	95.3907	41	46	97	5	64	132	middle
607	rno-miR-335_R-3	TCAAGAGCAATAACGAAAAA	up	1.15652	0.209794	0.692307	28.8839	33.4049	39.1702	28.416	19.0655	42.5013	41.815	15.8984	41	27	14	47	39	22	middle
608	rno-miR-31a-3p	TGCTATGCCAACATATTGCCATC	up	1.28348	0.360059	0.693307	25.2333	32.3864	30.5719	17.8916	27.2365	30.7456	6.43308	59.9805	32	17	20	34	6	83	middle
609	bta-mir-2904-2-p5_1ss13TC	CCTCGGTTGGCCCCGGATAGC	up	1.54146	0.624295	0.694644	1.36182	2.09919	0	0	4.08547	3.61713	2.68045	0	0	0	3	4	2.5	0	low
610	rno-miR-212-5p_R-1	ACCTTGGCTCTAGACTGCTTACT	down	0.849782	-0.234835	0.695441	10.2474	8.70808	5.73222	16.8391	8.17094	9.94711	7.50526	8.67188	6	16	6	11	7	12	middle
611	ppy-miR-199b-3p_R-1_2ss7TG20TC	ACAGTAGTCTGCACATTGGCT	up	1.11062	0.151365	0.69554	127.65	141.771	162.413	118.4	102.137	104.445	196.209	124.658	170	112.5	75	115.5	183	172.5	middle
612	rno-miR-3594-3p_L+2R-3	TTCACACCGCCTCTGCCCGCT	down	0.734317	-0.445525	0.695751	5.90822	4.3385	9.55371	0	8.17094	7.23426	0	5.78125	10	0	6	8	0	8	low
613	rno-miR-449c-5p_R+4	AGGCAGTGCATTGCTAGCTGGCTGT	up	1.20337	0.267084	0.697274	132.191	159.075	132.797	135.765	128.011	85.0025	114.723	277.5	139	129	94	94	107	384	middle
614	mmu-mir-6240-p3_1ss17GT	TGCCCAGTGCTCTGAATGTC	up	1.18619	0.246333	0.698567	363.593	431.29	193.463	243.641	653.675	530.814	334.52	428.535	202.5	231.5	480	587	312	593	middle
615	mmu-mir-6240-p5_1ss17GT	TGCCCAGTGCTCTGAATGTC	up	1.18619	0.246333	0.698567	363.593	431.29	193.463	243.641	653.675	530.814	334.52	428.535	202.5	231.5	480	587	312	593	middle
616	rno-miR-409a-3p_L+1R+1	GAATGTTGCTCGGTGAACCCCT	up	1.53763	0.620705	0.698616	2.72365	4.18795	0	0	8.17094	0	7.50526	5.0586	0	0	6	0	7	7	low
617	rno-miR-200c-5p_R+1	CGTCTTACCCAGCAGTGTTTGG	down	0.732795	-0.448518	0.700355	5.67263	4.15688	8.59834	8.41956	0	4.52141	0	7.94922	9	8	0	5	0	11	low
618	rno-miR-204-5p	TTCCCTTTGTCATCCTATGCCT	down	0.925846	-0.111156	0.705349	415.413	384.609	506.346	429.398	310.496	399.693	291.633	462.5	530	408	228	442	272	640	middle
619	rno-miR-154-5p	TAGGTTATCCGTGTTGCCTTCG	down	0.713251	-0.487518	0.706783	7.22255	5.15149	6.68759	0	14.9801	0	7.50526	7.94922	7	0	11	0	7	11	middle
620	rno-miR-32-5p_R-1	TATTGCACATTACTAAGTTGC	down	0.932504	-0.100817	0.712328	502.294	468.391	480.551	594.632	431.698	449.428	358.108	597.637	503	565	317	497	334	827	middle
621	rno-miR-337-5p_R+1	CGGCGTCATGCAGGAGTTGATT	down	0.793849	-0.333064	0.712633	34.7146	27.5582	16.2413	25.2587	62.6439	5.42569	39.6707	37.5781	17	24	46	6	37	52	middle
622	rno-miR-148b-5p_R+1	GAAGTTCTGTTATACACTCAGGC	up	1.03674	0.0520564	0.715582	241.261	250.125	257.95	222.066	243.766	254.103	214.436	281.836	270	211	179	281	200	390	middle
623	rno-miR-324-3p_L-2R+1	ACTGCCCCAGGTGCTGCTGGT	down	0.916872	-0.125208	0.716617	150.487	137.977	195.851	158.919	96.6895	159.154	127.589	127.188	205	151	71	176	119	176	middle
624	hsa-mir-1973-p3_2	GTATCCTGACCGTGCAAAGGTAGCA	up	1.13279	0.179885	0.717214	7.77147	8.80347	9.07602	9.47201	4.76638	13.1121	6.43308	6.86524	9.5	9	3.5	14.5	6	9.5	middle
625	hsa-mir-1973-p3_1	GTATCCTGACCGTGCAAAG	up	1.13279	0.179885	0.717214	7.77147	8.80347	9.07602	9.47201	4.76638	13.1121	6.43308	6.86524	9.5	9	3.5	14.5	6	9.5	middle
626	rno-miR-107-3p_R-2	AGCAGCATTGTACAGGGCTAT	down	0.969957	-0.0440068	0.718374	1423.34	1380.58	1608.21	1326.78	1335.04	1391.99	1275.54	1474.22	1683.33	1260.67	980.333	1539.33	1189.67	2040	middle
627	rno-miR-143-3p_1ss22AT	TGAGATGAAGCACTGTAGCTCT	down	0.976761	-0.0339228	0.718494	1.0719e+06	1.04699e+06	1.13349e+06	1.07892e+06	1.00327e+06	1.14339e+06	966758	1.03081e+06	1186440	1025156	736714	1264416	901675	1426415	high
628	rno-miR-196a-5p	TAGGTAGTTTCATGTTGTTGGG	up	1.8154	0.860284	0.719428	1.59228	2.89063	4.77685	0	0	0	0	8.67188	5	0	0	0	0	12	low
629	rno-miR-146a-5p	TGAGAACTGAATTCCATGGGTT	down	0.981412	-0.0270687	0.7216	58792.1	57699.3	54845	61667	59864.4	55378.3	61680.9	56038.8	57407	58594	43959	61240	57528.5	77545.5	high
630	rno-miR-22-3p	AAGCTGCCAGTTGAAGAACTGT	up	1.02855	0.0406141	0.722821	97979.5	100777	90816.6	100017	103105	109349	104297	88685.1	95059	95033	75711	120923	97276	122721	high
631	rno-miR-141-5p_L-2R+2	CATCTTCCAGTGCAGTGTTGGA	down	0.917354	-0.124449	0.724541	70.6058	64.7705	47.7685	90.5103	73.5385	70.534	47.1759	76.6016	50	86	54	78	44	106	middle
632	rno-miR-31a-5p_R+1	AGGCAAGATGCTGGCATAGCTGT	up	1.15315	0.205582	0.726682	860.187	991.926	1366.18	552.534	661.846	1283.18	512.502	1180.1	1430	525	486	1419	478	1633	middle
633	rno-miR-301b-3p	CAGTGCAATGGTATTGTCAAAGC	down	0.682641	-0.550802	0.728513	3.66482	2.50175	5.73222	5.26223	0	0	7.50526	0	6	5	0	0	7	0	low
634	oan-miR-103-3p_R+2	AGCAGCATTGTACAGGGCTATGAGT	down	0.861341	-0.215343	0.729944	37.9052	32.6493	28.6611	21.0489	64.0057	30.7456	33.2376	33.9649	30	20	47	34	31	47	middle
635	mmu-miR-5125_L+1	TTCTGCCTGGGATTTCCTTGT	up	1.40665	0.492263	0.730572	4.99335	7.02389	0	0	14.9801	4.52141	6.43308	10.1172	0	0	11	5	6	14	middle
636	rno-miR-195-3p_R-1	CCAATATTGGCTGTGCTGCTCC	down	0.95375	-0.068317	0.731311	295.432	281.768	291.388	315.734	279.174	280.328	340.953	224.024	305	300	205	310	318	310	middle
637	mmu-miR-574-3p_R-1_1ss21CT	CACGCTCATGCACACACCCAT	up	1.2273	0.295484	0.73309	2.88485	3.54057	2.86611	5.78845	0	3.61713	3.75263	3.25195	3	5.5	0	4	3.5	4.5	low
638	mmu-miR-3102-5p.2-5p_R-1	GGTGGTGCAGGCAGGAGAGC	up	1.15132	0.203288	0.734145	16.012	18.4349	21.9735	17.8916	8.17094	28.0328	17.1549	10.1172	23	17	6	31	16	14	middle
639	mmu-mir-6240-p3_1ss19GT	TCTGCCCAGTGCTCTGAATGTC	up	1.14412	0.194234	0.736268	72.2554	82.6686	36.7818	59.4632	120.521	107.61	63.7947	76.6016	38.5	56.5	88.5	119	59.5	106	middle
640	bta-miR-3533_L+3R+3_1ss18GT	ATCATGAAGTGTGACGTTGACATCCG	up	1.73209	0.792511	0.73721	1.13485	1.96566	0	0	3.40456	0	5.89699	0	0	0	2.5	0	5.5	0	low
641	rno-miR-1306-3p_L-1R+1	ACGTTGGCTCTGGTGGTGATGT	up	1.71844	0.7811	0.740293	1.75408	3.01427	0	5.26223	0	9.04282	0	0	0	5	0	10	0	0	low
642	rno-miR-181b-1-3p	CTCACTGAACAATGAATGCAA	up	1.09265	0.127833	0.740657	49.3362	53.9072	72.6082	39.9929	35.4074	48.8313	51.4646	61.4258	76	38	26	54	48	85	middle
643	rno-miR-339-5p_R-3	TCCCTGTCCTCCAGGAGCTC	up	1.03802	0.0538325	0.742316	3941.87	4091.74	4545.65	3827.74	3452.22	4223	4494.58	3557.64	4758	3637	2535	4670	4192	4923	middle
644	rno-miR-136-5p_R-1	ACTCCATTTGTTTTGATGATGG	down	0.696935	-0.520904	0.743429	5.53017	3.85417	0	8.41956	8.17094	0	0	11.5625	0	8	6	0	0	16	middle
645	rno-miR-3542_R+1	AAGGCTCTTCTTTCCTTGCAGT	up	1.45452	0.540541	0.743544	3.50815	5.10267	0	10.5245	0	9.94711	5.3609	0	0	10	0	11	5	0	middle
646	rno-let-7f-1-3p_R+1	CTATACAATCTATTGCCTTCCT	down	0.966651	-0.0489326	0.745044	136.596	132.041	133.752	158.919	117.117	128.408	134.023	133.691	140	151	86	142	125	185	middle
647	rno-miR-362-3p_1ss22AT	AACACACCTGTTCAAGGATTCT	down	0.941807	-0.0864963	0.74516	659.997	621.59	720.349	644.097	615.544	499.164	544.667	820.938	754	612	452	552	508	1136	middle
648	rno-miR-1839-3p_R-1	AGACCTACTTATCTACCAACA	down	0.944694	-0.0820816	0.750634	45.5119	42.9948	34.3933	46.3076	55.8348	50.6398	38.5985	39.7461	36	44	41	56	36	55	middle
649	rno-miR-452-5p_R-1	AACTGTTTGCAGAGGAAACTGA	up	1.06722	0.0938576	0.751439	293.968	313.728	304.763	302.052	275.088	361.713	205.859	373.613	319	287	202	400	192	517	middle
650	rno-miR-329-3p	AACACACCCAGCTAACCTTTTT	down	0.629368	-0.668023	0.752495	5.90123	3.71405	0	0	17.7037	0	5.3609	5.78125	0	0	13	0	5	8	middle
651	rno-mir-6329-p3	TCAGACAGCTGAGTCACTCTGC	up	1.09885	0.135996	0.753424	20.5919	22.6275	15.2859	17.8916	28.5983	29.8413	23.588	14.4531	16	17	21	33	22	20	middle
652	rno-let-7g-3p_R+1	CTGTACAGGCCACTGCCTTGCT	down	0.937522	-0.0930762	0.753874	52.893	49.5883	53.5008	68.409	36.7692	52.4484	47.1759	49.1406	56	65	27	58	44	68	middle
653	rno-miR-582-5p	TACAGTTGTTCAACCAGTTACT	down	0.946259	-0.0796934	0.758118	394.028	372.852	309.54	390.457	482.085	395.171	294.85	428.535	324	371	354	437	275	593	middle
654	bta-miR-11987_L-1R-2_1ss8TA	GAGGAAACTCTGGTGGAG	up	1.12191	0.16596	0.759742	52.737	59.1663	39.1702	42.0978	76.943	86.359	57.8977	33.2422	41	40	56.5	95.5	54	46	middle
655	rno-miR-127-5p	CTGAAGCTCAGAGGGCTCTGATT	down	0.813369	-0.298017	0.759871	20.6536	16.799	8.59834	31.5734	21.7892	0	17.1549	33.2422	9	30	16	0	16	46	middle
656	rno-miR-449a-3p_R-1	CAGCTAACATGCAACTGCTCT	up	1.55966	0.641232	0.760205	4.01563	6.26302	5.73222	6.31467	0	0	0	18.7891	6	6	0	0	0	26	middle
657	PC-3p-37671_20	TTAATGGTTCGTTTGTTCA	up	1.40901	0.494682	0.760492	2.54766	3.58967	7.64297	0	0	0	6.43308	4.33594	8	0	0	0	6	6	low
658	rno-miR-664-3p_R-1	TATTCATTTACTCCCCAGCCT	up	1.02718	0.0386845	0.763821	805.465	827.355	788.181	754.603	873.61	719.809	848.094	914.16	825	717	641.5	796	791	1265	middle
659	rno-miR-872-5p	AAGGTTACTTGTTAGTTCAGG	down	0.981191	-0.0273936	0.763841	3272.72	3211.17	3045.72	3358.35	3414.09	3110.73	3012.83	3509.94	3188	3191	2507	3440	2810	4857	middle
660	PC-3p-34059_25	GCCATGGGCTGCCTCGGCAAC	up	1.28759	0.364668	0.764219	4.02378	5.18096	0	5.26223	6.80912	5.42569	0	10.1172	0	5	5	6	0	14	middle
661	rno-miR-139-5p_R+1	TCTACAGTGCACGTGTCTCCAGT	up	1.05013	0.0705712	0.765443	1221.37	1282.6	1315.55	1294.51	1054.05	1539.09	968.179	1340.53	1377	1230	774	1702	903	1855	middle
662	rno-let-7g-5p	TGAGGTAGTAGTTTGTACAGTT	down	0.985224	-0.0214762	0.767798	151189	148955	158862	144740	149965	146875	159678	140312	166283	137527	110121	162422	148928	194161	high
663	ocu-miR-185-5p_R+3	TGGAGAGAAAGGCAGTTCCTGAAGT	up	1.17712	0.235264	0.76795	5.35418	6.30252	7.64297	8.41956	0	8.13854	6.43308	4.33594	8	8	0	9	6	6	low
664	rno-miR-201-3p_R+1	TGAACAGCGCCTTTCTGTGTAGC	up	1.05142	0.072344	0.76926	53.0578	55.7862	53.5008	62.0943	43.5783	49.7355	48.2481	69.375	56	59	32	55	45	96	middle
665	rno-miR-3559-5p	TGACAGACTTAGTACTACATGA	up	1.02354	0.0335691	0.771404	751.379	769.068	818.753	704.086	731.299	705.34	746.237	855.625	857	669	537	780	696	1184	middle
666	mmu-miR-381-3p	TATACAAGGGCAAGCTCTCTGT	down	0.845056	-0.242881	0.772404	82.6015	69.8029	35.3487	92.6152	119.84	15.3728	65.403	128.633	37	88	88	17	61	178	middle
667	mmu-miR-378b_R+1	CTGGACTTGGAGTCAGAAGAA	up	1.25461	0.327242	0.772437	1.67318	2.09919	2.38843	2.63111	0	3.61713	2.68045	0	2.5	2.5	0	4	2.5	0	low
668	mmu-miR-744-5p_R-1	TGCGGGGCTAGGGCTAACAGC	down	0.952496	-0.0702152	0.77597	3270.09	3114.75	3706.84	2942.64	3160.79	3936.34	2995.67	2412.23	3880	2796	2321	4353	2794	3338	middle
669	oan-miR-223-3p_R-1	TGTCAGTTTGTCAAATACCCT	down	0.837179	-0.256393	0.77778	12.0925	10.1236	6.68759	10.5245	19.0655	18.0856	0	12.2852	7	10	14	20	0	17	middle
670	rno-miR-181c-3p	ACCATCGACCGTTGAGTGGACC	up	1.0201	0.0287108	0.779652	689.69	703.553	713.662	693.562	661.846	776.779	702.278	631.602	747	659	486	859	655	874	middle
671	PC-5p-12894_104	TGTGTTTTGTGTGTGTACATGT	down	0.876383	-0.190367	0.779738	18.6337	16.3303	6.68759	17.8916	31.3219	14.4685	15.0105	19.5117	7	17	23	16	14	27	middle
672	cgr-miR-1260_R+2	ATCCCACCGCTGCCACCAAA	up	1.07204	0.100356	0.784871	64.5374	69.1865	91.7156	61.0418	40.8547	64.2041	73.9804	69.375	96	58	30	71	69	96	middle
673	mmu-miR-185-3p	AGGGGCTGGCTTTCCTCTGGT	down	0.922427	-0.116494	0.785069	41.1836	37.9889	52.5454	41.0454	29.9601	51.5441	40.7428	21.6797	55	39	22	57	38	30	middle
674	PC-3p-28107_35	TGTTCTGTGCTCTGTCACTCAGT	down	0.807008	-0.309345	0.786901	7.13455	5.75764	10.5091	0	10.8946	0	6.43308	10.8398	11	0	8	0	6	15	middle
675	rno-miR-434-5p_L-1	GCTCGACTCATGGTTTGAACCA	down	0.837007	-0.256689	0.790576	36.8428	30.8377	14.3306	29.4685	66.7293	5.42569	32.1654	54.9219	15	28	49	6	30	76	middle
676	rno-miR-490-5p	CCATGGATCTCCAGGTGGGT	up	1.12741	0.173008	0.791505	14.5017	16.3493	10.5091	22.1014	10.8946	12.66	9.64962	26.7383	11	21	8	14	9	37	middle
677	mmu-mir-6240-p5_1ss16GT	GCCCAGTGCTCTGAATGTC	up	1.14711	0.198005	0.792764	260.976	299.368	140.439	139.975	502.513	407.831	266.973	223.301	147	133	369	451	249	309	middle
678	oan-miR-223-3p_1ss22AT	TGTCAGTTTGTCAAATACCCTT	up	1.12256	0.166793	0.793507	21.9719	24.6648	17.1967	24.2062	24.5128	19.8942	41.815	12.2852	18	23	18	22	39	17	middle
679	rno-miR-152-3p	TCAGTGCATGACAGAACTTGG	down	0.989601	-0.0150809	0.795665	32360.7	32024.2	34042.7	32318	30721.4	33493.3	31151.7	31427.6	35633	30707.5	22559	37038.5	29054.5	43489	high
680	rno-miR-130b-3p	CAGTGCAATGATGAAAGGGCAT	down	0.90505	-0.14393	0.799526	16.3746	14.8198	6.68759	24.7325	17.7037	11.7557	16.0827	16.6211	7	23.5	13	13	15	23	middle
681	mmu-miR-5099_L+2R-1	TCTTAGATCGATGTGGTGCTC	up	1.07581	0.105427	0.800452	20.1561	21.6842	17.1967	24.2062	19.0655	31.6499	18.2271	15.1758	18	23	14	35	17	21	middle
682	mmu-miR-335-3p	TTTTTCATTATTGCTCCTGACC	down	0.928997	-0.106254	0.801127	184.71	171.595	168.145	262.059	123.926	212.506	177.982	124.297	176	249	91	235	166	172	middle
683	eca-miR-449b_R-2	AGGCAGTGTGTTGTTAGCTGGCT	up	1.08548	0.118331	0.804137	51.8163	56.2455	48.7239	63.1467	43.5783	45.2141	37.5263	85.9961	51	60	32	50	35	119	middle
684	rno-miR-383-5p_L-1R+2	AGATCAGAAGGTGACTGTGGCT	up	1.21754	0.283975	0.804705	12.5958	15.336	29.6165	0	8.17094	5.42569	22.5158	18.0664	31	0	6	6	21	25	middle
685	rno-miR-146a-3p	ACCTGTGAAGTTCAGTTCTTT	up	1.02848	0.0405123	0.805058	318.097	327.157	299.031	318.891	336.37	293.892	298.066	389.512	313	303	247	325	278	539	middle
686	rno-miR-365-3p	TAATGCCCCTAAAAATCCTTAT	up	1.01773	0.0253506	0.806685	6951.8	7075.04	6578.68	7011.39	7265.33	7884.44	6820.14	6520.53	6886	6662	5335	8719	6361	9023	middle
687	rno-miR-17-1-3p_R+1	ACTGCAGTGAAGGCACTTGTGGA	down	0.964205	-0.0525888	0.807279	379.553	365.966	339.157	407.296	392.205	374.373	281.983	441.543	355	387	288	414	263	611	middle
688	ssc-miR-30a-3p_L-1R+1	TTTCAGTCGGATGTTTGCAGCC	up	1.03659	0.0518394	0.807305	34.2989	35.5537	40.1256	27.3636	35.4074	36.1713	30.021	40.4688	42	26	26	40	28	56	middle
689	rno-miR-434-3p	TTTGAACCATCACTCGACTCCT	down	0.879957	-0.184496	0.811281	148.359	130.549	74.5189	143.133	227.424	28.0328	153.322	210.293	78	136	167	31	143	291	middle
690	rno-miR-106b-5p	TAAAGTGCTGACAGTGCAGAT	down	0.98803	-0.0173726	0.813503	3317.62	3277.91	3447.93	3406.77	3098.15	3482.39	3094.31	3257.01	3609	3237	2275	3851	2886	4507	middle
691	oan-miR-126-5p_L+1	CCATTATTACTTTTGGTACGCG	down	0.830834	-0.267368	0.815299	11.599	9.63685	20.0628	14.7342	0	11.7557	17.1549	0	21	14	0	13	16	0	middle
692	rno-miR-411-3p_R+1	TATGTAACACGGTCCACTAAC	up	1.12805	0.173827	0.818308	16.7481	18.8926	12.4198	24.2062	13.6182	4.52141	21.4436	30.7129	13	23	10	5	20	42.5	middle
693	rno-miR-346	TGTCTGCCTGAGTGCCTGCCTCT	up	1.40477	0.490334	0.827106	2.2292	3.13151	6.68759	0	0	0	0	9.39453	7	0	0	0	0	13	low
694	rno-miR-3547_R-1_1ss22AT	TGAGCACCACCCCTCTCTCAGT	down	0.916003	-0.126576	0.832583	11.6132	10.6377	17.1967	9.47201	8.17094	17.1814	7.50526	7.22657	18	9	6	19	7	10	middle
695	rno-miR-222-5p_L-2R+2	CTCAGTAGCCAGTGTAGATCC	up	1.18273	0.24212	0.834201	12.1065	14.3187	25.795	10.5245	0	27.1285	6.43308	9.39453	27	10	0	30	6	13	middle
696	pal-mir-9226-p5_1ss18CT_1	TCCCTGTTCGGGCGCCATT	down	0.915518	-0.12734	0.837137	16.7753	15.3581	21.9735	14.7342	13.6182	23.5113	18.2271	4.33594	23	14	10	26	17	6	middle
697	pal-mir-9226-p5_1ss18CT_2	TCCCTGTTCGGGCGCCATTT	down	0.915518	-0.12734	0.837137	16.7753	15.3581	21.9735	14.7342	13.6182	23.5113	18.2271	4.33594	23	14	10	26	17	6	middle
698	rno-miR-30d-5p_R-1	TGTAAACATCCCCGACTGGAA	up	1.0271	0.0385764	0.840214	374020	384156	396497	350614	374949	427061	427549	297858	415020	333142	275329	472266	398766	412171	high
699	oan-miR-92b	TATTGCACTTGTCCCAGCCTGT	up	1.18098	0.239982	0.84148	3.69718	4.36628	4.77685	6.31467	0	4.52141	8.57744	0	5	6	0	5	8	0	low
700	mmu-mir-690-p3	GTTAAAGGCTAGGCTCACAACC	down	0.925747	-0.11131	0.841912	514.248	476.064	325.781	409.401	807.561	621.242	515.719	291.231	341	389	593	687	481	403	middle
701	mmu-mir-6240-p3_1ss18GT	CTGCCCAGTGCTCTGAATGTC	up	1.11198	0.153129	0.842872	52.6771	58.5758	19.5851	36.3094	102.137	73.2469	61.6504	40.8301	20.5	34.5	75	81	57.5	56.5	middle
702	rno-let-7a-1-3p	CTATACAATCTACTGTCTTTCC	up	1.01186	0.0170133	0.842957	174.414	176.483	169.578	182.073	171.59	160.51	178.518	190.42	177.5	173	126	177.5	166.5	263.5	middle
703	mdo-miR-126-5p_L+1R+1	CCATTATTACTTTTGGTACGCGA	up	1.3502	0.433176	0.845895	2.45571	3.3157	0	7.36712	0	9.94711	0	0	0	7	0	11	0	0	low
704	mmu-mir-6240-p5_1ss22GT	ATTTCTGCCCAGTGCTCTGAATGTC	up	1.11174	0.152824	0.846826	153.6	170.764	86.9387	76.3023	297.558	234.209	176.91	101.172	91	72.5	218.5	259	165	140	middle
705	oan-miR-1417-3p_R-3_1ss11TC	ATTTCACCGGCTCTGAGA	up	1.07585	0.105472	0.847017	12.5858	13.5404	15.2859	11.5769	10.8946	14.4685	20.3714	5.78125	16	11	8	16	19	8	middle
706	mmu-miR-3964_L+1_1ss6GA	CATAAAGTAGAAAGCACTAAA	down	0.954523	-0.0671476	0.84829	8.92099	8.51529	9.55371	6.31467	10.8946	9.04282	10.7218	5.78125	10	6	8	10	10	8	middle
707	rno-miR-200a-5p_R+1	CATCTTACCGGACAGTGCTGGA	up	1.01205	0.0172874	0.848822	318.629	322.47	309.54	316.786	329.561	354.479	317.365	295.567	324	301	242	392	296	409	middle
708	rno-miR-10b-5p_L+2R-2	TACCCTGTAGAACCGAATTTGT	up	1.08467	0.117255	0.8543	2530.8	2745.08	2024.91	2657.95	2909.54	1377.67	2141.14	4716.42	2119.5	2525.5	2136.5	1523.5	1997	6526.5	middle
709	rno-let-7d-5p	AGAGGTAGTAGGTTGCATAGTT	up	1.02627	0.0374141	0.854657	21430.2	21993.3	24471.3	20352.5	19466.9	21825.3	26229	17925.5	25614.5	19338.2	14294.8	24135.5	24463.2	24805	high
710	bta-miR-1434-5p_R-4_1ss12CA	GTACATGATGAATAAAAT	up	1.32514	0.40614	0.854954	0.796142	1.055	2.38843	0	0	3.16499	0	0	2.5	0	0	3.5	0	0	low
711	rno-miR-873-3p	GAGACTGACAAGTTCCCGGGA	up	1.1182	0.161173	0.858077	19.9075	22.2605	10.5091	17.8916	31.3219	21.7028	40.7428	4.33594	11	17	23	24	38	6	middle
712	rno-miR-509-3p	TGATTGACATGTCTGCAGTGGA	up	1.03455	0.0490069	0.869285	32.3497	33.4675	32.4826	30.5209	34.0456	37.9799	40.7428	21.6797	34	29	25	42	38	30	middle
713	rno-miR-30b-5p	TGTAAACATCCTACACTCAGCT	up	1.00915	0.0131461	0.869923	83172.3	83933.7	84036	80769.2	84711.8	88813.2	76005.1	86982.8	87961.7	76744.3	62204.7	98214	70888.3	120365	high
714	rno-miR-25-3p	CATTGCACTTGTCTCGGTCTGA	down	0.985713	-0.0207599	0.871589	10197.2	10051.5	11222.7	10443.4	8925.39	10041.2	10927.7	9185.69	11747	9923	6554	11104	10192	12711	middle
715	rno-miR-185-5p	TGGAGAGAAAGGCAGTTCCTGA	up	1.01168	0.0167538	0.871921	5172.38	5232.79	5771.39	4848.62	4897.12	5574.9	5106.79	5016.68	6041	4607	3596	6165	4763	6942	middle
716	rno-let-7e-5p	TGAGGTAGGAGGTTGTATAGTT	down	0.978943	-0.0307027	0.873346	11065.7	10832.7	12476.8	11223	9497.31	11845.3	11941.2	8711.64	13059.6	10663.8	6973.97	13099.1	11137.3	12055	middle
717	rno-miR-493-5p	TTGTACATGGTAGGCTTTCATT	up	1.2752	0.350721	0.873839	2.45571	3.13151	0	7.36712	0	0	0	9.39453	0	7	0	0	0	13	low
718	rno-miR-708-5p_R-1	AAGGAGCTTACAATCTAGCTGG	up	1.0169	0.0241749	0.876034	490.803	499.097	448.069	527.275	497.066	453.046	458.893	585.352	469	501	365	501	428	810	middle
719	hsa-miR-378g	ACTGGGCTTGGAGTCAGAAG	up	1.26203	0.33575	0.879009	0.955371	1.20571	2.86611	0	0	3.61713	0	0	3	0	0	4	0	0	low
720	rno-miR-30d-3p	CTTTCAGTCAGATGTTTGCTGC	down	0.984538	-0.0224814	0.879241	727.946	716.69	664.938	788.282	730.618	807.524	735.515	607.031	696	749	536.5	893	686	840	middle
721	rno-miR-30a-3p	CTTTCAGTCGGATGTTTGCAGC	up	1.01414	0.0202528	0.879902	6491.74	6583.51	6618.81	6339.41	6517.01	6920.02	7291.36	5539.16	6928	6023.5	4785.5	7652.5	6800.5	7665	middle
722	mmu-miR-574-3p_R+1	CACGCTCATGCACACACCCACAT	down	0.975492	-0.0357988	0.880185	31.6076	30.8329	39.1702	28.416	27.2365	25.3199	35.3819	31.7969	41	27	20	28	33	44	middle
723	rno-miR-212-3p_R-1	TAACAGTCTCCAGTCACGGCC	down	0.911032	-0.134427	0.886043	9.39006	8.55464	13.3752	5.26223	9.53276	9.04282	0	16.6211	14	5	7	10	0	23	middle
724	rno-miR-877_R+3	GTAGAGGAGATGGCGCAGGGGAC	down	0.953478	-0.068729	0.886126	11.8285	11.2782	18.152	10.5245	6.80912	10.8514	12.8662	10.1172	19	10	5	12	12	14	middle
725	rno-miR-378a-3p_R+1	ACTGGACTTGGAGTCAGAAGGC	down	0.987246	-0.0185184	0.889201	19871.1	19617.7	21628.2	19070.8	18914.4	22107.9	19619.3	17125.9	22638.5	18120.5	13889	24448	18298.5	23698.5	high
726	rno-miR-466c-5p_R+1	TGTGATGTGTGTATGTACATGT	up	1.08871	0.122622	0.889871	15.637	17.0242	17.1967	14.7342	14.9801	0	21.4436	29.6289	18	14	11	0	20	41	middle
727	rno-miR-27b-5p_R-1	AGAGCTTAGCTGATTGGTGAACA	up	1.01191	0.0170783	0.890352	282.354	285.716	274.191	307.314	265.556	289.37	316.293	251.484	287	292	195	320	295	348	middle
728	rno-miR-505-3p_R+3	GTCAACACTTGCTGGTTTCCTCT	down	0.98799	-0.0174313	0.894495	885.422	874.788	847.414	841.956	966.895	758.693	972.467	893.203	887	800	710	839	907	1236	middle
729	rno-miR-490-3p_R+1	CAACCTGGAGGACTCCATGCTGT	up	1.06952	0.0969615	0.89545	556.498	595.185	423.229	606.209	640.057	340.01	339.881	1105.66	443	576	470	376	317	1530	middle
730	rno-miR-582-3p_L+1R-2	TAACCTGTTGAACAACTGAAC	up	1.03208	0.0455563	0.896801	274.834	283.651	235.977	272.583	315.943	384.32	280.911	185.723	247	259	232	425	262	257	middle
731	PC-3p-43031_15	AGACGGTCGAACTTGACTATT	down	0.913214	-0.130975	0.899104	11.2705	10.2924	11.4644	7.36712	14.9801	23.5113	3.75263	3.61328	12	7	11	26	3.5	5	middle
732	mmu-miR-574-3p_R-3	CACGCTCATGCACACACCC	up	1.09783	0.134649	0.899292	4.29219	4.71208	0	9.47201	3.40456	6.78212	4.82481	2.5293	0	9	2.5	7.5	4.5	3.5	low
733	rno-miR-425-3p_L+1	CATCGGGAATATCGTGTCCGCC	up	1.01215	0.017426	0.900996	480.661	486.502	467.176	417.821	556.986	495.547	465.326	498.633	489	397	409	548	434	690	middle
734	mml-miR-877-3p_L+3R+2	TGTCCTCTTCTCCCTCCTCCCAGT	up	1.0728	0.101379	0.903197	8.79505	9.43531	14.8082	11.5769	0	11.7557	6.43308	10.1172	15.5	11	0	13	6	14	middle
735	rno-miR-132-5p	ACCGTGGCTTTCGATTGTTACT	down	0.964387	-0.0523157	0.904504	11.2149	10.8155	14.3306	8.41956	10.8946	9.04282	7.50526	15.8984	15	8	8	10	7	22	middle
736	rno-miR-1306-5p_R-1	CCACCTCCCCTGCAAACGTCC	down	0.967679	-0.0473993	0.909333	38.7088	37.4577	43.9471	23.1538	49.0256	48.8313	37.5263	26.0156	46	22	36	54	35	36	middle
737	rno-miR-6319	TCATTCTCGCTGCTCTGGAGT	up	1.18854	0.249194	0.909402	2.10489	2.50175	0	6.31467	0	0	7.50526	0	0	6	0	0	7	0	low
738	rno-miR-126a-5p	CATTATTACTTTTGGTACGCG	up	1.02365	0.0337169	0.910434	85374.4	87393.2	104525	73057.6	78540.4	89259	110036	62884.8	109408	69417	57673	98707	102628	87019	high
739	rno-miR-101b-3p_R-2_1ss19GA	TACAGTACTGTGATAGCTA	up	1.11385	0.155559	0.911591	2.46583	2.74657	0	2.63111	4.76638	0	6.43308	1.80664	0	2.5	3.5	0	6	2.5	low
740	rno-miR-326-3p	CCTCTGGGCCCTTCCTCCAGT	up	1.00898	0.0128953	0.912383	1617.61	1632.14	1767.44	1609.19	1476.22	1791.38	1628.64	1476.39	1850	1529	1084	1981	1519	2043	middle
741	rno-miR-138-5p	AGCTGGTGTTGTGAATCAGGCCG	up	1.02094	0.0298952	0.914524	32.6561	33.3398	27.7057	38.9405	31.3219	24.8678	33.2376	41.9141	29	37	23	27.5	31	58	middle
742	dno-miR-192-5p	CTGACCTATGAATTGACAGCT	up	1.03726	0.052782	0.915089	14.9314	15.4878	5.73222	19.9965	19.0655	16.2771	15.0105	15.1758	6	19	14	18	14	21	middle
743	rno-miR-1193-3p_R-1	TAGGTCACCCGTTTTACTATC	down	0.942705	-0.0851223	0.917102	35.7114	33.6653	19.1074	29.4685	58.5584	5.42569	49.3203	46.25	20	28	43	6	46	64	middle
744	rno-miR-384-3p	ATTCCTAGAAATTGTTCACAAT	up	1.13744	0.185795	0.919734	4.02378	4.57682	0	5.26223	6.80912	0	0	13.7305	0	5	5	0	0	19	middle
745	mmu-miR-6715-3p_L+1_1ss2CT	GTCAAACCAGGCGTGCCTGTGG	down	0.85922	-0.2189	0.920217	1.75408	1.50714	0	5.26223	0	4.52141	0	0	0	5	0	5	0	0	low
746	rno-miR-340-5p	TTATAAAGCAATGAGACTGATT	up	1.00591	0.00850715	0.920613	2830.33	2847.07	2674.08	3074.19	2742.71	2948.87	2652.57	2939.77	2799	2921	2014	3261	2474	4068	middle
747	mdo-miR-152-3p_R+3	TCAGTGCATGACAGAACTTGGGTTT	down	0.979041	-0.0305584	0.920617	48.6792	47.659	48.7239	44.2027	53.1111	31.6499	62.1864	49.1406	51	42	39	35	58	68	middle
748	rno-miR-33-5p_R-1	GTGCATTGTAGTTGCATTGC	up	1.02735	0.0389272	0.924244	90.0912	92.5552	121.332	63.1467	85.7949	97.6625	60.0421	119.961	127	60	63	108	56	166	middle
749	rno-miR-425-5p_R-1	AATGACACGATCACTCCCGTTG	down	0.98999	-0.0145137	0.927038	2137.44	2116.05	1888.77	2188.03	2335.53	2175.7	1788.4	2384.04	1977	2079	1715	2406	1668	3299	middle
750	rno-miR-190a-3p	ACTATATATCAAGCATATTCCT	down	0.933519	-0.0992487	0.930257	9.22734	8.6139	4.77685	14.7342	8.17094	6.32998	0	19.5117	5	14	6	7	0	27	middle
751	rno-miR-136-3p	CATCATCGTCTCAAATGAGTCT	down	0.951639	-0.0715142	0.930879	190.862	181.632	91.7156	189.44	291.43	40.6927	183.343	320.859	96	180	214	45	171	444	middle
752	rno-miR-206-3p	TGGAATGTAAGGAAGTGTGTGG	down	0.945221	-0.0812759	0.931146	10.487	9.91251	11.4644	19.9965	0	9.94711	7.50526	12.2852	12	19	0	11	7	17	middle
753	rno-miR-25-5p_R+1	AGGCGGAGACACGGGCAATTGCT	down	0.991187	-0.0127705	0.931817	163.8	162.356	163.368	144.185	183.846	164.579	180.126	142.363	171	137	135	182	168	197	middle
754	mmu-let-7j_R-2	TGAGGTATTAGTTTGTGCTGTT	down	0.930636	-0.103711	0.9322	4.36645	4.06357	5.73222	7.36712	0	0	8.57744	3.61328	6	7	0	0	8	5	low
755	rno-miR-181a-1-3p	ACCATCGACCGTTGATTGTACC	up	1.00263	0.00378546	0.932673	1851.92	1856.79	1776.03	1948.08	1831.65	1843.83	1857.02	1869.51	1859	1851	1345	2039	1732	2587	middle
756	rno-miR-547-5p	TCACTTCAGGATGTACCACCCA	down	0.986354	-0.0198233	0.932898	37.4096	36.8991	43.9471	41.0454	27.2365	35.267	40.7428	34.6875	46	39	20	39	38	48	middle
757	PC-3p-45683_13	TCTGACCCTATGTCCCCCACAGT	down	0.882484	-0.180358	0.934085	1.91074	1.6862	5.73222	0	0	0	0	5.0586	6	0	0	0	0	7	low
758	bta-miR-2478_L-1_1ss2TC	CATCCCACTTCTGACACCA	down	0.882829	-0.179794	0.934288	1.22785	1.08398	0	3.68356	0	0	0	3.25195	0	3.5	0	0	0	4.5	low
759	rno-miR-338-3p_R-2	TCCAGCATCAGTGATTTTGTT	up	1.02215	0.0316102	0.938711	120.097	122.758	148.082	107.349	104.86	128.408	70.7639	169.102	155	102	77	142	66	234	middle
760	mmu-mir-3470b-p5	CTGTAGACCAGGCTGGCCTTGAACTC	down	0.93593	-0.0955272	0.940248	20.4606	19.1497	5.73222	5.26223	50.3875	28.0328	19.2992	10.1172	6	5	37	31	18	14	middle
761	mdo-miR-126-3p_R+3	TCGTACCGTGAGTAATAATGCGCCA	down	0.953762	-0.0682995	0.943011	99.2222	94.6343	157.636	84.1956	55.8348	56.9698	31.0932	195.84	165	80	41	63	29	271	middle
762	dno-miR-24b-3p_R-1_1ss20CA	TGGCTCAGTTCAGCAGGAAAG	down	0.945392	-0.0810154	0.944028	7.16784	6.77642	16.2413	5.26223	0	8.13854	8.57744	3.61328	17	5	0	9	8	5	middle
763	PC-3p-16247_78	TCCTCTGTAAGAGCAGTGCAGT	down	0.982308	-0.0257522	0.945779	12.418	12.1983	17.1967	10.5245	9.53276	13.5642	8.57744	14.4531	18	10	7	15	8	20	middle
764	rno-miR-423-3p	AGCTCGGTCTGAGGCCCCTCAGT	down	0.992157	-0.0113594	0.946075	5170.24	5129.69	5463.76	4903.34	5143.61	4709.5	6156.46	4523.11	5719	4659	3777	5208	5742	6259	middle
765	mmu-miR-378b_L+1	ACTGGACTTGGAGTCAGAAGA	up	1.00439	0.00631837	0.946899	262.528	263.68	281.357	258.375	247.852	272.189	280.375	238.477	294.5	245.5	182	301	261.5	330	middle
766	cgr-mir-1973-p3_1ss19AT	CGTGCAAAGGTAGCATAATC	down	0.982358	-0.0256793	0.948262	304.361	298.991	193.94	314.681	404.462	307.456	212.292	377.227	203	299	297	340	198	522	middle
767	oan-miR-20a-5p_R+2	TAAAGTGCTTATAGTGCAGGCA	down	0.907698	-0.139716	0.94882	1.59228	1.44531	4.77685	0	0	0	0	4.33594	5	0	0	0	0	6	low
768	mmu-miR-3074-5p	GTTCCTGCTGAACTGAGCCAGT	up	1.07292	0.101542	0.949011	6.31467	6.77514	0	18.944	0	4.52141	8.57744	7.22657	0	18	0	5	8	10	middle
769	rno-miR-328a-3p_R+1	CTGGCCCTCTCTGCCCTTCCGTT	down	0.991994	-0.0115974	0.94955	2841.47	2818.72	2924.39	2797.4	2802.63	3201.16	3065.36	2189.65	3061	2658	2058	3540	2859	3030	middle
770	mdo-miR-449a-5p_L+2	AATGGCAGTGTATTGTTAGCTGGT	up	1.09863	0.135708	0.950278	1.75408	1.92708	0	5.26223	0	0	0	5.78125	0	5	0	0	0	8	low
771	pal-miR-9226-5p_1ss4AG	TCAGGTCCCTGTTCGGGCGCCA	up	1.01636	0.0234178	0.953307	15.7153	15.9725	16.719	21.5751	8.85185	18.9899	14.4744	14.4531	17.5	20.5	6.5	21	13.5	20	middle
772	rno-miR-27a-5p	AGGGCTTAGCTGCTTGTGAGCA	down	0.993323	-0.00966464	0.956812	580.731	576.853	560.803	576.74	604.65	685.446	576.833	468.281	587	548	444	758	538	648	middle
773	rno-miR-365-5p_L-1R+7	AGGGACTTTCAGGGGCAGCTGTG	up	1.04358	0.0615456	0.957679	3.98327	4.15688	6.68759	5.26223	0	4.52141	0	7.94922	7	5	0	5	0	11	low
774	rno-miR-188-5p_R+1	CATCCCTTGCATGGTGGAGGGC	up	1.08059	0.111823	0.958986	4.4584	4.81771	13.3752	0	0	0	0	14.4531	14	0	0	0	0	20	middle
775	rno-miR-150-5p	TCTCCCAACCCTTGTACCAGTG	down	0.995195	-0.00694834	0.960319	14044.1	13976.6	11996.6	14973.1	15162.5	15019.2	14376.9	12533.8	12557	14227	11134	16609	13409	17344	high
776	rno-miR-378b_R+1_1ss2GC	ACTGGACTTGGAGTCAGAAGGT	down	0.996565	-0.00496431	0.962272	347.486	346.292	328.17	352.043	362.245	387.937	327.551	323.389	343.5	334.5	266	429	305.5	447.5	middle
777	rno-miR-503-3p_R+1	GGAGTATTGTTTCCGCTGCCTGGA	up	1.00758	0.0108933	0.963044	674.538	679.65	847.414	654.621	521.578	725.235	695.845	617.871	887	622	383	802	649	855	middle
778	rno-miR-30c-2-3p	CTGGGAGAAGGCTGTTTACTCT	down	0.994203	-0.00838707	0.965517	2897.04	2880.25	2732.36	2990	2968.77	3260.84	3174.72	2205.19	2860	2841	2180	3606	2961	3051.5	middle
779	cgr-mir-16-p5_1ss13AG_1	TTAAGATTCTGAGATTATC	down	0.976407	-0.034445	0.968236	5.15759	5.0359	4.29917	3.68356	7.49003	8.13854	6.96917	0	4.5	3.5	5.5	9	6.5	0	low
780	cgr-mir-16-p5_1ss13AG_2	TTAAGATTCTGAGATTATCT	down	0.976407	-0.034445	0.968236	5.15759	5.0359	4.29917	3.68356	7.49003	8.13854	6.96917	0	4.5	3.5	5.5	9	6.5	0	low
781	rno-miR-335_L-1R-2	CAAGAGCAATAACGAAAAAT	up	1.00813	0.0116863	0.968737	7.41309	7.47338	7.16528	8.94579	6.1282	9.49497	7.50526	5.41992	7.5	8.5	4.5	10.5	7	7.5	low
782	oga-miR-28b_R+3	TCGAGGAGCTCACAGTCTAGTAGT	up	1.0051	0.00733784	0.969355	32.4326	32.598	32.4826	38.9405	25.8746	33.4585	31.0932	33.2422	34	37	19	37	29	46	middle
783	bta-miR-11987_L-2R-1_1ss8TA	AGGAAACTCTGGTGGAGG	down	0.982645	-0.0252582	0.970738	7.10476	6.98145	6.20991	4.20978	10.8946	8.59068	10.1857	2.16797	6.5	4	8	9.5	9.5	3	middle
784	rno-miR-132-3p	TAACAGTCTACAGCCATGGTCG	up	1.00748	0.0107565	0.971046	86.1324	86.777	84.0726	92.6152	81.7094	69.6297	72.9082	117.793	88	88	60	77	68	163	middle
785	rno-miR-199a-5p	CCCAGTGTTCAGACTACCTGTTC	down	0.993143	-0.00992701	0.971146	35971.6	35724.9	32666	35241.1	40007.6	31524.2	28448.2	47202.5	34192	33485	29378	34861	26533	65318	high
786	mmu-miR-29b-1-5p_R+2	GCTGGTTTCATATGGTGGTTTAGA	up	1.03103	0.0440869	0.971148	5.70499	5.88202	7.64297	9.47201	0	0	5.3609	12.2852	8	9	0	0	5	17	middle
787	rno-miR-542-5p	CTCGGGGATCATCATGTCACGA	down	0.994818	-0.00749499	0.973495	237.239	236.01	229.289	276.793	205.635	291.179	208.003	208.848	240	263	151	322	194	289	middle
788	hsa-miR-378d_R+3_1ss20AG	ACTGGACTTGGAGTCAGAAGGCT	up	1.00268	0.00386526	0.975256	1558	1562.18	1542.92	1495.53	1635.55	1691.01	1662.95	1332.58	1615	1421	1201	1870	1551	1844	middle
789	rno-miR-879-3p_R+1	CTTATGGCTTCAAGCTTTCGGT	down	0.990127	-0.014314	0.978644	15.7401	15.5847	17.1967	13.6818	16.3419	5.42569	20.3714	20.957	18	13	12	6	19	29	middle
790	rno-miR-222-3p_R+4	AGCTACATCTGGCTACTGGGTCTCT	down	0.997023	-0.00430143	0.979573	3746.15	3735	3910.33	3798.28	3529.85	3306.96	4484.93	3413.11	4093	3609	2592	3657	4183	4723	middle
791	rno-let-7b-3p_1ss22CT	CTATACAACCTACTGCCTTCCT	up	1.00312	0.00449492	0.982118	582.617	584.435	570.356	617.786	559.709	500.972	724.794	527.539	597	587	411	554	676	730	middle
792	rno-miR-15b-3p_R-1	CGAATCATTATTTGCTGCTCT	up	1.00583	0.00838218	0.982211	168.459	169.441	211.137	198.912	95.3276	143.781	200.498	164.043	221	189	70	159	187	227	middle
793	rno-miR-429	TAATACTGTCTGGTAATGCCGT	up	1.00111	0.00160384	0.983344	6755.73	6763.25	6762.11	6717.76	6787.33	7350.46	6683.97	6255.31	7078	6383	4984	8128.5	6234	8656	middle
794	rno-miR-26a-3p_R+1	CCTATTCTTGGTTACTTGCACG	down	0.988721	-0.0163645	0.986011	6.43898	6.36636	6.68759	12.6293	0	7.23426	5.3609	6.50391	7	12	0	8	5	9	middle
795	rno-miR-101a-5p	TCAGTTATCACAGTGCTGATGC	up	1.00912	0.0131031	0.986942	20.7891	20.9788	7.64297	31.5734	23.151	13.5642	11.794	37.5781	8	30	17	15	11	52	middle
796	mmu-miR-3968_L-2_1ss14AT	AATCCCACTCCTGACACCA	down	0.994362	-0.00815678	0.994346	4.18045	4.15688	5.73222	0	6.80912	4.52141	0	7.94922	6	0	5	5	0	11	low
797	mmu-miR-574-5p	TGAGTGTGTGTGTGTGAGTGTGT	down	0.998941	-0.00152921	0.99459	61.4514	61.3863	54.4561	75.4253	54.4729	66.9169	50.0351	67.2071	57	71.6667	40	74	46.6667	93	middle
798	cpo-miR-574-5p_R-1	TGAGTGTGTGTGTGTGAGTGTGT	down	0.998941	-0.00152921	0.99459	61.4514	61.3863	54.4561	75.4253	54.4729	66.9169	50.0351	67.2071	57	71.6667	40	74	46.6667	93	middle
