# Supplementary material for: Changing Expression Profiles of Messenger RNA, MicroRNA, Long Non-coding RNA, and Circular RNA Reveal the Key Regulators and Interaction Networks of Competing Endogenous RNA in Pulmonary Fibrosis
Source: Front Genet. 2020 Sep 24;11:558095. doi: 10.3389/fgene.2020.558095 (PMC7541945; doi:10.3389/fgene.2020.558095)
Supplement: Supplementary Figure S1 — GO enrichment analysis of DE ceRNAs. (A) GO enrichment analysis of DE mRNAs. (B) GO enrichment analysis enrichment of DE lncRNAs. (C) GO enrichment analysis enrichment. [file Data_Sheet_1.zip › Table 8.XLSX]

## Sheet: GO
GO_ID	GO_Term	GO_function	GO_class	Genes	S gene number	TS gene number	B gene number	TB gene number	pvalue
GO:0019233	sensory perception of pain	biological_process	8	Bdkrb1;Chrnb2;Ngf;Trpa1	4	89	51	15926	0.000186334
GO:2000252	negative regulation of feeding behavior	biological_process	6	Trh;Ucn	2	89	6	15926	0.000456502
GO:0002260	lymphocyte homeostasis	biological_process	5	Spta1;Tnfrsf17	2	89	7	15926	0.000636779
GO:0046888	negative regulation of hormone secretion	biological_process	10	Il11;Ucn	2	89	9	15926	0.0010837
GO:0010469	regulation of signaling receptor activity	biological_process	8	AABR07025074.1;Hmgb4;Il11;Il1a;Ngf;Trh;Ucn	7	89	290	15926	0.00119063
GO:0007605	sensory perception of sound	biological_process	9	Chrnb2;Srrm4;Tmprss3;Ucn	4	89	94	15926	0.00189477
GO:0050716	positive regulation of interleukin-1 secretion	biological_process	10	AABR07025074.1;Hmgb4	2	89	14	15926	0.00269001
GO:0032755	positive regulation of interleukin-6 production	biological_process	8	AABR07025074.1;Hmgb4;Ucn	3	89	54	15926	0.00340629
GO:1902741	positive regulation of interferon-alpha secretion	biological_process	11	AABR07025074.1;Hmgb4	2	89	18	15926	0.0044576
GO:0048265	response to pain	biological_process	6	Trpa1;Ucn	2	89	18	15926	0.0044576
GO:0038023	signaling receptor activity	molecular_function	4	AABR07035561.2;Cd200r1l;Tnfrsf17;Tnfrsf9	4	89	120	15926	0.00457368
GO:0045664	regulation of neuron differentiation	biological_process	10	Ngf;Pax6	2	89	19	15926	0.004964
GO:0035483	gastric emptying	biological_process	8	Ucn	1	89	1	15926	0.00558835
GO:0003002	regionalization	biological_process	7	Pax6	1	89	1	15926	0.00558835
GO:0021918	regulation of transcription from RNA polymerase II promoter involved in somatic motor neuron fate commitment	biological_process	14	Pax6	1	89	1	15926	0.00558835
GO:0005142	interleukin-11 receptor binding	molecular_function	7	Il11	1	89	1	15926	0.00558835
GO:0021593	rhombomere morphogenesis	biological_process	12	Pax6	1	89	1	15926	0.00558835
GO:1905144	response to acetylcholine	NA	NA	Chrnb2	1	89	1	15926	0.00558835
GO:2000594	positive regulation of metanephric DCT cell differentiation	biological_process	11	Pax8	1	89	1	15926	0.00558835
GO:0039003	pronephric field specification	biological_process	10	Pax8	1	89	1	15926	0.00558835
GO:0021905	forebrain-midbrain boundary formation	biological_process	10	Pax6	1	89	1	15926	0.00558835
GO:0072305	negative regulation of mesenchymal cell apoptotic process involved in metanephric nephron morphogenesis	biological_process	13	Pax8	1	89	1	15926	0.00558835
GO:0008437	thyrotropin-releasing hormone activity	molecular_function	7	Trh	1	89	1	15926	0.00558835
GO:0021771	lateral geniculate nucleus development	biological_process	13	Chrnb2	1	89	1	15926	0.00558835
GO:0070094	positive regulation of glucagon secretion	biological_process	12	Pax6	1	89	1	15926	0.00558835
GO:0017045	corticotropin-releasing hormone activity	molecular_function	7	Ucn	1	89	1	15926	0.00558835
GO:1904937	sensory neuron migration	NA	NA	Pax6	1	89	1	15926	0.00558835
GO:1900218	negative regulation of apoptotic process involved in metanephric nephron tubule development	biological_process	11	Pax8	1	89	1	15926	0.00558835
GO:0098598	learned vocalization behavior or vocal learning	biological_process	6	Pax6	1	89	1	15926	0.00558835
GO:0003322	pancreatic A cell development	biological_process	12	Pax6	1	89	1	15926	0.00558835
GO:0042660	positive regulation of cell fate specification	biological_process	8	Pax6	1	89	1	15926	0.00558835
GO:0042320	regulation of circadian sleep/wake cycle, REM sleep	biological_process	8	Chrnb2	1	89	1	15926	0.00558835
GO:2000612	regulation of thyroid-stimulating hormone secretion	biological_process	11	Pax8	1	89	1	15926	0.00558835
GO:0061090	positive regulation of sequestering of zinc ion	biological_process	14	Slc30a2	1	89	1	15926	0.00558835
GO:0001692	histamine metabolic process	biological_process	8	Trh	1	89	1	15926	0.00558835
GO:0034199	activation of protein kinase A activity	biological_process	13	Ucn	1	89	1	15926	0.00558835
GO:0120008	positive regulation of glutamatergic neuron differentiation	NA	NA	Pax6	1	89	1	15926	0.00558835
GO:1900215	negative regulation of apoptotic process involved in metanephric collecting duct development	biological_process	11	Pax8	1	89	1	15926	0.00558835
GO:0046811	histone deacetylase inhibitor activity	molecular_function	5	Ucn	1	89	1	15926	0.00558835
GO:0060326	cell chemotaxis	biological_process	8	AABR07025074.1;Ccr8;Hmgb4	3	89	69	15926	0.00677569
GO:0032502	developmental process	biological_process	3	AABR07025074.1;Hmgb4	2	89	23	15926	0.00723878
GO:0045776	negative regulation of blood pressure	biological_process	9	Bdkrb1;Ucn	2	89	24	15926	0.00786834
GO:0008301	DNA binding, bending	molecular_function	7	AABR07025074.1;Hmgb4	2	89	25	15926	0.00852168
GO:0014070	response to organic cyclic compound	biological_process	6	Ngf;Ptges;Trh;Trpa1	4	89	145	15926	0.00885504
GO:0002218	activation of innate immune response	biological_process	5	AABR07025074.1;Hmgb4	2	89	27	15926	0.00989857
GO:0016021	integral component of membrane	cellular_component	6	AABR07006308.1;AABR07021863.1;AABR07035561.2;AABR07046763.1;AABR07056686.1;AABR07068650.1;Arglu1;Mir7654;Bdkrb1;Calhm4;Ccr8;Cd200r1l;Chrnb2;Cnmd;Gpr1;Lair1;LOC102549542;LOC108348144;LOC108349290;LOC685881;Ly49s7;Mmel1;Olr1565;Ptges;RGD1305807;Slc30a2;Slc9a3;Styk1;Tas2r126;Tmem266;Tmprss3;Tnfrsf17;Tnfrsf9;Trpa1;Xkr5	34	89	4235	15926	0.010792
GO:0097604	temperature-gated cation channel activity	molecular_function	9	Trpa1	1	89	2	15926	0.0111458
GO:0072221	metanephric distal convoluted tubule development	biological_process	11	Pax8	1	89	2	15926	0.0111458
GO:0060084	synaptic transmission involved in micturition	biological_process	9	Chrnb2	1	89	2	15926	0.0111458
GO:0051430	corticotropin-releasing hormone receptor 1 binding	molecular_function	9	Ucn	1	89	2	15926	0.0111458
GO:0021562	vestibulocochlear nerve development	biological_process	10	Chrnb2	1	89	2	15926	0.0111458
GO:0072207	metanephric epithelium development	biological_process	11	Pax8	1	89	2	15926	0.0111458
GO:0072073	kidney epithelium development	biological_process	10	Pax8	1	89	2	15926	0.0111458
GO:0004947	bradykinin receptor activity	molecular_function	7	Bdkrb1	1	89	2	15926	0.0111458
GO:0061034	olfactory bulb mitral cell layer development	biological_process	14	Pax6	1	89	2	15926	0.0111458
GO:0031064	negative regulation of histone deacetylation	biological_process	11	Ucn	1	89	2	15926	0.0111458
GO:0005502	11-cis retinal binding	molecular_function	8	Rlbp1	1	89	2	15926	0.0111458
GO:1900212	negative regulation of mesenchymal cell apoptotic process involved in metanephros development	biological_process	12	Pax8	1	89	2	15926	0.0111458
GO:2000611	positive regulation of thyroid hormone generation	biological_process	10	Pax8	1	89	2	15926	0.0111458
GO:0071939	vitamin A import	biological_process	7	RGD1305807	1	89	2	15926	0.0111458
GO:0021543	pallium development	biological_process	12	Pax6	1	89	2	15926	0.0111458
GO:0060455	negative regulation of gastric acid secretion	biological_process	9	Ucn	1	89	2	15926	0.0111458
GO:0050718	positive regulation of interleukin-1 beta secretion	biological_process	11	AABR07025074.1;Hmgb4	2	89	29	15926	0.0113673
GO:0045089	positive regulation of innate immune response	biological_process	7	AABR07025074.1;Hmgb4	2	89	30	15926	0.0121353
GO:0008306	associative learning	biological_process	7	Chrnb2;Ucn	2	89	30	15926	0.0121353
GO:0010033	response to organic substance	biological_process	5	Ampd1;Ngf;Trpa1	3	89	95	15926	0.0161385
GO:0046514	ceramide catabolic process	biological_process	8	Cel	1	89	3	15926	0.0166726
GO:0051431	corticotropin-releasing hormone receptor 2 binding	molecular_function	9	Ucn	1	89	3	15926	0.0166726
GO:0061303	cornea development in camera-type eye	biological_process	11	Pax6	1	89	3	15926	0.0166726
GO:0014050	negative regulation of glutamate secretion	biological_process	8	Trh	1	89	3	15926	0.0166726
GO:0050955	thermoception	biological_process	9	Trpa1	1	89	3	15926	0.0166726
GO:0003876	AMP deaminase activity	molecular_function	8	Ampd1	1	89	3	15926	0.0166726
GO:0045188	regulation of circadian sleep/wake cycle, non-REM sleep	biological_process	8	Chrnb2	1	89	3	15926	0.0166726
GO:0001660	fever generation	biological_process	8	Il1a	1	89	3	15926	0.0166726
GO:0051464	positive regulation of cortisol secretion	biological_process	15	Ucn	1	89	3	15926	0.0166726
GO:0072289	metanephric nephron tubule formation	biological_process	11	Pax8	1	89	3	15926	0.0166726
GO:1901142	insulin metabolic process	biological_process	6	Pax6	1	89	3	15926	0.0166726
GO:0070093	negative regulation of glucagon secretion	biological_process	12	Ucn	1	89	3	15926	0.0166726
GO:0070370	cellular heat acclimation	biological_process	7	Hsbp1l1	1	89	3	15926	0.0166726
GO:0072278	metanephric comma-shaped body morphogenesis	biological_process	13	Pax8	1	89	3	15926	0.0166726
GO:0021986	habenula development	biological_process	13	Pax6	1	89	3	15926	0.0166726
GO:0021913	regulation of transcription from RNA polymerase II promoter involved in ventral spinal cord interneuron specification	biological_process	14	Pax6	1	89	3	15926	0.0166726
GO:0005163	nerve growth factor receptor binding	molecular_function	8	Ngf	1	89	3	15926	0.0166726
GO:0014054	positive regulation of gamma-aminobutyric acid secretion	biological_process	13	Trh	1	89	3	15926	0.0166726
GO:0072108	positive regulation of mesenchymal to epithelial transition involved in metanephros morphogenesis	biological_process	13	Pax8	1	89	3	15926	0.0166726
GO:0030858	positive regulation of epithelial cell differentiation	biological_process	9	Pax6	1	89	3	15926	0.0166726
GO:0060547	negative regulation of necrotic cell death	biological_process	8	Ucn	1	89	3	15926	0.0166726
GO:0050220	prostaglandin-E synthase activity	molecular_function	6	Ptges	1	89	3	15926	0.0166726
GO:0021796	cerebral cortex regionalization	biological_process	8	Pax6	1	89	3	15926	0.0166726
GO:0034633	retinol transport	biological_process	8	RGD1305807	1	89	3	15926	0.0166726
GO:0021778	oligodendrocyte cell fate specification	biological_process	8	Pax6	1	89	3	15926	0.0166726
GO:0021912	regulation of transcription from RNA polymerase II promoter involved in spinal cord motor neuron fate specification	biological_process	14	Pax6	1	89	3	15926	0.0166726
GO:0032437	cuticular plate	cellular_component	13	Spta1	1	89	3	15926	0.0166726
GO:0051461	positive regulation of corticotropin secretion	biological_process	12	Ucn	1	89	3	15926	0.0166726
GO:0019783	ubiquitin-like protein-specific protease activity	molecular_function	8	Senp5	1	89	3	15926	0.0166726
GO:0003680	AT DNA binding	molecular_function	8	Pax6	1	89	3	15926	0.0166726
GO:0050968	detection of chemical stimulus involved in sensory perception of pain	biological_process	10	Trpa1	1	89	3	15926	0.0166726
GO:0009786	regulation of asymmetric cell division	biological_process	7	Pax6	1	89	3	15926	0.0166726
GO:0003310	pancreatic A cell differentiation	biological_process	11	Pax6	1	89	3	15926	0.0166726
GO:0035176	social behavior	biological_process	5	Chrnb2;Ucn	2	89	36	15926	0.0171995
GO:0009409	response to cold	biological_process	5	Trh;Trpa1	2	89	38	15926	0.0190549
GO:0000790	nuclear chromatin	cellular_component	13	AABR07025074.1;Hist1h2aa;Hmgb4;Pax6	4	89	185	15926	0.0200316
GO:0009897	external side of plasma membrane	cellular_component	6	AABR07065750.2;Ccr8;Cd200r1l;Chrnb2;Tnfrsf9	5	89	280	15926	0.0203248
GO:0035094	response to nicotine	biological_process	7	Chrnb2;Ngf	2	89	40	15926	0.0209906
GO:0007263	nitric oxide mediated signal transduction	biological_process	9	Rasd1	1	89	4	15926	0.0221688
GO:0021631	optic nerve morphogenesis	biological_process	11	Chrnb2	1	89	4	15926	0.0221688
GO:0045759	negative regulation of action potential	biological_process	6	Chrnb2	1	89	4	15926	0.0221688
GO:0032226	positive regulation of synaptic transmission, dopaminergic	biological_process	11	Chrnb2	1	89	4	15926	0.0221688
GO:0032225	regulation of synaptic transmission, dopaminergic	biological_process	10	Chrnb2	1	89	4	15926	0.0221688
GO:2000675	negative regulation of type B pancreatic cell apoptotic process	biological_process	11	Ngf	1	89	4	15926	0.0221688
GO:0048793	pronephros development	biological_process	10	Pax8	1	89	4	15926	0.0221688
GO:0021798	forebrain dorsal/ventral pattern formation	biological_process	9	Pax6	1	89	4	15926	0.0221688
GO:0072284	metanephric S-shaped body morphogenesis	biological_process	13	Pax8	1	89	4	15926	0.0221688
GO:0072050	S-shaped body morphogenesis	biological_process	12	Pax8	1	89	4	15926	0.0221688
GO:0032811	negative regulation of epinephrine secretion	biological_process	11	Ucn	1	89	4	15926	0.0221688
GO:0022027	interkinetic nuclear migration	biological_process	12	Pax6	1	89	4	15926	0.0221688
GO:0098981	cholinergic synapse	NA	NA	Chrnb2	1	89	4	15926	0.0221688
GO:0002248	connective tissue replacement involved in inflammatory response wound healing	biological_process	6	Il1a	1	89	4	15926	0.0221688
GO:0006954	inflammatory response	biological_process	6	Bdkrb1;Il1a;Ngf;Ucn	4	89	194	15926	0.023368
GO:0010508	positive regulation of autophagy	biological_process	8	AABR07025074.1;Hmgb4	2	89	45	15926	0.0261683
GO:0061072	iris morphogenesis	biological_process	12	Pax6	1	89	5	15926	0.0276346
GO:0030157	pancreatic juice secretion	biological_process	7	Ucn	1	89	5	15926	0.0276346
GO:0003337	mesenchymal to epithelial transition involved in metanephros morphogenesis	biological_process	11	Pax8	1	89	5	15926	0.0276346
GO:0003309	type B pancreatic cell differentiation	biological_process	11	Pax6	1	89	5	15926	0.0276346
GO:0048505	regulation of timing of cell differentiation	biological_process	8	Pax6	1	89	5	15926	0.0276346
GO:0042759	long-chain fatty acid biosynthetic process	biological_process	10	LOC102549542	1	89	5	15926	0.0276346
GO:0070201	regulation of establishment of protein localization	biological_process	7	Trim50	1	89	5	15926	0.0276346
GO:0001661	conditioned taste aversion	biological_process	5	Chrnb2	1	89	5	15926	0.0276346
GO:0008527	taste receptor activity	molecular_function	7	Tas2r126	1	89	5	15926	0.0276346
GO:0016032	viral process	biological_process	5	AC118772.1	1	89	5	15926	0.0276346
GO:0004711	ribosomal protein S6 kinase activity	molecular_function	9	Rps6ka6	1	89	5	15926	0.0276346
GO:0014731	spectrin-associated cytoskeleton	cellular_component	10	Spta1	1	89	5	15926	0.0276346
GO:2000987	positive regulation of behavioral fear response	biological_process	7	Ucn	1	89	5	15926	0.0276346
GO:0072307	regulation of metanephric nephron tubule epithelial cell differentiation	biological_process	11	Pax8	1	89	5	15926	0.0276346
GO:0033603	positive regulation of dopamine secretion	biological_process	9	Chrnb2	1	89	5	15926	0.0276346
GO:0006346	methylation-dependent chromatin silencing	biological_process	14	Mbd3l1	1	89	5	15926	0.0276346
GO:0021978	telencephalon regionalization	biological_process	9	Pax6	1	89	5	15926	0.0276346
GO:0007165	signal transduction	biological_process	6	Bdkrb1;Ccr8;Chrnb2;Gpr1;LOC108349290;Olr1565;Rasd1;Tas2r126;Tnfrsf17;Traip	10	89	909	15926	0.0300744
GO:0045471	response to ethanol	biological_process	7	Chrnb2;Pax6;Trh	3	89	123	15926	0.0315834
GO:0032760	positive regulation of tumor necrosis factor production	biological_process	9	AABR07025074.1;Hmgb4	2	89	50	15926	0.0318055
GO:1901224	positive regulation of NIK/NF-kappaB signaling	biological_process	10	AABR07025074.1;Hmgb4	2	89	51	15926	0.0329855
GO:0071599	otic vesicle development	biological_process	11	Pax8	1	89	6	15926	0.0330702
GO:0035095	behavioral response to nicotine	biological_process	6	Chrnb2	1	89	6	15926	0.0330702
GO:0032808	lacrimal gland development	biological_process	8	Pax6	1	89	6	15926	0.0330702
GO:0032264	IMP salvage	biological_process	10	Ampd1	1	89	6	15926	0.0330702
GO:0000405	bubble DNA binding	molecular_function	9	Neil3	1	89	6	15926	0.0330702
GO:0051388	positive regulation of neurotrophin TRK receptor signaling pathway	biological_process	12	Ngf	1	89	6	15926	0.0330702
GO:0072164	mesonephric tubule development	biological_process	7	Pax8	1	89	6	15926	0.0330702
GO:0008091	spectrin	cellular_component	11	Spta1	1	89	6	15926	0.0330702
GO:0032099	negative regulation of appetite	biological_process	10	Ucn	1	89	6	15926	0.0330702
GO:0019239	deaminase activity	molecular_function	4	Ampd1	1	89	6	15926	0.0330702
GO:0034626	fatty acid elongation, polyunsaturated fatty acid	biological_process	12	LOC102549542	1	89	6	15926	0.0330702
GO:0010193	response to ozone	biological_process	7	Ngf	1	89	6	15926	0.0330702
GO:0010890	positive regulation of sequestering of triglyceride	biological_process	9	Apoc4	1	89	6	15926	0.0330702
GO:0009168	purine ribonucleoside monophosphate biosynthetic process	biological_process	11	Ampd1	1	89	6	15926	0.0330702
GO:0021902	commitment of neuronal cell to specific neuron type in forebrain	biological_process	12	Pax6	1	89	6	15926	0.0330702
GO:0095500	acetylcholine receptor signaling pathway	NA	NA	Chrnb2	1	89	6	15926	0.0330702
GO:0034625	fatty acid elongation, monounsaturated fatty acid	biological_process	12	LOC102549542	1	89	6	15926	0.0330702
GO:0071371	cellular response to gonadotropin stimulus	biological_process	8	Pax8	1	89	7	15926	0.0384758
GO:0102337	3-oxo-cerotoyl-CoA synthase activity	NA	NA	LOC102549542	1	89	7	15926	0.0384758
GO:0009950	dorsal/ventral axis specification	biological_process	9	Pax6	1	89	7	15926	0.0384758
GO:0102336	3-oxo-arachidoyl-CoA synthase activity	NA	NA	LOC102549542	1	89	7	15926	0.0384758
GO:0043196	varicosity	cellular_component	9	Ucn	1	89	7	15926	0.0384758
GO:0032036	myosin heavy chain binding	molecular_function	7	Ampd1	1	89	7	15926	0.0384758
GO:0102338	3-oxo-lignoceronyl-CoA synthase activity	NA	NA	LOC102549542	1	89	7	15926	0.0384758
GO:0102756	very-long-chain 3-ketoacyl-CoA synthase activity	NA	NA	LOC102549542	1	89	7	15926	0.0384758
GO:0042756	drinking behavior	biological_process	5	Ucn	1	89	7	15926	0.0384758
GO:0005796	Golgi lumen	cellular_component	11	Ngf	1	89	7	15926	0.0384758
GO:0009922	fatty acid elongase activity	molecular_function	8	LOC102549542	1	89	7	15926	0.0384758
GO:0019367	fatty acid elongation, saturated fatty acid	biological_process	11	LOC102549542	1	89	7	15926	0.0384758
GO:0016799	hydrolase activity, hydrolyzing N-glycosyl compounds	molecular_function	6	Neil3	1	89	7	15926	0.0384758
GO:0021955	central nervous system neuron axonogenesis	biological_process	9	Chrnb2	1	89	7	15926	0.0384758
GO:0048672	positive regulation of collateral sprouting	biological_process	9	Ngf	1	89	7	15926	0.0384758
GO:0032688	negative regulation of interferon-beta production	biological_process	9	Traip	1	89	7	15926	0.0384758
GO:0051963	regulation of synapse assembly	biological_process	7	Chrnb2	1	89	7	15926	0.0384758
GO:2000648	positive regulation of stem cell proliferation	biological_process	6	Ngf	1	89	8	15926	0.0438515
GO:0005892	acetylcholine-gated channel complex	cellular_component	8	Chrnb2	1	89	8	15926	0.0438515
GO:0015464	acetylcholine receptor activity	molecular_function	6	Chrnb2	1	89	8	15926	0.0438515
GO:0021952	central nervous system projection neuron axonogenesis	biological_process	10	Chrnb2	1	89	8	15926	0.0438515
GO:0008568	microtubule-severing ATPase activity	molecular_function	11	Katnal1	1	89	8	15926	0.0438515
GO:0042166	acetylcholine binding	molecular_function	5	Chrnb2	1	89	8	15926	0.0438515
GO:0035234	ectopic germ cell programmed cell death	biological_process	6	Il1a	1	89	8	15926	0.0438515
GO:0016918	retinal binding	molecular_function	7	Rlbp1	1	89	8	15926	0.0438515
GO:0005641	nuclear envelope lumen	cellular_component	12	Ptges	1	89	8	15926	0.0438515
GO:0030291	protein serine/threonine kinase inhibitor activity	molecular_function	7	Inka1	1	89	8	15926	0.0438515
GO:0035338	long-chain fatty-acyl-CoA biosynthetic process	biological_process	9	LOC102549542	1	89	8	15926	0.0438515
GO:0048708	astrocyte differentiation	biological_process	8	Pax6	1	89	8	15926	0.0438515
GO:0019104	DNA N-glycosylase activity	molecular_function	7	Neil3	1	89	8	15926	0.0438515
GO:0045086	positive regulation of interleukin-2 biosynthetic process	biological_process	9	Il1a	1	89	8	15926	0.0438515
GO:0051694	pointed-end actin filament capping	biological_process	13	LOC100909784	1	89	8	15926	0.0438515
GO:0008191	metalloendopeptidase inhibitor activity	molecular_function	7	Ngf	1	89	8	15926	0.0438515
GO:0042053	regulation of dopamine metabolic process	biological_process	9	Chrnb2	1	89	8	15926	0.0438515
GO:0005179	hormone activity	molecular_function	6	Trh;Ucn	2	89	60	15926	0.0443448
GO:0032092	positive regulation of protein binding	biological_process	7	Ngf;Spta1	2	89	60	15926	0.0443448
GO:0007417	central nervous system development	biological_process	8	Pax6;Pax8	2	89	62	15926	0.0470403
GO:0006310	DNA recombination	biological_process	9	AABR07025074.1;Hmgb4	2	89	62	15926	0.0470403
GO:0004930	G-protein coupled receptor activity	molecular_function	6	Bdkrb1;Ccr8;Gpr1;LOC108349290;Olr1565;Tas2r126	6	89	468	15926	0.0470405
GO:0061351	neural precursor cell proliferation	biological_process	5	Pax6	1	89	9	15926	0.0491975
GO:0043295	glutathione binding	molecular_function	7	Ptges	1	89	9	15926	0.0491975
GO:0002544	chronic inflammatory response	biological_process	7	Ptges	1	89	9	15926	0.0491975
GO:0002064	epithelial cell development	biological_process	8	Pax6	1	89	9	15926	0.0491975
GO:0003906	DNA-(apurinic or apyrimidinic site) endonuclease activity	molecular_function	9	Neil3	1	89	9	15926	0.0491975
GO:0015385	sodium:proton antiporter activity	molecular_function	11	Slc9a3	1	89	9	15926	0.0491975
GO:0006978	DNA damage response, signal transduction by p53 class mediator resulting in transcription of p21 class mediator	biological_process	10	Rps6ka6	1	89	9	15926	0.0491975
GO:0006636	unsaturated fatty acid biosynthetic process	biological_process	10	LOC102549542	1	89	9	15926	0.0491975
GO:0006779	porphyrin-containing compound biosynthetic process	biological_process	8	Spta1	1	89	9	15926	0.0491975
GO:0036128	CatSper complex	cellular_component	8	AABR07021863.1	1	89	9	15926	0.0491975
GO:0098719	sodium ion import across plasma membrane	biological_process	10	Slc9a3	1	89	9	15926	0.0491975
GO:0090280	positive regulation of calcium ion import	biological_process	9	Ucn	1	89	9	15926	0.0491975
GO:0033138	positive regulation of peptidyl-serine phosphorylation	biological_process	10	Il11;Ucn	2	89	64	15926	0.0497944
GO:0030307	positive regulation of cell growth	biological_process	7	Ngf;Ucn	2	89	65	15926	0.051193
GO:0007613	memory	biological_process	6	Chrnb2;Ngf	2	89	66	15926	0.0526056
GO:0001709	cell fate determination	biological_process	6	Pax6	1	89	10	15926	0.0545139
GO:0007435	salivary gland morphogenesis	biological_process	9	Pax6	1	89	10	15926	0.0545139
GO:2000678	negative regulation of transcription regulatory region DNA binding	biological_process	8	Ankrd33	1	89	10	15926	0.0545139
GO:0005149	interleukin-1 receptor binding	molecular_function	7	Il1a	1	89	10	15926	0.0545139
GO:0001823	mesonephros development	biological_process	10	Pax8	1	89	10	15926	0.0545139
GO:2000178	negative regulation of neural precursor cell proliferation	biological_process	6	Pax6	1	89	10	15926	0.0545139
GO:0060452	positive regulation of cardiac muscle contraction	biological_process	11	Ucn	1	89	10	15926	0.0545139
GO:0051013	microtubule severing	biological_process	6	Katnal1	1	89	10	15926	0.0545139
GO:0038180	nerve growth factor signaling pathway	biological_process	9	Ngf	1	89	10	15926	0.0545139
GO:0043117	positive regulation of vascular permeability	biological_process	9	Ucn	1	89	10	15926	0.0545139
GO:0006812	cation transport	biological_process	6	Slc30a2;Slc9a3	2	89	69	15926	0.0569259
GO:0032496	response to lipopolysaccharide	biological_process	7	Bdkrb1;Ngf;Ptges	3	89	158	15926	0.0586739
GO:0070410	co-SMAD binding	molecular_function	6	Pax6	1	89	11	15926	0.0598009
GO:0022848	acetylcholine-gated cation-selective channel activity	molecular_function	11	Chrnb2	1	89	11	15926	0.0598009
GO:0006790	sulfur compound metabolic process	biological_process	5	Pax8	1	89	11	15926	0.0598009
GO:0048596	embryonic camera-type eye morphogenesis	biological_process	9	Pax6	1	89	11	15926	0.0598009
GO:0001655	urogenital system development	biological_process	7	Pax8	1	89	11	15926	0.0598009
GO:0042462	eye photoreceptor cell development	biological_process	12	Pax6	1	89	11	15926	0.0598009
GO:0099060	integral component of postsynaptic specialization membrane	NA	NA	Chrnb2	1	89	11	15926	0.0598009
GO:0032421	stereocilium bundle	cellular_component	9	Trpa1	1	89	11	15926	0.0598009
GO:0009952	anterior/posterior pattern specification	biological_process	8	LOC100911511;Pax6	2	89	71	15926	0.0598728
GO:0051384	response to glucocorticoid	biological_process	8	Ngf;Ucn	2	89	72	15926	0.0613657
GO:0009612	response to mechanical stimulus	biological_process	5	Bdkrb1;Ngf	2	89	72	15926	0.0613657
GO:0003735	structural constituent of ribosome	molecular_function	4	AABR07001902.1;AABR07019341.1;AABR07029002.1;AC118772.1;Rpl10l	5	89	384	15926	0.0639007
GO:0001516	prostaglandin biosynthetic process	biological_process	10	Ptges	1	89	12	15926	0.0650587
GO:0015278	calcium-release channel activity	molecular_function	10	Trpa1	1	89	12	15926	0.0650587
GO:0010804	negative regulation of tumor necrosis factor-mediated signaling pathway	biological_process	11	Traip	1	89	12	15926	0.0650587
GO:0045792	negative regulation of cell size	biological_process	7	Ucn	1	89	12	15926	0.0650587
GO:0007009	plasma membrane organization	biological_process	5	Spta1	1	89	12	15926	0.0650587
GO:0004365	glyceraldehyde-3-phosphate dehydrogenase (NAD+) (phosphorylating) activity	molecular_function	7	AABR07030729.1	1	89	12	15926	0.0650587
GO:0001933	negative regulation of protein phosphorylation	biological_process	10	Bdkrb1;Pax6	2	89	75	15926	0.06592
GO:0030902	hindbrain development	biological_process	10	Pax6	1	89	13	15926	0.0702874
GO:0010996	response to auditory stimulus	biological_process	6	Ucn	1	89	13	15926	0.0702874
GO:0010269	response to selenium ion	biological_process	6	Selenov	1	89	13	15926	0.0702874
GO:0001964	startle response	biological_process	8	Ucn	1	89	13	15926	0.0702874
GO:0006939	smooth muscle contraction	biological_process	8	Chrnb2	1	89	13	15926	0.0702874
GO:0016926	protein desumoylation	biological_process	10	Senp5	1	89	13	15926	0.0702874
GO:0002687	positive regulation of leukocyte migration	biological_process	6	Bdkrb1	1	89	13	15926	0.0702874
GO:0071380	cellular response to prostaglandin E stimulus	biological_process	9	Pax6	1	89	13	15926	0.0702874
GO:1904315	transmitter-gated ion channel activity involved in regulation of postsynaptic membrane potential	NA	NA	Chrnb2	1	89	13	15926	0.0702874
GO:0042761	very long-chain fatty acid biosynthetic process	biological_process	10	LOC102549542	1	89	13	15926	0.0702874
GO:0006883	cellular sodium ion homeostasis	biological_process	10	Tmprss3	1	89	13	15926	0.0702874
GO:0051899	membrane depolarization	biological_process	6	Chrnb2	1	89	13	15926	0.0702874
GO:0000786	nucleosome	cellular_component	12	Hist1h2aa;Hist1h2bl	2	89	78	15926	0.0705838
GO:0008285	negative regulation of cell proliferation	biological_process	5	Il1a;Pax6;Ptges;Tnfrsf9	4	89	280	15926	0.0717841
GO:0050896	response to stimulus	biological_process	3	LOC108349290;Olr1565;Tas2r126	3	89	172	15926	0.0717861
GO:0007601	visual perception	biological_process	9	Chrnb2;Rlbp1	2	89	79	15926	0.072162
GO:0001508	action potential	biological_process	6	Chrnb2	1	89	14	15926	0.0754872
GO:0023019	signal transduction involved in regulation of gene expression	biological_process	8	Pax6	1	89	14	15926	0.0754872
GO:1902236	negative regulation of endoplasmic reticulum stress-induced intrinsic apoptotic signaling pathway	biological_process	11	Ngf	1	89	14	15926	0.0754872
GO:0034364	high-density lipoprotein particle	cellular_component	7	Apoc4	1	89	14	15926	0.0754872
GO:0015299	solute:proton antiporter activity	molecular_function	9	Slc9a3	1	89	14	15926	0.0754872
GO:0050966	detection of mechanical stimulus involved in sensory perception of pain	biological_process	9	Trpa1	1	89	14	15926	0.0754872
GO:0007271	synaptic transmission, cholinergic	biological_process	8	Chrnb2	1	89	14	15926	0.0754872
GO:0021675	nerve development	biological_process	8	Ngf	1	89	14	15926	0.0754872
GO:0034361	very-low-density lipoprotein particle	cellular_component	8	Apoc4	1	89	14	15926	0.0754872
GO:0016075	rRNA catabolic process	biological_process	10	AC118772.1	1	89	14	15926	0.0754872
GO:0001580	detection of chemical stimulus involved in sensory perception of bitter taste	biological_process	11	Tas2r126	1	89	14	15926	0.0754872
GO:0008324	cation transmembrane transporter activity	molecular_function	7	Slc30a2	1	89	14	15926	0.0754872
GO:0005840	ribosome	cellular_component	9	AABR07001902.1;AABR07019341.1;AABR07029002.1;AC118772.1;Rpl10l	5	89	406	15926	0.0770366
GO:0006402	mRNA catabolic process	biological_process	9	AC118772.1	1	89	15	15926	0.0806583
GO:0050860	negative regulation of T cell receptor signaling pathway	biological_process	10	AABR07035561.2	1	89	15	15926	0.0806583
GO:0006693	prostaglandin metabolic process	biological_process	10	Ptges	1	89	15	15926	0.0806583
GO:0042113	B cell activation	biological_process	6	Chrnb2	1	89	15	15926	0.0806583
GO:0002526	acute inflammatory response	biological_process	7	Ptges	1	89	15	15926	0.0806583
GO:0034719	SMN-Sm protein complex	cellular_component	9	Gemin7l1	1	89	15	15926	0.0806583
GO:0005523	tropomyosin binding	molecular_function	6	LOC100909784	1	89	15	15926	0.0806583
GO:0071837	HMG box domain binding	molecular_function	6	Pax6	1	89	15	15926	0.0806583
GO:0006338	chromatin remodeling	biological_process	8	AABR07025074.1;Hmgb4	2	89	85	15926	0.0818652
GO:0006816	calcium ion transport	biological_process	9	Chrnb2;Trpa1	2	89	86	15926	0.0835199
GO:0071901	negative regulation of protein serine/threonine kinase activity	biological_process	12	Inka1	1	89	16	15926	0.0858007
GO:0009117	nucleotide metabolic process	biological_process	9	Ampd1	1	89	16	15926	0.0858007
GO:0000979	RNA polymerase II core promoter sequence-specific DNA binding	molecular_function	11	Pax6	1	89	16	15926	0.0858007
GO:0044853	plasma membrane raft	cellular_component	7	Chrnb2	1	89	16	15926	0.0858007
GO:0014059	regulation of dopamine secretion	biological_process	8	Chrnb2	1	89	16	15926	0.0858007
GO:0031954	positive regulation of protein autophosphorylation	biological_process	11	Ngf	1	89	16	15926	0.0858007
GO:0046688	response to copper ion	biological_process	7	Il1a	1	89	16	15926	0.0858007
GO:0016020	membrane	cellular_component	3	AABR07006308.1;AABR07021863.1;AABR07035561.2;AABR07046763.1;AABR07056686.1;AABR07068650.1;Arglu1;Mir7654;Bdkrb1;Calhm4;Ccr8;Cd200r1l;Chrnb2;Cnmd;Gpr1;Lair1;LOC102549542;LOC108348144;LOC108349290;LOC685881;Ly49s7;Mmel1;Olr1565;Ptges;Rasd1;RGD1305807;Slc30a2;Slc9a3;Spta1;Styk1;Tas2r126;Tmem266;Tmprss3;Tnfrsf17;Tnfrsf9;Trpa1;Xkr5	36	89	5286	15926	0.0906362
GO:0030863	cortical cytoskeleton	cellular_component	11	Spta1	1	89	17	15926	0.0909147
GO:2001224	positive regulation of neuron migration	biological_process	10	Pax6	1	89	17	15926	0.0909147
GO:0008327	methyl-CpG binding	molecular_function	6	Mbd3l1	1	89	17	15926	0.0909147
GO:0051966	regulation of synaptic transmission, glutamatergic	biological_process	10	Ucn	1	89	17	15926	0.0909147
GO:0030247	polysaccharide binding	molecular_function	5	Clec18a	1	89	17	15926	0.0909147
GO:0002052	positive regulation of neuroblast proliferation	biological_process	10	Pax6	1	89	17	15926	0.0909147
GO:0021772	olfactory bulb development	biological_process	13	Pax6	1	89	18	15926	0.0960004
GO:0033365	protein localization to organelle	biological_process	7	Pax6	1	89	18	15926	0.0960004
GO:0004950	chemokine receptor activity	molecular_function	8	Ccr8	1	89	18	15926	0.0960004
GO:0019956	chemokine binding	molecular_function	6	Ccr8	1	89	18	15926	0.0960004
GO:0010628	positive regulation of gene expression	biological_process	8	Il1a;Ngf;Pax6;Ucn	4	89	313	15926	0.0981915
GO:0015267	channel activity	molecular_function	6	Trpa1	1	89	19	15926	0.101058
GO:0090190	positive regulation of branching involved in ureteric bud morphogenesis	biological_process	10	Pax8	1	89	19	15926	0.101058
GO:0006885	regulation of pH	biological_process	10	Slc9a3	1	89	19	15926	0.101058
GO:0043950	positive regulation of cAMP-mediated signaling	biological_process	12	Ucn	1	89	19	15926	0.101058
GO:0010667	negative regulation of cardiac muscle cell apoptotic process	biological_process	13	Pax8	1	89	19	15926	0.101058
GO:0050768	negative regulation of neurogenesis	biological_process	10	Pax6	1	89	20	15926	0.106088
GO:0051412	response to corticosterone	biological_process	9	Trh	1	89	20	15926	0.106088
GO:0007274	neuromuscular synaptic transmission	biological_process	8	Chrnb2	1	89	20	15926	0.106088
GO:0070328	triglyceride homeostasis	biological_process	9	Apoc4	1	89	20	15926	0.106088
GO:0007422	peripheral nervous system development	biological_process	8	Ngf	1	89	20	15926	0.106088
GO:0048814	regulation of dendrite morphogenesis	biological_process	9	Chrnb2	1	89	20	15926	0.106088
GO:0007186	G-protein coupled receptor signaling pathway	biological_process	8	Bdkrb1;Ccr8;Gpr1;LOC108349290;Olr1565;Tas2r126	6	89	581	15926	0.106396
GO:0003690	double-stranded DNA binding	molecular_function	8	Neil3;Pax6	2	89	101	15926	0.109485
GO:0070412	R-SMAD binding	molecular_function	6	Pax6	1	89	21	15926	0.111089
GO:0097755	positive regulation of blood vessel diameter	NA	NA	Ucn	1	89	21	15926	0.111089
GO:0016493	C-C chemokine receptor activity	molecular_function	9	Ccr8	1	89	21	15926	0.111089
GO:0004181	metallocarboxypeptidase activity	molecular_function	9	Cpa4	1	89	21	15926	0.111089
GO:0007205	protein kinase C-activating G-protein coupled receptor signaling pathway	biological_process	9	Bdkrb1	1	89	21	15926	0.111089
GO:0019957	C-C chemokine binding	molecular_function	7	Ccr8	1	89	21	15926	0.111089
GO:0030878	thyroid gland development	biological_process	8	Pax8	1	89	21	15926	0.111089
GO:0045840	positive regulation of mitotic nuclear division	biological_process	9	Il1a	1	89	21	15926	0.111089
GO:0007631	feeding behavior	biological_process	4	Ucn	1	89	22	15926	0.116063
GO:0010575	positive regulation of vascular endothelial growth factor production	biological_process	8	Il1a	1	89	22	15926	0.116063
GO:0021983	pituitary gland development	biological_process	12	Pax6	1	89	22	15926	0.116063
GO:0000132	establishment of mitotic spindle orientation	biological_process	9	Pax6	1	89	22	15926	0.116063
GO:0008625	extrinsic apoptotic signaling pathway via death domain receptors	biological_process	9	Ngf	1	89	22	15926	0.116063
GO:0050715	positive regulation of cytokine secretion	biological_process	9	Il1a	1	89	22	15926	0.116063
GO:0017080	sodium channel regulator activity	molecular_function	4	Tmprss3	1	89	22	15926	0.116063
GO:0045944	positive regulation of transcription by RNA polymerase II	biological_process	13	AABR07025074.1;Hmgb4;Il11;Il1a;LOC100911511;Pax6;Pax8;Ucn	8	89	883	15926	0.119972
GO:0008083	growth factor activity	molecular_function	6	Il11;Ngf	2	89	107	15926	0.120401
GO:0035035	histone acetyltransferase binding	molecular_function	6	Pax6	1	89	23	15926	0.12101
GO:0003281	ventricular septum development	biological_process	11	Pax8	1	89	23	15926	0.12101
GO:0009060	aerobic respiration	biological_process	8	Ucn	1	89	23	15926	0.12101
GO:0042755	eating behavior	biological_process	5	Trh	1	89	23	15926	0.12101
GO:1903507	negative regulation of nucleic acid-templated transcription	biological_process	11	Hsbp1l1	1	89	24	15926	0.125929
GO:0032197	transposition, RNA-mediated	biological_process	6	AABR07013425.1	1	89	24	15926	0.125929
GO:0015297	antiporter activity	molecular_function	7	Slc9a3	1	89	24	15926	0.125929
GO:0032967	positive regulation of collagen biosynthetic process	biological_process	8	Ucn	1	89	24	15926	0.125929
GO:0004521	endoribonuclease activity	molecular_function	8	AC118772.1	1	89	24	15926	0.125929
GO:0004364	glutathione transferase activity	molecular_function	6	Ptges	1	89	24	15926	0.125929
GO:0050909	sensory perception of taste	biological_process	9	Tas2r126	1	89	24	15926	0.125929
GO:0030148	sphingolipid biosynthetic process	biological_process	7	LOC102549542	1	89	24	15926	0.125929
GO:0006412	translation	biological_process	7	AABR07001902.1;AABR07019341.1;AABR07029002.1;AC118772.1;Rpl10l	5	89	479	15926	0.130103
GO:0006357	regulation of transcription by RNA polymerase II	biological_process	12	AABR07025074.1;Hmgb4;LOC100911511;Pax6	4	89	348	15926	0.130455
GO:0001656	metanephros development	biological_process	10	Pax8	1	89	25	15926	0.130821
GO:0051781	positive regulation of cell division	biological_process	7	Il1a	1	89	25	15926	0.130821
GO:0097192	extrinsic apoptotic signaling pathway in absence of ligand	biological_process	9	Il1a	1	89	25	15926	0.130821
GO:0000027	ribosomal large subunit assembly	biological_process	7	Rpl10l	1	89	25	15926	0.130821
GO:0060078	regulation of postsynaptic membrane potential	biological_process	8	Chrnb2	1	89	25	15926	0.130821
GO:0002088	lens development in camera-type eye	biological_process	11	Pax6	1	89	25	15926	0.130821
GO:0001077	transcriptional activator activity, RNA polymerase II proximal promoter sequence-specific DNA binding	molecular_function	7	LOC100911511;Pax6;Pax8	3	89	225	15926	0.131512
GO:0050877	nervous system process	biological_process	6	Chrnb2	1	89	26	15926	0.135686
GO:0004180	carboxypeptidase activity	molecular_function	8	Cpa4	1	89	27	15926	0.140524
GO:0051281	positive regulation of release of sequestered calcium ion into cytosol	biological_process	16	Bdkrb1	1	89	27	15926	0.140524
GO:0050804	modulation of chemical synaptic transmission	biological_process	8	Ngf	1	89	27	15926	0.140524
GO:0016788	hydrolase activity, acting on ester bonds	molecular_function	5	Cel	1	89	27	15926	0.140524
GO:0005230	extracellular ligand-gated ion channel activity	molecular_function	10	Chrnb2	1	89	27	15926	0.140524
GO:0031175	neuron projection development	biological_process	6	Ngf;Ucn	2	89	119	15926	0.142976
GO:0042742	defense response to bacterium	biological_process	7	AABR07006308.1;AABR07065750.2	2	89	120	15926	0.144897
GO:0050699	WW domain binding	molecular_function	6	Tceal5	1	89	28	15926	0.145335
GO:0044344	cellular response to fibroblast growth factor stimulus	biological_process	8	Pax6	1	89	28	15926	0.145335
GO:0030216	keratinocyte differentiation	biological_process	9	Pax6	1	89	28	15926	0.145335
GO:0009953	dorsal/ventral pattern formation	biological_process	8	Pax6	1	89	28	15926	0.145335
GO:0007628	adult walking behavior	biological_process	6	Trh	1	89	28	15926	0.145335
GO:0006749	glutathione metabolic process	biological_process	8	Ptges	1	89	28	15926	0.145335
GO:0009755	hormone-mediated signaling pathway	biological_process	7	Trh	1	89	28	15926	0.145335
GO:0006284	base-excision repair	biological_process	10	Neil3	1	89	28	15926	0.145335
GO:0004857	enzyme inhibitor activity	molecular_function	4	Ngf	1	89	29	15926	0.15012
GO:0045740	positive regulation of DNA replication	biological_process	11	Ucn	1	89	29	15926	0.15012
GO:0030890	positive regulation of B cell proliferation	biological_process	9	Chrnb2	1	89	30	15926	0.154878
GO:0016235	aggresome	cellular_component	8	Trim50	1	89	30	15926	0.154878
GO:0050714	positive regulation of protein secretion	biological_process	8	Il1a	1	89	30	15926	0.154878
GO:0051602	response to electrical stimulus	biological_process	5	Ngf	1	89	30	15926	0.154878
GO:0010975	regulation of neuron projection development	biological_process	7	Pax6	1	89	30	15926	0.154878
GO:0021510	spinal cord development	biological_process	9	Pax6	1	89	31	15926	0.15961
GO:0016620	oxidoreductase activity, acting on the aldehyde or oxo group of donors, NAD or NADP as acceptor	molecular_function	6	AABR07030729.1	1	89	31	15926	0.15961
GO:0043484	regulation of RNA splicing	biological_process	11	Srrm4	1	89	31	15926	0.15961
GO:0051209	release of sequestered calcium ion into cytosol	biological_process	14	Trpa1	1	89	31	15926	0.15961
GO:0050890	cognition	biological_process	7	Chrnb2	1	89	32	15926	0.164315
GO:0006289	nucleotide-excision repair	biological_process	10	Neil3	1	89	32	15926	0.164315
GO:0050767	regulation of neurogenesis	biological_process	9	Pax6	1	89	33	15926	0.168995
GO:0001658	branching involved in ureteric bud morphogenesis	biological_process	8	Pax8	1	89	34	15926	0.173648
GO:0005125	cytokine activity	molecular_function	6	Il11;Il1a	2	89	135	15926	0.174299
GO:0004984	olfactory receptor activity	molecular_function	6	LOC108349290;Olr1565	2	89	138	15926	0.180294
GO:0050911	detection of chemical stimulus involved in sensory perception of smell	biological_process	10	LOC108349290;Olr1565	2	89	138	15926	0.180294
GO:0032024	positive regulation of insulin secretion	biological_process	11	Trh	1	89	36	15926	0.182878
GO:0016529	sarcoplasmic reticulum	cellular_component	9	Rasd1	1	89	36	15926	0.182878
GO:0050661	NADP binding	molecular_function	6	AABR07030729.1	1	89	37	15926	0.187455
GO:0005844	polysome	cellular_component	8	Rpl10l	1	89	37	15926	0.187455
GO:0009314	response to radiation	biological_process	5	Ngf	1	89	37	15926	0.187455
GO:0042220	response to cocaine	biological_process	7	Chrnb2	1	89	37	15926	0.187455
GO:0045095	keratin filament	cellular_component	12	AABR07006049.1	1	89	38	15926	0.192006
GO:0098655	cation transmembrane transport	biological_process	7	Slc30a2	1	89	38	15926	0.192006
GO:0031122	cytoplasmic microtubule organization	biological_process	7	Katnal1	1	89	38	15926	0.192006
GO:0099056	integral component of presynaptic membrane	NA	NA	Chrnb2	1	89	38	15926	0.192006
GO:0001934	positive regulation of protein phosphorylation	biological_process	10	Ngf;Ucn	2	89	145	15926	0.194399
GO:0021549	cerebellum development	biological_process	12	Pax6	1	89	39	15926	0.196533
GO:0021915	neural tube development	biological_process	9	Inka1	1	89	39	15926	0.196533
GO:0009898	cytoplasmic side of plasma membrane	cellular_component	6	Spta1	1	89	39	15926	0.196533
GO:0003677	DNA binding	molecular_function	6	AABR07025074.1;AABR07066826.2;Hist1h2aa;Hist1h2bl;Hmgb4;LOC100911511;Neil3;Pax6;Pax8	9	89	1159	15926	0.19819
GO:0004715	non-membrane spanning protein tyrosine kinase activity	molecular_function	9	Styk1	1	89	40	15926	0.201034
GO:0042277	peptide binding	molecular_function	5	Bdkrb1	1	89	40	15926	0.201034
GO:0010942	positive regulation of cell death	biological_process	7	Pax6	1	89	40	15926	0.201034
GO:0030424	axon	cellular_component	7	Ngf;Spta1;Ucn	3	89	280	15926	0.206241
GO:0034220	ion transmembrane transport	biological_process	6	Chrnb2;Trpa1	2	89	151	15926	0.206601
GO:0046982	protein heterodimerization activity	molecular_function	6	Chrnb2;Hist1h2aa;Hist1h2bl;Spta1	4	89	421	15926	0.209239
GO:0008146	sulfotransferase activity	molecular_function	6	Sult6b1	1	89	42	15926	0.209961
GO:0001755	neural crest cell migration	biological_process	9	Pax6	1	89	43	15926	0.214388
GO:0005201	extracellular matrix structural constituent	molecular_function	4	LOC100911572	1	89	44	15926	0.21879
GO:0030414	peptidase inhibitor activity	molecular_function	5	Ngf	1	89	44	15926	0.21879
GO:0008542	visual learning	biological_process	8	Chrnb2	1	89	44	15926	0.21879
GO:0042102	positive regulation of T cell proliferation	biological_process	8	Spta1	1	89	44	15926	0.21879
GO:0005576	extracellular region	cellular_component	3	Apoc4;Il1a;Mmel1;Ngf;Trh;Ucn	6	89	727	15926	0.22076
GO:0007608	sensory perception of smell	biological_process	9	LOC108349290;Olr1565	2	89	159	15926	0.222995
GO:0006096	glycolytic process	biological_process	7	AABR07030729.1	1	89	45	15926	0.223168
GO:0008344	adult locomotory behavior	biological_process	5	Ngf	1	89	45	15926	0.223168
GO:0005507	copper ion binding	molecular_function	8	Il1a	1	89	45	15926	0.223168
GO:0032526	response to retinoic acid	biological_process	6	Ptges	1	89	45	15926	0.223168
GO:0007611	learning or memory	biological_process	5	Ucn	1	89	46	15926	0.227521
GO:0051287	NAD binding	molecular_function	6	AABR07030729.1	1	89	46	15926	0.227521
GO:0003684	damaged DNA binding	molecular_function	7	Neil3	1	89	46	15926	0.227521
GO:0006006	glucose metabolic process	biological_process	9	AABR07030729.1	1	89	46	15926	0.227521
GO:0010466	negative regulation of peptidase activity	biological_process	10	Ngf	1	89	46	15926	0.227521
GO:1901215	negative regulation of neuron death	biological_process	8	Ucn	1	89	46	15926	0.227521
GO:0008134	transcription factor binding	molecular_function	5	AABR07025074.1;Hmgb4;Pax6	3	89	297	15926	0.23107
GO:0045165	cell fate commitment	biological_process	7	Pax6	1	89	47	15926	0.231851
GO:0005216	ion channel activity	molecular_function	8	Chrnb2;Trpa1	2	89	167	15926	0.239491
GO:0043022	ribosome binding	molecular_function	5	AC118772.1	1	89	49	15926	0.240438
GO:0005788	endoplasmic reticulum lumen	cellular_component	11	Ngf	1	89	49	15926	0.240438
GO:0005044	scavenger receptor activity	molecular_function	5	Tmprss3	1	89	49	15926	0.240438
GO:0060079	excitatory postsynaptic potential	biological_process	9	Chrnb2	1	89	49	15926	0.240438
GO:0045665	negative regulation of neuron differentiation	biological_process	11	Pax6	1	89	49	15926	0.240438
GO:0090502	RNA phosphodiester bond hydrolysis, endonucleolytic	biological_process	10	AC118772.1	1	89	49	15926	0.240438
GO:0007612	learning	biological_process	6	Chrnb2	1	89	49	15926	0.240438
GO:0006633	fatty acid biosynthetic process	biological_process	9	LOC102549542	1	89	49	15926	0.240438
GO:0043010	camera-type eye development	biological_process	10	Pax6	1	89	49	15926	0.240438
GO:0005622	intracellular	cellular_component	5	AABR07014114.1;AABR07029002.1;AABR07068650.1;AC118772.1;Ccr8;Pax6;Rpl10l;Rps6ka6;Trim50	9	89	1222	15926	0.242327
GO:0006351	transcription, DNA-templated	biological_process	10	Pax6;Pax8	2	89	169	15926	0.243627
GO:0005581	collagen trimer	cellular_component	3	LOC100911572	1	89	50	15926	0.244695
GO:0003705	transcription factor activity, RNA polymerase II distal enhancer sequence-specific binding	molecular_function	6	LOC100911511	1	89	50	15926	0.244695
GO:0031526	brush border membrane	cellular_component	8	Slc9a3	1	89	50	15926	0.244695
GO:0050680	negative regulation of epithelial cell proliferation	biological_process	6	Pax6	1	89	50	15926	0.244695
GO:0070098	chemokine-mediated signaling pathway	biological_process	9	Ccr8	1	89	50	15926	0.244695
GO:0042472	inner ear morphogenesis	biological_process	10	Pax8	1	89	50	15926	0.244695
GO:0006955	immune response	biological_process	4	AABR07051548.2;Ccr8;Il1a	3	89	308	15926	0.247427
GO:0001568	blood vessel development	biological_process	8	Pax6	1	89	51	15926	0.24893
GO:0031234	extrinsic component of cytoplasmic side of plasma membrane	cellular_component	7	Styk1	1	89	51	15926	0.24893
GO:0001666	response to hypoxia	biological_process	5	Chrnb2;Trh	2	89	172	15926	0.249836
GO:0043434	response to peptide hormone	biological_process	6	Ngf	1	89	52	15926	0.25314
GO:0030097	hemopoiesis	biological_process	6	Spta1	1	89	52	15926	0.25314
GO:0042542	response to hydrogen peroxide	biological_process	7	Trpa1	1	89	52	15926	0.25314
GO:0048812	neuron projection morphogenesis	biological_process	7	Ngf	1	89	53	15926	0.257328
GO:0030900	forebrain development	biological_process	10	Pax6	1	89	53	15926	0.257328
GO:0043679	axon terminus	cellular_component	9	Ucn	1	89	53	15926	0.257328
GO:0005615	extracellular space	cellular_component	5	AABR07051548.2;Clec18a;Cpa4;Il1a;Mmel1;Ngf;Ucn	7	89	924	15926	0.257858
GO:0051592	response to calcium ion	biological_process	7	Ptges	1	89	54	15926	0.261492
GO:0034605	cellular response to heat	biological_process	6	Il1a	1	89	54	15926	0.261492
GO:0000381	regulation of alternative mRNA splicing, via spliceosome	biological_process	13	Srrm4	1	89	54	15926	0.261492
GO:0009611	response to wounding	biological_process	5	Pax6	1	89	55	15926	0.265633
GO:0071333	cellular response to glucose stimulus	biological_process	8	Pax6	1	89	55	15926	0.265633
GO:0032088	negative regulation of NF-kappaB transcription factor activity	biological_process	14	Traip	1	89	55	15926	0.265633
GO:1902600	proton transmembrane transport	biological_process	9	Slc9a3	1	89	56	15926	0.269751
GO:0045727	positive regulation of translation	biological_process	9	Ucn	1	89	56	15926	0.269751
GO:0060041	retina development in camera-type eye	biological_process	11	Pax6	1	89	56	15926	0.269751
GO:0001664	G-protein coupled receptor binding	molecular_function	6	Ucn	1	89	56	15926	0.269751
GO:0070374	positive regulation of ERK1 and ERK2 cascade	biological_process	12	AABR07025074.1;Hmgb4	2	89	184	15926	0.274707
GO:0006508	proteolysis	biological_process	6	Cpa4;Mmel1;Senp5;Tmprss3	4	89	483	15926	0.284468
GO:0070062	extracellular exosome	cellular_component	7	Slc9a3	1	89	60	15926	0.285996
GO:0034097	response to cytokine	biological_process	6	Ptges	1	89	60	15926	0.285996
GO:0007224	smoothened signaling pathway	biological_process	8	Pax6	1	89	61	15926	0.290002
GO:0005262	calcium channel activity	molecular_function	10	Trpa1	1	89	61	15926	0.290002
GO:0007409	axonogenesis	biological_process	8	Pax6	1	89	62	15926	0.293985
GO:0060548	negative regulation of cell death	biological_process	7	Ucn	1	89	63	15926	0.297945
GO:0007565	female pregnancy	biological_process	5	Ucn	1	89	63	15926	0.297945
GO:0001227	transcriptional repressor activity, RNA polymerase II transcription regulatory region sequence-specific DNA binding	molecular_function	6	Pax6	1	89	63	15926	0.297945
GO:0003727	single-stranded RNA binding	molecular_function	7	AABR07013425.1	1	89	63	15926	0.297945
GO:0051289	protein homotetramerization	biological_process	10	Trpa1	1	89	64	15926	0.301884
GO:0035690	cellular response to drug	biological_process	6	Pax6	1	89	65	15926	0.305801
GO:0044212	transcription regulatory region DNA binding	molecular_function	8	Pax6;Pax8	2	89	200	15926	0.307811
GO:0007218	neuropeptide signaling pathway	biological_process	9	Ucn	1	89	66	15926	0.309697
GO:0016525	negative regulation of angiogenesis	biological_process	11	Cnmd	1	89	66	15926	0.309697
GO:0008144	drug binding	molecular_function	4	Chrnb2	1	89	67	15926	0.31357
GO:0050731	positive regulation of peptidyl-tyrosine phosphorylation	biological_process	10	Il11	1	89	67	15926	0.31357
GO:0090630	activation of GTPase activity	NA	NA	Plekhg4	1	89	67	15926	0.31357
GO:0000980	RNA polymerase II distal enhancer sequence-specific DNA binding	molecular_function	11	LOC100911511	1	89	68	15926	0.317423
GO:0005694	chromosome	cellular_component	9	Hist1h2aa;Hist1h2bl	2	89	206	15926	0.320164
GO:0051291	protein heterooligomerization	biological_process	9	Chrnb2	1	89	69	15926	0.321253
GO:0006869	lipid transport	biological_process	5	Apoc4	1	89	69	15926	0.321253
GO:0007275	multicellular organism development	biological_process	5	LOC100911511;Pax6;Pax8	3	89	357	15926	0.321932
GO:0005089	Rho guanyl-nucleotide exchange factor activity	molecular_function	5	Plekhg4	1	89	70	15926	0.325063
GO:0042571	immunoglobulin complex, circulating	cellular_component	6	AABR07065750.2	1	89	70	15926	0.325063
GO:0045666	positive regulation of neuron differentiation	biological_process	11	Ngf	1	89	70	15926	0.325063
GO:0019722	calcium-mediated signaling	biological_process	9	Ccr8	1	89	70	15926	0.325063
GO:0007169	transmembrane receptor protein tyrosine kinase signaling pathway	biological_process	9	Ngf	1	89	70	15926	0.325063
GO:0009749	response to glucose	biological_process	9	Trh	1	89	70	15926	0.325063
GO:0007626	locomotory behavior	biological_process	4	Chrnb2	1	89	70	15926	0.325063
GO:0005882	intermediate filament	cellular_component	11	AABR07006049.1	1	89	72	15926	0.332619
GO:0030334	regulation of cell migration	biological_process	8	Pax6	1	89	72	15926	0.332619
GO:0050871	positive regulation of B cell activation	biological_process	8	AABR07065750.2	1	89	74	15926	0.340091
GO:0034987	immunoglobulin receptor binding	molecular_function	6	AABR07065750.2	1	89	75	15926	0.343796
GO:0003823	antigen binding	molecular_function	4	AABR07065750.2	1	89	76	15926	0.347481
GO:0030165	PDZ domain binding	molecular_function	6	Slc9a3	1	89	76	15926	0.347481
GO:0043410	positive regulation of MAPK cascade	biological_process	11	Il11	1	89	76	15926	0.347481
GO:0006366	transcription by RNA polymerase II	biological_process	11	LOC100911511;Pax6;Pax8	3	89	374	15926	0.348008
GO:0042391	regulation of membrane potential	biological_process	5	Chrnb2	1	89	77	15926	0.351145
GO:0006910	phagocytosis, recognition	biological_process	6	AABR07065750.2	1	89	77	15926	0.351145
GO:0030176	integral component of endoplasmic reticulum membrane	cellular_component	13	LOC102549542	1	89	78	15926	0.354788
GO:0051091	positive regulation of DNA-binding transcription factor activity	biological_process	13	Ngf	1	89	78	15926	0.354788
GO:0044297	cell body	cellular_component	5	Rlbp1	1	89	78	15926	0.354788
GO:0003697	single-stranded DNA binding	molecular_function	8	Neil3	1	89	79	15926	0.358412
GO:0035023	regulation of Rho protein signal transduction	biological_process	11	Plekhg4	1	89	79	15926	0.358412
GO:0004842	ubiquitin-protein transferase activity	molecular_function	6	Pax6;Traip	2	89	225	15926	0.358902
GO:0006958	complement activation, classical pathway	biological_process	10	AABR07065750.2	1	89	80	15926	0.362015
GO:0006334	nucleosome assembly	biological_process	12	Hist1h2bl	1	89	81	15926	0.365598
GO:0030141	secretory granule	cellular_component	11	Trh	1	89	81	15926	0.365598
GO:0006935	chemotaxis	biological_process	5	Ccr8	1	89	82	15926	0.369162
GO:1990830	cellular response to leukemia inhibitory factor	NA	NA	Pax6	1	89	83	15926	0.372705
GO:0030154	cell differentiation	biological_process	6	Pax6;Pax8;Srrm4	3	89	391	15926	0.374003
GO:0006911	phagocytosis, engulfment	biological_process	6	AABR07065750.2	1	89	84	15926	0.376229
GO:0006814	sodium ion transport	biological_process	8	Slc9a3	1	89	85	15926	0.379733
GO:0120162	positive regulation of cold-induced thermogenesis	NA	NA	LOC102549542	1	89	85	15926	0.379733
GO:0042593	glucose homeostasis	biological_process	8	Pax6	1	89	87	15926	0.386684
GO:0008234	cysteine-type peptidase activity	molecular_function	7	Senp5	1	89	89	15926	0.393557
GO:0030308	negative regulation of cell growth	biological_process	7	Bdkrb1	1	89	89	15926	0.393557
GO:0010951	negative regulation of endopeptidase activity	biological_process	11	Ngf	1	89	89	15926	0.393557
GO:0000922	spindle pole	cellular_component	10	Katnal1	1	89	91	15926	0.400354
GO:0001764	neuron migration	biological_process	8	Pax6	1	89	92	15926	0.403725
GO:0032869	cellular response to insulin stimulus	biological_process	9	Pax6	1	89	92	15926	0.403725
GO:0006898	receptor-mediated endocytosis	biological_process	8	Tmprss3	1	89	92	15926	0.403725
GO:0043204	perikaryon	cellular_component	7	Ucn	1	89	94	15926	0.410409
GO:0050853	B cell receptor signaling pathway	biological_process	8	AABR07065750.2	1	89	94	15926	0.410409
GO:0004222	metalloendopeptidase activity	molecular_function	8	Mmel1	1	89	95	15926	0.413723
GO:0070588	calcium ion transmembrane transport	biological_process	7	Trpa1	1	89	95	15926	0.413723
GO:0006811	ion transport	biological_process	5	Chrnb2;Slc9a3;Trpa1	3	89	418	15926	0.414871
GO:0007268	chemical synaptic transmission	biological_process	7	Chrnb2	1	89	96	15926	0.417019
GO:0019221	cytokine-mediated signaling pathway	biological_process	8	Il1a	1	89	98	15926	0.423557
GO:0005819	spindle	cellular_component	9	Katnal1	1	89	99	15926	0.426798
GO:0031982	vesicle	cellular_component	4	Slc9a3	1	89	100	15926	0.430021
GO:0001822	kidney development	biological_process	9	Pax8	1	89	102	15926	0.436414
GO:0007283	spermatogenesis	biological_process	7	Katnal1;Rpl10l	2	89	265	15926	0.437566
GO:0007411	axon guidance	biological_process	7	Pax6	1	89	103	15926	0.439584
GO:0006631	fatty acid metabolic process	biological_process	9	LOC102549542	1	89	103	15926	0.439584
GO:0005770	late endosome	cellular_component	10	Slc30a2	1	89	104	15926	0.442736
GO:0006979	response to oxidative stress	biological_process	5	Ucn	1	89	105	15926	0.445871
GO:0018108	peptidyl-tyrosine phosphorylation	biological_process	9	Styk1	1	89	105	15926	0.445871
GO:0002377	immunoglobulin production	biological_process	5	AABR07051548.2	1	89	106	15926	0.448988
GO:0007204	positive regulation of cytosolic calcium ion concentration	biological_process	12	Ccr8	1	89	107	15926	0.452088
GO:0008021	synaptic vesicle	cellular_component	11	Ngf	1	89	108	15926	0.45517
GO:0001228	transcriptional activator activity, RNA polymerase II transcription regulatory region sequence-specific DNA binding	molecular_function	6	Pax6	1	89	109	15926	0.458236
GO:0001650	fibrillar center	cellular_component	13	Rps6ka6	1	89	109	15926	0.458236
GO:0008270	zinc ion binding	molecular_function	8	Cpa4;Mmel1;Neil3;Trim50	4	89	621	15926	0.459246
GO:0008360	regulation of cell shape	biological_process	9	Spta1	1	89	110	15926	0.461284
GO:0008236	serine-type peptidase activity	molecular_function	7	Tmprss3	1	89	110	15926	0.461284
GO:0006629	lipid metabolic process	biological_process	5	Cel;LOC102549542	2	89	280	15926	0.465749
GO:0043565	sequence-specific DNA binding	molecular_function	7	LOC100911511;Pax6;Pax8	3	89	454	15926	0.468013
GO:0032355	response to estradiol	biological_process	8	Ucn	1	89	113	15926	0.470328
GO:0045766	positive regulation of angiogenesis	biological_process	12	Il1a	1	89	115	15926	0.476274
GO:0043524	negative regulation of neuron apoptotic process	biological_process	11	Ngf	1	89	117	15926	0.482154
GO:0055085	transmembrane transport	biological_process	5	Slc30a2;Slc9a3;Trpa1	3	89	468	15926	0.488128
GO:0008237	metallopeptidase activity	molecular_function	7	Mmel1	1	89	120	15926	0.490851
GO:0030036	actin cytoskeleton organization	biological_process	6	Spta1	1	89	123	15926	0.499404
GO:0030496	midbody	cellular_component	5	Katnal1	1	89	124	15926	0.502223
GO:0006325	chromatin organization	biological_process	6	Hist1h2aa	1	89	129	15926	0.516086
GO:0042493	response to drug	biological_process	5	Ngf;Trpa1	2	89	309	15926	0.517834
GO:0043005	neuron projection	cellular_component	6	Bdkrb1;Chrnb2	2	89	311	15926	0.521302
GO:0042127	regulation of cell proliferation	biological_process	5	Styk1	1	89	131	15926	0.521523
GO:0004252	serine-type endopeptidase activity	molecular_function	8	Tmprss3	1	89	131	15926	0.521523
GO:0003729	mRNA binding	molecular_function	8	Srrm4	1	89	135	15926	0.532218
GO:0007166	cell surface receptor signaling pathway	biological_process	7	Trpa1	1	89	135	15926	0.532218
GO:0003714	transcription corepressor activity	molecular_function	6	Hsbp1l1	1	89	140	15926	0.545254
GO:0045211	postsynaptic membrane	cellular_component	8	Chrnb2	1	89	142	15926	0.550367
GO:0022625	cytosolic large ribosomal subunit	cellular_component	11	Rpl10l	1	89	142	15926	0.550367
GO:0008150	biological_process	biological_process	2	Apoc4;Fam19a2;Mmel1;Plekhg4;Rlbp1;Spta1;Srrm4;Tas2r126;Tnfrsf17	9	89	1618	15926	0.557601
GO:0042981	regulation of apoptotic process	biological_process	8	Pax8	1	89	145	15926	0.557931
GO:0004672	protein kinase activity	molecular_function	7	AABR07068650.1;Rps6ka6;Styk1	3	89	520	15926	0.559461
GO:0004674	protein serine/threonine kinase activity	molecular_function	8	AABR07068650.1;Rps6ka6	2	89	335	15926	0.561633
GO:0008233	peptidase activity	molecular_function	5	Mmel1;Tmprss3	2	89	336	15926	0.563261
GO:0030425	dendrite	cellular_component	7	Ngf;Ucn	2	89	340	15926	0.569729
GO:0051301	cell division	biological_process	5	Katnal1	1	89	150	15926	0.570258
GO:0016567	protein ubiquitination	biological_process	10	Pax6;Traip	2	89	341	15926	0.571336
GO:0004888	transmembrane signaling receptor activity	molecular_function	5	Chrnb2	1	89	153	15926	0.577491
GO:0030246	carbohydrate binding	molecular_function	4	Ly49s7	1	89	155	15926	0.582246
GO:0000978	RNA polymerase II proximal promoter sequence-specific DNA binding	molecular_function	11	Pax6;Pax8	2	89	351	15926	0.587166
GO:0006397	mRNA processing	biological_process	10	Srrm4	1	89	158	15926	0.589279
GO:0043025	neuronal cell body	cellular_component	6	Tmprss3;Ucn	2	89	364	15926	0.607104
GO:0000981	RNA polymerase II transcription factor activity, sequence-specific DNA binding	molecular_function	5	Pax6	1	89	166	15926	0.607467
GO:0010468	regulation of gene expression	biological_process	7	Pax6	1	89	166	15926	0.607467
GO:0035556	intracellular signal transduction	biological_process	7	AABR07068650.1;Rps6ka6	2	89	365	15926	0.608607
GO:0008284	positive regulation of cell proliferation	biological_process	5	Il11;Ngf	2	89	367	15926	0.611602
GO:1990904	ribonucleoprotein complex	NA	NA	AABR07013425.1	1	89	168	15926	0.611888
GO:0016477	cell migration	biological_process	7	Bdkrb1	1	89	170	15926	0.616259
GO:0006468	protein phosphorylation	biological_process	8	AABR07068650.1;Rps6ka6;Styk1	3	89	570	15926	0.622256
GO:0061630	ubiquitin protein ligase activity	molecular_function	7	Traip	1	89	176	15926	0.629085
GO:0019901	protein kinase binding	molecular_function	7	Inka1;Pax6	2	89	389	15926	0.643406
GO:0043066	negative regulation of apoptotic process	biological_process	9	LOC684466;Ucn	2	89	393	15926	0.648967
GO:0005575	cellular_component	cellular_component	2	Ampd1;Apoc4;Fam19a2;Plekhg4;Rlbp1;Spta1;Srrm4;Tmprss3;Tnfrsf17	9	89	1743	15926	0.649823
GO:0016887	ATPase activity	molecular_function	9	Katnal1	1	89	188	15926	0.653478
GO:0000287	magnesium ion binding	molecular_function	7	Rps6ka6	1	89	189	15926	0.655437
GO:0005815	microtubule organizing center	cellular_component	11	Katnal1	1	89	191	15926	0.659324
GO:0010629	negative regulation of gene expression	biological_process	8	Ucn	1	89	191	15926	0.659324
GO:0016787	hydrolase activity	molecular_function	4	Ampd1;Cel;Katnal1;Mmel1;Tmprss3	5	89	997	15926	0.661969
GO:0005634	nucleus	cellular_component	9	AABR07025074.1;AABR07066826.2;AABR07068650.1;Hist1h2aa;Hist1h2bl;Hmgb4;Hsbp1l1;Inka1;LOC100911511;Mbd3l1;Neil3;Pax6;Pax8;Ralyl;Rasd1;RGD1563620;Rpl10l;Rps6ka6;Senp5;Srrm4;Tceal5;Trh	22	89	4170	15926	0.662795
GO:0007568	aging	biological_process	5	Ngf	1	89	193	15926	0.663167
GO:0007399	nervous system development	biological_process	7	Srrm4	1	89	196	15926	0.668851
GO:0007420	brain development	biological_process	9	Pax6	1	89	197	15926	0.670725
GO:0007049	cell cycle	biological_process	5	Katnal1	1	89	197	15926	0.670725
GO:0003700	DNA-binding transcription factor activity	molecular_function	4	LOC100911511;Pax6;Pax8	3	89	614	15926	0.67236
GO:0043231	intracellular membrane-bounded organelle	cellular_component	8	Gpr1;Ptges;Slc30a2	3	89	617	15926	0.675596
GO:0045087	innate immune response	biological_process	5	AABR07065750.2	1	89	203	15926	0.681748
GO:0000122	negative regulation of transcription by RNA polymerase II	biological_process	12	Ankrd33;Mbd3l1;Pax6	3	89	624	15926	0.683057
GO:0006281	DNA repair	biological_process	9	Neil3	1	89	205	15926	0.685341
GO:0008017	microtubule binding	molecular_function	7	Katnal1	1	89	206	15926	0.687123
GO:0005887	integral component of plasma membrane	cellular_component	7	Calhm4;Chrnb2;Trpa1	3	89	636	15926	0.695555
GO:0005874	microtubule	cellular_component	11	Katnal1	1	89	223	15926	0.715924
GO:0016324	apical plasma membrane	cellular_component	6	Slc9a3	1	89	223	15926	0.715924
GO:0031625	ubiquitin protein ligase binding	molecular_function	7	Pax6	1	89	232	15926	0.730094
GO:0005789	endoplasmic reticulum membrane	cellular_component	11	LOC102549542;Tmprss3	2	89	470	15926	0.743168
GO:0045893	positive regulation of transcription, DNA-templated	biological_process	12	Pax6;Pax8	2	89	480	15926	0.753694
GO:0048471	perinuclear region of cytoplasm	cellular_component	9	Ptges;Rasd1	2	89	495	15926	0.768795
GO:0005102	signaling receptor binding	molecular_function	5	Ngf	1	89	273	15926	0.786293
GO:0003924	GTPase activity	molecular_function	9	Rasd1	1	89	274	15926	0.787508
GO:0003674	molecular_function	molecular_function	2	Apoc4;Fam19a2;Ngf;Plekhg4;Rlbp1;Spta1;Srrm4;Tmprss3;Tnfrsf17	9	89	1976	15926	0.79013
GO:0005886	plasma membrane	cellular_component	5	AABR07035561.2;Bdkrb1;Chrnb2;Gpr1;LOC108349290;Olr1565;Rasd1;RGD1305807;Slc9a3;Styk1;Tmem266;Trh	12	89	2569	15926	0.792543
GO:0006355	regulation of transcription, DNA-templated	biological_process	11	AABR07014114.1;LOC100911511;Pax6;Pax8	4	89	980	15926	0.80536
GO:0016301	kinase activity	molecular_function	6	Rps6ka6;Styk1	2	89	544	15926	0.8127
GO:0016310	phosphorylation	biological_process	7	Rps6ka6;Styk1	2	89	553	15926	0.819917
GO:0006915	apoptotic process	biological_process	7	Tnfrsf9	1	89	314	15926	0.830895
GO:0003682	chromatin binding	molecular_function	4	Pax6	1	89	326	15926	0.842111
GO:0005730	nucleolus	cellular_component	11	Rps6ka6;Senp5	2	89	598	15926	0.852431
GO:0055114	oxidation-reduction process	biological_process	5	AABR07030729.1;Ptges	2	89	604	15926	0.856344
GO:0005524	ATP binding	molecular_function	9	AABR07068650.1;AC118772.1;Katnal1;Rps6ka6;Styk1	5	89	1297	15926	0.860297
GO:0005525	GTP binding	molecular_function	9	Rasd1	1	89	348	15926	0.860797
GO:0005515	protein binding	molecular_function	4	Chrnb2;Pax8;Rasd1;Ucn	4	89	1085	15926	0.864287
GO:0045202	synapse	cellular_component	3	Chrnb2	1	89	353	15926	0.864729
GO:0031410	cytoplasmic vesicle	cellular_component	9	Ngf	1	89	358	15926	0.86855
GO:0005783	endoplasmic reticulum	cellular_component	9	LOC102549542;Rpl10l;Tmprss3	3	89	925	15926	0.896624
GO:0030054	cell junction	cellular_component	3	Chrnb2	1	89	414	15926	0.904704
GO:0005813	centrosome	cellular_component	9	Katnal1	1	89	425	15926	0.91055
GO:0045892	negative regulation of transcription, DNA-templated	biological_process	12	Rasd1	1	89	427	15926	0.911575
GO:0000166	nucleotide binding	molecular_function	5	AABR07030729.1;Katnal1;Rasd1;Rps6ka6	4	89	1204	15926	0.912203
GO:0016491	oxidoreductase activity	molecular_function	4	AABR07030729.1	1	89	442	15926	0.918896
GO:0042802	identical protein binding	molecular_function	5	Trim50;Trpa1	2	89	800	15926	0.942352
GO:0016740	transferase activity	molecular_function	4	LOC102549542;Rps6ka6;Sult6b1	3	89	1088	15926	0.947856
GO:0005856	cytoskeleton	cellular_component	9	Katnal1	1	89	519	15926	0.948024
GO:0005739	mitochondrion	cellular_component	9	Arglu1;Mir7654;Ptges;Rps6ka6	3	89	1114	15926	0.953438
GO:0005509	calcium ion binding	molecular_function	7	Spta1	1	89	548	15926	0.956069
GO:0005654	nucleoplasm	cellular_component	11	Arglu1;Mir7654;Gpr1;Neil3;Pax6;Pax8	5	89	1675	15926	0.964095
GO:0005829	cytosol	cellular_component	9	AABR07030729.1;Hsbp1l1;Il1a;Pax6;Rpl10l;Selenov;Tmem266;Trim50	8	89	2554	15926	0.981505
GO:0003723	RNA binding	molecular_function	6	Ralyl	1	89	709	15926	0.982829
GO:0003676	nucleic acid binding	molecular_function	5	AABR07014114.1;Neil3	2	89	1103	15926	0.987347
GO:0046872	metal ion binding	molecular_function	6	Ampd1;Mmel1;Neil3;Trim50	4	89	1818	15926	0.993489
GO:0005737	cytoplasm	cellular_component	7	AABR07014487.1;AABR07025074.1;AABR07068650.1;Hmgb4;Hsbp1l1;Il11;Inka1;Katnal1;Pax6;Ptges;Rasd1;Slc30a2;Trh	13	89	4016	15926	0.994841

## Sheet: KEGG
pathway_id	pathway_name	Genes	S gene number	TS gene number	B gene number	TB gene number	pvalue
ko04060	Cytokine-cytokine receptor interaction	Ccr8;Il11;Il1a;Tnfrsf17;Tnfrsf9	5	27	222	6009	0.00272945
ko04750	Inflammatory mediator regulation of TRP channels	Bdkrb1;Ngf;Trpa1	3	27	96	6009	0.00875479
ko05323	Rheumatoid arthritis	Il11;Il1a	2	27	78	6009	0.0473647
ko04640	Hematopoietic cell lineage	Il11;Il1a	2	27	82	6009	0.0518121
ko05322	Systemic lupus erythematosus	Hist1h2aa;Hist1h2bl	2	27	91	6009	0.062341
ko04950	Maturity onset diabetes of the young	Pax6	1	27	16	6009	0.0696035
ko00100	Steroid biosynthesis	Cel	1	27	18	6009	0.0779687
ko04080	Neuroactive ligand-receptor interaction	Bdkrb1;Chrnb2;Trh	3	27	236	6009	0.0875877
ko04010	MAPK signaling pathway	Il1a;Ngf;Rps6ka6	3	27	239	6009	0.0901879
ko04964	Proximal tubule bicarbonate reclamation	Slc9a3	1	27	21	6009	0.0903808
ko04722	Neurotrophin signaling pathway	Ngf;Rps6ka6	2	27	118	6009	0.097675
ko00062	Fatty acid elongation	LOC102549542	1	27	24	6009	0.102632
ko01040	Biosynthesis of unsaturated fatty acids	LOC102549542	1	27	24	6009	0.102632
ko04210	Apoptosis	Ngf;Spta1	2	27	126	6009	0.10905
ko05033	Nicotine addiction	Chrnb2	1	27	29	6009	0.122698
ko04217	Necroptosis	Hist1h2aa;Il1a	2	27	137	6009	0.125243
ko04975	Fat digestion and absorption	Cel	1	27	30	6009	0.126659
ko04932	Non-alcoholic fatty liver disease (NAFLD)	Il1a;LOC108348144	2	27	139	6009	0.12825
ko05034	Alcoholism	Hist1h2aa;Hist1h2bl	2	27	142	6009	0.132793
ko05020	Prion diseases	Il1a	1	27	32	6009	0.13453
ko03410	Base excision repair	Neil3	1	27	34	6009	0.142332
ko05216	Thyroid cancer	Pax8	1	27	37	6009	0.153908
ko04218	Cellular senescence	Il1a;RGD1563620	2	27	157	6009	0.156048
ko05332	Graft-versus-host disease	Il1a	1	27	39	6009	0.161542
ko04672	Intestinal immune network for IgA production	Tnfrsf17	1	27	39	6009	0.161542
ko04978	Mineral absorption	Slc9a3	1	27	42	6009	0.172869
ko04940	Type I diabetes mellitus	Il1a	1	27	45	6009	0.184048
ko01212	Fatty acid metabolism	LOC102549542	1	27	50	6009	0.202357
ko05203	Viral carcinogenesis	Ccr8;Hist1h2bl	2	27	188	6009	0.206275
ko05321	Inflammatiory bowel disease (IBD)	Il1a	1	27	53	6009	0.213152
ko04742	Taste transduction	Tas2r126	1	27	54	6009	0.216719
ko00590	Arachidonic acid metabolism	Ptges	1	27	55	6009	0.220271
ko00561	Glycerolipid metabolism	Cel	1	27	55	6009	0.220271
ko04720	Long-term potentiation	Rps6ka6	1	27	61	6009	0.241256
ko04976	Bile secretion	Slc9a3	1	27	62	6009	0.2447
ko04918	Thyroid hormone synthesis	Pax8	1	27	66	6009	0.258327
ko05140	Leishmaniasis	Il1a	1	27	67	6009	0.261696
ko04610	Complement and coagulation cascades	Bdkrb1	1	27	67	6009	0.261696
ko05133	Pertussis	Il1a	1	27	70	6009	0.271717
ko04974	Protein digestion and absorption	Slc9a3	1	27	75	6009	0.288127
ko05132	Salmonella infection	Il1a	1	27	77	6009	0.294591
ko04914	Progesterone-mediated oocyte maturation	Rps6ka6	1	27	84	6009	0.316772
ko04972	Pancreatic secretion	Cel	1	27	89	6009	0.332204
ko04713	Circadian entrainment	Rasd1	1	27	89	6009	0.332204
ko04933	AGE-RAGE signaling pathway in diabetic complications	Il1a	1	27	97	6009	0.356198
ko04931	Insulin resistance	Rps6ka6	1	27	100	6009	0.36498
ko04114	Oocyte meiosis	Rps6ka6	1	27	104	6009	0.37651
ko04725	Cholinergic synapse	Chrnb2	1	27	105	6009	0.379361
ko00190	Oxidative phosphorylation	LOC108348144	1	27	114	6009	0.404459
ko04380	Osteoclast differentiation	Il1a	1	27	119	6009	0.417978
ko04550	Signaling pathways regulating pluripotency of stem cells	Pax6	1	27	121	6009	0.423302
ko05162	Measles	Il1a	1	27	121	6009	0.423302
ko05012	Parkinson's disease	LOC108348144	1	27	125	6009	0.43381
ko04630	Jak-STAT signaling pathway	Il11	1	27	126	6009	0.436408
ko04723	Retrograde endocannabinoid signaling	LOC108348144	1	27	129	6009	0.444134
ko05418	Fluid shear stress and atherosclerosis	Il1a	1	27	135	6009	0.45928
ko04150	mTOR signaling pathway	Rps6ka6	1	27	145	6009	0.483645
ko05200	Pathways in cancer	Bdkrb1;Pax8	2	27	362	6009	0.490252
ko05164	Influenza A	Il1a	1	27	149	6009	0.493092
ko04740	Olfactory transduction	LOC108349290	1	27	157	6009	0.511489
ko05202	Transcriptional misregulation in cancers	Pax8	1	27	158	6009	0.513743
ko05010	Alzheimer's disease	LOC108348144	1	27	160	6009	0.518221
ko05152	Tuberculosis	Il1a	1	27	160	6009	0.518221
ko00230	Purine metabolism	Ampd1	1	27	162	6009	0.522659
ko04020	Calcium signaling pathway	Bdkrb1	1	27	166	6009	0.531417
ko04062	Chemokine signaling pathway	Ccr8	1	27	169	6009	0.537884
ko05016	Huntington's disease	LOC108348144	1	27	172	6009	0.544265
ko05167	Kaposi's sarcoma-associated herpesvirus infection	Ccr8	1	27	178	6009	0.556773
ko04810	Regulation of actin cytoskeleton	Bdkrb1	1	27	191	6009	0.582751
ko04015	Rap1 signaling pathway	Ngf	1	27	191	6009	0.582751
ko04014	Ras signaling pathway	Ngf	1	27	206	6009	0.610904
ko04151	PI3K-Akt signaling pathway	Ngf	1	27	299	6009	0.748705
