# Supplementary material for: Changing Expression Profiles of Messenger RNA, MicroRNA, Long Non-coding RNA, and Circular RNA Reveal the Key Regulators and Interaction Networks of Competing Endogenous RNA in Pulmonary Fibrosis
Source: Front Genet. 2020 Sep 24;11:558095. doi: 10.3389/fgene.2020.558095 (PMC7541945; doi:10.3389/fgene.2020.558095)
Supplement: Supplementary Figure S1 — GO enrichment analysis of DE ceRNAs. (A) GO enrichment analysis of DE mRNAs. (B) GO enrichment analysis enrichment of DE lncRNAs. (C) GO enrichment analysis enrichment. [file Data_Sheet_1.zip › Table 9.XLSX]

## Sheet: GO
GO_ID	GO_Term	GO_function	GO_class	S gene number	TS gene number	B gene number	TB gene number	pvalue
GO:0035381	ATP-gated ion channel activity	molecular_function	10	4	343	10	9549	0.000289283
GO:0004931	extracellularly ATP-gated cation channel activity	molecular_function	12	4	343	12	9549	0.000643966
GO:0001614	purinergic nucleotide receptor activity	molecular_function	7	4	343	13	9549	0.000903989
GO:0035590	purinergic nucleotide receptor signaling pathway	biological_process	9	4	343	13	9549	0.000903989
GO:0035284	brain segmentation	biological_process	10	2	343	2	9549	0.00128662
GO:0005639	integral component of nuclear inner membrane	cellular_component	10	4	343	16	9549	0.00211261
GO:0042472	inner ear morphogenesis	biological_process	10	5	343	29	9549	0.00338708
GO:0033038	bitter taste receptor activity	molecular_function	8	2	343	3	9549	0.00376795
GO:0008305	integrin complex	cellular_component	8	5	343	30	9549	0.00394699
GO:0045671	negative regulation of osteoclast differentiation	biological_process	11	4	343	19	9549	0.00413201
GO:0033198	response to ATP	biological_process	7	4	343	19	9549	0.00413201
GO:0051782	negative regulation of cell division	biological_process	7	3	343	11	9549	0.00611421
GO:0001527	microfibril	cellular_component	7	2	343	4	9549	0.00735698
GO:0010659	cardiac muscle cell apoptotic process	biological_process	11	3	343	12	9549	0.00793762
GO:0071902	positive regulation of protein serine/threonine kinase activity	biological_process	12	5	343	36	9549	0.0087614
GO:0033160	positive regulation of protein import into nucleus, translocation	biological_process	7	3	343	13	9549	0.0100477
GO:0005119	smoothened binding	molecular_function	6	2	343	5	9549	0.0119714
GO:1902807	negative regulation of cell cycle G1/S phase transition	biological_process	10	2	343	5	9549	0.0119714
GO:0017098	sulfonylurea receptor binding	molecular_function	6	2	343	5	9549	0.0119714
GO:0002134	UTP binding	molecular_function	8	2	343	5	9549	0.0119714
GO:0032564	dATP binding	molecular_function	9	2	343	5	9549	0.0119714
GO:0071806	protein transmembrane transport	biological_process	6	2	343	5	9549	0.0119714
GO:0002135	CTP binding	molecular_function	8	2	343	5	9549	0.0119714
GO:0045916	negative regulation of complement activation	biological_process	7	2	343	5	9549	0.0119714
GO:0019228	neuronal action potential	biological_process	7	3	343	14	9549	0.0124525
GO:1990314	cellular response to insulin-like growth factor stimulus	biological_process	9	3	343	14	9549	0.0124525
GO:0048266	behavioral response to pain	biological_process	5	3	343	14	9549	0.0124525
GO:0071294	cellular response to zinc ion	biological_process	8	3	343	14	9549	0.0124525
GO:0062023	collagen-containing extracellular matrix	NA	NA	5	343	40	9549	0.0136123
GO:0060079	excitatory postsynaptic potential	biological_process	9	5	343	41	9549	0.0150595
GO:0031017	exocrine pancreas development	biological_process	8	2	343	6	9549	0.0175333
GO:0097524	sperm plasma membrane	cellular_component	6	2	343	6	9549	0.0175333
GO:0061741	chaperone-mediated protein transport involved in chaperone-mediated autophagy	NA	NA	2	343	6	9549	0.0175333
GO:0061684	chaperone-mediated autophagy	NA	NA	2	343	6	9549	0.0175333
GO:0036374	glutathione hydrolase activity	molecular_function	9	2	343	6	9549	0.0175333
GO:0010940	positive regulation of necrotic cell death	biological_process	8	2	343	6	9549	0.0175333
GO:0097226	sperm mitochondrial sheath	cellular_component	9	2	343	6	9549	0.0175333
GO:0009651	response to salt stress	biological_process	6	2	343	6	9549	0.0175333
GO:0016818	hydrolase activity, acting on acid anhydrides, in phosphorus-containing anhydrides	molecular_function	6	3	343	16	9549	0.0181686
GO:0043539	protein serine/threonine kinase activator activity	molecular_function	7	3	343	16	9549	0.0181686
GO:0005669	transcription factor TFIID complex	cellular_component	10	4	343	29	9549	0.0191106
GO:0098655	cation transmembrane transport	biological_process	7	4	343	30	9549	0.0214434
GO:0060452	positive regulation of cardiac muscle contraction	biological_process	11	3	343	17	9549	0.0214865
GO:2001056	positive regulation of cysteine-type endopeptidase activity	biological_process	12	2	343	7	9549	0.0239692
GO:0071409	cellular response to cycloheximide	biological_process	8	2	343	7	9549	0.0239692
GO:0005741	mitochondrial outer membrane	cellular_component	13	8	343	98	9549	0.0243967
GO:2000300	regulation of synaptic vesicle exocytosis	biological_process	10	3	343	18	9549	0.0251126
GO:0046513	ceramide biosynthetic process	biological_process	8	4	343	32	9549	0.0266122
GO:0046039	GTP metabolic process	biological_process	12	3	343	19	9549	0.0290465
GO:0006751	glutathione catabolic process	biological_process	9	2	343	8	9549	0.0312093
GO:0097120	receptor localization to synapse	biological_process	7	2	343	8	9549	0.0312093
GO:0035641	locomotory exploration behavior	biological_process	5	2	343	8	9549	0.0312093
GO:0006779	porphyrin-containing compound biosynthetic process	biological_process	8	2	343	8	9549	0.0312093
GO:0090527	actin filament reorganization	biological_process	8	2	343	8	9549	0.0312093
GO:0098688	parallel fiber to Purkinje cell synapse	NA	NA	2	343	8	9549	0.0312093
GO:0006312	mitotic recombination	biological_process	10	2	343	8	9549	0.0312093
GO:0008239	dipeptidyl-peptidase activity	molecular_function	9	2	343	8	9549	0.0312093
GO:0017121	phospholipid scrambling	biological_process	6	2	343	8	9549	0.0312093
GO:0050909	sensory perception of taste	biological_process	9	3	343	20	9549	0.0332863
GO:0006641	triglyceride metabolic process	biological_process	8	3	343	20	9549	0.0332863
GO:0035583	sequestering of TGFbeta in extracellular matrix	biological_process	13	1	343	1	9549	0.03592
GO:0021571	rhombomere 5 development	biological_process	12	1	343	1	9549	0.03592
GO:0046081	dUTP catabolic process	biological_process	12	1	343	1	9549	0.03592
GO:0015087	cobalt ion transmembrane transporter activity	molecular_function	11	1	343	1	9549	0.03592
GO:0070826	paraferritin complex	cellular_component	9	1	343	1	9549	0.03592
GO:0021572	rhombomere 6 development	biological_process	12	1	343	1	9549	0.03592
GO:0046915	transition metal ion transmembrane transporter activity	molecular_function	10	1	343	1	9549	0.03592
GO:0090366	positive regulation of mRNA modification	biological_process	12	1	343	1	9549	0.03592
GO:0097752	regulation of DNA stability	NA	NA	1	343	1	9549	0.03592
GO:0046087	cytidine metabolic process	biological_process	11	1	343	1	9549	0.03592
GO:0010894	negative regulation of steroid biosynthetic process	biological_process	8	1	343	1	9549	0.03592
GO:0032430	positive regulation of phospholipase A2 activity	biological_process	9	1	343	1	9549	0.03592
GO:0006824	cobalt ion transport	biological_process	9	1	343	1	9549	0.03592
GO:0004170	dUTP diphosphatase activity	molecular_function	9	1	343	1	9549	0.03592
GO:2001113	negative regulation of cellular response to hepatocyte growth factor stimulus	biological_process	10	1	343	1	9549	0.03592
GO:0070627	ferrous iron import	biological_process	11	1	343	1	9549	0.03592
GO:0007320	insemination	biological_process	7	1	343	1	9549	0.03592
GO:0015684	ferrous iron transport	biological_process	10	1	343	1	9549	0.03592
GO:1903561	extracellular vesicle	cellular_component	6	1	343	1	9549	0.03592
GO:1902548	negative regulation of cellular response to vascular endothelial growth factor stimulus	biological_process	10	1	343	1	9549	0.03592
GO:0016005	phospholipase A2 activator activity	molecular_function	7	1	343	1	9549	0.03592
GO:0071421	manganese ion transmembrane transport	biological_process	7	1	343	1	9549	0.03592
GO:0015094	lead ion transmembrane transporter activity	molecular_function	10	1	343	1	9549	0.03592
GO:0021660	rhombomere 3 formation	biological_process	14	1	343	1	9549	0.03592
GO:0021599	abducens nerve formation	biological_process	12	1	343	1	9549	0.03592
GO:0015086	cadmium ion transmembrane transporter activity	molecular_function	11	1	343	1	9549	0.03592
GO:0002353	plasma kallikrein-kinin cascade	biological_process	8	1	343	1	9549	0.03592
GO:0015692	lead ion transport	biological_process	8	1	343	1	9549	0.03592
GO:1901509	regulation of endothelial tube morphogenesis	biological_process	10	1	343	1	9549	0.03592
GO:0030167	proteoglycan catabolic process	biological_process	8	1	343	1	9549	0.03592
GO:0099131	ATP hydrolysis coupled ion transmembrane transport	NA	NA	1	343	1	9549	0.03592
GO:1902203	negative regulation of hepatocyte growth factor receptor signaling pathway	biological_process	12	1	343	1	9549	0.03592
GO:0005384	manganese ion transmembrane transporter activity	molecular_function	11	1	343	1	9549	0.03592
GO:0007622	rhythmic behavior	biological_process	4	1	343	1	9549	0.03592
GO:0004131	cytosine deaminase activity	molecular_function	7	1	343	1	9549	0.03592
GO:1900045	negative regulation of protein K63-linked ubiquitination	biological_process	14	1	343	1	9549	0.03592
GO:0072534	perineuronal net	cellular_component	5	1	343	1	9549	0.03592
GO:0090209	negative regulation of triglyceride metabolic process	biological_process	10	1	343	1	9549	0.03592
GO:0021666	rhombomere 5 formation	biological_process	14	1	343	1	9549	0.03592
GO:0048692	negative regulation of axon extension involved in regeneration	biological_process	10	1	343	1	9549	0.03592
GO:0060631	regulation of meiosis I	biological_process	7	1	343	1	9549	0.03592
GO:0046080	dUTP metabolic process	biological_process	12	1	343	1	9549	0.03592
GO:0010524	positive regulation of calcium ion transport into cytosol	biological_process	15	2	343	9	9549	0.039188
GO:0045656	negative regulation of monocyte differentiation	biological_process	11	2	343	9	9549	0.039188
GO:0061635	regulation of protein complex stability	biological_process	5	2	343	9	9549	0.039188
GO:0045793	positive regulation of cell size	biological_process	7	2	343	9	9549	0.039188
GO:0080111	DNA demethylation	biological_process	11	2	343	9	9549	0.039188
GO:1903980	positive regulation of microglial cell activation	NA	NA	2	343	9	9549	0.039188
GO:0043281	regulation of cysteine-type endopeptidase activity involved in apoptotic process	biological_process	11	2	343	9	9549	0.039188
GO:0099060	integral component of postsynaptic specialization membrane	NA	NA	2	343	9	9549	0.039188
GO:0051022	Rho GDP-dissociation inhibitor binding	molecular_function	6	2	343	9	9549	0.039188
GO:0045599	negative regulation of fat cell differentiation	biological_process	9	4	343	38	9549	0.0462609
GO:0042284	sphingolipid delta-4 desaturase activity	molecular_function	6	2	343	10	9549	0.0478432
GO:1901796	regulation of signal transduction by p53 class mediator	biological_process	9	2	343	10	9549	0.0478432
GO:0006446	regulation of translational initiation	biological_process	9	2	343	10	9549	0.0478432
GO:0009650	UV protection	biological_process	8	2	343	10	9549	0.0478432
GO:1903715	regulation of aerobic respiration	biological_process	9	2	343	10	9549	0.0478432
GO:0030879	mammary gland development	biological_process	9	3	343	24	9549	0.0532312
GO:0009408	response to heat	biological_process	5	4	343	40	9549	0.0542058
GO:0030911	TPR domain binding	molecular_function	6	2	343	11	9549	0.0571163
GO:0043068	positive regulation of programmed cell death	biological_process	8	2	343	11	9549	0.0571163
GO:0050777	negative regulation of immune response	biological_process	6	2	343	11	9549	0.0571163
GO:0030235	nitric-oxide synthase regulator activity	molecular_function	4	2	343	11	9549	0.0571163
GO:0010569	regulation of double-strand break repair via homologous recombination	biological_process	12	2	343	11	9549	0.0571163
GO:0062009	secondary palate development	NA	NA	2	343	11	9549	0.0571163
GO:0008320	protein transmembrane transporter activity	molecular_function	7	2	343	11	9549	0.0571163
GO:0099132	ATP hydrolysis coupled cation transmembrane transport	NA	NA	2	343	11	9549	0.0571163
GO:0060271	cilium assembly	biological_process	7	9	343	139	9549	0.0626548
GO:0005929	cilium	cellular_component	6	10	343	161	9549	0.0645491
GO:0036126	sperm flagellum	cellular_component	8	3	343	26	9549	0.0649184
GO:0036120	cellular response to platelet-derived growth factor stimulus	biological_process	8	3	343	26	9549	0.0649184
GO:0043966	histone H3 acetylation	biological_process	10	3	343	26	9549	0.0649184
GO:0001580	detection of chemical stimulus involved in sensory perception of bitter taste	biological_process	11	2	343	12	9549	0.0669521
GO:0022407	regulation of cell-cell adhesion	biological_process	6	2	343	12	9549	0.0669521
GO:0030278	regulation of ossification	biological_process	6	2	343	12	9549	0.0669521
GO:0046902	regulation of mitochondrial membrane permeability	biological_process	7	2	343	12	9549	0.0669521
GO:0051302	regulation of cell division	biological_process	6	2	343	12	9549	0.0669521
GO:0045019	negative regulation of nitric oxide biosynthetic process	biological_process	8	2	343	12	9549	0.0669521
GO:2000272	negative regulation of signaling receptor activity	biological_process	9	2	343	12	9549	0.0669521
GO:0007229	integrin-mediated signaling pathway	biological_process	8	6	343	80	9549	0.0673024
GO:0032937	SREBP-SCAP-Insig complex	cellular_component	14	1	343	2	9549	0.0705534
GO:0071171	site-specific DNA replication termination at RTS1 barrier	biological_process	10	1	343	2	9549	0.0705534
GO:0005848	mRNA cleavage stimulating factor complex	cellular_component	14	1	343	2	9549	0.0705534
GO:0000150	recombinase activity	molecular_function	4	1	343	2	9549	0.0705534
GO:1905795	cellular response to puromycin	NA	NA	1	343	2	9549	0.0705534
GO:1903423	positive regulation of synaptic vesicle recycling	biological_process	11	1	343	2	9549	0.0705534
GO:0060363	cranial suture morphogenesis	biological_process	11	1	343	2	9549	0.0705534
GO:0033597	mitotic checkpoint complex	cellular_component	11	1	343	2	9549	0.0705534
GO:1990144	intrinsic apoptotic signaling pathway in response to hypoxia	biological_process	9	1	343	2	9549	0.0705534
GO:0071329	cellular response to sucrose stimulus	biological_process	9	1	343	2	9549	0.0705534
GO:0008046	axon guidance receptor activity	molecular_function	6	1	343	2	9549	0.0705534
GO:0036359	renal potassium excretion	biological_process	7	1	343	2	9549	0.0705534
GO:0090310	negative regulation of methylation-dependent chromatin silencing	biological_process	14	1	343	2	9549	0.0705534
GO:0003012	muscle system process	biological_process	6	1	343	2	9549	0.0705534
GO:0002277	myeloid dendritic cell activation involved in immune response	biological_process	8	1	343	2	9549	0.0705534
GO:0048788	cytoskeleton of presynaptic active zone	cellular_component	12	1	343	2	9549	0.0705534
GO:0017024	myosin I binding	molecular_function	7	1	343	2	9549	0.0705534
GO:0019150	D-ribulokinase activity	molecular_function	8	1	343	2	9549	0.0705534
GO:0070383	DNA cytosine deamination	biological_process	11	1	343	2	9549	0.0705534
GO:0042158	lipoprotein biosynthetic process	biological_process	7	1	343	2	9549	0.0705534
GO:0072202	cell differentiation involved in metanephros development	biological_process	8	1	343	2	9549	0.0705534
GO:0036335	intestinal stem cell homeostasis	biological_process	7	1	343	2	9549	0.0705534
GO:0033781	cholesterol 24-hydroxylase activity	molecular_function	7	1	343	2	9549	0.0705534
GO:0032090	Pyrin domain binding	molecular_function	6	1	343	2	9549	0.0705534
GO:0004948	calcitonin receptor activity	molecular_function	8	1	343	2	9549	0.0705534
GO:0090321	positive regulation of chylomicron remnant clearance	biological_process	9	1	343	2	9549	0.0705534
GO:0070694	deoxyribonucleoside 5'-monophosphate N-glycosidase activity	molecular_function	7	1	343	2	9549	0.0705534
GO:0030547	receptor inhibitor activity	molecular_function	4	1	343	2	9549	0.0705534
GO:0035812	renal sodium excretion	biological_process	7	1	343	2	9549	0.0705534
GO:0072558	NLRP1 inflammasome complex	cellular_component	7	1	343	2	9549	0.0705534
GO:1902979	mitotic DNA replication termination	biological_process	14	1	343	2	9549	0.0705534
GO:0045986	negative regulation of smooth muscle contraction	biological_process	10	1	343	2	9549	0.0705534
GO:0002155	regulation of thyroid hormone mediated signaling pathway	biological_process	9	1	343	2	9549	0.0705534
GO:0070574	cadmium ion transmembrane transport	biological_process	7	1	343	2	9549	0.0705534
GO:0035038	female pronucleus assembly	biological_process	7	1	343	2	9549	0.0705534
GO:0007379	segment specification	biological_process	9	1	343	2	9549	0.0705534
GO:1902455	negative regulation of stem cell population maintenance	biological_process	10	1	343	2	9549	0.0705534
GO:0008889	glycerophosphodiester phosphodiesterase activity	molecular_function	8	1	343	2	9549	0.0705534
GO:2001161	negative regulation of histone H3-K79 methylation	biological_process	11	1	343	2	9549	0.0705534
GO:0035478	chylomicron binding	molecular_function	7	1	343	2	9549	0.0705534
GO:0019321	pentose metabolic process	biological_process	8	1	343	2	9549	0.0705534
GO:0098684	photoreceptor ribbon synapse	NA	NA	1	343	2	9549	0.0705534
GO:0048050	post-embryonic eye morphogenesis	biological_process	9	1	343	2	9549	0.0705534
GO:0009159	deoxyribonucleoside monophosphate catabolic process	biological_process	10	1	343	2	9549	0.0705534
GO:0045837	negative regulation of membrane potential	biological_process	6	1	343	2	9549	0.0705534
GO:1990298	bub1-bub3 complex	cellular_component	5	1	343	2	9549	0.0705534
GO:0001773	myeloid dendritic cell activation	biological_process	6	1	343	2	9549	0.0705534
GO:0035239	tube morphogenesis	biological_process	7	1	343	2	9549	0.0705534
GO:0002074	extraocular skeletal muscle development	biological_process	11	1	343	2	9549	0.0705534
GO:0005507	copper ion binding	molecular_function	8	4	343	44	9549	0.0721548
GO:0001649	osteoblast differentiation	biological_process	7	5	343	63	9549	0.0751956
GO:0006812	cation transport	biological_process	6	4	343	45	9549	0.0770608
GO:0004017	adenylate kinase activity	molecular_function	9	2	343	13	9549	0.0772983
GO:1903861	positive regulation of dendrite extension	NA	NA	2	343	13	9549	0.0772983
GO:0017128	phospholipid scramblase activity	molecular_function	7	2	343	13	9549	0.0772983
GO:0000470	maturation of LSU-rRNA	biological_process	12	2	343	13	9549	0.0772983
GO:0045178	basal part of cell	cellular_component	5	2	343	13	9549	0.0772983
GO:0008643	carbohydrate transport	biological_process	5	2	343	13	9549	0.0772983
GO:0002028	regulation of sodium ion transport	biological_process	9	2	343	13	9549	0.0772983
GO:0006826	iron ion transport	biological_process	9	2	343	13	9549	0.0772983
GO:0010666	positive regulation of cardiac muscle cell apoptotic process	biological_process	13	2	343	13	9549	0.0772983
GO:0006693	prostaglandin metabolic process	biological_process	10	2	343	13	9549	0.0772983
GO:1902065	response to L-glutamate	biological_process	7	2	343	13	9549	0.0772983
GO:0021756	striatum development	biological_process	13	2	343	13	9549	0.0772983
GO:0061098	positive regulation of protein tyrosine kinase activity	biological_process	11	3	343	28	9549	0.0776734
GO:0051607	defense response to virus	biological_process	5	7	343	104	9549	0.080135
GO:0043280	positive regulation of cysteine-type endopeptidase activity involved in apoptotic process	biological_process	13	4	343	46	9549	0.0821298
GO:0030017	sarcomere	cellular_component	11	3	343	29	9549	0.0844307
GO:0030247	polysaccharide binding	molecular_function	5	2	343	14	9549	0.088106
GO:0060252	positive regulation of glial cell proliferation	biological_process	11	2	343	14	9549	0.088106
GO:0006139	nucleobase-containing compound metabolic process	biological_process	6	3	343	30	9549	0.0914293
GO:0072593	reactive oxygen species metabolic process	biological_process	5	3	343	30	9549	0.0914293
GO:0030030	cell projection organization	biological_process	5	4	343	48	9549	0.0927455
GO:0008236	serine-type peptidase activity	molecular_function	7	5	343	68	9549	0.0968518
GO:0016973	poly(A)+ mRNA export from nucleus	biological_process	8	2	343	15	9549	0.0993287
GO:0005740	mitochondrial envelope	cellular_component	11	2	343	15	9549	0.0993287
GO:0043011	myeloid dendritic cell differentiation	biological_process	9	2	343	15	9549	0.0993287
GO:0042104	positive regulation of activated T cell proliferation	biological_process	9	2	343	15	9549	0.0993287
GO:0006970	response to osmotic stress	biological_process	5	2	343	15	9549	0.0993287
GO:0008026	ATP-dependent helicase activity	molecular_function	11	2	343	15	9549	0.0993287
GO:0050867	positive regulation of cell activation	biological_process	7	1	343	3	9549	0.103946
GO:0051692	cellular oligosaccharide catabolic process	biological_process	7	1	343	3	9549	0.103946
GO:1905419	sperm flagellum movement involved in flagellated sperm motility	NA	NA	1	343	3	9549	0.103946
GO:0002101	tRNA wobble cytosine modification	biological_process	14	1	343	3	9549	0.103946
GO:1903579	negative regulation of ATP metabolic process	biological_process	14	1	343	3	9549	0.103946
GO:0055025	positive regulation of cardiac muscle tissue development	biological_process	11	1	343	3	9549	0.103946
GO:0006949	syncytium formation	biological_process	5	1	343	3	9549	0.103946
GO:1990409	adrenomedullin binding	molecular_function	8	1	343	3	9549	0.103946
GO:0008832	dGTPase activity	molecular_function	8	1	343	3	9549	0.103946
GO:0014728	regulation of the force of skeletal muscle contraction	biological_process	12	1	343	3	9549	0.103946
GO:0016793	triphosphoric monoester hydrolase activity	molecular_function	7	1	343	3	9549	0.103946
GO:1905349	ciliary transition zone assembly	NA	NA	1	343	3	9549	0.103946
GO:0061890	positive regulation of astrocyte activation	NA	NA	1	343	3	9549	0.103946
GO:0018293	protein-FAD linkage	biological_process	9	1	343	3	9549	0.103946
GO:1904025	positive regulation of glucose catabolic process to lactate via pyruvate	NA	NA	1	343	3	9549	0.103946
GO:0015093	ferrous iron transmembrane transporter activity	molecular_function	12	1	343	3	9549	0.103946
GO:1902692	regulation of neuroblast proliferation	biological_process	10	1	343	3	9549	0.103946
GO:1905279	regulation of retrograde transport, endosome to Golgi	NA	NA	1	343	3	9549	0.103946
GO:1904506	negative regulation of telomere maintenance in response to DNA damage	NA	NA	1	343	3	9549	0.103946
GO:0045621	positive regulation of lymphocyte differentiation	biological_process	10	1	343	3	9549	0.103946
GO:1902824	positive regulation of late endosome to lysosome transport	biological_process	9	1	343	3	9549	0.103946
GO:0099604	ligand-gated calcium channel activity	NA	NA	1	343	3	9549	0.103946
GO:0035434	copper ion transmembrane transport	biological_process	7	1	343	3	9549	0.103946
GO:0060159	regulation of dopamine receptor signaling pathway	biological_process	10	1	343	3	9549	0.103946
GO:0070516	CAK-ERCC2 complex	cellular_component	11	1	343	3	9549	0.103946
GO:0033278	cell proliferation in midbrain	biological_process	11	1	343	3	9549	0.103946
GO:1905289	regulation of CAMKK-AMPK signaling cascade	NA	NA	1	343	3	9549	0.103946
GO:0070142	synaptic vesicle budding	biological_process	7	1	343	3	9549	0.103946
GO:0007158	neuron cell-cell adhesion	biological_process	7	1	343	3	9549	0.103946
GO:0045838	positive regulation of membrane potential	biological_process	6	1	343	3	9549	0.103946
GO:0019774	proteasome core complex, beta-subunit complex	cellular_component	9	1	343	3	9549	0.103946
GO:0035473	lipase binding	molecular_function	6	1	343	3	9549	0.103946
GO:0046711	GDP biosynthetic process	biological_process	12	1	343	3	9549	0.103946
GO:0031448	positive regulation of fast-twitch skeletal muscle fiber contraction	biological_process	14	1	343	3	9549	0.103946
GO:0010823	negative regulation of mitochondrion organization	biological_process	7	1	343	3	9549	0.103946
GO:0097212	lysosomal membrane organization	biological_process	7	1	343	3	9549	0.103946
GO:0006557	S-adenosylmethioninamine biosynthetic process	biological_process	11	1	343	3	9549	0.103946
GO:0097158	pre-mRNA intronic pyrimidine-rich binding	molecular_function	9	1	343	3	9549	0.103946
GO:0006226	dUMP biosynthetic process	biological_process	12	1	343	3	9549	0.103946
GO:1990983	tRNA demethylation	NA	NA	1	343	3	9549	0.103946
GO:0001635	calcitonin gene-related peptide receptor activity	molecular_function	8	1	343	3	9549	0.103946
GO:0060309	elastin catabolic process	biological_process	8	1	343	3	9549	0.103946
GO:0061290	canonical Wnt signaling pathway involved in metanephric kidney development	biological_process	9	1	343	3	9549	0.103946
GO:0071899	negative regulation of estrogen receptor binding	biological_process	6	1	343	3	9549	0.103946
GO:0035811	negative regulation of urine volume	biological_process	8	1	343	3	9549	0.103946
GO:0006295	nucleotide-excision repair, DNA incision, 3'-to lesion	biological_process	12	1	343	3	9549	0.103946
GO:1990386	mitotic cleavage furrow ingression	biological_process	9	1	343	3	9549	0.103946
GO:2000467	positive regulation of glycogen (starch) synthase activity	biological_process	7	1	343	3	9549	0.103946
GO:0036363	transforming growth factor beta activation	biological_process	7	1	343	3	9549	0.103946
GO:0002588	positive regulation of antigen processing and presentation of peptide antigen via MHC class II	biological_process	8	1	343	3	9549	0.103946
GO:0090257	regulation of muscle system process	biological_process	7	1	343	3	9549	0.103946
GO:1903874	ferrous iron transmembrane transport	NA	NA	1	343	3	9549	0.103946
GO:0003056	regulation of vascular smooth muscle contraction	biological_process	10	1	343	3	9549	0.103946
GO:0001560	regulation of cell growth by extracellular stimulus	biological_process	7	1	343	3	9549	0.103946
GO:0004423	iduronate-2-sulfatase activity	molecular_function	7	1	343	3	9549	0.103946
GO:0010266	response to vitamin B1	biological_process	9	1	343	3	9549	0.103946
GO:0046870	cadmium ion binding	molecular_function	8	1	343	3	9549	0.103946
GO:0002192	IRES-dependent translational initiation of linear mRNA	biological_process	11	1	343	3	9549	0.103946
GO:0090096	positive regulation of metanephric cap mesenchymal cell proliferation	biological_process	7	1	343	3	9549	0.103946
GO:0004014	adenosylmethionine decarboxylase activity	molecular_function	7	1	343	3	9549	0.103946
GO:0010453	regulation of cell fate commitment	biological_process	8	1	343	3	9549	0.103946
GO:1901233	negative regulation of convergent extension involved in axis elongation	biological_process	10	1	343	3	9549	0.103946
GO:0071712	ER-associated misfolded protein catabolic process	biological_process	12	1	343	3	9549	0.103946
GO:0003221	right ventricular cardiac muscle tissue morphogenesis	biological_process	13	1	343	3	9549	0.103946
GO:0018171	peptidyl-cysteine oxidation	biological_process	9	1	343	3	9549	0.103946
GO:0003987	acetate-CoA ligase activity	molecular_function	7	1	343	3	9549	0.103946
GO:0006991	response to sterol depletion	biological_process	5	1	343	3	9549	0.103946
GO:0007057	spindle assembly involved in female meiosis I	biological_process	8	1	343	3	9549	0.103946
GO:0052794	exo-alpha-(2->3)-sialidase activity	molecular_function	9	1	343	3	9549	0.103946
GO:0014041	regulation of neuron maturation	biological_process	11	1	343	3	9549	0.103946
GO:0097169	AIM2 inflammasome complex	cellular_component	7	1	343	3	9549	0.103946
GO:1902262	apoptotic process involved in blood vessel morphogenesis	biological_process	10	1	343	3	9549	0.103946
GO:0035751	regulation of lysosomal lumen pH	biological_process	7	1	343	3	9549	0.103946
GO:1903725	regulation of phospholipid metabolic process	biological_process	8	1	343	3	9549	0.103946
GO:0044819	mitotic G1/S transition checkpoint	biological_process	11	1	343	3	9549	0.103946
GO:1990858	cellular response to lectin	NA	NA	1	343	3	9549	0.103946
GO:0016309	1-phosphatidylinositol-5-phosphate 4-kinase activity	molecular_function	8	1	343	3	9549	0.103946
GO:0046167	glycerol-3-phosphate biosynthetic process	biological_process	7	1	343	3	9549	0.103946
GO:0061184	positive regulation of dermatome development	biological_process	8	1	343	3	9549	0.103946
GO:0060242	contact inhibition	biological_process	5	1	343	3	9549	0.103946
GO:0043569	negative regulation of insulin-like growth factor receptor signaling pathway	biological_process	12	1	343	3	9549	0.103946
GO:0034670	chemotaxis to arachidonic acid	biological_process	6	1	343	3	9549	0.103946
GO:0042148	strand invasion	biological_process	10	1	343	3	9549	0.103946
GO:0046722	lactic acid secretion	biological_process	9	1	343	3	9549	0.103946
GO:0060401	cytosolic calcium ion transport	biological_process	10	1	343	3	9549	0.103946
GO:0034211	GTP-dependent protein kinase activity	molecular_function	9	1	343	3	9549	0.103946
GO:1904535	positive regulation of telomeric loop disassembly	NA	NA	1	343	3	9549	0.103946
GO:0047696	beta-adrenergic receptor kinase activity	molecular_function	8	1	343	3	9549	0.103946
GO:1905751	positive regulation of endosome to plasma membrane protein transport	NA	NA	1	343	3	9549	0.103946
GO:0042633	hair cycle	biological_process	6	1	343	3	9549	0.103946
GO:0110025	DNA strand resection involved in replication fork processing	NA	NA	1	343	3	9549	0.103946
GO:0000961	negative regulation of mitochondrial RNA catabolic process	biological_process	11	1	343	3	9549	0.103946
GO:0097151	positive regulation of inhibitory postsynaptic potential	biological_process	10	1	343	3	9549	0.103946
GO:0061317	canonical Wnt signaling pathway involved in cardiac muscle cell fate commitment	biological_process	11	1	343	3	9549	0.103946
GO:0048671	negative regulation of collateral sprouting	biological_process	9	1	343	3	9549	0.103946
GO:0006848	pyruvate transport	biological_process	10	1	343	3	9549	0.103946
GO:2000195	negative regulation of female gonad development	biological_process	10	1	343	3	9549	0.103946
GO:0019810	putrescine binding	molecular_function	5	1	343	3	9549	0.103946
GO:0060033	anatomical structure regression	biological_process	5	1	343	3	9549	0.103946
GO:1990589	ATF4-CREB1 transcription factor complex	cellular_component	10	1	343	3	9549	0.103946
GO:1990583	phospholipase D activator activity	molecular_function	7	1	343	3	9549	0.103946
GO:0032205	negative regulation of telomere maintenance	biological_process	11	1	343	3	9549	0.103946
GO:1901726	negative regulation of histone deacetylase activity	biological_process	12	1	343	3	9549	0.103946
GO:1901231	positive regulation of non-canonical Wnt signaling pathway via JNK cascade	biological_process	13	1	343	3	9549	0.103946
GO:0072282	metanephric nephron tubule morphogenesis	biological_process	10	1	343	3	9549	0.103946
GO:2000081	positive regulation of canonical Wnt signaling pathway involved in controlling type B pancreatic cell proliferation	biological_process	13	1	343	3	9549	0.103946
GO:0042806	fucose binding	molecular_function	6	1	343	3	9549	0.103946
GO:0099161	regulation of presynaptic dense core granule exocytosis	NA	NA	1	343	3	9549	0.103946
GO:0071966	fungal-type cell wall polysaccharide metabolic process	biological_process	8	1	343	3	9549	0.103946
GO:0036479	peroxidase inhibitor activity	molecular_function	5	1	343	3	9549	0.103946
GO:1904887	Wnt signalosome assembly	NA	NA	1	343	3	9549	0.103946
GO:0005138	interleukin-6 receptor binding	molecular_function	7	1	343	3	9549	0.103946
GO:0043247	telomere maintenance in response to DNA damage	biological_process	10	1	343	3	9549	0.103946
GO:0006617	SRP-dependent cotranslational protein targeting to membrane, signal sequence recognition	biological_process	10	1	343	3	9549	0.103946
GO:0055108	Golgi to transport vesicle transport	biological_process	7	1	343	3	9549	0.103946
GO:1990408	calcitonin gene-related peptide receptor signaling pathway	biological_process	10	1	343	3	9549	0.103946
GO:0090657	telomeric loop disassembly	NA	NA	1	343	3	9549	0.103946
GO:1902462	positive regulation of mesenchymal stem cell proliferation	biological_process	7	1	343	3	9549	0.103946
GO:0046060	dATP metabolic process	biological_process	12	1	343	3	9549	0.103946
GO:0021569	rhombomere 3 development	biological_process	12	1	343	3	9549	0.103946
GO:0070278	extracellular matrix constituent secretion	biological_process	6	1	343	3	9549	0.103946
GO:0006296	nucleotide-excision repair, DNA incision, 5'-to lesion	biological_process	12	1	343	3	9549	0.103946
GO:0003136	negative regulation of heart induction by canonical Wnt signaling pathway	biological_process	11	1	343	3	9549	0.103946
GO:1902307	positive regulation of sodium ion transmembrane transport	biological_process	9	1	343	3	9549	0.103946
GO:1901857	positive regulation of cellular respiration	biological_process	9	1	343	3	9549	0.103946
GO:0002729	positive regulation of natural killer cell cytokine production	biological_process	10	1	343	3	9549	0.103946
GO:1990406	CGRP receptor complex	cellular_component	10	1	343	3	9549	0.103946
GO:0061669	spontaneous neurotransmitter secretion	biological_process	9	1	343	3	9549	0.103946
GO:1900159	positive regulation of bone mineralization involved in bone maturation	biological_process	9	1	343	3	9549	0.103946
GO:0001605	adrenomedullin receptor activity	molecular_function	8	1	343	3	9549	0.103946
GO:1903125	negative regulation of thioredoxin peroxidase activity by peptidyl-threonine phosphorylation	biological_process	10	1	343	3	9549	0.103946
GO:0010387	COP9 signalosome assembly	biological_process	9	1	343	3	9549	0.103946
GO:0005375	copper ion transmembrane transporter activity	molecular_function	11	1	343	3	9549	0.103946
GO:1904427	positive regulation of calcium ion transmembrane transport	NA	NA	1	343	3	9549	0.103946
GO:0048697	positive regulation of collateral sprouting in absence of injury	biological_process	10	1	343	3	9549	0.103946
GO:1904339	negative regulation of dopaminergic neuron differentiation	NA	NA	1	343	3	9549	0.103946
GO:2000172	regulation of branching morphogenesis of a nerve	biological_process	7	1	343	3	9549	0.103946
GO:0004314	[acyl-carrier-protein] S-malonyltransferase activity	molecular_function	8	1	343	3	9549	0.103946
GO:0046037	GMP metabolic process	biological_process	12	1	343	3	9549	0.103946
GO:0004308	exo-alpha-sialidase activity	molecular_function	8	1	343	3	9549	0.103946
GO:0110024	positive regulation of cardiac muscle myoblast proliferation	NA	NA	1	343	3	9549	0.103946
GO:0099400	caveola neck	NA	NA	1	343	3	9549	0.103946
GO:0021873	forebrain neuroblast division	biological_process	10	1	343	3	9549	0.103946
GO:0071464	cellular response to hydrostatic pressure	biological_process	6	1	343	3	9549	0.103946
GO:0048859	formation of anatomical boundary	biological_process	6	1	343	3	9549	0.103946
GO:1904716	positive regulation of chaperone-mediated autophagy	NA	NA	1	343	3	9549	0.103946
GO:0033961	cis-stilbene-oxide hydrolase activity	molecular_function	7	1	343	3	9549	0.103946
GO:0035564	regulation of kidney size	biological_process	11	1	343	3	9549	0.103946
GO:0031389	Rad17 RFC-like complex	cellular_component	11	1	343	3	9549	0.103946
GO:0032567	dGTP binding	molecular_function	9	1	343	3	9549	0.103946
GO:0048337	positive regulation of mesodermal cell fate specification	biological_process	9	1	343	3	9549	0.103946
GO:1990984	tRNA demethylase activity	NA	NA	1	343	3	9549	0.103946
GO:0004312	fatty acid synthase activity	molecular_function	7	1	343	3	9549	0.103946
GO:0060251	regulation of glial cell proliferation	biological_process	10	1	343	3	9549	0.103946
GO:0006185	dGDP biosynthetic process	biological_process	12	1	343	3	9549	0.103946
GO:0046054	dGMP metabolic process	biological_process	12	1	343	3	9549	0.103946
GO:0032473	cytoplasmic side of mitochondrial outer membrane	cellular_component	14	1	343	3	9549	0.103946
GO:0090676	calcium ion transmembrane transport via low voltage-gated calcium channel	NA	NA	1	343	3	9549	0.103946
GO:0002190	cap-independent translational initiation	biological_process	10	1	343	3	9549	0.103946
GO:0032556	pyrimidine deoxyribonucleotide binding	molecular_function	7	1	343	3	9549	0.103946
GO:1903143	adrenomedullin receptor complex	cellular_component	10	1	343	3	9549	0.103946
GO:1903763	gap junction channel activity involved in cell communication by electrical coupling	NA	NA	1	343	3	9549	0.103946
GO:0034059	response to anoxia	biological_process	5	1	343	3	9549	0.103946
GO:1902803	regulation of synaptic vesicle transport	biological_process	9	1	343	3	9549	0.103946
GO:0071813	lipoprotein particle binding	molecular_function	6	1	343	3	9549	0.103946
GO:0004853	uroporphyrinogen decarboxylase activity	molecular_function	7	1	343	3	9549	0.103946
GO:1904620	cellular response to dimethyl sulfoxide	NA	NA	1	343	3	9549	0.103946
GO:1903841	cellular response to arsenite(3-	NA	NA	1	343	3	9549	0.103946
GO:0008503	benzodiazepine receptor activity	molecular_function	6	1	343	3	9549	0.103946
GO:0071000	response to magnetism	biological_process	5	1	343	3	9549	0.103946
GO:1904046	negative regulation of vascular endothelial growth factor production	NA	NA	1	343	3	9549	0.103946
GO:0060857	establishment of glial blood-brain barrier	biological_process	9	1	343	3	9549	0.103946
GO:0021874	Wnt signaling pathway involved in forebrain neuroblast division	biological_process	9	1	343	3	9549	0.103946
GO:1904430	negative regulation of t-circle formation	NA	NA	1	343	3	9549	0.103946
GO:0045951	positive regulation of mitotic recombination	biological_process	12	1	343	3	9549	0.103946
GO:0051971	positive regulation of transmission of nerve impulse	biological_process	8	1	343	3	9549	0.103946
GO:1901078	negative regulation of relaxation of muscle	biological_process	9	1	343	3	9549	0.103946
GO:0097487	multivesicular body, internal vesicle	cellular_component	12	1	343	3	9549	0.103946
GO:0061153	trachea gland development	biological_process	10	1	343	3	9549	0.103946
GO:0033030	negative regulation of neutrophil apoptotic process	biological_process	8	1	343	3	9549	0.103946
GO:0042470	melanosome	cellular_component	12	4	343	50	9549	0.103977
GO:0048468	cell development	biological_process	7	3	343	32	9549	0.106113
GO:0048568	embryonic organ development	biological_process	7	3	343	32	9549	0.106113
GO:0044325	ion channel binding	molecular_function	5	6	343	91	9549	0.108621
GO:0016831	carboxy-lyase activity	molecular_function	6	2	343	16	9549	0.110923
GO:0007498	mesoderm development	biological_process	6	2	343	16	9549	0.110923
GO:0006783	heme biosynthetic process	biological_process	9	2	343	16	9549	0.110923
GO:0019900	kinase binding	molecular_function	6	5	343	71	9549	0.111203
GO:0008340	determination of adult lifespan	biological_process	7	2	343	17	9549	0.122848
GO:0045648	positive regulation of erythrocyte differentiation	biological_process	8	2	343	17	9549	0.122848
GO:0007093	mitotic cell cycle checkpoint	biological_process	10	2	343	17	9549	0.122848
GO:0030099	myeloid cell differentiation	biological_process	7	2	343	17	9549	0.122848
GO:0045638	negative regulation of myeloid cell differentiation	biological_process	9	2	343	17	9549	0.122848
GO:0005044	scavenger receptor activity	molecular_function	5	3	343	35	9549	0.12971
GO:0007611	learning or memory	biological_process	5	3	343	35	9549	0.12971
GO:0003697	single-stranded DNA binding	molecular_function	8	5	343	75	9549	0.13183
GO:0060548	negative regulation of cell death	biological_process	7	4	343	55	9549	0.134566
GO:0031012	extracellular matrix	cellular_component	3	8	343	141	9549	0.134826
GO:0043027	cysteine-type endopeptidase inhibitor activity involved in apoptotic process	molecular_function	8	2	343	18	9549	0.135065
GO:0097193	intrinsic apoptotic signaling pathway	biological_process	8	2	343	18	9549	0.135065
GO:0001654	eye development	biological_process	9	2	343	18	9549	0.135065
GO:0044754	autolysosome	cellular_component	13	2	343	18	9549	0.135065
GO:0051899	membrane depolarization	biological_process	6	2	343	18	9549	0.135065
GO:0048018	receptor ligand activity	molecular_function	6	2	343	18	9549	0.135065
GO:0001656	metanephros development	biological_process	10	2	343	18	9549	0.135065
GO:0006336	DNA replication-independent nucleosome assembly	biological_process	13	2	343	18	9549	0.135065
GO:0046940	nucleoside monophosphate phosphorylation	biological_process	10	2	343	18	9549	0.135065
GO:0009117	nucleotide metabolic process	biological_process	9	2	343	18	9549	0.135065
GO:0042487	regulation of odontogenesis of dentin-containing tooth	biological_process	11	1	343	4	9549	0.136142
GO:0034721	histone H3-K4 demethylation, trimethyl-H3-K4-specific	biological_process	13	1	343	4	9549	0.136142
GO:0061448	connective tissue development	biological_process	6	1	343	4	9549	0.136142
GO:0044614	nuclear pore cytoplasmic filaments	cellular_component	13	1	343	4	9549	0.136142
GO:0030241	skeletal muscle myosin thick filament assembly	biological_process	10	1	343	4	9549	0.136142
GO:0090197	positive regulation of chemokine secretion	biological_process	10	1	343	4	9549	0.136142
GO:0045605	negative regulation of epidermal cell differentiation	biological_process	10	1	343	4	9549	0.136142
GO:0072224	metanephric glomerulus development	biological_process	12	1	343	4	9549	0.136142
GO:0010637	negative regulation of mitochondrial fusion	biological_process	8	1	343	4	9549	0.136142
GO:1902990	mitotic telomere maintenance via semi-conservative replication	biological_process	12	1	343	4	9549	0.136142
GO:0021943	formation of radial glial scaffolds	biological_process	10	1	343	4	9549	0.136142
GO:0051006	positive regulation of lipoprotein lipase activity	biological_process	9	1	343	4	9549	0.136142
GO:0051353	positive regulation of oxidoreductase activity	biological_process	6	1	343	4	9549	0.136142
GO:0032831	positive regulation of CD4-positive, CD25-positive, alpha-beta regulatory T cell differentiation	biological_process	13	1	343	4	9549	0.136142
GO:0015695	organic cation transport	biological_process	7	1	343	4	9549	0.136142
GO:1900195	positive regulation of oocyte maturation	biological_process	12	1	343	4	9549	0.136142
GO:0032696	negative regulation of interleukin-13 production	biological_process	8	1	343	4	9549	0.136142
GO:0001225	RNA polymerase II transcription coactivator binding	molecular_function	8	1	343	4	9549	0.136142
GO:0032273	positive regulation of protein polymerization	biological_process	8	1	343	4	9549	0.136142
GO:1904713	beta-catenin destruction complex binding	NA	NA	1	343	4	9549	0.136142
GO:1904874	positive regulation of telomerase RNA localization to Cajal body	NA	NA	1	343	4	9549	0.136142
GO:1903862	positive regulation of oxidative phosphorylation	NA	NA	1	343	4	9549	0.136142
GO:1990851	Wnt-Frizzled-LRP5/6 complex	NA	NA	1	343	4	9549	0.136142
GO:0060923	cardiac muscle cell fate commitment	biological_process	9	1	343	4	9549	0.136142
GO:0140058	neuron projection arborization	NA	NA	1	343	4	9549	0.136142
GO:0051567	histone H3-K9 methylation	biological_process	9	1	343	4	9549	0.136142
GO:0018095	protein polyglutamylation	biological_process	10	1	343	4	9549	0.136142
GO:0002925	positive regulation of humoral immune response mediated by circulating immunoglobulin	biological_process	11	1	343	4	9549	0.136142
GO:0030223	neutrophil differentiation	biological_process	10	1	343	4	9549	0.136142
GO:0060368	regulation of Fc receptor mediated stimulatory signaling pathway	biological_process	8	1	343	4	9549	0.136142
GO:0045409	negative regulation of interleukin-6 biosynthetic process	biological_process	9	1	343	4	9549	0.136142
GO:0097016	L27 domain binding	molecular_function	6	1	343	4	9549	0.136142
GO:0006448	regulation of translational elongation	biological_process	9	1	343	4	9549	0.136142
GO:0006689	ganglioside catabolic process	biological_process	9	1	343	4	9549	0.136142
GO:0045588	positive regulation of gamma-delta T cell differentiation	biological_process	12	1	343	4	9549	0.136142
GO:0045659	negative regulation of neutrophil differentiation	biological_process	12	1	343	4	9549	0.136142
GO:0048755	branching morphogenesis of a nerve	biological_process	6	1	343	4	9549	0.136142
GO:0070782	phosphatidylserine exposure on apoptotic cell surface	biological_process	9	1	343	4	9549	0.136142
GO:1902109	negative regulation of mitochondrial membrane permeability involved in apoptotic process	biological_process	9	1	343	4	9549	0.136142
GO:1990769	proximal neuron projection	NA	NA	1	343	4	9549	0.136142
GO:0000019	regulation of mitotic recombination	biological_process	11	1	343	4	9549	0.136142
GO:0008594	photoreceptor cell morphogenesis	biological_process	12	1	343	4	9549	0.136142
GO:0042585	germinal vesicle	cellular_component	12	1	343	4	9549	0.136142
GO:0000110	nucleotide-excision repair factor 1 complex	cellular_component	12	1	343	4	9549	0.136142
GO:0002051	osteoblast fate commitment	biological_process	8	1	343	4	9549	0.136142
GO:0014012	peripheral nervous system axon regeneration	biological_process	9	1	343	4	9549	0.136142
GO:0034436	glycoprotein transport	biological_process	6	1	343	4	9549	0.136142
GO:0048871	multicellular organismal homeostasis	biological_process	5	1	343	4	9549	0.136142
GO:0002554	serotonin secretion by platelet	biological_process	8	1	343	4	9549	0.136142
GO:0003229	ventricular cardiac muscle tissue development	biological_process	10	1	343	4	9549	0.136142
GO:0043243	positive regulation of protein complex disassembly	biological_process	8	1	343	4	9549	0.136142
GO:0046974	histone methyltransferase activity (H3-K9 specific	molecular_function	11	1	343	4	9549	0.136142
GO:0046822	regulation of nucleocytoplasmic transport	biological_process	8	1	343	4	9549	0.136142
GO:0005851	eukaryotic translation initiation factor 2B complex	cellular_component	9	1	343	4	9549	0.136142
GO:0016460	myosin II complex	cellular_component	12	1	343	4	9549	0.136142
GO:0051387	negative regulation of neurotrophin TRK receptor signaling pathway	biological_process	12	1	343	4	9549	0.136142
GO:0004370	glycerol kinase activity	molecular_function	7	1	343	4	9549	0.136142
GO:0042245	RNA repair	biological_process	9	1	343	4	9549	0.136142
GO:0045063	T-helper 1 cell differentiation	biological_process	13	1	343	4	9549	0.136142
GO:0035404	histone-serine phosphorylation	biological_process	10	1	343	4	9549	0.136142
GO:1904031	positive regulation of cyclin-dependent protein kinase activity	NA	NA	1	343	4	9549	0.136142
GO:0046600	negative regulation of centriole replication	biological_process	13	1	343	4	9549	0.136142
GO:0004758	serine C-palmitoyltransferase activity	molecular_function	9	1	343	4	9549	0.136142
GO:0004385	guanylate kinase activity	molecular_function	9	1	343	4	9549	0.136142
GO:0098831	presynaptic active zone cytoplasmic component	NA	NA	1	343	4	9549	0.136142
GO:0004126	cytidine deaminase activity	molecular_function	7	1	343	4	9549	0.136142
GO:0031056	regulation of histone modification	biological_process	9	1	343	4	9549	0.136142
GO:0097108	hedgehog family protein binding	molecular_function	5	1	343	4	9549	0.136142
GO:0032055	negative regulation of translation in response to stress	biological_process	10	1	343	4	9549	0.136142
GO:2001181	positive regulation of interleukin-10 secretion	biological_process	10	1	343	4	9549	0.136142
GO:0006004	fucose metabolic process	biological_process	9	1	343	4	9549	0.136142
GO:0099562	maintenance of postsynaptic density structure	NA	NA	1	343	4	9549	0.136142
GO:0000730	DNA recombinase assembly	biological_process	13	1	343	4	9549	0.136142
GO:2000096	positive regulation of Wnt signaling pathway, planar cell polarity pathway	biological_process	12	1	343	4	9549	0.136142
GO:0000717	nucleotide-excision repair, DNA duplex unwinding	biological_process	11	1	343	4	9549	0.136142
GO:0017059	serine C-palmitoyltransferase complex	cellular_component	12	1	343	4	9549	0.136142
GO:0071279	cellular response to cobalt ion	biological_process	8	1	343	4	9549	0.136142
GO:0004140	dephospho-CoA kinase activity	molecular_function	7	1	343	4	9549	0.136142
GO:0032957	inositol trisphosphate metabolic process	biological_process	8	1	343	4	9549	0.136142
GO:0060161	positive regulation of dopamine receptor signaling pathway	biological_process	11	1	343	4	9549	0.136142
GO:0014037	Schwann cell differentiation	biological_process	8	1	343	4	9549	0.136142
GO:0071866	negative regulation of apoptotic process in bone marrow	biological_process	11	1	343	4	9549	0.136142
GO:0006828	manganese ion transport	biological_process	9	1	343	4	9549	0.136142
GO:2001013	epithelial cell proliferation involved in renal tubule morphogenesis	biological_process	9	1	343	4	9549	0.136142
GO:0001848	complement binding	molecular_function	5	1	343	4	9549	0.136142
GO:0045899	positive regulation of RNA polymerase II transcriptional preinitiation complex assembly	biological_process	13	1	343	4	9549	0.136142
GO:1990859	cellular response to endothelin	NA	NA	1	343	4	9549	0.136142
GO:0070579	methylcytosine dioxygenase activity	molecular_function	7	1	343	4	9549	0.136142
GO:1903147	negative regulation of autophagy of mitochondrion	biological_process	9	1	343	4	9549	0.136142
GO:0045023	G0 to G1 transition	biological_process	7	1	343	4	9549	0.136142
GO:0016500	protein-hormone receptor activity	molecular_function	7	1	343	4	9549	0.136142
GO:0055070	copper ion homeostasis	biological_process	11	1	343	4	9549	0.136142
GO:0060392	negative regulation of SMAD protein signal transduction	biological_process	12	1	343	4	9549	0.136142
GO:1902856	negative regulation of non-motile cilium assembly	biological_process	9	1	343	4	9549	0.136142
GO:0051964	negative regulation of synapse assembly	biological_process	8	1	343	4	9549	0.136142
GO:0072590	N-acetyl-L-aspartate-L-glutamate ligase activity	molecular_function	6	1	343	4	9549	0.136142
GO:0009972	cytidine deamination	biological_process	12	1	343	4	9549	0.136142
GO:0006449	regulation of translational termination	biological_process	9	1	343	4	9549	0.136142
GO:0016554	cytidine to uridine editing	biological_process	11	1	343	4	9549	0.136142
GO:2000049	positive regulation of cell-cell adhesion mediated by cadherin	biological_process	7	1	343	4	9549	0.136142
GO:0017038	protein import	biological_process	5	1	343	4	9549	0.136142
GO:0005497	androgen binding	molecular_function	6	1	343	4	9549	0.136142
GO:0035582	sequestering of BMP in extracellular matrix	biological_process	16	1	343	4	9549	0.136142
GO:0015295	solute:proton symporter activity	molecular_function	9	1	343	4	9549	0.136142
GO:0098919	structural constituent of postsynaptic density	NA	NA	1	343	4	9549	0.136142
GO:0051204	protein insertion into mitochondrial membrane	biological_process	7	1	343	4	9549	0.136142
GO:1903599	positive regulation of autophagy of mitochondrion	biological_process	9	1	343	4	9549	0.136142
GO:0035315	hair cell differentiation	biological_process	10	1	343	4	9549	0.136142
GO:0010644	cell communication by electrical coupling	biological_process	6	1	343	4	9549	0.136142
GO:0035879	plasma membrane lactate transport	biological_process	8	1	343	4	9549	0.136142
GO:0051223	regulation of protein transport	biological_process	7	1	343	4	9549	0.136142
GO:0009405	pathogenesis	biological_process	4	1	343	4	9549	0.136142
GO:0004534	5'-3' exoribonuclease activity	molecular_function	10	1	343	4	9549	0.136142
GO:0045647	negative regulation of erythrocyte differentiation	biological_process	8	1	343	4	9549	0.136142
GO:0097056	selenocysteinyl-tRNA(Sec) biosynthetic process	biological_process	9	1	343	4	9549	0.136142
GO:0005996	monosaccharide metabolic process	biological_process	7	1	343	4	9549	0.136142
GO:0000822	inositol hexakisphosphate binding	molecular_function	6	1	343	4	9549	0.136142
GO:0006597	spermine biosynthetic process	biological_process	10	1	343	4	9549	0.136142
GO:0070160	occluding junction	cellular_component	5	1	343	4	9549	0.136142
GO:0016556	mRNA modification	biological_process	10	1	343	4	9549	0.136142
GO:0000781	chromosome, telomeric region	cellular_component	12	3	343	36	9549	0.137956
GO:0042273	ribosomal large subunit biogenesis	biological_process	7	3	343	36	9549	0.137956
GO:0021766	hippocampus development	biological_process	13	4	343	56	9549	0.141082
GO:1905515	non-motile cilium assembly	NA	NA	3	343	37	9549	0.146374
GO:0030217	T cell differentiation	biological_process	9	3	343	37	9549	0.146374
GO:0070584	mitochondrion morphogenesis	biological_process	6	2	343	19	9549	0.147538
GO:0008198	ferrous iron binding	molecular_function	9	2	343	19	9549	0.147538
GO:0004298	threonine-type endopeptidase activity	molecular_function	8	2	343	19	9549	0.147538
GO:0005773	vacuole	cellular_component	9	2	343	19	9549	0.147538
GO:0016323	basolateral plasma membrane	cellular_component	6	7	343	122	9549	0.149179
GO:0030659	cytoplasmic vesicle membrane	cellular_component	11	4	343	58	9549	0.154478
GO:0006366	transcription by RNA polymerase II	biological_process	11	17	343	362	9549	0.156515
GO:0070542	response to fatty acid	biological_process	6	2	343	20	9549	0.160232
GO:0042073	intraciliary transport	biological_process	7	2	343	20	9549	0.160232
GO:0007585	respiratory gaseous exchange	biological_process	5	2	343	20	9549	0.160232
GO:0043022	ribosome binding	molecular_function	5	3	343	39	9549	0.163689
GO:0008295	spermidine biosynthetic process	biological_process	10	1	343	5	9549	0.167185
GO:0000710	meiotic mismatch repair	biological_process	7	1	343	5	9549	0.167185
GO:1990599	3' overhang single-stranded DNA endodeoxyribonuclease activity	NA	NA	1	343	5	9549	0.167185
GO:0046939	nucleotide phosphorylation	biological_process	10	1	343	5	9549	0.167185
GO:0045820	negative regulation of glycolytic process	biological_process	9	1	343	5	9549	0.167185
GO:0004828	serine-tRNA ligase activity	molecular_function	8	1	343	5	9549	0.167185
GO:0019087	transformation of host cell by virus	biological_process	7	1	343	5	9549	0.167185
GO:1902306	negative regulation of sodium ion transmembrane transport	biological_process	9	1	343	5	9549	0.167185
GO:0044752	response to human chorionic gonadotropin	biological_process	7	1	343	5	9549	0.167185
GO:0060449	bud elongation involved in lung branching	biological_process	9	1	343	5	9549	0.167185
GO:0034648	histone demethylase activity (H3-dimethyl-K4 specific	molecular_function	7	1	343	5	9549	0.167185
GO:0070940	dephosphorylation of RNA polymerase II C-terminal domain	biological_process	13	1	343	5	9549	0.167185
GO:0006595	polyamine metabolic process	biological_process	8	1	343	5	9549	0.167185
GO:0001739	sex chromatin	cellular_component	15	1	343	5	9549	0.167185
GO:0070318	positive regulation of G0 to G1 transition	biological_process	9	1	343	5	9549	0.167185
GO:0032289	central nervous system myelin formation	biological_process	12	1	343	5	9549	0.167185
GO:0007100	mitotic centrosome separation	biological_process	11	1	343	5	9549	0.167185
GO:0035166	post-embryonic hemopoiesis	biological_process	7	1	343	5	9549	0.167185
GO:0005004	GPI-linked ephrin receptor activity	molecular_function	11	1	343	5	9549	0.167185
GO:0033003	regulation of mast cell activation	biological_process	7	1	343	5	9549	0.167185
GO:0097061	dendritic spine organization	biological_process	6	1	343	5	9549	0.167185
GO:1904109	positive regulation of cholesterol import	NA	NA	1	343	5	9549	0.167185
GO:0046899	nucleoside triphosphate adenylate kinase activity	molecular_function	8	1	343	5	9549	0.167185
GO:1901727	positive regulation of histone deacetylase activity	biological_process	12	1	343	5	9549	0.167185
GO:0060940	epithelial to mesenchymal transition involved in cardiac fibroblast development	biological_process	11	1	343	5	9549	0.167185
GO:0046325	negative regulation of glucose import	biological_process	11	1	343	5	9549	0.167185
GO:0014010	Schwann cell proliferation	biological_process	10	1	343	5	9549	0.167185
GO:0010944	negative regulation of transcription by competitive promoter binding	biological_process	13	1	343	5	9549	0.167185
GO:0032916	positive regulation of transforming growth factor beta3 production	biological_process	9	1	343	5	9549	0.167185
GO:1904431	positive regulation of t-circle formation	NA	NA	1	343	5	9549	0.167185
GO:0070050	neuron cellular homeostasis	biological_process	6	1	343	5	9549	0.167185
GO:1900194	negative regulation of oocyte maturation	biological_process	12	1	343	5	9549	0.167185
GO:0044294	dendritic growth cone	cellular_component	7	1	343	5	9549	0.167185
GO:1903984	positive regulation of TRAIL-activated apoptotic signaling pathway	NA	NA	1	343	5	9549	0.167185
GO:0022029	telencephalon cell migration	biological_process	9	1	343	5	9549	0.167185
GO:0000720	pyrimidine dimer repair by nucleotide-excision repair	biological_process	11	1	343	5	9549	0.167185
GO:1902499	positive regulation of protein autoubiquitination	biological_process	13	1	343	5	9549	0.167185
GO:0044390	ubiquitin-like protein conjugating enzyme binding	molecular_function	6	1	343	5	9549	0.167185
GO:0000320	re-entry into mitotic cell cycle	biological_process	7	1	343	5	9549	0.167185
GO:0051096	positive regulation of helicase activity	biological_process	7	1	343	5	9549	0.167185
GO:0071141	SMAD protein complex	cellular_component	7	1	343	5	9549	0.167185
GO:0040036	regulation of fibroblast growth factor receptor signaling pathway	biological_process	11	1	343	5	9549	0.167185
GO:0045040	protein import into mitochondrial outer membrane	biological_process	8	1	343	5	9549	0.167185
GO:2000020	positive regulation of male gonad development	biological_process	10	1	343	5	9549	0.167185
GO:0097006	regulation of plasma lipoprotein particle levels	biological_process	5	1	343	5	9549	0.167185
GO:0090245	axis elongation involved in somitogenesis	biological_process	10	1	343	5	9549	0.167185
GO:1905765	negative regulation of protection from non-homologous end joining at telomere	NA	NA	1	343	5	9549	0.167185
GO:0071864	positive regulation of cell proliferation in bone marrow	biological_process	6	1	343	5	9549	0.167185
GO:0034201	response to oleic acid	biological_process	7	1	343	5	9549	0.167185
GO:0070989	oxidative demethylation	biological_process	6	1	343	5	9549	0.167185
GO:0010992	ubiquitin recycling	biological_process	6	1	343	5	9549	0.167185
GO:0035174	histone serine kinase activity	molecular_function	9	1	343	5	9549	0.167185
GO:0000732	strand displacement	biological_process	9	1	343	5	9549	0.167185
GO:0070522	ERCC4-ERCC1 complex	cellular_component	12	1	343	5	9549	0.167185
GO:1903361	protein localization to basolateral plasma membrane	biological_process	7	1	343	5	9549	0.167185
GO:0006707	cholesterol catabolic process	biological_process	9	1	343	5	9549	0.167185
GO:1902494	catalytic complex	cellular_component	5	1	343	5	9549	0.167185
GO:2000777	positive regulation of proteasomal ubiquitin-dependent protein catabolic process involved in cellular response to hypoxia	biological_process	13	1	343	5	9549	0.167185
GO:2001205	negative regulation of osteoclast development	biological_process	12	1	343	5	9549	0.167185
GO:0071800	podosome assembly	biological_process	6	1	343	5	9549	0.167185
GO:0048168	regulation of neuronal synaptic plasticity	biological_process	10	1	343	5	9549	0.167185
GO:0030284	estrogen receptor activity	molecular_function	6	1	343	5	9549	0.167185
GO:0006121	mitochondrial electron transport, succinate to ubiquinone	biological_process	16	1	343	5	9549	0.167185
GO:0045334	clathrin-coated endocytic vesicle	cellular_component	13	1	343	5	9549	0.167185
GO:0090031	positive regulation of steroid hormone biosynthetic process	biological_process	8	1	343	5	9549	0.167185
GO:0008135	translation factor activity, RNA binding	molecular_function	7	1	343	5	9549	0.167185
GO:0071378	cellular response to growth hormone stimulus	biological_process	9	1	343	5	9549	0.167185
GO:1902072	negative regulation of hypoxia-inducible factor-1alpha signaling pathway	biological_process	9	1	343	5	9549	0.167185
GO:0035694	mitochondrial protein catabolic process	biological_process	8	1	343	5	9549	0.167185
GO:0031571	mitotic G1 DNA damage checkpoint	biological_process	13	1	343	5	9549	0.167185
GO:0008158	hedgehog receptor activity	molecular_function	6	1	343	5	9549	0.167185
GO:1902953	positive regulation of ER to Golgi vesicle-mediated transport	biological_process	9	1	343	5	9549	0.167185
GO:0090324	negative regulation of oxidative phosphorylation	biological_process	15	1	343	5	9549	0.167185
GO:0044753	amphisome	cellular_component	11	1	343	5	9549	0.167185
GO:0048739	cardiac muscle fiber development	biological_process	10	1	343	5	9549	0.167185
GO:0045059	positive thymic T cell selection	biological_process	12	1	343	5	9549	0.167185
GO:1990646	cellular response to prolactin	NA	NA	1	343	5	9549	0.167185
GO:0048643	positive regulation of skeletal muscle tissue development	biological_process	12	1	343	5	9549	0.167185
GO:0035021	negative regulation of Rac protein signal transduction	biological_process	12	1	343	5	9549	0.167185
GO:1904628	cellular response to phorbol 13-acetate 12-myristate	NA	NA	1	343	5	9549	0.167185
GO:0043139	5'-3' DNA helicase activity	molecular_function	11	1	343	5	9549	0.167185
GO:0051126	negative regulation of actin nucleation	biological_process	14	1	343	5	9549	0.167185
GO:0048343	paraxial mesodermal cell fate commitment	biological_process	9	1	343	5	9549	0.167185
GO:0052405	negative regulation by host of symbiont molecular function	biological_process	8	1	343	5	9549	0.167185
GO:0034315	regulation of Arp2/3 complex-mediated actin nucleation	biological_process	14	1	343	5	9549	0.167185
GO:1904586	cellular response to putrescine	NA	NA	1	343	5	9549	0.167185
GO:1903215	negative regulation of protein targeting to mitochondrion	biological_process	8	1	343	5	9549	0.167185
GO:0000109	nucleotide-excision repair complex	cellular_component	11	1	343	5	9549	0.167185
GO:0048145	regulation of fibroblast proliferation	biological_process	6	1	343	5	9549	0.167185
GO:0048820	hair follicle maturation	biological_process	11	1	343	5	9549	0.167185
GO:1990410	adrenomedullin receptor signaling pathway	biological_process	10	1	343	5	9549	0.167185
GO:0019673	GDP-mannose metabolic process	biological_process	11	1	343	5	9549	0.167185
GO:0061819	telomeric DNA-containing double minutes formation	NA	NA	1	343	5	9549	0.167185
GO:0006434	seryl-tRNA aminoacylation	biological_process	13	1	343	5	9549	0.167185
GO:0015705	iodide transport	biological_process	8	1	343	5	9549	0.167185
GO:0036132	13-prostaglandin reductase activity	molecular_function	7	1	343	5	9549	0.167185
GO:0007588	excretion	biological_process	6	1	343	5	9549	0.167185
GO:1990622	CHOP-ATF3 complex	NA	NA	1	343	5	9549	0.167185
GO:1902600	proton transmembrane transport	biological_process	9	3	343	40	9549	0.172566
GO:0004715	non-membrane spanning protein tyrosine kinase activity	molecular_function	9	3	343	40	9549	0.172566
GO:0000159	protein phosphatase type 2A complex	cellular_component	7	2	343	21	9549	0.173117
GO:0005158	insulin receptor binding	molecular_function	6	2	343	21	9549	0.173117
GO:1903508	positive regulation of nucleic acid-templated transcription	biological_process	11	4	343	61	9549	0.175417
GO:0036064	ciliary basal body	cellular_component	12	5	343	83	9549	0.177681
GO:0010506	regulation of autophagy	biological_process	7	3	343	41	9549	0.181576
GO:0005801	cis-Golgi network	cellular_component	9	3	343	41	9549	0.181576
GO:0032922	circadian regulation of gene expression	biological_process	8	3	343	41	9549	0.181576
GO:0032091	negative regulation of protein binding	biological_process	7	4	343	62	9549	0.182604
GO:0048156	tau protein binding	molecular_function	6	2	343	22	9549	0.186161
GO:0004003	ATP-dependent DNA helicase activity	molecular_function	11	2	343	22	9549	0.186161
GO:0046627	negative regulation of insulin receptor signaling pathway	biological_process	12	2	343	22	9549	0.186161
GO:1901215	negative regulation of neuron death	biological_process	8	3	343	42	9549	0.190709
GO:0001102	RNA polymerase II activating transcription factor binding	molecular_function	7	3	343	42	9549	0.190709
GO:0051603	proteolysis involved in cellular protein catabolic process	biological_process	8	3	343	42	9549	0.190709
GO:0005923	bicellular tight junction	cellular_component	6	5	343	86	9549	0.196253
GO:0008379	thioredoxin peroxidase activity	molecular_function	7	1	343	6	9549	0.197116
GO:0061113	pancreas morphogenesis	biological_process	9	1	343	6	9549	0.197116
GO:0003334	keratinocyte development	biological_process	10	1	343	6	9549	0.197116
GO:0034405	response to fluid shear stress	biological_process	5	1	343	6	9549	0.197116
GO:1904141	positive regulation of microglial cell migration	NA	NA	1	343	6	9549	0.197116
GO:2000741	positive regulation of mesenchymal stem cell differentiation	biological_process	10	1	343	6	9549	0.197116
GO:1990120	messenger ribonucleoprotein complex assembly	biological_process	9	1	343	6	9549	0.197116
GO:0034647	histone demethylase activity (H3-trimethyl-K4 specific	molecular_function	7	1	343	6	9549	0.197116
GO:0045088	regulation of innate immune response	biological_process	6	1	343	6	9549	0.197116
GO:0019815	B cell receptor complex	cellular_component	7	1	343	6	9549	0.197116
GO:0036065	fucosylation	biological_process	8	1	343	6	9549	0.197116
GO:0016308	1-phosphatidylinositol-4-phosphate 5-kinase activity	molecular_function	8	1	343	6	9549	0.197116
GO:0060561	apoptotic process involved in morphogenesis	biological_process	9	1	343	6	9549	0.197116
GO:2000347	positive regulation of hepatocyte proliferation	biological_process	7	1	343	6	9549	0.197116
GO:0051147	regulation of muscle cell differentiation	biological_process	8	1	343	6	9549	0.197116
GO:0008420	CTD phosphatase activity	molecular_function	10	1	343	6	9549	0.197116
GO:0007007	inner mitochondrial membrane organization	biological_process	7	1	343	6	9549	0.197116
GO:0110104	mRNA alternative polyadenylation	NA	NA	1	343	6	9549	0.197116
GO:0006940	regulation of smooth muscle contraction	biological_process	9	1	343	6	9549	0.197116
GO:0006172	ADP biosynthetic process	biological_process	11	1	343	6	9549	0.197116
GO:0097025	MPP7-DLG1-LIN7 complex	cellular_component	7	1	343	6	9549	0.197116
GO:0070700	BMP receptor binding	molecular_function	8	1	343	6	9549	0.197116
GO:0033133	positive regulation of glucokinase activity	biological_process	12	1	343	6	9549	0.197116
GO:0030550	acetylcholine receptor inhibitor activity	molecular_function	5	1	343	6	9549	0.197116
GO:1902230	negative regulation of intrinsic apoptotic signaling pathway in response to DNA damage	biological_process	11	1	343	6	9549	0.197116
GO:0045061	thymic T cell selection	biological_process	11	1	343	6	9549	0.197116
GO:0016814	hydrolase activity, acting on carbon-nitrogen (but not peptide) bonds, in cyclic amidines	molecular_function	6	1	343	6	9549	0.197116
GO:0098534	centriole assembly	biological_process	6	1	343	6	9549	0.197116
GO:0016776	phosphotransferase activity, phosphate group as acceptor	molecular_function	6	1	343	6	9549	0.197116
GO:0051900	regulation of mitochondrial depolarization	biological_process	6	1	343	6	9549	0.197116
GO:0034553	mitochondrial respiratory chain complex II assembly	biological_process	7	1	343	6	9549	0.197116
GO:0036353	histone H2A-K119 monoubiquitination	biological_process	12	1	343	6	9549	0.197116
GO:0098839	postsynaptic density membrane	NA	NA	1	343	6	9549	0.197116
GO:0009313	oligosaccharide catabolic process	biological_process	7	1	343	6	9549	0.197116
GO:0031084	BLOC-2 complex	cellular_component	12	1	343	6	9549	0.197116
GO:0033211	adiponectin-activated signaling pathway	biological_process	9	1	343	6	9549	0.197116
GO:0051646	mitochondrion localization	biological_process	6	1	343	6	9549	0.197116
GO:0006307	DNA dealkylation involved in DNA repair	biological_process	10	1	343	6	9549	0.197116
GO:0032714	negative regulation of interleukin-5 production	biological_process	8	1	343	6	9549	0.197116
GO:0030579	ubiquitin-dependent SMAD protein catabolic process	biological_process	10	1	343	6	9549	0.197116
GO:0071322	cellular response to carbohydrate stimulus	biological_process	7	1	343	6	9549	0.197116
GO:0009744	response to sucrose	biological_process	8	1	343	6	9549	0.197116
GO:0032059	bleb	cellular_component	6	1	343	6	9549	0.197116
GO:2001141	regulation of RNA biosynthetic process	biological_process	9	1	343	6	9549	0.197116
GO:0035338	long-chain fatty-acyl-CoA biosynthetic process	biological_process	9	1	343	6	9549	0.197116
GO:0048633	positive regulation of skeletal muscle tissue growth	biological_process	13	1	343	6	9549	0.197116
GO:0042474	middle ear morphogenesis	biological_process	10	1	343	6	9549	0.197116
GO:2000344	positive regulation of acrosome reaction	biological_process	9	1	343	6	9549	0.197116
GO:0071253	connexin binding	molecular_function	5	1	343	6	9549	0.197116
GO:0042403	thyroid hormone metabolic process	biological_process	5	1	343	6	9549	0.197116
GO:0051149	positive regulation of muscle cell differentiation	biological_process	9	1	343	6	9549	0.197116
GO:0033683	nucleotide-excision repair, DNA incision	biological_process	11	1	343	6	9549	0.197116
GO:0004703	G-protein coupled receptor kinase activity	molecular_function	9	1	343	6	9549	0.197116
GO:0001046	core promoter sequence-specific DNA binding	molecular_function	10	1	343	6	9549	0.197116
GO:1901522	positive regulation of transcription from RNA polymerase II promoter involved in cellular response to chemical stimulus	biological_process	14	1	343	6	9549	0.197116
GO:0016446	somatic hypermutation of immunoglobulin genes	biological_process	6	1	343	6	9549	0.197116
GO:0048495	Roundabout binding	molecular_function	6	1	343	6	9549	0.197116
GO:0006621	protein retention in ER lumen	biological_process	9	1	343	6	9549	0.197116
GO:0043550	regulation of lipid kinase activity	biological_process	10	1	343	6	9549	0.197116
GO:0002090	regulation of receptor internalization	biological_process	8	1	343	6	9549	0.197116
GO:0010564	regulation of cell cycle process	biological_process	7	1	343	6	9549	0.197116
GO:0035254	glutamate receptor binding	molecular_function	6	1	343	6	9549	0.197116
GO:0061689	tricellular tight junction	NA	NA	1	343	6	9549	0.197116
GO:0000212	meiotic spindle organization	biological_process	5	1	343	6	9549	0.197116
GO:0006778	porphyrin-containing compound metabolic process	biological_process	7	1	343	6	9549	0.197116
GO:0016857	racemase and epimerase activity, acting on carbohydrates and derivatives	molecular_function	6	1	343	6	9549	0.197116
GO:0044351	macropinocytosis	biological_process	9	1	343	6	9549	0.197116
GO:0072559	NLRP3 inflammasome complex	cellular_component	7	1	343	6	9549	0.197116
GO:0090666	scaRNA localization to Cajal body	NA	NA	1	343	6	9549	0.197116
GO:0030240	skeletal muscle thin filament assembly	biological_process	10	1	343	6	9549	0.197116
GO:0071476	cellular hypotonic response	biological_process	7	1	343	6	9549	0.197116
GO:0050920	regulation of chemotaxis	biological_process	5	1	343	6	9549	0.197116
GO:0060710	chorio-allantoic fusion	biological_process	8	1	343	6	9549	0.197116
GO:0006342	chromatin silencing	biological_process	13	1	343	6	9549	0.197116
GO:0042168	heme metabolic process	biological_process	8	1	343	6	9549	0.197116
GO:0010917	negative regulation of mitochondrial membrane potential	biological_process	7	1	343	6	9549	0.197116
GO:0043270	positive regulation of ion transport	biological_process	7	1	343	6	9549	0.197116
GO:0046923	ER retention sequence binding	molecular_function	7	1	343	6	9549	0.197116
GO:0095500	acetylcholine receptor signaling pathway	NA	NA	1	343	6	9549	0.197116
GO:0031419	cobalamin binding	molecular_function	6	1	343	6	9549	0.197116
GO:0090656	t-circle formation	NA	NA	1	343	6	9549	0.197116
GO:1904798	positive regulation of core promoter binding	NA	NA	1	343	6	9549	0.197116
GO:0032525	somite rostral/caudal axis specification	biological_process	10	1	343	6	9549	0.197116
GO:0006369	termination of RNA polymerase II transcription	biological_process	10	1	343	6	9549	0.197116
GO:0006203	dGTP catabolic process	biological_process	12	1	343	6	9549	0.197116
GO:0008385	IkappaB kinase complex	cellular_component	11	1	343	6	9549	0.197116
GO:0001075	transcription factor activity, RNA polymerase II core promoter sequence-specific binding involved in preinitiation complex assembly	molecular_function	7	1	343	6	9549	0.197116
GO:0048048	embryonic eye morphogenesis	biological_process	9	1	343	6	9549	0.197116
GO:0033363	secretory granule organization	biological_process	6	1	343	6	9549	0.197116
GO:0009812	flavonoid metabolic process	biological_process	5	1	343	6	9549	0.197116
GO:0102391	decanoate-CoA ligase activity	NA	NA	1	343	6	9549	0.197116
GO:0072178	nephric duct morphogenesis	biological_process	8	1	343	6	9549	0.197116
GO:0006825	copper ion transport	biological_process	9	1	343	6	9549	0.197116
GO:0021846	cell proliferation in forebrain	biological_process	11	1	343	6	9549	0.197116
GO:0060253	negative regulation of glial cell proliferation	biological_process	11	1	343	6	9549	0.197116
GO:0016773	phosphotransferase activity, alcohol group as acceptor	molecular_function	6	2	343	23	9549	0.199338
GO:0010592	positive regulation of lamellipodium assembly	biological_process	9	2	343	23	9549	0.199338
GO:2000134	negative regulation of G1/S transition of mitotic cell cycle	biological_process	10	2	343	23	9549	0.199338
GO:0035255	ionotropic glutamate receptor binding	molecular_function	7	2	343	23	9549	0.199338
GO:0030001	metal ion transport	biological_process	7	2	343	23	9549	0.199338
GO:0010332	response to gamma radiation	biological_process	7	2	343	23	9549	0.199338
GO:0045600	positive regulation of fat cell differentiation	biological_process	9	3	343	43	9549	0.199957
GO:0031526	brush border membrane	cellular_component	8	3	343	43	9549	0.199957
GO:0042493	response to drug	biological_process	5	13	343	279	9549	0.204139
GO:0000978	RNA polymerase II proximal promoter sequence-specific DNA binding	molecular_function	11	16	343	355	9549	0.20759
GO:0005604	basement membrane	cellular_component	6	3	343	44	9549	0.209308
GO:0035914	skeletal muscle cell differentiation	biological_process	7	3	343	44	9549	0.209308
GO:0008022	protein C-terminus binding	molecular_function	5	7	343	135	9549	0.211884
GO:0043388	positive regulation of DNA binding	biological_process	7	2	343	24	9549	0.21262
GO:0070830	bicellular tight junction assembly	biological_process	9	2	343	24	9549	0.21262
GO:0090200	positive regulation of release of cytochrome c from mitochondria	biological_process	9	2	343	24	9549	0.21262
GO:0002218	activation of innate immune response	biological_process	5	2	343	24	9549	0.21262
GO:0030282	bone mineralization	biological_process	6	2	343	24	9549	0.21262
GO:0006464	cellular protein modification process	biological_process	7	3	343	45	9549	0.218754
GO:0032993	protein-DNA complex	cellular_component	4	3	343	45	9549	0.218754
GO:0045444	fat cell differentiation	biological_process	7	4	343	67	9549	0.219874
GO:0043535	regulation of blood vessel endothelial cell migration	biological_process	12	1	343	7	9549	0.225973
GO:0060669	embryonic placenta morphogenesis	biological_process	6	1	343	7	9549	0.225973
GO:0040037	negative regulation of fibroblast growth factor receptor signaling pathway	biological_process	12	1	343	7	9549	0.225973
GO:0046033	AMP metabolic process	biological_process	12	1	343	7	9549	0.225973
GO:0044539	long-chain fatty acid import	biological_process	12	1	343	7	9549	0.225973
GO:0004300	enoyl-CoA hydratase activity	molecular_function	7	1	343	7	9549	0.225973
GO:0005849	mRNA cleavage factor complex	cellular_component	13	1	343	7	9549	0.225973
GO:0008035	high-density lipoprotein particle binding	molecular_function	7	1	343	7	9549	0.225973
GO:0048103	somatic stem cell division	biological_process	7	1	343	7	9549	0.225973
GO:0010042	response to manganese ion	biological_process	7	1	343	7	9549	0.225973
GO:0007143	female meiotic nuclear division	biological_process	6	1	343	7	9549	0.225973
GO:0009264	deoxyribonucleotide catabolic process	biological_process	10	1	343	7	9549	0.225973
GO:0033153	T cell receptor V(D)J recombination	biological_process	7	1	343	7	9549	0.225973
GO:0070447	positive regulation of oligodendrocyte progenitor proliferation	biological_process	11	1	343	7	9549	0.225973
GO:0019439	aromatic compound catabolic process	biological_process	6	1	343	7	9549	0.225973
GO:0000127	transcription factor TFIIIC complex	cellular_component	10	1	343	7	9549	0.225973
GO:0006782	protoporphyrinogen IX biosynthetic process	biological_process	9	1	343	7	9549	0.225973
GO:0001094	TFIID-class transcription factor binding	molecular_function	8	1	343	7	9549	0.225973
GO:0002821	positive regulation of adaptive immune response	biological_process	7	1	343	7	9549	0.225973
GO:0002199	zona pellucida receptor complex	cellular_component	5	1	343	7	9549	0.225973
GO:0016799	hydrolase activity, hydrolyzing N-glycosyl compounds	molecular_function	6	1	343	7	9549	0.225973
GO:0007260	tyrosine phosphorylation of STAT protein	biological_process	10	1	343	7	9549	0.225973
GO:0035735	intraciliary transport involved in cilium assembly	biological_process	8	1	343	7	9549	0.225973
GO:0008043	intracellular ferritin complex	cellular_component	7	1	343	7	9549	0.225973
GO:0090009	primitive streak formation	biological_process	10	1	343	7	9549	0.225973
GO:0097153	cysteine-type endopeptidase activity involved in apoptotic process	molecular_function	9	1	343	7	9549	0.225973
GO:0030854	positive regulation of granulocyte differentiation	biological_process	11	1	343	7	9549	0.225973
GO:1902616	acyl carnitine transmembrane transport	biological_process	6	1	343	7	9549	0.225973
GO:0050805	negative regulation of synaptic transmission	biological_process	9	1	343	7	9549	0.225973
GO:0001778	plasma membrane repair	biological_process	6	1	343	7	9549	0.225973
GO:0060296	regulation of cilium beat frequency involved in ciliary motility	biological_process	10	1	343	7	9549	0.225973
GO:0030628	pre-mRNA 3'-splice site binding	molecular_function	8	1	343	7	9549	0.225973
GO:0003689	DNA clamp loader activity	molecular_function	13	1	343	7	9549	0.225973
GO:0032933	SREBP signaling pathway	biological_process	14	1	343	7	9549	0.225973
GO:0071817	MMXD complex	cellular_component	10	1	343	7	9549	0.225973
GO:0015075	ion transmembrane transporter activity	molecular_function	6	1	343	7	9549	0.225973
GO:0005798	Golgi-associated vesicle	cellular_component	11	1	343	7	9549	0.225973
GO:0045717	negative regulation of fatty acid biosynthetic process	biological_process	11	1	343	7	9549	0.225973
GO:0048312	intracellular distribution of mitochondria	biological_process	7	1	343	7	9549	0.225973
GO:0050975	sensory perception of touch	biological_process	9	1	343	7	9549	0.225973
GO:0060428	lung epithelium development	biological_process	9	1	343	7	9549	0.225973
GO:0000014	single-stranded DNA endodeoxyribonuclease activity	molecular_function	9	1	343	7	9549	0.225973
GO:0035988	chondrocyte proliferation	biological_process	5	1	343	7	9549	0.225973
GO:0048341	paraxial mesoderm formation	biological_process	11	1	343	7	9549	0.225973
GO:0014883	transition between fast and slow fiber	biological_process	11	1	343	7	9549	0.225973
GO:0015377	cation:chloride symporter activity	molecular_function	10	1	343	7	9549	0.225973
GO:0021527	spinal cord association neuron differentiation	biological_process	8	1	343	7	9549	0.225973
GO:0051400	BH domain binding	molecular_function	6	1	343	7	9549	0.225973
GO:0030137	COPI-coated vesicle	cellular_component	12	1	343	7	9549	0.225973
GO:0048227	plasma membrane to endosome transport	biological_process	7	1	343	7	9549	0.225973
GO:0006844	acyl carnitine transport	biological_process	6	1	343	7	9549	0.225973
GO:1900244	positive regulation of synaptic vesicle endocytosis	biological_process	12	1	343	7	9549	0.225973
GO:0016602	CCAAT-binding factor complex	cellular_component	10	1	343	7	9549	0.225973
GO:0048029	monosaccharide binding	molecular_function	5	1	343	7	9549	0.225973
GO:0015227	acyl carnitine transmembrane transporter activity	molecular_function	10	1	343	7	9549	0.225973
GO:0003085	negative regulation of systemic arterial blood pressure	biological_process	10	1	343	7	9549	0.225973
GO:0001759	organ induction	biological_process	9	1	343	7	9549	0.225973
GO:0008440	inositol-1,4,5-trisphosphate 3-kinase activity	molecular_function	8	1	343	7	9549	0.225973
GO:1901409	positive regulation of phosphorylation of RNA polymerase II C-terminal domain	biological_process	15	1	343	7	9549	0.225973
GO:0005388	calcium-transporting ATPase activity	molecular_function	15	1	343	7	9549	0.225973
GO:0045295	gamma-catenin binding	molecular_function	5	1	343	7	9549	0.225973
GO:0045919	positive regulation of cytolysis	biological_process	6	1	343	7	9549	0.225973
GO:2001028	positive regulation of endothelial cell chemotaxis	biological_process	6	1	343	7	9549	0.225973
GO:0021612	facial nerve structural organization	biological_process	12	1	343	7	9549	0.225973
GO:0001709	cell fate determination	biological_process	6	1	343	7	9549	0.225973
GO:0060509	type I pneumocyte differentiation	biological_process	9	1	343	7	9549	0.225973
GO:0008656	cysteine-type endopeptidase activator activity involved in apoptotic process	molecular_function	7	1	343	7	9549	0.225973
GO:0022028	tangential migration from the subventricular zone to the olfactory bulb	biological_process	10	1	343	7	9549	0.225973
GO:0051385	response to mineralocorticoid	biological_process	8	1	343	7	9549	0.225973
GO:0048743	positive regulation of skeletal muscle fiber development	biological_process	12	1	343	7	9549	0.225973
GO:0050869	negative regulation of B cell activation	biological_process	8	1	343	7	9549	0.225973
GO:0032713	negative regulation of interleukin-4 production	biological_process	8	1	343	7	9549	0.225973
GO:0021861	forebrain radial glial cell differentiation	biological_process	9	1	343	7	9549	0.225973
GO:0006163	purine nucleotide metabolic process	biological_process	10	1	343	7	9549	0.225973
GO:0070848	response to growth factor	biological_process	6	1	343	7	9549	0.225973
GO:1902902	negative regulation of autophagosome assembly	biological_process	9	1	343	7	9549	0.225973
GO:0002021	response to dietary excess	biological_process	5	1	343	7	9549	0.225973
GO:0097435	supramolecular fiber organization	biological_process	5	1	343	7	9549	0.225973
GO:0060586	multicellular organismal iron ion homeostasis	biological_process	6	1	343	7	9549	0.225973
GO:0005786	signal recognition particle, endoplasmic reticulum targeting	cellular_component	10	1	343	7	9549	0.225973
GO:0071044	histone mRNA catabolic process	biological_process	11	1	343	7	9549	0.225973
GO:0038028	insulin receptor signaling pathway via phosphatidylinositol 3-kinase	biological_process	11	1	343	7	9549	0.225973
GO:0042445	hormone metabolic process	biological_process	4	1	343	7	9549	0.225973
GO:0030008	TRAPP complex	cellular_component	7	1	343	7	9549	0.225973
GO:0042048	olfactory behavior	biological_process	6	1	343	7	9549	0.225973
GO:0030903	notochord development	biological_process	8	1	343	7	9549	0.225973
GO:0010737	protein kinase A signaling	biological_process	8	1	343	7	9549	0.225973
GO:0046061	dATP catabolic process	biological_process	12	1	343	7	9549	0.225973
GO:0005113	patched binding	molecular_function	6	1	343	7	9549	0.225973
GO:0006659	phosphatidylserine biosynthetic process	biological_process	8	1	343	7	9549	0.225973
GO:1905516	positive regulation of fertilization	NA	NA	1	343	7	9549	0.225973
GO:1990907	beta-catenin-TCF complex	NA	NA	1	343	7	9549	0.225973
GO:0140078	class I DNA-(apurinic or apyrimidinic site) endonuclease activity	NA	NA	1	343	7	9549	0.225973
GO:0043141	ATP-dependent 5'-3' DNA helicase activity	molecular_function	12	1	343	7	9549	0.225973
GO:1990909	Wnt signalosome	NA	NA	1	343	7	9549	0.225973
GO:0032330	regulation of chondrocyte differentiation	biological_process	8	1	343	7	9549	0.225973
GO:0008312	7S RNA binding	molecular_function	7	1	343	7	9549	0.225973
GO:0043653	mitochondrial fragmentation involved in apoptotic process	biological_process	7	1	343	7	9549	0.225973
GO:0003429	growth plate cartilage chondrocyte morphogenesis	biological_process	10	1	343	7	9549	0.225973
GO:0048500	signal recognition particle	cellular_component	9	1	343	7	9549	0.225973
GO:2001242	regulation of intrinsic apoptotic signaling pathway	biological_process	9	1	343	7	9549	0.225973
GO:0089701	U2AF	cellular_component	11	1	343	7	9549	0.225973
GO:0032611	interleukin-1 beta production	biological_process	7	1	343	7	9549	0.225973
GO:0060430	lung saccule development	biological_process	10	1	343	7	9549	0.225973
GO:1902570	protein localization to nucleolus	biological_process	9	1	343	7	9549	0.225973
GO:0002079	inner acrosomal membrane	cellular_component	14	1	343	7	9549	0.225973
GO:0046581	intercellular canaliculus	cellular_component	5	1	343	7	9549	0.225973
GO:0000027	ribosomal large subunit assembly	biological_process	7	2	343	25	9549	0.225984
GO:0010718	positive regulation of epithelial to mesenchymal transition	biological_process	12	2	343	25	9549	0.225984
GO:0006893	Golgi to plasma membrane transport	biological_process	8	2	343	25	9549	0.225984
GO:0005719	nuclear euchromatin	cellular_component	14	2	343	25	9549	0.225984
GO:0050885	neuromuscular process controlling balance	biological_process	8	2	343	25	9549	0.225984
GO:0001541	ovarian follicle development	biological_process	8	2	343	25	9549	0.225984
GO:0006289	nucleotide-excision repair	biological_process	10	2	343	25	9549	0.225984
GO:0050718	positive regulation of interleukin-1 beta secretion	biological_process	11	2	343	25	9549	0.225984
GO:0005921	gap junction	cellular_component	5	2	343	25	9549	0.225984
GO:0043085	positive regulation of catalytic activity	biological_process	5	3	343	46	9549	0.228286
GO:0005525	GTP binding	molecular_function	9	15	343	337	9549	0.231082
GO:0001701	in utero embryonic development	biological_process	9	8	343	163	9549	0.23207
GO:0003690	double-stranded DNA binding	molecular_function	8	5	343	92	9549	0.235235
GO:0019902	phosphatase binding	molecular_function	6	3	343	47	9549	0.237895
GO:0048167	regulation of synaptic plasticity	biological_process	9	2	343	26	9549	0.239406
GO:0036297	interstrand cross-link repair	biological_process	10	2	343	26	9549	0.239406
GO:0051276	chromosome organization	biological_process	5	2	343	26	9549	0.239406
GO:0042220	response to cocaine	biological_process	7	2	343	26	9549	0.239406
GO:0008094	DNA-dependent ATPase activity	molecular_function	11	2	343	26	9549	0.239406
GO:0097431	mitotic spindle pole	cellular_component	11	2	343	26	9549	0.239406
GO:0030010	establishment of cell polarity	biological_process	6	2	343	26	9549	0.239406
GO:0071300	cellular response to retinoic acid	biological_process	7	3	343	48	9549	0.247571
GO:0031234	extrinsic component of cytoplasmic side of plasma membrane	cellular_component	7	3	343	48	9549	0.247571
GO:0001764	neuron migration	biological_process	8	4	343	71	9549	0.251015
GO:0045429	positive regulation of nitric oxide biosynthetic process	biological_process	9	2	343	27	9549	0.252865
GO:0009314	response to radiation	biological_process	5	2	343	27	9549	0.252865
GO:0097190	apoptotic signaling pathway	biological_process	7	2	343	27	9549	0.252865
GO:0003009	skeletal muscle contraction	biological_process	9	2	343	27	9549	0.252865
GO:0005847	mRNA cleavage and polyadenylation specificity factor complex	cellular_component	14	2	343	27	9549	0.252865
GO:0042771	intrinsic apoptotic signaling pathway in response to DNA damage by p53 class mediator	biological_process	10	2	343	27	9549	0.252865
GO:0019904	protein domain specific binding	molecular_function	5	10	343	217	9549	0.253795
GO:0099509	regulation of presynaptic cytosolic calcium ion concentration	NA	NA	1	343	8	9549	0.253797
GO:0071287	cellular response to manganese ion	biological_process	8	1	343	8	9549	0.253797
GO:0006880	intracellular sequestering of iron ion	biological_process	12	1	343	8	9549	0.253797
GO:0004784	superoxide dismutase activity	molecular_function	6	1	343	8	9549	0.253797
GO:0009142	nucleoside triphosphate biosynthetic process	biological_process	9	1	343	8	9549	0.253797
GO:0097028	dendritic cell differentiation	biological_process	8	1	343	8	9549	0.253797
GO:0033130	acetylcholine receptor binding	molecular_function	6	1	343	8	9549	0.253797
GO:0001825	blastocyst formation	biological_process	11	1	343	8	9549	0.253797
GO:0033314	mitotic DNA replication checkpoint	biological_process	10	1	343	8	9549	0.253797
GO:0070411	I-SMAD binding	molecular_function	6	1	343	8	9549	0.253797
GO:0060077	inhibitory synapse	cellular_component	4	1	343	8	9549	0.253797
GO:0007217	tachykinin receptor signaling pathway	biological_process	9	1	343	8	9549	0.253797
GO:0070129	regulation of mitochondrial translation	biological_process	9	1	343	8	9549	0.253797
GO:0033010	paranodal junction	cellular_component	5	1	343	8	9549	0.253797
GO:0003215	cardiac right ventricle morphogenesis	biological_process	12	1	343	8	9549	0.253797
GO:0060339	negative regulation of type I interferon-mediated signaling pathway	biological_process	10	1	343	8	9549	0.253797
GO:0031110	regulation of microtubule polymerization or depolymerization	biological_process	8	1	343	8	9549	0.253797
GO:0060575	intestinal epithelial cell differentiation	biological_process	9	1	343	8	9549	0.253797
GO:0061351	neural precursor cell proliferation	biological_process	5	1	343	8	9549	0.253797
GO:0016242	negative regulation of macroautophagy	biological_process	9	1	343	8	9549	0.253797
GO:0050673	epithelial cell proliferation	biological_process	5	1	343	8	9549	0.253797
GO:0001302	replicative cell aging	biological_process	6	1	343	8	9549	0.253797
GO:0072656	maintenance of protein location in mitochondrion	biological_process	8	1	343	8	9549	0.253797
GO:0038203	TORC2 signaling	biological_process	9	1	343	8	9549	0.253797
GO:0005243	gap junction channel activity	molecular_function	8	1	343	8	9549	0.253797
GO:0021542	dentate gyrus development	biological_process	14	1	343	8	9549	0.253797
GO:0040012	regulation of locomotion	biological_process	4	1	343	8	9549	0.253797
GO:0051920	peroxiredoxin activity	molecular_function	6	1	343	8	9549	0.253797
GO:0021854	hypothalamus development	biological_process	12	1	343	8	9549	0.253797
GO:0046632	alpha-beta T cell differentiation	biological_process	10	1	343	8	9549	0.253797
GO:0055117	regulation of cardiac muscle contraction	biological_process	10	1	343	8	9549	0.253797
GO:0045956	positive regulation of calcium ion-dependent exocytosis	biological_process	9	1	343	8	9549	0.253797
GO:0015129	lactate transmembrane transporter activity	molecular_function	9	1	343	8	9549	0.253797
GO:0042609	CD4 receptor binding	molecular_function	6	1	343	8	9549	0.253797
GO:0055008	cardiac muscle tissue morphogenesis	biological_process	10	1	343	8	9549	0.253797
GO:0042178	xenobiotic catabolic process	biological_process	6	1	343	8	9549	0.253797
GO:0043497	regulation of protein heterodimerization activity	biological_process	7	1	343	8	9549	0.253797
GO:0035873	lactate transmembrane transport	biological_process	7	1	343	8	9549	0.253797
GO:1901990	regulation of mitotic cell cycle phase transition	biological_process	8	1	343	8	9549	0.253797
GO:0032206	positive regulation of telomere maintenance	biological_process	11	1	343	8	9549	0.253797
GO:2000373	positive regulation of DNA topoisomerase (ATP-hydrolyzing) activity	biological_process	15	1	343	8	9549	0.253797
GO:0090073	positive regulation of protein homodimerization activity	biological_process	8	1	343	8	9549	0.253797
GO:0048102	autophagic cell death	biological_process	7	1	343	8	9549	0.253797
GO:0039706	co-receptor binding	molecular_function	5	1	343	8	9549	0.253797
GO:0031952	regulation of protein autophosphorylation	biological_process	10	1	343	8	9549	0.253797
GO:0045779	negative regulation of bone resorption	biological_process	9	1	343	8	9549	0.253797
GO:0006596	polyamine biosynthetic process	biological_process	9	1	343	8	9549	0.253797
GO:0032060	bleb assembly	biological_process	7	1	343	8	9549	0.253797
GO:0051495	positive regulation of cytoskeleton organization	biological_process	7	1	343	8	9549	0.253797
GO:0006996	organelle organization	biological_process	4	1	343	8	9549	0.253797
GO:0005675	holo TFIIH complex	cellular_component	10	1	343	8	9549	0.253797
GO:0099055	integral component of postsynaptic membrane	NA	NA	1	343	8	9549	0.253797
GO:0046500	S-adenosylmethionine metabolic process	biological_process	11	1	343	8	9549	0.253797
GO:0030165	PDZ domain binding	molecular_function	6	4	343	72	9549	0.258945
GO:0005759	mitochondrial matrix	cellular_component	11	6	343	120	9549	0.262149
GO:0007166	cell surface receptor signaling pathway	biological_process	7	6	343	120	9549	0.262149
GO:0030168	platelet activation	biological_process	6	2	343	28	9549	0.266341
GO:0042645	mitochondrial nucleoid	cellular_component	12	2	343	28	9549	0.266341
GO:0046034	ATP metabolic process	biological_process	12	2	343	28	9549	0.266341
GO:0050714	positive regulation of protein secretion	biological_process	8	2	343	28	9549	0.266341
GO:0030178	negative regulation of Wnt signaling pathway	biological_process	10	2	343	28	9549	0.266341
GO:0045595	regulation of cell differentiation	biological_process	7	2	343	28	9549	0.266341
GO:0099061	integral component of postsynaptic density membrane	NA	NA	2	343	28	9549	0.266341
GO:0010977	negative regulation of neuron projection development	biological_process	8	3	343	50	9549	0.267094
GO:0015631	tubulin binding	molecular_function	6	3	343	50	9549	0.267094
GO:0001077	transcriptional activator activity, RNA polymerase II proximal promoter sequence-specific DNA binding	molecular_function	7	10	343	220	9549	0.267194
GO:0001078	transcriptional repressor activity, RNA polymerase II proximal promoter sequence-specific DNA binding	molecular_function	7	6	343	121	9549	0.268273
GO:0043204	perikaryon	cellular_component	7	4	343	74	9549	0.274947
GO:0071773	cellular response to BMP stimulus	biological_process	8	2	343	29	9549	0.279816
GO:0016235	aggresome	cellular_component	8	2	343	29	9549	0.279816
GO:0040016	embryonic cleavage	biological_process	6	1	343	9	9549	0.280623
GO:0022405	hair cycle process	biological_process	6	1	343	9	9549	0.280623
GO:0005003	ephrin receptor activity	molecular_function	10	1	343	9	9549	0.280623
GO:0035726	common myeloid progenitor cell proliferation	biological_process	5	1	343	9	9549	0.280623
GO:0004579	dolichyl-diphosphooligosaccharide-protein glycotransferase activity	molecular_function	8	1	343	9	9549	0.280623
GO:0048771	tissue remodeling	biological_process	5	1	343	9	9549	0.280623
GO:0045843	negative regulation of striated muscle tissue development	biological_process	11	1	343	9	9549	0.280623
GO:0021904	dorsal/ventral neural tube patterning	biological_process	9	1	343	9	9549	0.280623
GO:0005005	transmembrane-ephrin receptor activity	molecular_function	11	1	343	9	9549	0.280623
GO:0008494	translation activator activity	molecular_function	7	1	343	9	9549	0.280623
GO:0071837	HMG box domain binding	molecular_function	6	1	343	9	9549	0.280623
GO:0001502	cartilage condensation	biological_process	9	1	343	9	9549	0.280623
GO:0043249	erythrocyte maturation	biological_process	8	1	343	9	9549	0.280623
GO:0048791	calcium ion-regulated exocytosis of neurotransmitter	biological_process	9	1	343	9	9549	0.280623
GO:0019430	removal of superoxide radicals	biological_process	7	1	343	9	9549	0.280623
GO:1902231	positive regulation of intrinsic apoptotic signaling pathway in response to DNA damage	biological_process	11	1	343	9	9549	0.280623
GO:0048484	enteric nervous system development	biological_process	9	1	343	9	9549	0.280623
GO:0043586	tongue development	biological_process	9	1	343	9	9549	0.280623
GO:0001012	RNA polymerase II regulatory region DNA binding	molecular_function	9	1	343	9	9549	0.280623
GO:0008626	granzyme-mediated apoptotic signaling pathway	biological_process	8	1	343	9	9549	0.280623
GO:0000439	core TFIIH complex	cellular_component	11	1	343	9	9549	0.280623
GO:2001171	positive regulation of ATP biosynthetic process	biological_process	13	1	343	9	9549	0.280623
GO:0005614	interstitial matrix	cellular_component	6	1	343	9	9549	0.280623
GO:0002262	myeloid cell homeostasis	biological_process	4	1	343	9	9549	0.280623
GO:0033270	paranode region of axon	cellular_component	9	1	343	9	9549	0.280623
GO:0051371	muscle alpha-actinin binding	molecular_function	8	1	343	9	9549	0.280623
GO:0017156	calcium ion regulated exocytosis	biological_process	7	1	343	9	9549	0.280623
GO:0001659	temperature homeostasis	biological_process	6	1	343	9	9549	0.280623
GO:0036038	MKS complex	cellular_component	10	1	343	9	9549	0.280623
GO:0051901	positive regulation of mitochondrial depolarization	biological_process	7	1	343	9	9549	0.280623
GO:0034720	histone H3-K4 demethylation	biological_process	12	1	343	9	9549	0.280623
GO:0050810	regulation of steroid biosynthetic process	biological_process	8	1	343	9	9549	0.280623
GO:0005832	chaperonin-containing T-complex	cellular_component	11	1	343	9	9549	0.280623
GO:0007288	sperm axoneme assembly	biological_process	10	1	343	9	9549	0.280623
GO:0010803	regulation of tumor necrosis factor-mediated signaling pathway	biological_process	10	1	343	9	9549	0.280623
GO:0032434	regulation of proteasomal ubiquitin-dependent protein catabolic process	biological_process	11	1	343	9	9549	0.280623
GO:0035455	response to interferon-alpha	biological_process	7	1	343	9	9549	0.280623
GO:0006360	transcription by RNA polymerase I	biological_process	11	1	343	9	9549	0.280623
GO:0031224	intrinsic component of membrane	cellular_component	5	1	343	9	9549	0.280623
GO:0042953	lipoprotein transport	biological_process	5	1	343	9	9549	0.280623
GO:0097157	pre-mRNA intronic binding	molecular_function	8	1	343	9	9549	0.280623
GO:2000786	positive regulation of autophagosome assembly	biological_process	10	1	343	9	9549	0.280623
GO:0015908	fatty acid transport	biological_process	10	1	343	9	9549	0.280623
GO:0050982	detection of mechanical stimulus	biological_process	6	1	343	9	9549	0.280623
GO:0003351	epithelial cilium movement	biological_process	8	1	343	9	9549	0.280623
GO:0071394	cellular response to testosterone stimulus	biological_process	9	1	343	9	9549	0.280623
GO:0048539	bone marrow development	biological_process	6	1	343	9	9549	0.280623
GO:0046887	positive regulation of hormone secretion	biological_process	10	1	343	9	9549	0.280623
GO:0032452	histone demethylase activity	molecular_function	5	1	343	9	9549	0.280623
GO:0035102	PRC1 complex	cellular_component	9	1	343	9	9549	0.280623
GO:1905606	regulation of presynapse assembly	NA	NA	1	343	9	9549	0.280623
GO:0050850	positive regulation of calcium-mediated signaling	biological_process	11	1	343	9	9549	0.280623
GO:0030198	extracellular matrix organization	biological_process	6	4	343	75	9549	0.28301
GO:0016055	Wnt signaling pathway	biological_process	8	5	343	100	9549	0.290114
GO:0035264	multicellular organism growth	biological_process	5	4	343	76	9549	0.291108
GO:0045597	positive regulation of cell differentiation	biological_process	8	2	343	30	9549	0.293273
GO:0040018	positive regulation of multicellular organism growth	biological_process	7	2	343	30	9549	0.293273
GO:0007346	regulation of mitotic cell cycle	biological_process	7	2	343	30	9549	0.293273
GO:0071345	cellular response to cytokine stimulus	biological_process	7	2	343	30	9549	0.293273
GO:0038083	peptidyl-tyrosine autophosphorylation	biological_process	10	2	343	30	9549	0.293273
GO:0019905	syntaxin binding	molecular_function	6	2	343	30	9549	0.293273
GO:0045165	cell fate commitment	biological_process	7	2	343	30	9549	0.293273
GO:1901998	toxin transport	biological_process	6	2	343	30	9549	0.293273
GO:0032391	photoreceptor connecting cilium	cellular_component	9	2	343	30	9549	0.293273
GO:0030509	BMP signaling pathway	biological_process	13	3	343	53	9549	0.296681
GO:0006919	activation of cysteine-type endopeptidase activity involved in apoptotic process	biological_process	14	3	343	53	9549	0.296681
GO:0035326	enhancer binding	molecular_function	9	1	343	10	9549	0.306487
GO:0005159	insulin-like growth factor receptor binding	molecular_function	6	1	343	10	9549	0.306487
GO:0097345	mitochondrial outer membrane permeabilization	biological_process	10	1	343	10	9549	0.306487
GO:0045725	positive regulation of glycogen biosynthetic process	biological_process	11	1	343	10	9549	0.306487
GO:0006616	SRP-dependent cotranslational protein targeting to membrane, translocation	biological_process	8	1	343	10	9549	0.306487
GO:0070016	armadillo repeat domain binding	molecular_function	6	1	343	10	9549	0.306487
GO:0008045	motor neuron axon guidance	biological_process	8	1	343	10	9549	0.306487
GO:0072655	establishment of protein localization to mitochondrion	biological_process	9	1	343	10	9549	0.306487
GO:0060218	hematopoietic stem cell differentiation	biological_process	8	1	343	10	9549	0.306487
GO:0043203	axon hillock	cellular_component	9	1	343	10	9549	0.306487
GO:0008347	glial cell migration	biological_process	8	1	343	10	9549	0.306487
GO:0010832	negative regulation of myotube differentiation	biological_process	11	1	343	10	9549	0.306487
GO:0022408	negative regulation of cell-cell adhesion	biological_process	6	1	343	10	9549	0.306487
GO:0014894	response to denervation involved in regulation of muscle adaptation	biological_process	11	1	343	10	9549	0.306487
GO:1990763	arrestin family protein binding	NA	NA	1	343	10	9549	0.306487
GO:0090166	Golgi disassembly	biological_process	7	1	343	10	9549	0.306487
GO:0055123	digestive system development	biological_process	7	1	343	10	9549	0.306487
GO:0070742	C2H2 zinc finger domain binding	molecular_function	6	1	343	10	9549	0.306487
GO:0060055	angiogenesis involved in wound healing	biological_process	11	1	343	10	9549	0.306487
GO:0051561	positive regulation of mitochondrial calcium ion concentration	biological_process	12	1	343	10	9549	0.306487
GO:0061099	negative regulation of protein tyrosine kinase activity	biological_process	11	1	343	10	9549	0.306487
GO:0005751	mitochondrial respiratory chain complex IV	cellular_component	15	1	343	10	9549	0.306487
GO:0001895	retina homeostasis	biological_process	7	1	343	10	9549	0.306487
GO:0016064	immunoglobulin mediated immune response	biological_process	8	1	343	10	9549	0.306487
GO:0032204	regulation of telomere maintenance	biological_process	10	1	343	10	9549	0.306487
GO:0043405	regulation of MAP kinase activity	biological_process	12	1	343	10	9549	0.306487
GO:0030853	negative regulation of granulocyte differentiation	biological_process	11	1	343	10	9549	0.306487
GO:0032688	negative regulation of interferon-beta production	biological_process	9	1	343	10	9549	0.306487
GO:1990440	positive regulation of transcription from RNA polymerase II promoter in response to endoplasmic reticulum stress	biological_process	15	1	343	10	9549	0.306487
GO:2000484	positive regulation of interleukin-8 secretion	biological_process	10	1	343	10	9549	0.306487
GO:0006695	cholesterol biosynthetic process	biological_process	9	1	343	10	9549	0.306487
GO:0021955	central nervous system neuron axonogenesis	biological_process	9	1	343	10	9549	0.306487
GO:0030500	regulation of bone mineralization	biological_process	7	1	343	10	9549	0.306487
GO:0010738	regulation of protein kinase A signaling	biological_process	9	1	343	10	9549	0.306487
GO:0016578	histone deubiquitination	biological_process	9	1	343	10	9549	0.306487
GO:0032331	negative regulation of chondrocyte differentiation	biological_process	9	1	343	10	9549	0.306487
GO:0001736	establishment of planar polarity	biological_process	6	1	343	10	9549	0.306487
GO:0070914	UV-damage excision repair	biological_process	10	1	343	10	9549	0.306487
GO:2001022	positive regulation of response to DNA damage stimulus	biological_process	8	1	343	10	9549	0.306487
GO:0071028	nuclear mRNA surveillance	biological_process	11	1	343	10	9549	0.306487
GO:0055119	relaxation of cardiac muscle	biological_process	8	1	343	10	9549	0.306487
GO:0008328	ionotropic glutamate receptor complex	cellular_component	8	1	343	10	9549	0.306487
GO:0004653	polypeptide N-acetylgalactosaminyltransferase activity	molecular_function	8	1	343	10	9549	0.306487
GO:0046931	pore complex assembly	biological_process	8	1	343	10	9549	0.306487
GO:0099059	integral component of presynaptic active zone membrane	NA	NA	1	343	10	9549	0.306487
GO:0055003	cardiac myofibril assembly	biological_process	9	1	343	10	9549	0.306487
GO:2000727	positive regulation of cardiac muscle cell differentiation	biological_process	10	1	343	10	9549	0.306487
GO:0048678	response to axon injury	biological_process	6	2	343	31	9549	0.306694
GO:0007052	mitotic spindle organization	biological_process	8	2	343	31	9549	0.306694
GO:0043473	pigmentation	biological_process	4	2	343	31	9549	0.306694
GO:0034260	negative regulation of GTPase activity	biological_process	15	2	343	31	9549	0.306694
GO:0006352	DNA-templated transcription, initiation	biological_process	9	2	343	31	9549	0.306694
GO:0030054	cell junction	cellular_component	3	15	343	359	9549	0.309869
GO:0031966	mitochondrial membrane	cellular_component	12	5	343	103	9549	0.31128
GO:0006979	response to oxidative stress	biological_process	5	5	343	103	9549	0.31128
GO:0008134	transcription factor binding	molecular_function	5	12	343	282	9549	0.314566
GO:0001669	acrosomal vesicle	cellular_component	12	3	343	55	9549	0.316518
GO:0043025	neuronal cell body	cellular_component	6	13	343	309	9549	0.318617
GO:0042552	myelination	biological_process	10	2	343	32	9549	0.320066
GO:0031624	ubiquitin conjugating enzyme binding	molecular_function	7	2	343	32	9549	0.320066
GO:0098978	glutamatergic synapse	NA	NA	7	343	155	9549	0.322714
GO:0007005	mitochondrion organization	biological_process	5	3	343	56	9549	0.326449
GO:0071277	cellular response to calcium ion	biological_process	8	3	343	56	9549	0.326449
GO:0007160	cell-matrix adhesion	biological_process	6	3	343	56	9549	0.326449
GO:0072687	meiotic spindle	cellular_component	10	1	343	11	9549	0.331424
GO:0097202	activation of cysteine-type endopeptidase activity	biological_process	13	1	343	11	9549	0.331424
GO:0090394	negative regulation of excitatory postsynaptic potential	biological_process	10	1	343	11	9549	0.331424
GO:0044327	dendritic spine head	cellular_component	9	1	343	11	9549	0.331424
GO:1904851	positive regulation of establishment of protein localization to telomere	NA	NA	1	343	11	9549	0.331424
GO:0022841	potassium ion leak channel activity	molecular_function	11	1	343	11	9549	0.331424
GO:0034464	BBSome	cellular_component	5	1	343	11	9549	0.331424
GO:0014732	skeletal muscle atrophy	biological_process	10	1	343	11	9549	0.331424
GO:0019205	nucleobase-containing compound kinase activity	molecular_function	7	1	343	11	9549	0.331424
GO:0016307	phosphatidylinositol phosphate kinase activity	molecular_function	7	1	343	11	9549	0.331424
GO:0030539	male genitalia development	biological_process	7	1	343	11	9549	0.331424
GO:0001222	transcription corepressor binding	molecular_function	7	1	343	11	9549	0.331424
GO:0045821	positive regulation of glycolytic process	biological_process	9	1	343	11	9549	0.331424
GO:0033627	cell adhesion mediated by integrin	biological_process	5	1	343	11	9549	0.331424
GO:0043583	ear development	biological_process	9	1	343	11	9549	0.331424
GO:0044782	cilium organization	biological_process	6	1	343	11	9549	0.331424
GO:1905564	positive regulation of vascular endothelial cell proliferation	NA	NA	1	343	11	9549	0.331424
GO:0004467	long-chain fatty acid-CoA ligase activity	molecular_function	7	1	343	11	9549	0.331424
GO:0030517	negative regulation of axon extension	biological_process	10	1	343	11	9549	0.331424
GO:0050806	positive regulation of synaptic transmission	biological_process	9	1	343	11	9549	0.331424
GO:0045926	negative regulation of growth	biological_process	5	1	343	11	9549	0.331424
GO:0033179	proton-transporting V-type ATPase, V0 domain	cellular_component	7	1	343	11	9549	0.331424
GO:0030889	negative regulation of B cell proliferation	biological_process	9	1	343	11	9549	0.331424
GO:0070410	co-SMAD binding	molecular_function	6	1	343	11	9549	0.331424
GO:0007131	reciprocal meiotic recombination	biological_process	7	1	343	11	9549	0.331424
GO:0007051	spindle organization	biological_process	7	1	343	11	9549	0.331424
GO:0007141	male meiosis I	biological_process	7	1	343	11	9549	0.331424
GO:0045028	G-protein coupled purinergic nucleotide receptor activity	molecular_function	8	1	343	11	9549	0.331424
GO:0035589	G-protein coupled purinergic nucleotide receptor signaling pathway	biological_process	10	1	343	11	9549	0.331424
GO:0019229	regulation of vasoconstriction	biological_process	10	1	343	11	9549	0.331424
GO:0002011	morphogenesis of an epithelial sheet	biological_process	7	1	343	11	9549	0.331424
GO:2000773	negative regulation of cellular senescence	biological_process	8	1	343	11	9549	0.331424
GO:0005355	glucose transmembrane transporter activity	molecular_function	10	1	343	11	9549	0.331424
GO:0030728	ovulation	biological_process	7	1	343	11	9549	0.331424
GO:0043304	regulation of mast cell degranulation	biological_process	10	1	343	11	9549	0.331424
GO:0006614	SRP-dependent cotranslational protein targeting to membrane	biological_process	9	1	343	11	9549	0.331424
GO:0005742	mitochondrial outer membrane translocase complex	cellular_component	14	1	343	11	9549	0.331424
GO:0048675	axon extension	biological_process	8	1	343	11	9549	0.331424
GO:0034379	very-low-density lipoprotein particle assembly	biological_process	7	1	343	11	9549	0.331424
GO:0010918	positive regulation of mitochondrial membrane potential	biological_process	7	1	343	11	9549	0.331424
GO:0035249	synaptic transmission, glutamatergic	biological_process	9	1	343	11	9549	0.331424
GO:0045056	transcytosis	biological_process	5	1	343	11	9549	0.331424
GO:0034244	negative regulation of transcription elongation from RNA polymerase II promoter	biological_process	12	1	343	11	9549	0.331424
GO:0035640	exploration behavior	biological_process	5	1	343	11	9549	0.331424
GO:0043923	positive regulation by host of viral transcription	biological_process	12	1	343	11	9549	0.331424
GO:0032197	transposition, RNA-mediated	biological_process	6	1	343	11	9549	0.331424
GO:0045190	isotype switching	biological_process	8	1	343	11	9549	0.331424
GO:0004713	protein tyrosine kinase activity	molecular_function	8	4	343	81	9549	0.331982
GO:0006936	muscle contraction	biological_process	7	2	343	33	9549	0.333375
GO:0032570	response to progesterone	biological_process	7	2	343	33	9549	0.333375
GO:0015914	phospholipid transport	biological_process	8	2	343	33	9549	0.333375
GO:0009968	negative regulation of signal transduction	biological_process	8	3	343	57	9549	0.336378
GO:0004252	serine-type endopeptidase activity	molecular_function	8	4	343	82	9549	0.340205
GO:0003713	transcription coactivator activity	molecular_function	6	7	343	158	9549	0.340244
GO:0001934	positive regulation of protein phosphorylation	biological_process	10	7	343	158	9549	0.340244
GO:0004386	helicase activity	molecular_function	9	3	343	58	9549	0.3463
GO:0034613	cellular protein localization	biological_process	6	2	343	34	9549	0.346608
GO:0035094	response to nicotine	biological_process	7	2	343	34	9549	0.346608
GO:0010923	negative regulation of phosphatase activity	biological_process	10	2	343	34	9549	0.346608
GO:0030331	estrogen receptor binding	molecular_function	9	2	343	34	9549	0.346608
GO:0042734	presynaptic membrane	cellular_component	8	2	343	34	9549	0.346608
GO:0045211	postsynaptic membrane	cellular_component	8	5	343	109	9549	0.354149
GO:2000009	negative regulation of protein localization to cell surface	biological_process	5	1	343	12	9549	0.355467
GO:1904659	glucose transmembrane transport	NA	NA	1	343	12	9549	0.355467
GO:0042975	peroxisome proliferator activated receptor binding	molecular_function	6	1	343	12	9549	0.355467
GO:0042789	mRNA transcription by RNA polymerase II	biological_process	12	1	343	12	9549	0.355467
GO:0045953	negative regulation of natural killer cell mediated cytotoxicity	biological_process	7	1	343	12	9549	0.355467
GO:0099738	cell cortex region	NA	NA	1	343	12	9549	0.355467
GO:0098974	postsynaptic actin cytoskeleton organization	NA	NA	1	343	12	9549	0.355467
GO:0050710	negative regulation of cytokine secretion	biological_process	9	1	343	12	9549	0.355467
GO:0015937	coenzyme A biosynthetic process	biological_process	11	1	343	12	9549	0.355467
GO:0006071	glycerol metabolic process	biological_process	7	1	343	12	9549	0.355467
GO:0051642	centrosome localization	biological_process	6	1	343	12	9549	0.355467
GO:0071391	cellular response to estrogen stimulus	biological_process	9	1	343	12	9549	0.355467
GO:1903827	regulation of cellular protein localization	NA	NA	1	343	12	9549	0.355467
GO:0009948	anterior/posterior axis specification	biological_process	9	1	343	12	9549	0.355467
GO:0070885	negative regulation of calcineurin-NFAT signaling cascade	biological_process	12	1	343	12	9549	0.355467
GO:0016327	apicolateral plasma membrane	cellular_component	6	1	343	12	9549	0.355467
GO:0016331	morphogenesis of embryonic epithelium	biological_process	8	1	343	12	9549	0.355467
GO:0003014	renal system process	biological_process	6	1	343	12	9549	0.355467
GO:0051146	striated muscle cell differentiation	biological_process	8	1	343	12	9549	0.355467
GO:0005865	striated muscle thin filament	cellular_component	12	1	343	12	9549	0.355467
GO:1901214	regulation of neuron death	biological_process	7	1	343	12	9549	0.355467
GO:0006165	nucleoside diphosphate phosphorylation	biological_process	10	1	343	12	9549	0.355467
GO:0034122	negative regulation of toll-like receptor signaling pathway	biological_process	10	1	343	12	9549	0.355467
GO:0050768	negative regulation of neurogenesis	biological_process	10	1	343	12	9549	0.355467
GO:0006283	transcription-coupled nucleotide-excision repair	biological_process	11	1	343	12	9549	0.355467
GO:0008353	RNA polymerase II carboxy-terminal domain kinase activity	molecular_function	9	1	343	12	9549	0.355467
GO:0045120	pronucleus	cellular_component	10	1	343	12	9549	0.355467
GO:0036503	ERAD pathway	NA	NA	1	343	12	9549	0.355467
GO:0051279	regulation of release of sequestered calcium ion into cytosol	biological_process	15	1	343	12	9549	0.355467
GO:0071782	endoplasmic reticulum tubular network	cellular_component	11	1	343	12	9549	0.355467
GO:0033762	response to glucagon	biological_process	7	1	343	12	9549	0.355467
GO:1903206	negative regulation of hydrogen peroxide-induced cell death	biological_process	9	1	343	12	9549	0.355467
GO:0033276	transcription factor TFTC complex	cellular_component	10	1	343	12	9549	0.355467
GO:0036513	Derlin-1 retrotranslocation complex	NA	NA	1	343	12	9549	0.355467
GO:1990782	protein tyrosine kinase binding	NA	NA	1	343	12	9549	0.355467
GO:0045579	positive regulation of B cell differentiation	biological_process	11	1	343	12	9549	0.355467
GO:0046638	positive regulation of alpha-beta T cell differentiation	biological_process	12	1	343	12	9549	0.355467
GO:0006978	DNA damage response, signal transduction by p53 class mediator resulting in transcription of p21 class mediator	biological_process	10	1	343	12	9549	0.355467
GO:0007094	mitotic spindle assembly checkpoint	biological_process	15	1	343	12	9549	0.355467
GO:0090190	positive regulation of branching involved in ureteric bud morphogenesis	biological_process	10	1	343	12	9549	0.355467
GO:0032958	inositol phosphate biosynthetic process	biological_process	9	1	343	12	9549	0.355467
GO:0035082	axoneme assembly	biological_process	8	1	343	12	9549	0.355467
GO:0032281	AMPA glutamate receptor complex	cellular_component	9	1	343	12	9549	0.355467
GO:0090141	positive regulation of mitochondrial fission	biological_process	8	1	343	12	9549	0.355467
GO:0006281	DNA repair	biological_process	9	7	343	161	9549	0.357893
GO:0046677	response to antibiotic	biological_process	6	2	343	35	9549	0.359753
GO:0031398	positive regulation of protein ubiquitination	biological_process	12	2	343	35	9549	0.359753
GO:0043536	positive regulation of blood vessel endothelial cell migration	biological_process	13	2	343	35	9549	0.359753
GO:0009409	response to cold	biological_process	5	2	343	35	9549	0.359753
GO:0005778	peroxisomal membrane	cellular_component	12	2	343	35	9549	0.359753
GO:0034220	ion transmembrane transport	biological_process	6	5	343	110	9549	0.361332
GO:0071347	cellular response to interleukin-1	biological_process	8	3	343	61	9549	0.375959
GO:0051770	positive regulation of nitric-oxide synthase biosynthetic process	biological_process	9	1	343	13	9549	0.378648
GO:0050870	positive regulation of T cell activation	biological_process	8	1	343	13	9549	0.378648
GO:0030111	regulation of Wnt signaling pathway	biological_process	9	1	343	13	9549	0.378648
GO:0007492	endoderm development	biological_process	6	1	343	13	9549	0.378648
GO:0046685	response to arsenic-containing substance	biological_process	5	1	343	13	9549	0.378648
GO:0031297	replication fork processing	biological_process	12	1	343	13	9549	0.378648
GO:0045954	positive regulation of natural killer cell mediated cytotoxicity	biological_process	7	1	343	13	9549	0.378648
GO:2000406	positive regulation of T cell migration	biological_process	8	1	343	13	9549	0.378648
GO:0030073	insulin secretion	biological_process	10	1	343	13	9549	0.378648
GO:0008484	sulfuric ester hydrolase activity	molecular_function	6	1	343	13	9549	0.378648
GO:0030126	COPI vesicle coat	cellular_component	14	1	343	13	9549	0.378648
GO:0042325	regulation of phosphorylation	biological_process	8	1	343	13	9549	0.378648
GO:0043162	ubiquitin-dependent protein catabolic process via the multivesicular body sorting pathway	biological_process	10	1	343	13	9549	0.378648
GO:0060292	long term synaptic depression	biological_process	10	1	343	13	9549	0.378648
GO:0000956	nuclear-transcribed mRNA catabolic process	biological_process	10	1	343	13	9549	0.378648
GO:0010165	response to X-ray	biological_process	7	1	343	13	9549	0.378648
GO:0004708	MAP kinase kinase activity	molecular_function	9	1	343	13	9549	0.378648
GO:0051968	positive regulation of synaptic transmission, glutamatergic	biological_process	11	1	343	13	9549	0.378648
GO:0014066	regulation of phosphatidylinositol 3-kinase signaling	biological_process	11	1	343	13	9549	0.378648
GO:0099092	postsynaptic density, intracellular component	NA	NA	1	343	13	9549	0.378648
GO:0045667	regulation of osteoblast differentiation	biological_process	8	1	343	13	9549	0.378648
GO:1903351	cellular response to dopamine	biological_process	9	1	343	13	9549	0.378648
GO:0004177	aminopeptidase activity	molecular_function	8	1	343	13	9549	0.378648
GO:0060045	positive regulation of cardiac muscle cell proliferation	biological_process	6	1	343	13	9549	0.378648
GO:0008156	negative regulation of DNA replication	biological_process	11	1	343	13	9549	0.378648
GO:0010955	negative regulation of protein processing	biological_process	8	1	343	13	9549	0.378648
GO:0021983	pituitary gland development	biological_process	12	1	343	13	9549	0.378648
GO:0070997	neuron death	biological_process	6	1	343	13	9549	0.378648
GO:0033630	positive regulation of cell adhesion mediated by integrin	biological_process	6	1	343	13	9549	0.378648
GO:0045921	positive regulation of exocytosis	biological_process	8	1	343	13	9549	0.378648
GO:0061014	positive regulation of mRNA catabolic process	biological_process	11	1	343	13	9549	0.378648
GO:0016234	inclusion body	cellular_component	7	1	343	13	9549	0.378648
GO:0043116	negative regulation of vascular permeability	biological_process	9	1	343	13	9549	0.378648
GO:0031616	spindle pole centrosome	cellular_component	10	1	343	13	9549	0.378648
GO:1904469	positive regulation of tumor necrosis factor secretion	NA	NA	1	343	13	9549	0.378648
GO:0035729	cellular response to hepatocyte growth factor stimulus	biological_process	8	1	343	13	9549	0.378648
GO:0030914	STAGA complex	cellular_component	10	1	343	13	9549	0.378648
GO:0008097	5S rRNA binding	molecular_function	8	1	343	13	9549	0.378648
GO:0030325	adrenal gland development	biological_process	8	1	343	13	9549	0.378648
GO:0055093	response to hyperoxia	biological_process	5	1	343	13	9549	0.378648
GO:0042475	odontogenesis of dentin-containing tooth	biological_process	10	2	343	37	9549	0.385739
GO:0031122	cytoplasmic microtubule organization	biological_process	7	2	343	37	9549	0.385739
GO:0004402	histone acetyltransferase activity	molecular_function	10	2	343	37	9549	0.385739
GO:0030971	receptor tyrosine kinase binding	molecular_function	6	2	343	37	9549	0.385739
GO:0007059	chromosome segregation	biological_process	5	2	343	37	9549	0.385739
GO:0031514	motile cilium	cellular_component	7	3	343	62	9549	0.38579
GO:0007169	transmembrane receptor protein tyrosine kinase signaling pathway	biological_process	9	3	343	63	9549	0.395585
GO:0090263	positive regulation of canonical Wnt signaling pathway	biological_process	11	3	343	63	9549	0.395585
GO:0031225	anchored component of membrane	cellular_component	6	2	343	38	9549	0.39856
GO:0060021	roof of mouth development	biological_process	5	2	343	38	9549	0.39856
GO:1990841	promoter-specific chromatin binding	NA	NA	2	343	38	9549	0.39856
GO:0010499	proteasomal ubiquitin-independent protein catabolic process	biological_process	10	1	343	14	9549	0.400997
GO:0002063	chondrocyte development	biological_process	8	1	343	14	9549	0.400997
GO:0004550	nucleoside diphosphate kinase activity	molecular_function	8	1	343	14	9549	0.400997
GO:0021591	ventricular system development	biological_process	10	1	343	14	9549	0.400997
GO:0003382	epithelial cell morphogenesis	biological_process	9	1	343	14	9549	0.400997
GO:0048255	mRNA stabilization	biological_process	11	1	343	14	9549	0.400997
GO:0051018	protein kinase A binding	molecular_function	5	1	343	14	9549	0.400997
GO:0070182	DNA polymerase binding	molecular_function	6	1	343	14	9549	0.400997
GO:0016358	dendrite development	biological_process	7	1	343	14	9549	0.400997
GO:0000124	SAGA complex	cellular_component	10	1	343	14	9549	0.400997
GO:0030901	midbrain development	biological_process	10	1	343	14	9549	0.400997
GO:0035024	negative regulation of Rho protein signal transduction	biological_process	12	1	343	14	9549	0.400997
GO:0098686	hippocampal mossy fiber to CA3 synapse	NA	NA	1	343	14	9549	0.400997
GO:0008250	oligosaccharyltransferase complex	cellular_component	12	1	343	14	9549	0.400997
GO:0046961	proton-transporting ATPase activity, rotational mechanism	molecular_function	16	1	343	14	9549	0.400997
GO:0061001	regulation of dendritic spine morphogenesis	biological_process	10	1	343	14	9549	0.400997
GO:0071901	negative regulation of protein serine/threonine kinase activity	biological_process	12	1	343	14	9549	0.400997
GO:0046873	metal ion transmembrane transporter activity	molecular_function	9	1	343	14	9549	0.400997
GO:0030992	intraciliary transport particle B	cellular_component	6	1	343	14	9549	0.400997
GO:0007276	gamete generation	biological_process	5	1	343	14	9549	0.400997
GO:1990023	mitotic spindle midzone	cellular_component	11	1	343	14	9549	0.400997
GO:0034383	low-density lipoprotein particle clearance	biological_process	6	1	343	14	9549	0.400997
GO:0045947	negative regulation of translational initiation	biological_process	10	1	343	14	9549	0.400997
GO:0010765	positive regulation of sodium ion transport	biological_process	10	1	343	14	9549	0.400997
GO:1901222	regulation of NIK/NF-kappaB signaling	biological_process	9	1	343	14	9549	0.400997
GO:0010821	regulation of mitochondrion organization	biological_process	6	1	343	14	9549	0.400997
GO:0045662	negative regulation of myoblast differentiation	biological_process	10	1	343	14	9549	0.400997
GO:0046889	positive regulation of lipid biosynthetic process	biological_process	7	1	343	14	9549	0.400997
GO:0006878	cellular copper ion homeostasis	biological_process	11	1	343	14	9549	0.400997
GO:0002082	regulation of oxidative phosphorylation	biological_process	14	1	343	14	9549	0.400997
GO:0031290	retinal ganglion cell axon guidance	biological_process	8	1	343	14	9549	0.400997
GO:0005761	mitochondrial ribosome	cellular_component	12	1	343	14	9549	0.400997
GO:0007405	neuroblast proliferation	biological_process	9	1	343	14	9549	0.400997
GO:0010259	multicellular organism aging	biological_process	6	1	343	14	9549	0.400997
GO:0050995	negative regulation of lipid catabolic process	biological_process	8	1	343	14	9549	0.400997
GO:0035115	embryonic forelimb morphogenesis	biological_process	10	1	343	14	9549	0.400997
GO:0030154	cell differentiation	biological_process	6	14	343	356	9549	0.402621
GO:0006508	proteolysis	biological_process	6	15	343	383	9549	0.402744
GO:0042802	identical protein binding	molecular_function	5	28	343	736	9549	0.403323
GO:0001501	skeletal system development	biological_process	7	3	343	64	9549	0.405339
GO:0022857	transmembrane transporter activity	molecular_function	4	4	343	90	9549	0.405915
GO:0031594	neuromuscular junction	cellular_component	4	2	343	39	9549	0.411256
GO:0097421	liver regeneration	biological_process	9	2	343	39	9549	0.411256
GO:0003684	damaged DNA binding	molecular_function	7	2	343	39	9549	0.411256
GO:0006879	cellular iron ion homeostasis	biological_process	11	2	343	39	9549	0.411256
GO:0008542	visual learning	biological_process	8	2	343	39	9549	0.411256
GO:0045471	response to ethanol	biological_process	7	4	343	91	9549	0.414068
GO:0032436	positive regulation of proteasomal ubiquitin-dependent protein catabolic process	biological_process	12	3	343	65	9549	0.415047
GO:0018108	peptidyl-tyrosine phosphorylation	biological_process	9	4	343	92	9549	0.422197
GO:0046849	bone remodeling	biological_process	6	1	343	15	9549	0.422545
GO:0043220	Schmidt-Lanterman incisure	cellular_component	7	1	343	15	9549	0.422545
GO:0060216	definitive hemopoiesis	biological_process	7	1	343	15	9549	0.422545
GO:1900273	positive regulation of long-term synaptic potentiation	biological_process	12	1	343	15	9549	0.422545
GO:0036342	post-anal tail morphogenesis	biological_process	5	1	343	15	9549	0.422545
GO:0015267	channel activity	molecular_function	6	1	343	15	9549	0.422545
GO:2000145	regulation of cell motility	biological_process	7	1	343	15	9549	0.422545
GO:1990837	sequence-specific double-stranded DNA binding	NA	NA	1	343	15	9549	0.422545
GO:0051966	regulation of synaptic transmission, glutamatergic	biological_process	10	1	343	15	9549	0.422545
GO:0051604	protein maturation	biological_process	6	1	343	15	9549	0.422545
GO:0030057	desmosome	cellular_component	5	1	343	15	9549	0.422545
GO:0014003	oligodendrocyte development	biological_process	9	1	343	15	9549	0.422545
GO:0045672	positive regulation of osteoclast differentiation	biological_process	11	1	343	15	9549	0.422545
GO:0048786	presynaptic active zone	cellular_component	6	1	343	15	9549	0.422545
GO:0008028	monocarboxylic acid transmembrane transporter activity	molecular_function	8	1	343	15	9549	0.422545
GO:0001893	maternal placenta development	biological_process	7	1	343	15	9549	0.422545
GO:0071318	cellular response to ATP	biological_process	8	1	343	15	9549	0.422545
GO:0008301	DNA binding, bending	molecular_function	7	1	343	15	9549	0.422545
GO:0008409	5'-3' exonuclease activity	molecular_function	8	1	343	15	9549	0.422545
GO:0005795	Golgi stack	cellular_component	11	1	343	15	9549	0.422545
GO:0008199	ferric iron binding	molecular_function	9	1	343	15	9549	0.422545
GO:0050868	negative regulation of T cell activation	biological_process	8	1	343	15	9549	0.422545
GO:0017091	AU-rich element binding	molecular_function	7	1	343	15	9549	0.422545
GO:0008610	lipid biosynthetic process	biological_process	6	1	343	15	9549	0.422545
GO:2000573	positive regulation of DNA biosynthetic process	biological_process	10	1	343	15	9549	0.422545
GO:0045197	establishment or maintenance of epithelial cell apical/basal polarity	biological_process	8	1	343	15	9549	0.422545
GO:0050807	regulation of synapse organization	biological_process	6	1	343	15	9549	0.422545
GO:0004012	phospholipid-translocating ATPase activity	molecular_function	12	1	343	15	9549	0.422545
GO:0008217	regulation of blood pressure	biological_process	8	2	343	40	9549	0.423819
GO:0043200	response to amino acid	biological_process	6	2	343	40	9549	0.423819
GO:0060395	SMAD protein signal transduction	biological_process	10	2	343	40	9549	0.423819
GO:0005930	axoneme	cellular_component	9	3	343	66	9549	0.424703
GO:0009791	post-embryonic development	biological_process	6	3	343	67	9549	0.434305
GO:0033574	response to testosterone	biological_process	7	2	343	41	9549	0.436241
GO:0050727	regulation of inflammatory response	biological_process	7	2	343	41	9549	0.436241
GO:0001756	somitogenesis	biological_process	9	2	343	41	9549	0.436241
GO:0030855	epithelial cell differentiation	biological_process	7	2	343	41	9549	0.436241
GO:1990138	neuron projection extension	biological_process	7	1	343	16	9549	0.44332
GO:0017075	syntaxin-1 binding	molecular_function	7	1	343	16	9549	0.44332
GO:0010614	negative regulation of cardiac muscle hypertrophy	biological_process	11	1	343	16	9549	0.44332
GO:0097009	energy homeostasis	biological_process	6	1	343	16	9549	0.44332
GO:0097320	plasma membrane tubulation	biological_process	6	1	343	16	9549	0.44332
GO:0048738	cardiac muscle tissue development	biological_process	9	1	343	16	9549	0.44332
GO:0008361	regulation of cell size	biological_process	6	1	343	16	9549	0.44332
GO:0008047	enzyme activator activity	molecular_function	4	1	343	16	9549	0.44332
GO:0008307	structural constituent of muscle	molecular_function	4	1	343	16	9549	0.44332
GO:0051412	response to corticosterone	biological_process	9	1	343	16	9549	0.44332
GO:0048265	response to pain	biological_process	6	1	343	16	9549	0.44332
GO:0046488	phosphatidylinositol metabolic process	biological_process	9	1	343	16	9549	0.44332
GO:0060325	face morphogenesis	biological_process	7	1	343	16	9549	0.44332
GO:0051928	positive regulation of calcium ion transport	biological_process	11	1	343	16	9549	0.44332
GO:0031076	embryonic camera-type eye development	biological_process	8	1	343	16	9549	0.44332
GO:0070328	triglyceride homeostasis	biological_process	9	1	343	16	9549	0.44332
GO:0001837	epithelial to mesenchymal transition	biological_process	10	1	343	16	9549	0.44332
GO:0005523	tropomyosin binding	molecular_function	6	1	343	16	9549	0.44332
GO:0005520	insulin-like growth factor binding	molecular_function	6	1	343	16	9549	0.44332
GO:0048169	regulation of long-term neuronal synaptic plasticity	biological_process	11	1	343	16	9549	0.44332
GO:0007339	binding of sperm to zona pellucida	biological_process	8	1	343	16	9549	0.44332
GO:0042100	B cell proliferation	biological_process	7	1	343	16	9549	0.44332
GO:0034968	histone lysine methylation	biological_process	8	1	343	16	9549	0.44332
GO:0016126	sterol biosynthetic process	biological_process	8	1	343	16	9549	0.44332
GO:0021772	olfactory bulb development	biological_process	13	1	343	16	9549	0.44332
GO:0015718	monocarboxylic acid transport	biological_process	9	1	343	16	9549	0.44332
GO:0033017	sarcoplasmic reticulum membrane	cellular_component	10	1	343	16	9549	0.44332
GO:0032689	negative regulation of interferon-gamma production	biological_process	8	1	343	16	9549	0.44332
GO:0048821	erythrocyte development	biological_process	7	1	343	16	9549	0.44332
GO:0008157	protein phosphatase 1 binding	molecular_function	8	1	343	16	9549	0.44332
GO:0050431	transforming growth factor beta binding	molecular_function	6	1	343	16	9549	0.44332
GO:0002076	osteoblast development	biological_process	8	1	343	16	9549	0.44332
GO:0044255	cellular lipid metabolic process	biological_process	5	1	343	16	9549	0.44332
GO:0008584	male gonad development	biological_process	8	3	343	69	9549	0.453325
GO:0005765	lysosomal membrane	cellular_component	12	5	343	123	9549	0.454235
GO:0006887	exocytosis	biological_process	6	3	343	70	9549	0.462736
GO:0045736	negative regulation of cyclin-dependent protein serine/threonine kinase activity	biological_process	13	1	343	17	9549	0.463349
GO:0006259	DNA metabolic process	biological_process	8	1	343	17	9549	0.463349
GO:0098789	pre-mRNA cleavage required for polyadenylation	NA	NA	1	343	17	9549	0.463349
GO:0040014	regulation of multicellular organism growth	biological_process	6	1	343	17	9549	0.463349
GO:1904385	cellular response to angiotensin	NA	NA	1	343	17	9549	0.463349
GO:0031489	myosin V binding	molecular_function	7	1	343	17	9549	0.463349
GO:0005839	proteasome core complex	cellular_component	8	1	343	17	9549	0.463349
GO:0031016	pancreas development	biological_process	8	1	343	17	9549	0.463349
GO:0010039	response to iron ion	biological_process	7	1	343	17	9549	0.463349
GO:0005922	connexin complex	cellular_component	7	1	343	17	9549	0.463349
GO:1902236	negative regulation of endoplasmic reticulum stress-induced intrinsic apoptotic signaling pathway	biological_process	11	1	343	17	9549	0.463349
GO:0008306	associative learning	biological_process	7	1	343	17	9549	0.463349
GO:0004527	exonuclease activity	molecular_function	7	1	343	17	9549	0.463349
GO:2001238	positive regulation of extrinsic apoptotic signaling pathway	biological_process	10	1	343	17	9549	0.463349
GO:0045292	mRNA cis splicing, via spliceosome	biological_process	12	1	343	17	9549	0.463349
GO:0030670	phagocytic vesicle membrane	cellular_component	13	1	343	17	9549	0.463349
GO:0046966	thyroid hormone receptor binding	molecular_function	8	1	343	17	9549	0.463349
GO:0000302	response to reactive oxygen species	biological_process	6	1	343	17	9549	0.463349
GO:0061028	establishment of endothelial barrier	biological_process	10	1	343	17	9549	0.463349
GO:0031435	mitogen-activated protein kinase kinase kinase binding	molecular_function	8	1	343	17	9549	0.463349
GO:0048026	positive regulation of mRNA splicing, via spliceosome	biological_process	13	1	343	17	9549	0.463349
GO:0001676	long-chain fatty acid metabolic process	biological_process	10	1	343	17	9549	0.463349
GO:0002053	positive regulation of mesenchymal cell proliferation	biological_process	7	1	343	17	9549	0.463349
GO:0045332	phospholipid translocation	biological_process	9	1	343	17	9549	0.463349
GO:0051090	regulation of DNA-binding transcription factor activity	biological_process	12	1	343	17	9549	0.463349
GO:0006801	superoxide metabolic process	biological_process	6	1	343	17	9549	0.463349
GO:0072332	intrinsic apoptotic signaling pathway by p53 class mediator	biological_process	9	1	343	17	9549	0.463349
GO:0034067	protein localization to Golgi apparatus	biological_process	8	1	343	17	9549	0.463349
GO:0006611	protein export from nucleus	biological_process	6	1	343	17	9549	0.463349
GO:2000377	regulation of reactive oxygen species metabolic process	biological_process	6	1	343	17	9549	0.463349
GO:0035497	cAMP response element binding	molecular_function	9	1	343	17	9549	0.463349
GO:0032332	positive regulation of chondrocyte differentiation	biological_process	9	1	343	17	9549	0.463349
GO:0019432	triglyceride biosynthetic process	biological_process	8	1	343	17	9549	0.463349
GO:0043122	regulation of I-kappaB kinase/NF-kappaB signaling	biological_process	9	1	343	17	9549	0.463349
GO:0004129	cytochrome-c oxidase activity	molecular_function	6	1	343	17	9549	0.463349
GO:0050730	regulation of peptidyl-tyrosine phosphorylation	biological_process	9	1	343	17	9549	0.463349
GO:0008637	apoptotic mitochondrial changes	biological_process	6	1	343	17	9549	0.463349
GO:0007175	negative regulation of epidermal growth factor-activated receptor activity	biological_process	12	1	343	17	9549	0.463349
GO:0009116	nucleoside metabolic process	biological_process	8	1	343	17	9549	0.463349
GO:0046628	positive regulation of insulin receptor signaling pathway	biological_process	12	1	343	17	9549	0.463349
GO:0007219	Notch signaling pathway	biological_process	8	3	343	71	9549	0.472077
GO:0006006	glucose metabolic process	biological_process	9	2	343	44	9549	0.472611
GO:0019843	rRNA binding	molecular_function	7	2	343	44	9549	0.472611
GO:0120163	negative regulation of cold-induced thermogenesis	NA	NA	2	343	44	9549	0.472611
GO:0006898	receptor-mediated endocytosis	biological_process	8	3	343	72	9549	0.481344
GO:0098794	postsynapse	NA	NA	3	343	72	9549	0.481344
GO:0051897	positive regulation of protein kinase B signaling	biological_process	10	3	343	72	9549	0.481344
GO:0007565	female pregnancy	biological_process	5	3	343	72	9549	0.481344
GO:0002092	positive regulation of receptor internalization	biological_process	9	1	343	18	9549	0.48266
GO:0045910	negative regulation of DNA recombination	biological_process	11	1	343	18	9549	0.48266
GO:0031430	M band	cellular_component	13	1	343	18	9549	0.48266
GO:0000177	cytoplasmic exosome (RNase complex	cellular_component	8	1	343	18	9549	0.48266
GO:0016226	iron-sulfur cluster assembly	biological_process	5	1	343	18	9549	0.48266
GO:0043153	entrainment of circadian clock by photoperiod	biological_process	7	1	343	18	9549	0.48266
GO:0046965	retinoid X receptor binding	molecular_function	9	1	343	18	9549	0.48266
GO:2000146	negative regulation of cell motility	biological_process	8	1	343	18	9549	0.48266
GO:0005160	transforming growth factor beta receptor binding	molecular_function	7	1	343	18	9549	0.48266
GO:0045807	positive regulation of endocytosis	biological_process	7	1	343	18	9549	0.48266
GO:0019933	cAMP-mediated signaling	biological_process	10	1	343	18	9549	0.48266
GO:0045216	cell-cell junction organization	biological_process	6	1	343	18	9549	0.48266
GO:0060999	positive regulation of dendritic spine development	biological_process	10	1	343	18	9549	0.48266
GO:0048863	stem cell differentiation	biological_process	7	1	343	18	9549	0.48266
GO:0035278	miRNA mediated inhibition of translation	biological_process	11	1	343	18	9549	0.48266
GO:0006383	transcription by RNA polymerase III	biological_process	11	1	343	18	9549	0.48266
GO:0033365	protein localization to organelle	biological_process	7	1	343	18	9549	0.48266
GO:0046856	phosphatidylinositol dephosphorylation	biological_process	10	1	343	18	9549	0.48266
GO:0051493	regulation of cytoskeleton organization	biological_process	6	1	343	18	9549	0.48266
GO:0010498	proteasomal protein catabolic process	biological_process	9	1	343	18	9549	0.48266
GO:0031462	Cul2-RING ubiquitin ligase complex	cellular_component	9	1	343	18	9549	0.48266
GO:0007129	synapsis	biological_process	7	1	343	18	9549	0.48266
GO:2000010	positive regulation of protein localization to cell surface	biological_process	5	1	343	18	9549	0.48266
GO:0000462	maturation of SSU-rRNA from tricistronic rRNA transcript (SSU-rRNA, 5.8S rRNA, LSU-rRNA	biological_process	13	1	343	18	9549	0.48266
GO:0044295	axonal growth cone	cellular_component	7	1	343	18	9549	0.48266
GO:0098586	cellular response to virus	biological_process	8	1	343	18	9549	0.48266
GO:0071897	DNA biosynthetic process	biological_process	8	1	343	18	9549	0.48266
GO:0050808	synapse organization	biological_process	5	1	343	18	9549	0.48266
GO:0003148	outflow tract septum morphogenesis	biological_process	11	1	343	18	9549	0.48266
GO:0016706	oxidoreductase activity, acting on paired donors, with incorporation or reduction of molecular oxygen, 2-oxoglutarate as one donor, and incorporation of one atom each of oxygen into both donors	molecular_function	6	1	343	18	9549	0.48266
GO:0046579	positive regulation of Ras protein signal transduction	biological_process	11	1	343	18	9549	0.48266
GO:0033673	negative regulation of kinase activity	biological_process	10	1	343	18	9549	0.48266
GO:0051924	regulation of calcium ion transport	biological_process	10	1	343	18	9549	0.48266
GO:0071539	protein localization to centrosome	biological_process	9	1	343	18	9549	0.48266
GO:0016209	antioxidant activity	molecular_function	3	1	343	18	9549	0.48266
GO:0045880	positive regulation of smoothened signaling pathway	biological_process	10	1	343	18	9549	0.48266
GO:0005261	cation channel activity	molecular_function	9	1	343	18	9549	0.48266
GO:0001894	tissue homeostasis	biological_process	6	1	343	18	9549	0.48266
GO:0072686	mitotic spindle	cellular_component	10	2	343	45	9549	0.484418
GO:0007368	determination of left/right symmetry	biological_process	9	2	343	45	9549	0.484418
GO:0071364	cellular response to epidermal growth factor stimulus	biological_process	8	2	343	45	9549	0.484418
GO:0016607	nuclear speck	cellular_component	14	10	343	266	9549	0.487556
GO:0006357	regulation of transcription by RNA polymerase II	biological_process	12	12	343	322	9549	0.490317
GO:0016874	ligase activity	molecular_function	4	3	343	73	9549	0.490533
GO:0007605	sensory perception of sound	biological_process	9	3	343	73	9549	0.490533
GO:0007623	circadian rhythm	biological_process	4	3	343	73	9549	0.490533
GO:0055037	recycling endosome	cellular_component	10	3	343	73	9549	0.490533
GO:0022625	cytosolic large ribosomal subunit	cellular_component	11	4	343	101	9549	0.493808
GO:0060070	canonical Wnt signaling pathway	biological_process	9	2	343	46	9549	0.496061
GO:0017148	negative regulation of translation	biological_process	9	2	343	46	9549	0.496061
GO:0001558	regulation of cell growth	biological_process	6	2	343	46	9549	0.496061
GO:0046982	protein heterodimerization activity	molecular_function	6	15	343	407	9549	0.497462
GO:0002040	sprouting angiogenesis	biological_process	11	1	343	19	9549	0.501278
GO:0001968	fibronectin binding	molecular_function	5	1	343	19	9549	0.501278
GO:0032968	positive regulation of transcription elongation from RNA polymerase II promoter	biological_process	11	1	343	19	9549	0.501278
GO:0042157	lipoprotein metabolic process	biological_process	6	1	343	19	9549	0.501278
GO:0046658	anchored component of plasma membrane	cellular_component	8	1	343	19	9549	0.501278
GO:0000794	condensed nuclear chromosome	cellular_component	12	1	343	19	9549	0.501278
GO:0030534	adult behavior	biological_process	5	1	343	19	9549	0.501278
GO:0000132	establishment of mitotic spindle orientation	biological_process	9	1	343	19	9549	0.501278
GO:0019897	extrinsic component of plasma membrane	cellular_component	7	1	343	19	9549	0.501278
GO:0043001	Golgi to plasma membrane protein transport	biological_process	9	1	343	19	9549	0.501278
GO:0031641	regulation of myelination	biological_process	11	1	343	19	9549	0.501278
GO:0010719	negative regulation of epithelial to mesenchymal transition	biological_process	12	1	343	19	9549	0.501278
GO:0051537	2 iron, 2 sulfur cluster binding	molecular_function	6	1	343	19	9549	0.501278
GO:0003746	translation elongation factor activity	molecular_function	8	1	343	19	9549	0.501278
GO:0000421	autophagosome membrane	cellular_component	11	1	343	19	9549	0.501278
GO:2001224	positive regulation of neuron migration	biological_process	10	1	343	19	9549	0.501278
GO:0070300	phosphatidic acid binding	molecular_function	6	1	343	19	9549	0.501278
GO:0045879	negative regulation of smoothened signaling pathway	biological_process	10	1	343	19	9549	0.501278
GO:0030511	positive regulation of transforming growth factor beta receptor signaling pathway	biological_process	12	1	343	19	9549	0.501278
GO:0045840	positive regulation of mitotic nuclear division	biological_process	9	1	343	19	9549	0.501278
GO:0031519	PcG protein complex	cellular_component	11	1	343	19	9549	0.501278
GO:0034394	protein localization to cell surface	biological_process	7	1	343	19	9549	0.501278
GO:0050770	regulation of axonogenesis	biological_process	9	1	343	19	9549	0.501278
GO:0051781	positive regulation of cell division	biological_process	7	1	343	19	9549	0.501278
GO:2000778	positive regulation of interleukin-6 secretion	biological_process	9	1	343	19	9549	0.501278
GO:0007281	germ cell development	biological_process	6	1	343	19	9549	0.501278
GO:0005643	nuclear pore	cellular_component	12	2	343	47	9549	0.507535
GO:0019903	protein phosphatase binding	molecular_function	7	3	343	75	9549	0.508669
GO:0030018	Z disc	cellular_component	13	3	343	75	9549	0.508669
GO:0043005	neuron projection	cellular_component	6	9	343	243	9549	0.511119
GO:0008284	positive regulation of cell proliferation	biological_process	5	12	343	327	9549	0.51211
GO:0008083	growth factor activity	molecular_function	6	3	343	76	9549	0.51761
GO:0048511	rhythmic process	biological_process	3	2	343	48	9549	0.518838
GO:0030512	negative regulation of transforming growth factor beta receptor signaling pathway	biological_process	12	2	343	48	9549	0.518838
GO:0045669	positive regulation of osteoblast differentiation	biological_process	9	2	343	48	9549	0.518838
GO:0006310	DNA recombination	biological_process	9	2	343	48	9549	0.518838
GO:0016925	protein sumoylation	biological_process	10	1	343	20	9549	0.519228
GO:0015991	ATP hydrolysis coupled proton transport	biological_process	11	1	343	20	9549	0.519228
GO:0048477	oogenesis	biological_process	7	1	343	20	9549	0.519228
GO:0008543	fibroblast growth factor receptor signaling pathway	biological_process	10	1	343	20	9549	0.519228
GO:0050873	brown fat cell differentiation	biological_process	8	1	343	20	9549	0.519228
GO:0042744	hydrogen peroxide catabolic process	biological_process	6	1	343	20	9549	0.519228
GO:0048709	oligodendrocyte differentiation	biological_process	8	1	343	20	9549	0.519228
GO:0016529	sarcoplasmic reticulum	cellular_component	9	1	343	20	9549	0.519228
GO:0015078	proton transmembrane transporter activity	molecular_function	10	1	343	20	9549	0.519228
GO:0018230	peptidyl-L-cysteine S-palmitoylation	biological_process	10	1	343	20	9549	0.519228
GO:0001891	phagocytic cup	cellular_component	7	1	343	20	9549	0.519228
GO:0051402	neuron apoptotic process	biological_process	9	1	343	20	9549	0.519228
GO:0043425	bHLH transcription factor binding	molecular_function	6	1	343	20	9549	0.519228
GO:0031369	translation initiation factor binding	molecular_function	5	1	343	20	9549	0.519228
GO:0000463	maturation of LSU-rRNA from tricistronic rRNA transcript (SSU-rRNA, 5.8S rRNA, LSU-rRNA	biological_process	13	1	343	20	9549	0.519228
GO:0035902	response to immobilization stress	biological_process	5	1	343	20	9549	0.519228
GO:0007269	neurotransmitter secretion	biological_process	8	1	343	20	9549	0.519228
GO:0001556	oocyte maturation	biological_process	10	1	343	20	9549	0.519228
GO:0048854	brain morphogenesis	biological_process	10	1	343	20	9549	0.519228
GO:0032212	positive regulation of telomere maintenance via telomerase	biological_process	13	1	343	20	9549	0.519228
GO:0098685	Schaffer collateral - CA1 synapse	NA	NA	1	343	20	9549	0.519228
GO:0060412	ventricular septum morphogenesis	biological_process	12	1	343	20	9549	0.519228
GO:0006953	acute-phase response	biological_process	8	1	343	20	9549	0.519228
GO:0000049	tRNA binding	molecular_function	7	2	343	49	9549	0.529967
GO:0003705	transcription factor activity, RNA polymerase II distal enhancer sequence-specific binding	molecular_function	6	2	343	49	9549	0.529967
GO:0019722	calcium-mediated signaling	biological_process	9	2	343	49	9549	0.529967
GO:0042391	regulation of membrane potential	biological_process	5	2	343	49	9549	0.529967
GO:0018107	peptidyl-threonine phosphorylation	biological_process	9	2	343	49	9549	0.529967
GO:0043065	positive regulation of apoptotic process	biological_process	9	8	343	219	9549	0.531896
GO:0014069	postsynaptic density	cellular_component	4	6	343	163	9549	0.534506
GO:0007608	sensory perception of smell	biological_process	9	3	343	78	9549	0.535225
GO:0070588	calcium ion transmembrane transport	biological_process	7	3	343	78	9549	0.535225
GO:2000379	positive regulation of reactive oxygen species metabolic process	biological_process	7	1	343	21	9549	0.536534
GO:0008375	acetylglucosaminyltransferase activity	molecular_function	7	1	343	21	9549	0.536534
GO:0050681	androgen receptor binding	molecular_function	9	1	343	21	9549	0.536534
GO:0001944	vasculature development	biological_process	7	1	343	21	9549	0.536534
GO:0090316	positive regulation of intracellular protein transport	biological_process	8	1	343	21	9549	0.536534
GO:0006836	neurotransmitter transport	biological_process	5	1	343	21	9549	0.536534
GO:0001819	positive regulation of cytokine production	biological_process	7	1	343	21	9549	0.536534
GO:0070372	regulation of ERK1 and ERK2 cascade	biological_process	11	1	343	21	9549	0.536534
GO:0042056	chemoattractant activity	molecular_function	3	1	343	21	9549	0.536534
GO:0001569	branching involved in blood vessel morphogenesis	biological_process	8	1	343	21	9549	0.536534
GO:0032839	dendrite cytoplasm	cellular_component	10	1	343	21	9549	0.536534
GO:0000028	ribosomal small subunit assembly	biological_process	7	1	343	21	9549	0.536534
GO:0097546	ciliary base	cellular_component	8	1	343	21	9549	0.536534
GO:0002230	positive regulation of defense response to virus by host	biological_process	8	1	343	21	9549	0.536534
GO:0016075	rRNA catabolic process	biological_process	10	1	343	21	9549	0.536534
GO:0031307	integral component of mitochondrial outer membrane	cellular_component	15	1	343	21	9549	0.536534
GO:0005070	SH3/SH2 adaptor activity	molecular_function	6	1	343	21	9549	0.536534
GO:0048487	beta-tubulin binding	molecular_function	7	1	343	21	9549	0.536534
GO:0048813	dendrite morphogenesis	biological_process	8	1	343	21	9549	0.536534
GO:0046580	negative regulation of Ras protein signal transduction	biological_process	11	1	343	21	9549	0.536534
GO:0071398	cellular response to fatty acid	biological_process	7	1	343	21	9549	0.536534
GO:0002181	cytoplasmic translation	biological_process	8	2	343	50	9549	0.54092
GO:0034599	cellular response to oxidative stress	biological_process	6	2	343	50	9549	0.54092
GO:0070062	extracellular exosome	cellular_component	7	2	343	50	9549	0.54092
GO:0005524	ATP binding	molecular_function	9	40	343	1121	9549	0.544146
GO:0060326	cell chemotaxis	biological_process	8	2	343	51	9549	0.551695
GO:0007409	axonogenesis	biological_process	8	2	343	51	9549	0.551695
GO:0050852	T cell receptor signaling pathway	biological_process	8	2	343	51	9549	0.551695
GO:0043130	ubiquitin binding	molecular_function	6	2	343	51	9549	0.551695
GO:0021987	cerebral cortex development	biological_process	13	2	343	51	9549	0.551695
GO:0043195	terminal bouton	cellular_component	9	2	343	51	9549	0.551695
GO:0005762	mitochondrial large ribosomal subunit	cellular_component	13	2	343	51	9549	0.551695
GO:0000724	double-strand break repair via homologous recombination	biological_process	11	2	343	51	9549	0.551695
GO:0008081	phosphoric diester hydrolase activity	molecular_function	7	2	343	51	9549	0.551695
GO:0010033	response to organic substance	biological_process	5	3	343	80	9549	0.552472
GO:0035025	positive regulation of Rho protein signal transduction	biological_process	12	1	343	22	9549	0.553218
GO:0055007	cardiac muscle cell differentiation	biological_process	8	1	343	22	9549	0.553218
GO:0048706	embryonic skeletal system development	biological_process	9	1	343	22	9549	0.553218
GO:0030326	embryonic limb morphogenesis	biological_process	9	1	343	22	9549	0.553218
GO:0001942	hair follicle development	biological_process	10	1	343	22	9549	0.553218
GO:2000463	positive regulation of excitatory postsynaptic potential	biological_process	10	1	343	22	9549	0.553218
GO:0006414	translational elongation	biological_process	8	1	343	22	9549	0.553218
GO:0043113	receptor clustering	biological_process	6	1	343	22	9549	0.553218
GO:0007528	neuromuscular junction development	biological_process	6	1	343	22	9549	0.553218
GO:0001892	embryonic placenta development	biological_process	5	1	343	22	9549	0.553218
GO:0043967	histone H4 acetylation	biological_process	10	1	343	22	9549	0.553218
GO:2000179	positive regulation of neural precursor cell proliferation	biological_process	6	1	343	22	9549	0.553218
GO:0033077	T cell differentiation in thymus	biological_process	10	1	343	22	9549	0.553218
GO:2001234	negative regulation of apoptotic signaling pathway	biological_process	9	1	343	22	9549	0.553218
GO:0097060	synaptic membrane	cellular_component	7	1	343	22	9549	0.553218
GO:0030878	thyroid gland development	biological_process	8	1	343	22	9549	0.553218
GO:0060170	ciliary membrane	cellular_component	8	1	343	22	9549	0.553218
GO:0043029	T cell homeostasis	biological_process	6	1	343	22	9549	0.553218
GO:0016239	positive regulation of macroautophagy	biological_process	8	1	343	22	9549	0.553218
GO:0031491	nucleosome binding	molecular_function	5	1	343	22	9549	0.553218
GO:0051482	positive regulation of cytosolic calcium ion concentration involved in phospholipase C-activating G-protein coupled signaling pathway	biological_process	10	1	343	22	9549	0.553218
GO:0050804	modulation of chemical synaptic transmission	biological_process	8	1	343	22	9549	0.553218
GO:0080025	phosphatidylinositol-3,5-bisphosphate binding	molecular_function	9	1	343	22	9549	0.553218
GO:0016829	lyase activity	molecular_function	4	3	343	81	9549	0.560952
GO:0090630	activation of GTPase activity	NA	NA	2	343	52	9549	0.562291
GO:0046330	positive regulation of JNK cascade	biological_process	13	2	343	52	9549	0.562291
GO:0070527	platelet aggregation	biological_process	7	1	343	23	9549	0.569303
GO:0030332	cyclin binding	molecular_function	5	1	343	23	9549	0.569303
GO:0005201	extracellular matrix structural constituent	molecular_function	4	1	343	23	9549	0.569303
GO:0007338	single fertilization	biological_process	6	1	343	23	9549	0.569303
GO:0001958	endochondral ossification	biological_process	7	1	343	23	9549	0.569303
GO:0051290	protein heterotetramerization	biological_process	10	1	343	23	9549	0.569303
GO:0043392	negative regulation of DNA binding	biological_process	7	1	343	23	9549	0.569303
GO:0050766	positive regulation of phagocytosis	biological_process	8	1	343	23	9549	0.569303
GO:0071353	cellular response to interleukin-4	biological_process	8	1	343	23	9549	0.569303
GO:0006665	sphingolipid metabolic process	biological_process	6	1	343	23	9549	0.569303
GO:0006094	gluconeogenesis	biological_process	9	1	343	23	9549	0.569303
GO:0006303	double-strand break repair via nonhomologous end joining	biological_process	11	1	343	23	9549	0.569303
GO:0043278	response to morphine	biological_process	8	1	343	23	9549	0.569303
GO:0045494	photoreceptor cell maintenance	biological_process	5	1	343	23	9549	0.569303
GO:0005814	centriole	cellular_component	10	3	343	82	9549	0.569335
GO:0090090	negative regulation of canonical Wnt signaling pathway	biological_process	11	3	343	82	9549	0.569335
GO:0050896	response to stimulus	biological_process	3	3	343	82	9549	0.569335
GO:0051082	unfolded protein binding	molecular_function	5	3	343	82	9549	0.569335
GO:0005215	transporter activity	molecular_function	3	2	343	53	9549	0.572707
GO:0071560	cellular response to transforming growth factor beta stimulus	biological_process	8	2	343	53	9549	0.572707
GO:0000381	regulation of alternative mRNA splicing, via spliceosome	biological_process	13	2	343	53	9549	0.572707
GO:0001932	regulation of protein phosphorylation	biological_process	9	2	343	53	9549	0.572707
GO:0005216	ion channel activity	molecular_function	8	4	343	112	9549	0.575811
GO:0005667	transcription factor complex	cellular_component	7	6	343	171	9549	0.581777
GO:0030374	nuclear receptor transcription coactivator activity	molecular_function	7	2	343	54	9549	0.582942
GO:0071363	cellular response to growth factor stimulus	biological_process	7	2	343	54	9549	0.582942
GO:0031647	regulation of protein stability	biological_process	9	2	343	54	9549	0.582942
GO:0048661	positive regulation of smooth muscle cell proliferation	biological_process	6	2	343	54	9549	0.582942
GO:0007584	response to nutrient	biological_process	7	2	343	54	9549	0.582942
GO:0030148	sphingolipid biosynthetic process	biological_process	7	1	343	24	9549	0.584811
GO:0005774	vacuolar membrane	cellular_component	11	1	343	24	9549	0.584811
GO:0035198	miRNA binding	molecular_function	7	1	343	24	9549	0.584811
GO:0048843	negative regulation of axon extension involved in axon guidance	biological_process	6	1	343	24	9549	0.584811
GO:0045499	chemorepellent activity	molecular_function	3	1	343	24	9549	0.584811
GO:0033993	response to lipid	biological_process	6	1	343	24	9549	0.584811
GO:0019216	regulation of lipid metabolic process	biological_process	6	1	343	24	9549	0.584811
GO:0060828	regulation of canonical Wnt signaling pathway	biological_process	10	1	343	24	9549	0.584811
GO:0033209	tumor necrosis factor-mediated signaling pathway	biological_process	9	1	343	24	9549	0.584811
GO:0007517	muscle organ development	biological_process	8	1	343	24	9549	0.584811
GO:0045089	positive regulation of innate immune response	biological_process	7	1	343	24	9549	0.584811
GO:0000307	cyclin-dependent protein kinase holoenzyme complex	cellular_component	7	1	343	24	9549	0.584811
GO:0008544	epidermis development	biological_process	9	1	343	24	9549	0.584811
GO:0045071	negative regulation of viral genome replication	biological_process	9	1	343	24	9549	0.584811
GO:0090503	RNA phosphodiester bond hydrolysis, exonucleolytic	biological_process	10	1	343	24	9549	0.584811
GO:0061512	protein localization to cilium	biological_process	8	1	343	24	9549	0.584811
GO:0044344	cellular response to fibroblast growth factor stimulus	biological_process	8	1	343	24	9549	0.584811
GO:0060349	bone morphogenesis	biological_process	9	1	343	24	9549	0.584811
GO:0071339	MLL1 complex	cellular_component	10	1	343	24	9549	0.584811
GO:0010862	positive regulation of pathway-restricted SMAD protein phosphorylation	biological_process	10	1	343	24	9549	0.584811
GO:0005764	lysosome	cellular_component	11	8	343	230	9549	0.588086
GO:0043565	sequence-specific DNA binding	molecular_function	7	15	343	431	9549	0.588817
GO:0009611	response to wounding	biological_process	5	2	343	55	9549	0.592996
GO:0043434	response to peptide hormone	biological_process	6	2	343	55	9549	0.592996
GO:0050790	regulation of catalytic activity	biological_process	5	2	343	55	9549	0.592996
GO:0006457	protein folding	biological_process	7	3	343	85	9549	0.593884
GO:0005178	integrin binding	molecular_function	6	3	343	85	9549	0.593884
GO:0010628	positive regulation of gene expression	biological_process	8	10	343	289	9549	0.594283
GO:0006915	apoptotic process	biological_process	7	10	343	289	9549	0.594283
GO:0016301	kinase activity	molecular_function	6	18	343	519	9549	0.597023
GO:0045931	positive regulation of mitotic cell cycle	biological_process	8	1	343	25	9549	0.599763
GO:0004114	3',5'-cyclic-nucleotide phosphodiesterase activity	molecular_function	9	1	343	25	9549	0.599763
GO:0045930	negative regulation of mitotic cell cycle	biological_process	8	1	343	25	9549	0.599763
GO:0071479	cellular response to ionizing radiation	biological_process	7	1	343	25	9549	0.599763
GO:0006865	amino acid transport	biological_process	9	1	343	25	9549	0.599763
GO:0021510	spinal cord development	biological_process	9	1	343	25	9549	0.599763
GO:0005109	frizzled binding	molecular_function	7	1	343	25	9549	0.599763
GO:0000987	proximal promoter sequence-specific DNA binding	molecular_function	10	1	343	25	9549	0.599763
GO:0051973	positive regulation of telomerase activity	biological_process	11	1	343	25	9549	0.599763
GO:0001658	branching involved in ureteric bud morphogenesis	biological_process	8	1	343	25	9549	0.599763
GO:0048565	digestive tract development	biological_process	7	1	343	25	9549	0.599763
GO:0030544	Hsp70 protein binding	molecular_function	6	1	343	25	9549	0.599763
GO:0018024	histone-lysine N-methyltransferase activity	molecular_function	10	1	343	25	9549	0.599763
GO:0060135	maternal process involved in female pregnancy	biological_process	6	1	343	25	9549	0.599763
GO:0032967	positive regulation of collagen biosynthetic process	biological_process	8	1	343	25	9549	0.599763
GO:0051262	protein tetramerization	biological_process	9	1	343	25	9549	0.599763
GO:0016538	cyclin-dependent protein serine/threonine kinase regulator activity	molecular_function	6	1	343	25	9549	0.599763
GO:2000378	negative regulation of reactive oxygen species metabolic process	biological_process	7	1	343	25	9549	0.599763
GO:0043588	skin development	biological_process	8	1	343	25	9549	0.599763
GO:0006378	mRNA polyadenylation	biological_process	12	1	343	25	9549	0.599763
GO:0003712	transcription coregulator activity	molecular_function	5	2	343	56	9549	0.602868
GO:0043154	negative regulation of cysteine-type endopeptidase activity involved in apoptotic process	biological_process	13	2	343	56	9549	0.602868
GO:0008201	heparin binding	molecular_function	6	2	343	56	9549	0.602868
GO:0042632	cholesterol homeostasis	biological_process	9	2	343	56	9549	0.602868
GO:0004175	endopeptidase activity	molecular_function	7	2	343	56	9549	0.602868
GO:0032092	positive regulation of protein binding	biological_process	7	2	343	56	9549	0.602868
GO:0004888	transmembrane signaling receptor activity	molecular_function	5	4	343	116	9549	0.603715
GO:0008233	peptidase activity	molecular_function	5	9	343	264	9549	0.611979
GO:0008144	drug binding	molecular_function	4	2	343	57	9549	0.612559
GO:0032088	negative regulation of NF-kappaB transcription factor activity	biological_process	14	2	343	57	9549	0.612559
GO:0036459	thiol-dependent ubiquitinyl hydrolase activity	molecular_function	5	2	343	57	9549	0.612559
GO:0005912	adherens junction	cellular_component	5	2	343	57	9549	0.612559
GO:0006869	lipid transport	biological_process	5	2	343	57	9549	0.612559
GO:0050918	positive chemotaxis	biological_process	6	1	343	26	9549	0.614177
GO:0019706	protein-cysteine S-palmitoyltransferase activity	molecular_function	8	1	343	26	9549	0.614177
GO:0032729	positive regulation of interferon-gamma production	biological_process	8	1	343	26	9549	0.614177
GO:0002062	chondrocyte differentiation	biological_process	7	1	343	26	9549	0.614177
GO:0050699	WW domain binding	molecular_function	6	1	343	26	9549	0.614177
GO:0006099	tricarboxylic acid cycle	biological_process	10	1	343	26	9549	0.614177
GO:0032508	DNA duplex unwinding	biological_process	11	1	343	26	9549	0.614177
GO:0017157	regulation of exocytosis	biological_process	7	1	343	26	9549	0.614177
GO:0048013	ephrin receptor signaling pathway	biological_process	10	1	343	26	9549	0.614177
GO:0004857	enzyme inhibitor activity	molecular_function	4	1	343	26	9549	0.614177
GO:0043325	phosphatidylinositol-3,4-bisphosphate binding	molecular_function	9	1	343	26	9549	0.614177
GO:0002102	podosome	cellular_component	9	1	343	26	9549	0.614177
GO:0048589	developmental growth	biological_process	5	1	343	26	9549	0.614177
GO:0046777	protein autophosphorylation	biological_process	9	4	343	118	9549	0.617245
GO:0000165	MAPK cascade	biological_process	9	3	343	88	9549	0.617511
GO:0051726	regulation of cell cycle	biological_process	6	3	343	88	9549	0.617511
GO:0006397	mRNA processing	biological_process	10	5	343	148	9549	0.618734
GO:0016579	protein deubiquitination	biological_process	10	2	343	58	9549	0.622068
GO:0016310	phosphorylation	biological_process	7	18	343	527	9549	0.623427
GO:0042981	regulation of apoptotic process	biological_process	8	4	343	119	9549	0.623901
GO:0051260	protein homooligomerization	biological_process	9	5	343	149	9549	0.624693
GO:0001228	transcriptional activator activity, RNA polymerase II transcription regulatory region sequence-specific DNA binding	molecular_function	6	3	343	89	9549	0.625177
GO:0051020	GTPase binding	molecular_function	6	1	343	27	9549	0.628073
GO:0000723	telomere maintenance	biological_process	9	1	343	27	9549	0.628073
GO:0035861	site of double-strand break	cellular_component	11	1	343	27	9549	0.628073
GO:0005876	spindle microtubule	cellular_component	10	1	343	27	9549	0.628073
GO:0046686	response to cadmium ion	biological_process	7	1	343	27	9549	0.628073
GO:0014911	positive regulation of smooth muscle cell migration	biological_process	11	1	343	27	9549	0.628073
GO:0006406	mRNA export from nucleus	biological_process	7	1	343	27	9549	0.628073
GO:0043198	dendritic shaft	cellular_component	8	1	343	27	9549	0.628073
GO:0006635	fatty acid beta-oxidation	biological_process	10	1	343	27	9549	0.628073
GO:0044212	transcription regulatory region DNA binding	molecular_function	8	7	343	209	9549	0.628876
GO:0070301	cellular response to hydrogen peroxide	biological_process	8	2	343	59	9549	0.631396
GO:0007613	memory	biological_process	6	2	343	59	9549	0.631396
GO:0019003	GDP binding	molecular_function	9	2	343	59	9549	0.631396
GO:0007420	brain development	biological_process	9	6	343	180	9549	0.631903
GO:0071222	cellular response to lipopolysaccharide	biological_process	8	4	343	121	9549	0.636993
GO:0016324	apical plasma membrane	cellular_component	6	6	343	181	9549	0.637253
GO:0006811	ion transport	biological_process	5	10	343	299	9549	0.637387
GO:0042393	histone binding	molecular_function	5	3	343	91	9549	0.640193
GO:0070373	negative regulation of ERK1 and ERK2 cascade	biological_process	12	2	343	60	9549	0.640545
GO:0010043	response to zinc ion	biological_process	7	1	343	28	9549	0.641471
GO:0007154	cell communication	biological_process	5	1	343	28	9549	0.641471
GO:1900026	positive regulation of substrate adhesion-dependent cell spreading	biological_process	11	1	343	28	9549	0.641471
GO:0007595	lactation	biological_process	10	1	343	28	9549	0.641471
GO:0045737	positive regulation of cyclin-dependent protein serine/threonine kinase activity	biological_process	13	1	343	28	9549	0.641471
GO:0046835	carbohydrate phosphorylation	biological_process	8	1	343	28	9549	0.641471
GO:0071310	cellular response to organic substance	biological_process	6	1	343	28	9549	0.641471
GO:0080008	Cul4-RING E3 ubiquitin ligase complex	cellular_component	9	1	343	28	9549	0.641471
GO:0006612	protein targeting to membrane	biological_process	7	1	343	28	9549	0.641471
GO:0045214	sarcomere organization	biological_process	9	1	343	28	9549	0.641471
GO:0030890	positive regulation of B cell proliferation	biological_process	9	1	343	28	9549	0.641471
GO:0051213	dioxygenase activity	molecular_function	5	1	343	28	9549	0.641471
GO:0070207	protein homotrimerization	biological_process	10	1	343	28	9549	0.641471
GO:0007155	cell adhesion	biological_process	4	8	343	242	9549	0.645479
GO:0042995	cell projection	cellular_component	5	10	343	301	9549	0.645712
GO:0000785	chromatin	cellular_component	11	3	343	92	9549	0.647541
GO:0030426	growth cone	cellular_component	6	3	343	92	9549	0.647541
GO:0042147	retrograde transport, endosome to Golgi	biological_process	7	2	343	61	9549	0.649514
GO:0007369	gastrulation	biological_process	8	1	343	29	9549	0.654387
GO:0030155	regulation of cell adhesion	biological_process	5	1	343	29	9549	0.654387
GO:0050767	regulation of neurogenesis	biological_process	9	1	343	29	9549	0.654387
GO:0001890	placenta development	biological_process	6	1	343	29	9549	0.654387
GO:0070491	repressing transcription factor binding	molecular_function	6	1	343	29	9549	0.654387
GO:0006418	tRNA aminoacylation for protein translation	biological_process	12	1	343	29	9549	0.654387
GO:0034451	centriolar satellite	cellular_component	10	1	343	29	9549	0.654387
GO:0005154	epidermal growth factor receptor binding	molecular_function	7	1	343	29	9549	0.654387
GO:0019888	protein phosphatase regulator activity	molecular_function	5	1	343	29	9549	0.654387
GO:0050829	defense response to Gram-negative bacterium	biological_process	8	1	343	29	9549	0.654387
GO:0060291	long-term synaptic potentiation	biological_process	10	1	343	29	9549	0.654387
GO:0043627	response to estrogen	biological_process	7	2	343	62	9549	0.658304
GO:0009612	response to mechanical stimulus	biological_process	5	2	343	62	9549	0.658304
GO:0045121	membrane raft	cellular_component	5	5	343	155	9549	0.659256
GO:0005802	trans-Golgi network	cellular_component	10	4	343	125	9549	0.662278
GO:0005815	microtubule organizing center	cellular_component	11	6	343	186	9549	0.663304
GO:0048701	embryonic cranial skeleton morphogenesis	biological_process	11	1	343	30	9549	0.666839
GO:0009058	biosynthetic process	biological_process	4	1	343	30	9549	0.666839
GO:0001917	photoreceptor inner segment	cellular_component	6	1	343	30	9549	0.666839
GO:0016236	macroautophagy	biological_process	7	1	343	30	9549	0.666839
GO:0032870	cellular response to hormone stimulus	biological_process	7	1	343	30	9549	0.666839
GO:0046875	ephrin receptor binding	molecular_function	6	1	343	30	9549	0.666839
GO:0035035	histone acetyltransferase binding	molecular_function	6	1	343	30	9549	0.666839
GO:0030514	negative regulation of BMP signaling pathway	biological_process	15	1	343	30	9549	0.666839
GO:0008219	cell death	biological_process	5	1	343	30	9549	0.666839
GO:0014704	intercalated disc	cellular_component	6	1	343	30	9549	0.666839
GO:0048469	cell maturation	biological_process	8	1	343	30	9549	0.666839
GO:0050919	negative chemotaxis	biological_process	6	1	343	30	9549	0.666839
GO:0031902	late endosome membrane	cellular_component	11	2	343	63	9549	0.666918
GO:0120162	positive regulation of cold-induced thermogenesis	NA	NA	2	343	63	9549	0.666918
GO:0005884	actin filament	cellular_component	11	2	343	63	9549	0.666918
GO:0009617	response to bacterium	biological_process	7	2	343	63	9549	0.666918
GO:0033138	positive regulation of peptidyl-serine phosphorylation	biological_process	10	2	343	64	9549	0.675356
GO:0001503	ossification	biological_process	5	2	343	64	9549	0.675356
GO:0032869	cellular response to insulin stimulus	biological_process	9	3	343	96	9549	0.675865
GO:0045296	cadherin binding	molecular_function	6	1	343	31	9549	0.678844
GO:0006487	protein N-linked glycosylation	biological_process	9	1	343	31	9549	0.678844
GO:0007566	embryo implantation	biological_process	5	1	343	31	9549	0.678844
GO:0043408	regulation of MAPK cascade	biological_process	10	1	343	31	9549	0.678844
GO:0051881	regulation of mitochondrial membrane potential	biological_process	6	1	343	31	9549	0.678844
GO:0005871	kinesin complex	cellular_component	12	1	343	31	9549	0.678844
GO:0016573	histone acetylation	biological_process	9	1	343	31	9549	0.678844
GO:0021549	cerebellum development	biological_process	12	1	343	31	9549	0.678844
GO:0060048	cardiac muscle contraction	biological_process	9	1	343	31	9549	0.678844
GO:0009411	response to UV	biological_process	7	1	343	31	9549	0.678844
GO:0000186	activation of MAPKK activity	biological_process	13	1	343	31	9549	0.678844
GO:0043209	myelin sheath	cellular_component	5	4	343	128	9549	0.680445
GO:0032868	response to insulin	biological_process	7	2	343	65	9549	0.68362
GO:0010629	negative regulation of gene expression	biological_process	8	6	343	191	9549	0.688159
GO:0000278	mitotic cell cycle	biological_process	6	3	343	98	9549	0.689385
GO:0009967	positive regulation of signal transduction	biological_process	8	1	343	32	9549	0.690418
GO:0016459	myosin complex	cellular_component	11	1	343	32	9549	0.690418
GO:0006694	steroid biosynthetic process	biological_process	7	1	343	32	9549	0.690418
GO:0030276	clathrin binding	molecular_function	5	1	343	32	9549	0.690418
GO:0006805	xenobiotic metabolic process	biological_process	5	1	343	32	9549	0.690418
GO:0000077	DNA damage checkpoint	biological_process	9	1	343	32	9549	0.690418
GO:0007040	lysosome organization	biological_process	6	1	343	32	9549	0.690418
GO:0001657	ureteric bud development	biological_process	7	1	343	32	9549	0.690418
GO:0051539	4 iron, 4 sulfur cluster binding	molecular_function	6	1	343	32	9549	0.690418
GO:0007267	cell-cell signaling	biological_process	6	1	343	32	9549	0.690418
GO:0035869	ciliary transition zone	cellular_component	9	1	343	32	9549	0.690418
GO:0044297	cell body	cellular_component	5	2	343	66	9549	0.691711
GO:0006816	calcium ion transport	biological_process	9	2	343	66	9549	0.691711
GO:0009749	response to glucose	biological_process	9	2	343	66	9549	0.691711
GO:0045177	apical part of cell	cellular_component	5	2	343	66	9549	0.691711
GO:0014070	response to organic cyclic compound	biological_process	6	4	343	130	9549	0.692172
GO:0045893	positive regulation of transcription, DNA-templated	biological_process	12	14	343	433	9549	0.696993
GO:0003729	mRNA binding	molecular_function	8	4	343	131	9549	0.69792
GO:0009952	anterior/posterior pattern specification	biological_process	8	2	343	67	9549	0.699631
GO:0043124	negative regulation of I-kappaB kinase/NF-kappaB signaling	biological_process	10	1	343	33	9549	0.701575
GO:0004540	ribonuclease activity	molecular_function	7	1	343	33	9549	0.701575
GO:0032040	small-subunit processome	cellular_component	9	1	343	33	9549	0.701575
GO:0048704	embryonic skeletal system morphogenesis	biological_process	10	1	343	33	9549	0.701575
GO:0050680	negative regulation of epithelial cell proliferation	biological_process	6	1	343	33	9549	0.701575
GO:0048538	thymus development	biological_process	6	1	343	33	9549	0.701575
GO:0032720	negative regulation of tumor necrosis factor production	biological_process	9	1	343	33	9549	0.701575
GO:0015485	cholesterol binding	molecular_function	7	1	343	33	9549	0.701575
GO:0070507	regulation of microtubule cytoskeleton organization	biological_process	7	1	343	33	9549	0.701575
GO:0009566	fertilization	biological_process	5	1	343	33	9549	0.701575
GO:0007568	aging	biological_process	5	5	343	163	9549	0.702051
GO:0016887	ATPase activity	molecular_function	9	4	343	132	9549	0.703591
GO:0001889	liver development	biological_process	8	2	343	68	9549	0.707382
GO:0000980	RNA polymerase II distal enhancer sequence-specific DNA binding	molecular_function	11	2	343	68	9549	0.707382
GO:0008283	cell proliferation	biological_process	4	5	343	165	9549	0.712148
GO:0006633	fatty acid biosynthetic process	biological_process	9	1	343	34	9549	0.712332
GO:0001786	phosphatidylserine binding	molecular_function	6	1	343	34	9549	0.712332
GO:0001947	heart looping	biological_process	11	1	343	34	9549	0.712332
GO:0048705	skeletal system morphogenesis	biological_process	8	1	343	34	9549	0.712332
GO:0030968	endoplasmic reticulum unfolded protein response	biological_process	8	1	343	34	9549	0.712332
GO:0009966	regulation of signal transduction	biological_process	7	1	343	34	9549	0.712332
GO:0043491	protein kinase B signaling	biological_process	8	1	343	34	9549	0.712332
GO:0000166	nucleotide binding	molecular_function	5	35	343	1052	9549	0.713318
GO:0071260	cellular response to mechanical stimulus	biological_process	6	2	343	69	9549	0.714966
GO:0043087	regulation of GTPase activity	biological_process	14	2	343	69	9549	0.714966
GO:0032355	response to estradiol	biological_process	8	3	343	102	9549	0.715149
GO:0009897	external side of plasma membrane	cellular_component	6	6	343	198	9549	0.720886
GO:0005938	cell cortex	cellular_component	9	3	343	103	9549	0.721326
GO:0030307	positive regulation of cell growth	biological_process	7	2	343	70	9549	0.722385
GO:0045202	synapse	cellular_component	3	8	343	260	9549	0.722417
GO:0031623	receptor internalization	biological_process	7	1	343	35	9549	0.722702
GO:0034614	cellular response to reactive oxygen species	biological_process	7	1	343	35	9549	0.722702
GO:0045860	positive regulation of protein kinase activity	biological_process	11	1	343	35	9549	0.722702
GO:0035097	histone methyltransferase complex	cellular_component	8	1	343	35	9549	0.722702
GO:0043407	negative regulation of MAP kinase activity	biological_process	13	1	343	35	9549	0.722702
GO:0032465	regulation of cytokinesis	biological_process	8	1	343	35	9549	0.722702
GO:0004812	aminoacyl-tRNA ligase activity	molecular_function	7	1	343	35	9549	0.722702
GO:0008270	zinc ion binding	molecular_function	8	18	343	562	9549	0.728455
GO:0051291	protein heterooligomerization	biological_process	9	2	343	71	9549	0.72964
GO:0005911	cell-cell junction	cellular_component	4	4	343	137	9549	0.730794
GO:0051219	phosphoprotein binding	molecular_function	5	1	343	36	9549	0.732699
GO:0070888	E-box binding	molecular_function	9	1	343	36	9549	0.732699
GO:0022900	electron transport chain	biological_process	6	1	343	36	9549	0.732699
GO:0004714	transmembrane receptor protein tyrosine kinase activity	molecular_function	9	1	343	36	9549	0.732699
GO:0031648	protein destabilization	biological_process	10	1	343	36	9549	0.732699
GO:0002931	response to ischemia	biological_process	5	1	343	36	9549	0.732699
GO:0032880	regulation of protein localization	biological_process	6	1	343	36	9549	0.732699
GO:0032760	positive regulation of tumor necrosis factor production	biological_process	9	1	343	36	9549	0.732699
GO:0000226	microtubule cytoskeleton organization	biological_process	6	3	343	105	9549	0.733368
GO:0006955	immune response	biological_process	4	5	343	170	9549	0.736332
GO:0004843	thiol-dependent ubiquitin-specific protease activity	molecular_function	9	2	343	72	9549	0.736734
GO:0000287	magnesium ion binding	molecular_function	7	5	343	171	9549	0.740987
GO:0000149	SNARE binding	molecular_function	5	1	343	37	9549	0.742337
GO:0023014	signal transduction by protein phosphorylation	biological_process	8	1	343	37	9549	0.742337
GO:1902476	chloride transmembrane transport	biological_process	9	1	343	37	9549	0.742337
GO:0006890	retrograde vesicle-mediated transport, Golgi to ER	biological_process	7	1	343	37	9549	0.742337
GO:0051536	iron-sulfur cluster binding	molecular_function	5	1	343	37	9549	0.742337
GO:0043010	camera-type eye development	biological_process	10	1	343	37	9549	0.742337
GO:0008202	steroid metabolic process	biological_process	6	1	343	37	9549	0.742337
GO:0001726	ruffle	cellular_component	6	2	343	73	9549	0.743669
GO:0043161	proteasome-mediated ubiquitin-dependent protein catabolic process	biological_process	10	4	343	140	9549	0.746198
GO:0098609	cell-cell adhesion	biological_process	5	2	343	74	9549	0.750448
GO:0043525	positive regulation of neuron apoptotic process	biological_process	11	1	343	38	9549	0.751628
GO:0010942	positive regulation of cell death	biological_process	7	1	343	38	9549	0.751628
GO:0010494	cytoplasmic stress granule	cellular_component	10	1	343	38	9549	0.751628
GO:0005547	phosphatidylinositol-3,4,5-trisphosphate binding	molecular_function	8	1	343	38	9549	0.751628
GO:0042752	regulation of circadian rhythm	biological_process	5	1	343	38	9549	0.751628
GO:0030433	ubiquitin-dependent ERAD pathway	biological_process	11	1	343	38	9549	0.751628
GO:0071392	cellular response to estradiol stimulus	biological_process	10	1	343	38	9549	0.751628
GO:0008630	intrinsic apoptotic signaling pathway in response to DNA damage	biological_process	9	1	343	38	9549	0.751628
GO:0019233	sensory perception of pain	biological_process	8	1	343	38	9549	0.751628
GO:0005543	phospholipid binding	molecular_function	5	2	343	75	9549	0.757072
GO:0051321	meiotic cell cycle	biological_process	4	1	343	39	9549	0.760585
GO:0016575	histone deacetylation	biological_process	9	1	343	39	9549	0.760585
GO:0043666	regulation of phosphoprotein phosphatase activity	biological_process	10	1	343	39	9549	0.760585
GO:0030246	carbohydrate binding	molecular_function	4	3	343	110	9549	0.761681
GO:0005681	spliceosomal complex	cellular_component	8	2	343	76	9549	0.763544
GO:0071407	cellular response to organic cyclic compound	biological_process	7	2	343	76	9549	0.763544
GO:0004721	phosphoprotein phosphatase activity	molecular_function	8	2	343	76	9549	0.763544
GO:0050729	positive regulation of inflammatory response	biological_process	8	1	343	40	9549	0.76922
GO:0048146	positive regulation of fibroblast proliferation	biological_process	6	1	343	40	9549	0.76922
GO:0031090	organelle membrane	cellular_component	4	1	343	40	9549	0.76922
GO:0007098	centrosome cycle	biological_process	9	1	343	40	9549	0.76922
GO:0000082	G1/S transition of mitotic cell cycle	biological_process	8	1	343	40	9549	0.76922
GO:0008138	protein tyrosine/serine/threonine phosphatase activity	molecular_function	9	1	343	40	9549	0.76922
GO:0030324	lung development	biological_process	8	2	343	77	9549	0.769866
GO:0000151	ubiquitin ligase complex	cellular_component	7	2	343	77	9549	0.769866
GO:0006629	lipid metabolic process	biological_process	5	7	343	243	9549	0.775798
GO:0045787	positive regulation of cell cycle	biological_process	6	1	343	41	9549	0.777545
GO:0034198	cellular response to amino acid starvation	biological_process	9	1	343	41	9549	0.777545
GO:0001085	RNA polymerase II transcription factor binding	molecular_function	6	1	343	41	9549	0.777545
GO:0008203	cholesterol metabolic process	biological_process	8	1	343	41	9549	0.777545
GO:0022008	neurogenesis	biological_process	7	1	343	41	9549	0.777545
GO:0010508	positive regulation of autophagy	biological_process	8	1	343	41	9549	0.777545
GO:0000790	nuclear chromatin	cellular_component	13	5	343	180	9549	0.780192
GO:0006821	chloride transport	biological_process	8	1	343	42	9549	0.78557
GO:0015030	Cajal body	cellular_component	14	1	343	42	9549	0.78557
GO:0005844	polysome	cellular_component	8	1	343	42	9549	0.78557
GO:0000502	proteasome complex	cellular_component	7	1	343	42	9549	0.78557
GO:0046854	phosphatidylinositol phosphorylation	biological_process	10	1	343	42	9549	0.78557
GO:0005793	endoplasmic reticulum-Golgi intermediate compartment	cellular_component	9	1	343	42	9549	0.78557
GO:0045171	intercellular bridge	cellular_component	5	1	343	42	9549	0.78557
GO:0006958	complement activation, classical pathway	biological_process	10	1	343	42	9549	0.78557
GO:0006260	DNA replication	biological_process	9	2	343	80	9549	0.787958
GO:0006954	inflammatory response	biological_process	6	4	343	149	9549	0.788378
GO:0043197	dendritic spine	cellular_component	8	3	343	116	9549	0.792395
GO:0031397	negative regulation of protein ubiquitination	biological_process	12	1	343	43	9549	0.793306
GO:0001570	vasculogenesis	biological_process	7	1	343	43	9549	0.793306
GO:0031252	cell leading edge	cellular_component	5	1	343	43	9549	0.793306
GO:0043021	ribonucleoprotein complex binding	molecular_function	4	1	343	43	9549	0.793306
GO:0050679	positive regulation of epithelial cell proliferation	biological_process	6	1	343	43	9549	0.793306
GO:0036464	cytoplasmic ribonucleoprotein granule	cellular_component	9	1	343	43	9549	0.793306
GO:0032755	positive regulation of interleukin-6 production	biological_process	8	1	343	43	9549	0.793306
GO:0005777	peroxisome	cellular_component	10	2	343	81	9549	0.793705
GO:0051091	positive regulation of DNA-binding transcription factor activity	biological_process	13	2	343	81	9549	0.793705
GO:0006631	fatty acid metabolic process	biological_process	9	2	343	81	9549	0.793705
GO:0007283	spermatogenesis	biological_process	7	7	343	249	9549	0.796646
GO:0016477	cell migration	biological_process	7	4	343	151	9549	0.796953
GO:0006412	translation	biological_process	7	11	343	376	9549	0.799391
GO:0008565	protein transporter activity	molecular_function	5	1	343	44	9549	0.800764
GO:0006302	double-strand break repair	biological_process	10	1	343	44	9549	0.800764
GO:0002039	p53 binding	molecular_function	5	1	343	44	9549	0.800764
GO:0005776	autophagosome	cellular_component	10	1	343	44	9549	0.800764
GO:1903078	positive regulation of protein localization to plasma membrane	biological_process	7	1	343	44	9549	0.800764
GO:0015293	symporter activity	molecular_function	7	1	343	44	9549	0.800764
GO:0004672	protein kinase activity	molecular_function	7	14	343	472	9549	0.807539
GO:0003727	single-stranded RNA binding	molecular_function	7	1	343	45	9549	0.807954
GO:0001750	photoreceptor outer segment	cellular_component	9	1	343	45	9549	0.807954
GO:0097110	scaffold protein binding	molecular_function	5	1	343	45	9549	0.807954
GO:0003777	microtubule motor activity	molecular_function	10	1	343	45	9549	0.807954
[truncated: 255 more rows]

## Sheet: KEGG
pathway_id	pathway_name	S gene number	TS gene number	B gene number	TB gene number	pvalue
ko04610	Complement and coagulation cascades	6	116	43	3582	0.00231901
ko05134	Legionellosis	5	116	48	3582	0.0184243
ko00061	Fatty acid biosynthesis	2	116	14	3582	0.0734218
ko00333	Prodigiosin biosyntheses	1	116	3	3582	0.0940656
ko04742	Taste transduction	3	116	34	3582	0.095879
ko03022	Basal transcription factors	3	116	38	3582	0.123416
ko04640	Hematopoietic cell lineage	4	116	62	3582	0.13966
ko04612	Antigen processing and presentation	4	116	63	3582	0.145622
ko01212	Fatty acid metabolism	3	116	41	3582	0.145735
ko04020	Calcium signaling pathway	7	116	138	3582	0.157832
ko05150	Staphylococcus aureus infection	2	116	22	3582	0.158083
ko05202	Transcriptional misregulation in cancers	7	116	140	3582	0.166218
ko05152	Tuberculosis	7	116	140	3582	0.166218
ko00430	Taurine and hypotaurine metabolism	1	116	6	3582	0.179352
ko05221	Acute myeloid leukemia	4	116	69	3582	0.183357
ko04390	Hippo signaling pathway	7	116	144	3582	0.183573
ko04330	Notch signaling pathway	3	116	46	3582	0.185526
ko04810	Regulation of actin cytoskeleton	9	116	204	3582	0.213173
ko05133	Pertussis	3	116	54	3582	0.25397
ko04080	Neuroactive ligand-receptor interaction	7	116	164	3582	0.280089
ko00511	Other glycan degradation	1	116	12	3582	0.326764
ko00120	Primary bile acid biosynthesis	1	116	13	3582	0.348639
ko04216	Ferroptosis	2	116	38	3582	0.350136
ko00071	Fatty acid degradation	2	116	39	3582	0.361997
ko00730	Thiamine metabolism	1	116	14	3582	0.36981
ko05215	Prostate cancer	4	116	95	3582	0.370288
ko05216	Thyroid cancer	2	116	40	3582	0.373778
ko03015	mRNA surveillance pathway	4	116	96	3582	0.377755
ko04530	Tight junction	6	116	154	3582	0.381527
ko05030	Cocaine addiction	2	116	41	3582	0.385473
ko03420	Nucleotide excision repair	2	116	41	3582	0.385473
ko05206	MicroRNAs in cancer	5	116	126	3582	0.387263
ko00650	Butanoate metabolism	1	116	15	3582	0.390298
ko04966	Collecting duct acid secretion	1	116	15	3582	0.390298
ko04977	Vitamin digestion and absorption	1	116	15	3582	0.390298
ko04152	AMPK signaling pathway	4	116	99	3582	0.400106
ko04350	TGF-beta signaling pathway	3	116	71	3582	0.405782
ko04657	IL-17 signaling pathway	3	116	71	3582	0.405782
ko00310	Lysine degradation	2	116	43	3582	0.408575
ko04614	Renin-angiotensin system	1	116	16	3582	0.410126
ko04141	Protein processing in endoplasmic reticulum	5	116	130	3582	0.4134
ko00562	Inositol phosphate metabolism	3	116	72	3582	0.414584
ko04670	Leukocyte transendothelial migration	4	116	103	3582	0.429698
ko05217	Basal cell carcinoma	2	116	46	3582	0.442426
ko00512	Mucin type O-glycan biosynthesis	1	116	18	3582	0.447884
ko03060	Protein export	1	116	18	3582	0.447884
ko04110	Cell cycle	4	116	106	3582	0.451655
ko05031	Amphetamine addiction	2	116	47	3582	0.453475
ko04914	Progesterone-mediated oocyte maturation	3	116	77	3582	0.45793
ko04974	Protein digestion and absorption	2	116	48	3582	0.464401
ko04975	Fat digestion and absorption	1	116	19	3582	0.465854
ko03430	Mismatch repair	1	116	19	3582	0.465854
ko00600	Sphingolipid metabolism	2	116	51	3582	0.496401
ko00500	Starch and sucrose metabolism	1	116	21	3582	0.500072
ko04070	Phosphatidylinositol signaling system	3	116	85	3582	0.524305
ko00640	Propanoate metabolism	1	116	23	3582	0.532117
ko00860	Porphyrin and chlorophyll metabolism	1	116	23	3582	0.532117
ko03008	Ribosome biogenesis in eukaryotes	2	116	56	3582	0.546986
ko05140	Leishmaniasis	2	116	56	3582	0.546986
ko04512	ECM-receptor interaction	2	116	57	3582	0.556674
ko00250	Alanine, aspartate and glutamate metabolism	1	116	25	3582	0.562124
ko00410	beta-Alanine metabolism	1	116	25	3582	0.562124
ko04145	Phagosome	4	116	122	3582	0.563176
ko04915	Estrogen signaling pathway	3	116	91	3582	0.571108
ko04924	Renin secretion	2	116	59	3582	0.575611
ko00062	Fatty acid elongation	1	116	26	3582	0.576404
ko04916	Melanogenesis	3	116	92	3582	0.578633
ko04920	Adipocytokine signaling pathway	2	116	60	3582	0.584859
ko05412	Arrhythmogenic right ventricular cardiomyopathy (ARVC)	2	116	60	3582	0.584859
ko05230	Central carbon metabolism in cancer	2	116	60	3582	0.584859
ko00380	Tryptophan metabolism	1	116	27	3582	0.590222
ko03320	PPAR signaling pathway	2	116	62	3582	0.602912
ko05213	Endometrial cancer	2	116	62	3582	0.602912
ko05032	Morphine addiction	2	116	63	3582	0.611717
ko04978	Mineral absorption	1	116	29	3582	0.616531
ko00280	Valine, leucine and isoleucine degradation	1	116	31	3582	0.641165
ko03030	DNA replication	1	116	31	3582	0.641165
ko03440	Homologous recombination	1	116	31	3582	0.641165
ko04710	Circadian rhythm	1	116	31	3582	0.641165
ko04310	Wnt signaling pathway	4	116	135	3582	0.644198
ko04918	Thyroid hormone synthesis	2	116	68	3582	0.653529
ko04550	Signaling pathways regulating pluripotency of stem cells	3	116	103	3582	0.65584
ko05166	HTLV-I infection	7	116	239	3582	0.665352
ko04621	NOD-like receptor signaling pathway	4	116	139	3582	0.667085
ko04721	Synaptic vesicle cycle	1	116	34	3582	0.675204
ko05146	Amoebiasis	2	116	71	3582	0.67687
ko05210	Colorectal cancer	2	116	72	3582	0.684363
ko04911	Insulin secretion	2	116	72	3582	0.684363
ko03050	Proteasome	1	116	35	3582	0.685823
ko04962	Vasopressin-regulated water reabsorption	1	116	35	3582	0.685823
ko04972	Pancreatic secretion	2	116	73	3582	0.691716
ko00270	Cysteine and methionine metabolism	1	116	37	3582	0.70604
ko00330	Arginine and proline metabolism	1	116	37	3582	0.70604
ko04740	Olfactory transduction	2	116	76	3582	0.712939
ko04662	B cell receptor signaling pathway	2	116	76	3582	0.712939
ko03460	Fanconi anemia pathway	1	116	38	3582	0.715659
ko00970	Aminoacyl-tRNA biosynthesis	1	116	38	3582	0.715659
ko04520	Adherens junction	2	116	78	3582	0.726404
ko05224	Breast cancer	3	116	119	3582	0.749343
ko05132	Salmonella infection	2	116	82	3582	0.751751
ko04217	Necroptosis	3	116	120	3582	0.754458
ko05320	Autoimmune thyroid disease	1	116	43	3582	0.759268
ko05219	Bladder cancer	1	116	43	3582	0.759268
ko05014	Amyotrophic lateral sclerosis (ALS	1	116	44	3582	0.767158
ko03010	Ribosome	3	116	123	3582	0.769306
ko04659	Th17 cell differentiation	2	116	85	3582	0.769426
ko04611	Platelet activation	3	116	124	3582	0.774092
ko05034	Alcoholism	3	116	125	3582	0.778797
ko00230	Purine metabolism	4	116	162	3582	0.779051
ko05144	Malaria	1	116	46	3582	0.782179
ko00510	N-Glycan biosynthesis	1	116	47	3582	0.789324
ko04623	Cytosolic DNA-sensing pathway	1	116	47	3582	0.789324
ko05323	Rheumatoid arthritis	1	116	48	3582	0.796238
ko05161	Hepatitis B	3	116	132	3582	0.809544
ko05203	Viral carcinogenesis	4	116	173	3582	0.821116
ko05162	Measles	2	116	96	3582	0.825233
ko04142	Lysosome	2	116	97	3582	0.829659
ko00190	Oxidative phosphorylation	2	116	97	3582	0.829659
ko04728	Dopaminergic synapse	2	116	98	3582	0.833984
ko04260	Cardiac muscle contraction	1	116	55	3582	0.838722
ko04931	Insulin resistance	2	116	102	3582	0.85032
ko04151	PI3K-Akt signaling pathway	6	116	257	3582	0.850771
ko05012	Parkinson's disease	2	116	106	3582	0.865193
ko04514	Cell adhesion molecules (CAMs)	2	116	106	3582	0.865193
ko04146	Peroxisome	1	116	62	3582	0.872409
ko03018	RNA degradation	1	116	62	3582	0.872409
ko04068	FoxO signaling pathway	2	116	110	3582	0.878712
ko01524	Platinum drug resistance	1	116	64	3582	0.880681
ko04137	Mitophagy - animal	1	116	65	3582	0.884615
ko04713	Circadian entrainment	1	116	66	3582	0.888421
ko05165	Human papillomavirus infection	6	116	275	3582	0.892049
ko04664	Fc epsilon RI signaling pathway	1	116	67	3582	0.892102
ko05222	Small cell lung cancer	1	116	67	3582	0.892102
ko04510	Focal adhesion	3	116	162	3582	0.903718
ko04380	Osteoclast differentiation	2	116	119	3582	0.904712
ko05205	Proteoglycans in cancer	3	116	163	3582	0.905978
ko04261	Adrenergic signaling in cardiomyocytes	2	116	120	3582	0.907259
ko04925	Aldosterone synthesis and secretion	1	116	74	3582	0.914709
ko04150	mTOR signaling pathway	2	116	126	3582	0.92126
ko05220	Chronic myeloid leukemia	1	116	79	3582	0.927915
ko04071	Sphingolipid signaling pathway	2	116	130	3582	0.929471
ko05169	Epstein-Barr virus infection	3	116	175	3582	0.929619
ko04114	Oocyte meiosis	1	116	81	3582	0.932611
ko04012	ErbB signaling pathway	1	116	81	3582	0.932611
ko04922	Glucagon signaling pathway	1	116	82	3582	0.934844
ko01200	Carbon metabolism	1	116	82	3582	0.934844
ko04211	Longevity regulating pathway - mammal	1	116	83	3582	0.937003
ko00240	Pyrimidine metabolism	1	116	85	3582	0.941111
ko04022	cGMP - PKG signaling pathway	2	116	140	3582	0.946626
ko05010	Alzheimer's disease	2	116	140	3582	0.946626
ko04540	Gap junction	1	116	88	3582	0.946781
ko05418	Fluid shear stress and atherosclerosis	2	116	145	3582	0.953647
ko04666	Fc gamma R-mediated phagocytosis	1	116	93	3582	0.955052
ko05142	Chagas disease (American trypanosomiasis	1	116	94	3582	0.956547
ko04668	TNF signaling pathway	1	116	98	3582	0.962047
ko04725	Cholinergic synapse	1	116	103	3582	0.967962
ko01522	Endocrine resistance	1	116	104	3582	0.96903
ko04270	Vascular smooth muscle contraction	1	116	105	3582	0.970063
ko03040	Spliceosome	1	116	105	3582	0.970063
ko04630	Jak-STAT signaling pathway	1	116	106	3582	0.971062
ko04919	Thyroid hormone signaling pathway	1	116	106	3582	0.971062
ko04218	Cellular senescence	2	116	163	3582	0.97234
ko05016	Huntington's disease	2	116	167	3582	0.97538
ko05167	Kaposi's sarcoma-associated herpesvirus infection	2	116	168	3582	0.976088
ko04210	Apoptosis	1	116	115	3582	0.978687
ko04371	Apelin signaling pathway	1	116	116	3582	0.9794
ko05160	Hepatitis C	1	116	118	3582	0.980756
ko04072	Phospholipase D signaling pathway	1	116	119	3582	0.9814
ko05200	Pathways in cancer	5	116	323	3582	0.983677
ko04140	Autophagy - animal	1	116	123	3582	0.983771
ko04926	Relaxin signaling pathway	1	116	130	3582	0.987221
ko05164	Influenza A	1	116	133	3582	0.988467
ko04932	Non-alcoholic fatty liver disease (NAFLD	1	116	133	3582	0.988467
ko04015	Rap1 signaling pathway	2	116	194	3582	0.988939
ko03013	RNA transport	1	116	139	3582	0.990608
ko04062	Chemokine signaling pathway	1	116	148	3582	0.993104
ko05168	Herpes simplex infection	1	116	149	3582	0.993336
ko04360	Axon guidance	1	116	158	3582	0.995111
ko04024	cAMP signaling pathway	1	116	164	3582	0.996025
ko04144	Endocytosis	2	116	241	3582	0.99739
ko04010	MAPK signaling pathway	1	116	211	3582	0.999224
